# Supplementary material for: Regional biaxial mechanical data of the mitral and tricuspid valve anterior leaflets
Source: Data Brief. 2019 May 22;24:103961. doi: 10.1016/j.dib.2019.103961 (PMC6545396; doi:10.1016/j.dib.2019.103961)
Supplement: Multimedia component 2 [file mmc2.zip]

Archive with 152 entries (151 files):
- NewTextFiles/
- NewTextFiles/regional_data_MVAL110-A.txt
- NewTextFiles/regional_data_MVAL110-B.txt
- NewTextFiles/regional_data_MVAL110-C.txt
- NewTextFiles/regional_data_MVAL110-D.txt
- NewTextFiles/regional_data_MVAL110-E.txt
- NewTextFiles/regional_data_MVAL110-F.txt
- NewTextFiles/regional_data_MVAL111-A.txt
- NewTextFiles/regional_data_MVAL111-B.txt
- NewTextFiles/regional_data_MVAL111-C.txt
- NewTextFiles/regional_data_MVAL111-D.txt
- NewTextFiles/regional_data_MVAL111-E.txt
- NewTextFiles/regional_data_MVAL111-F.txt
- NewTextFiles/regional_data_MVAL112-A.txt
- NewTextFiles/regional_data_MVAL112-B.txt
- NewTextFiles/regional_data_MVAL112-C.txt
- NewTextFiles/regional_data_MVAL112-D.txt
- NewTextFiles/regional_data_MVAL112-E.txt
- NewTextFiles/regional_data_MVAL112-F.txt
- NewTextFiles/regional_data_MVAL114-A.txt
- NewTextFiles/regional_data_MVAL114-B.txt
- NewTextFiles/regional_data_MVAL114-C.txt
- NewTextFiles/regional_data_MVAL114-D.txt
- NewTextFiles/regional_data_MVAL114-E.txt
- NewTextFiles/regional_data_MVAL114-F.txt
- NewTextFiles/regional_data_MVAL115-A.txt
- NewTextFiles/regional_data_MVAL115-B.txt
- NewTextFiles/regional_data_MVAL115-C.txt
- NewTextFiles/regional_data_MVAL115-D.txt
- NewTextFiles/regional_data_MVAL115-E.txt
- NewTextFiles/regional_data_MVAL115-F.txt
- NewTextFiles/regional_data_MVAL116-A.txt
- NewTextFiles/regional_data_MVAL116-B.txt
- NewTextFiles/regional_data_MVAL116-C.txt
- NewTextFiles/regional_data_MVAL116-D.txt
- NewTextFiles/regional_data_MVAL116-E.txt
- NewTextFiles/regional_data_MVAL116-F.txt
- NewTextFiles/regional_data_MVAL117-A.txt
- NewTextFiles/regional_data_MVAL117-B.txt
- NewTextFiles/regional_data_MVAL117-C.txt
- NewTextFiles/regional_data_MVAL117-E.txt
- NewTextFiles/regional_data_MVAL117-F.txt
- NewTextFiles/regional_data_MVAL118-A.txt
- NewTextFiles/regional_data_MVAL118-B.txt
- NewTextFiles/regional_data_MVAL118-C.txt
- NewTextFiles/regional_data_MVAL118-D.txt
- NewTextFiles/regional_data_MVAL118-E.txt
- NewTextFiles/regional_data_MVAL118-F.txt
- NewTextFiles/regional_data_MVAL119-A.txt
- NewTextFiles/regional_data_MVAL119-B.txt
- NewTextFiles/regional_data_MVAL119-C.txt
- NewTextFiles/regional_data_MVAL119-D.txt
- NewTextFiles/regional_data_MVAL119-E.txt
- NewTextFiles/regional_data_MVAL119-F.txt
- NewTextFiles/regional_data_MVAL120-A.txt
- NewTextFiles/regional_data_MVAL120-B.txt
- NewTextFiles/regional_data_MVAL120-C.txt
- NewTextFiles/regional_data_MVAL120-D.txt
- NewTextFiles/regional_data_MVAL120-E.txt
- NewTextFiles/regional_data_MVAL120-F.txt
- NewTextFiles/regional_data_MVAL121-A.txt
- NewTextFiles/regional_data_MVAL121-B.txt
- NewTextFiles/regional_data_MVAL121-C.txt
- NewTextFiles/regional_data_MVAL121-D.txt
- NewTextFiles/regional_data_MVAL121-E.txt
- NewTextFiles/regional_data_MVAL121-F.txt
- NewTextFiles/regional_data_MVAL122-A.txt
- NewTextFiles/regional_data_MVAL122-B.txt
- NewTextFiles/regional_data_MVAL122-C.txt
- NewTextFiles/regional_data_MVAL122-D.txt
- NewTextFiles/regional_data_MVAL122-E.txt
- NewTextFiles/regional_data_MVAL122-F.txt
- NewTextFiles/regional_data_MVAL123-A.txt
- NewTextFiles/regional_data_MVAL123-B.txt
- NewTextFiles/regional_data_MVAL123-C.txt
- NewTextFiles/regional_data_MVAL123-D.txt
- NewTextFiles/regional_data_MVAL123-E.txt
- NewTextFiles/regional_data_MVAL123-F.txt
- NewTextFiles/regional_data_TVAL110-A.txt
- NewTextFiles/regional_data_TVAL110-B.txt
- NewTextFiles/regional_data_TVAL110-C.txt
- NewTextFiles/regional_data_TVAL110-D.txt
- NewTextFiles/regional_data_TVAL110-E.txt
- NewTextFiles/regional_data_TVAL110-F.txt
- NewTextFiles/regional_data_TVAL111-A.txt
- NewTextFiles/regional_data_TVAL111-B.txt
- NewTextFiles/regional_data_TVAL111-C.txt
- NewTextFiles/regional_data_TVAL111-D.txt
- NewTextFiles/regional_data_TVAL111-E.txt
- NewTextFiles/regional_data_TVAL111-F.txt
- NewTextFiles/regional_data_TVAL112-A.txt
- NewTextFiles/regional_data_TVAL112-B.txt
- NewTextFiles/regional_data_TVAL112-C.txt
- NewTextFiles/regional_data_TVAL112-D.txt
- NewTextFiles/regional_data_TVAL112-E.txt
- NewTextFiles/regional_data_TVAL113-A.txt
- NewTextFiles/regional_data_TVAL113-B.txt
- NewTextFiles/regional_data_TVAL113-C.txt
- NewTextFiles/regional_data_TVAL113-D.txt
- NewTextFiles/regional_data_TVAL113-E.txt
- NewTextFiles/regional_data_TVAL114-A.txt
- NewTextFiles/regional_data_TVAL114-B.txt
- NewTextFiles/regional_data_TVAL114-C.txt
- NewTextFiles/regional_data_TVAL114-D.txt
- NewTextFiles/regional_data_TVAL114-E.txt
- NewTextFiles/regional_data_TVAL115-A.txt
- NewTextFiles/regional_data_TVAL115-B.txt
- NewTextFiles/regional_data_TVAL115-C.txt
- NewTextFiles/regional_data_TVAL115-D.txt
- NewTextFiles/regional_data_TVAL115-E.txt
- NewTextFiles/regional_data_TVAL115-F.txt
- NewTextFiles/regional_data_TVAL116-A.txt
- NewTextFiles/regional_data_TVAL116-B.txt
- NewTextFiles/regional_data_TVAL116-C.txt
- NewTextFiles/regional_data_TVAL116-D.txt
- NewTextFiles/regional_data_TVAL116-E.txt
- NewTextFiles/regional_data_TVAL116-F.txt
- NewTextFiles/regional_data_TVAL117-A.txt
- NewTextFiles/regional_data_TVAL117-B.txt
- NewTextFiles/regional_data_TVAL117-C.txt
- NewTextFiles/regional_data_TVAL117-D.txt
- NewTextFiles/regional_data_TVAL117-E.txt
- NewTextFiles/regional_data_TVAL117-F.txt
- NewTextFiles/regional_data_TVAL118-A.txt
- NewTextFiles/regional_data_TVAL118-B.txt
- NewTextFiles/regional_data_TVAL118-C.txt
- NewTextFiles/regional_data_TVAL118-E.txt
- NewTextFiles/regional_data_TVAL118-F.txt
- NewTextFiles/regional_data_TVAL119-A.txt
- NewTextFiles/regional_data_TVAL119-B.txt
- NewTextFiles/regional_data_TVAL119-C.txt
- NewTextFiles/regional_data_TVAL119-D.txt
- NewTextFiles/regional_data_TVAL119-E.txt
- NewTextFiles/regional_data_TVAL119-F.txt
- NewTextFiles/regional_data_TVAL120-A.txt
- NewTextFiles/regional_data_TVAL120-B.txt
- NewTextFiles/regional_data_TVAL120-C.txt
- NewTextFiles/regional_data_TVAL120-D.txt
- NewTextFiles/regional_data_TVAL120-E.txt
- NewTextFiles/regional_data_TVAL120-F.txt
- NewTextFiles/regional_data_TVAL122-A.txt
- NewTextFiles/regional_data_TVAL122-B.txt
- NewTextFiles/regional_data_TVAL122-C.txt
- NewTextFiles/regional_data_TVAL122-D.txt
- NewTextFiles/regional_data_TVAL122-E.txt
- NewTextFiles/regional_data_TVAL122-F.txt
- NewTextFiles/regional_data_TVAL123-A.txt
- NewTextFiles/regional_data_TVAL123-B.txt
- NewTextFiles/regional_data_TVAL123-C.txt
- NewTextFiles/regional_data_TVAL123-D.txt
- NewTextFiles/regional_data_TVAL123-E.txt
- NewTextFiles/regional_data_TVAL123-F.txt
