# Supplementary material for: Regional biaxial mechanical data of the mitral and tricuspid valve anterior leaflets
Source: Data Brief. 2019 May 22;24:103961. doi: 10.1016/j.dib.2019.103961 (PMC6545396; doi:10.1016/j.dib.2019.103961)
Supplement: Multimedia component 2 [file mmc2.zip › NewTextFiles/regional_data_MVAL110-A.txt]

0.777 
3.40 
1  1.17658  1.07944  0.00000  0.00000
1  1.25947  1.13088  1.00000  1.00000
1  1.28169  1.15001  2.00000  2.00000
1  1.29472  1.16125  3.00000  3.00000
1  1.30398  1.16923  4.00000  4.00000
1  1.31117  1.17543  5.00000  5.00000
1  1.31705  1.18050  6.00000  6.00000
1  1.32202  1.18479  7.00000  7.00000
1  1.32632  1.18851  8.00000  8.00000
1  1.33012  1.19179  9.00000  9.00000
1  1.33352  1.19472  10.00000  10.00000
1  1.33659  1.19737  11.00000  11.00000
1  1.33940  1.19979  12.00000  12.00000
1  1.34198  1.20202  13.00000  13.00000
1  1.34437  1.20409  14.00000  14.00000
1  1.34660  1.20601  15.00000  15.00000
1  1.34868  1.20781  16.00000  16.00000
1  1.35064  1.20949  17.00000  17.00000
1  1.35248  1.21109  18.00000  18.00000
1  1.35422  1.21259  19.00000  19.00000
1  1.35588  1.21402  20.00000  20.00000
1  1.35745  1.21538  21.00000  21.00000
1  1.35896  1.21668  22.00000  22.00000
1  1.36039  1.21792  23.00000  23.00000
1  1.36176  1.21910  24.00000  24.00000
1  1.36308  1.22024  25.00000  25.00000
1  1.36435  1.22133  26.00000  26.00000
1  1.36556  1.22238  27.00000  27.00000
1  1.36674  1.22340  28.00000  28.00000
1  1.36787  1.22437  29.00000  29.00000
1  1.36896  1.22532  30.00000  30.00000
1  1.37002  1.22623  31.00000  31.00000
1  1.37105  1.22712  32.00000  32.00000
1  1.37204  1.22797  33.00000  33.00000
1  1.37300  1.22881  34.00000  34.00000
1  1.37394  1.22961  35.00000  35.00000
1  1.37485  1.23040  36.00000  36.00000
1  1.37573  1.23116  37.00000  37.00000
1  1.37659  1.23191  38.00000  38.00000
1  1.37743  1.23263  39.00000  39.00000
1  1.37825  1.23334  40.00000  40.00000
1  1.37905  1.23402  41.00000  41.00000
1  1.37982  1.23470  42.00000  42.00000
1  1.38058  1.23535  43.00000  43.00000
1  1.38133  1.23599  44.00000  44.00000
1  1.38205  1.23662  45.00000  45.00000
1  1.38276  1.23723  46.00000  46.00000
1  1.38346  1.23783  47.00000  47.00000
1  1.38413  1.23842  48.00000  48.00000
1  1.38480  1.23899  49.00000  49.00000
1  1.38545  1.23955  50.00000  50.00000
1  1.38609  1.24011  51.00000  51.00000
1  1.38672  1.24065  52.00000  52.00000
1  1.38733  1.24118  53.00000  53.00000
1  1.38794  1.24170  54.00000  54.00000
1  1.38853  1.24221  55.00000  55.00000
1  1.38911  1.24271  56.00000  56.00000
1  1.38968  1.24321  57.00000  57.00000
1  1.39024  1.24369  58.00000  58.00000
1  1.39079  1.24417  59.00000  59.00000
1  1.39134  1.24464  60.00000  60.00000
1  1.39187  1.24510  61.00000  61.00000
1  1.39240  1.24555  62.00000  62.00000
1  1.39291  1.24600  63.00000  63.00000
1  1.39342  1.24643  64.00000  64.00000
1  1.39392  1.24687  65.00000  65.00000
1  1.39441  1.24729  66.00000  66.00000
1  1.39490  1.24771  67.00000  67.00000
1  1.39538  1.24812  68.00000  68.00000
1  1.39585  1.24853  69.00000  69.00000
1  1.39631  1.24893  70.00000  70.00000
1  1.39677  1.24933  71.00000  71.00000
1  1.39722  1.24972  72.00000  72.00000
1  1.39767  1.25010  73.00000  73.00000
1  1.39811  1.25048  74.00000  74.00000
1  1.39854  1.25086  75.00000  75.00000
1  1.39897  1.25122  76.00000  76.00000
1  1.39939  1.25159  77.00000  77.00000
1  1.39981  1.25195  78.00000  78.00000
1  1.40022  1.25230  79.00000  79.00000
1  1.40062  1.25265  80.00000  80.00000
1  1.40102  1.25300  81.00000  81.00000
1  1.40142  1.25334  82.00000  82.00000
1  1.40181  1.25368  83.00000  83.00000
1  1.40220  1.25401  84.00000  84.00000
1  1.40258  1.25434  85.00000  85.00000
1  1.40296  1.25467  86.00000  86.00000
1  1.40333  1.25499  87.00000  87.00000
1  1.40370  1.25531  88.00000  88.00000
1  1.40407  1.25563  89.00000  89.00000
1  1.40443  1.25594  90.00000  90.00000
1  1.40478  1.25624  91.00000  91.00000
1  1.40514  1.25655  92.00000  92.00000
1  1.40548  1.25685  93.00000  93.00000
1  1.40583  1.25715  94.00000  94.00000
1  1.40617  1.25744  95.00000  95.00000
1  1.40651  1.25774  96.00000  96.00000
1  1.40684  1.25802  97.00000  97.00000
1  1.40717  1.25831  98.00000  98.00000
1  1.40750  1.25859  99.00000  99.00000
1  1.40783  1.25887  100.00000  100.00000
2  1.17658  1.07944  0.00000  0.00000
2  1.24929  1.13448  0.75000  1.00000
2  1.27102  1.15198  1.50000  2.00000
2  1.28378  1.16224  2.25000  3.00000
2  1.29284  1.16953  3.00000  4.00000
2  1.29988  1.17518  3.75000  5.00000
2  1.30563  1.17980  4.50000  6.00000
2  1.31049  1.18371  5.25000  7.00000
2  1.31471  1.18710  6.00000  8.00000
2  1.31843  1.19009  6.75000  9.00000
2  1.32175  1.19276  7.50000  10.00000
2  1.32476  1.19518  8.25000  11.00000
2  1.32751  1.19738  9.00000  12.00000
2  1.33004  1.19942  9.75000  13.00000
2  1.33238  1.20130  10.50000  14.00000
2  1.33456  1.20305  11.25000  15.00000
2  1.33660  1.20468  12.00000  16.00000
2  1.33851  1.20622  12.75000  17.00000
2  1.34032  1.20767  13.50000  18.00000
2  1.34203  1.20904  14.25000  19.00000
2  1.34365  1.21035  15.00000  20.00000
2  1.34519  1.21158  15.75000  21.00000
2  1.34666  1.21276  16.50000  22.00000
2  1.34806  1.21389  17.25000  23.00000
2  1.34941  1.21497  18.00000  24.00000
2  1.35070  1.21601  18.75000  25.00000
2  1.35194  1.21700  19.50000  26.00000
2  1.35313  1.21796  20.25000  27.00000
2  1.35428  1.21888  21.00000  28.00000
2  1.35539  1.21977  21.75000  29.00000
2  1.35646  1.22063  22.50000  30.00000
2  1.35750  1.22147  23.25000  31.00000
2  1.35850  1.22227  24.00000  32.00000
2  1.35947  1.22305  24.75000  33.00000
2  1.36041  1.22381  25.50000  34.00000
2  1.36133  1.22455  26.25000  35.00000
2  1.36222  1.22526  27.00000  36.00000
2  1.36309  1.22596  27.75000  37.00000
2  1.36393  1.22663  28.50000  38.00000
2  1.36475  1.22729  29.25000  39.00000
2  1.36555  1.22794  30.00000  40.00000
2  1.36633  1.22856  30.75000  41.00000
2  1.36709  1.22917  31.50000  42.00000
2  1.36784  1.22977  32.25000  43.00000
2  1.36856  1.23035  33.00000  44.00000
2  1.36927  1.23093  33.75000  45.00000
2  1.36997  1.23148  34.50000  46.00000
2  1.37065  1.23203  35.25000  47.00000
2  1.37131  1.23256  36.00000  48.00000
2  1.37196  1.23309  36.75000  49.00000
2  1.37260  1.23360  37.50000  50.00000
2  1.37323  1.23410  38.25000  51.00000
2  1.37384  1.23459  39.00000  52.00000
2  1.37444  1.23508  39.75000  53.00000
2  1.37504  1.23555  40.50000  54.00000
2  1.37562  1.23602  41.25000  55.00000
2  1.37618  1.23648  42.00000  56.00000
2  1.37674  1.23692  42.75000  57.00000
2  1.37729  1.23737  43.50000  58.00000
2  1.37783  1.23780  44.25000  59.00000
2  1.37837  1.23823  45.00000  60.00000
2  1.37889  1.23865  45.75000  61.00000
2  1.37940  1.23906  46.50000  62.00000
2  1.37991  1.23947  47.25000  63.00000
2  1.38041  1.23986  48.00000  64.00000
2  1.38090  1.24026  48.75000  65.00000
2  1.38138  1.24065  49.50000  66.00000
2  1.38185  1.24103  50.25000  67.00000
2  1.38232  1.24140  51.00000  68.00000
2  1.38278  1.24177  51.75000  69.00000
2  1.38324  1.24214  52.50000  70.00000
2  1.38369  1.24250  53.25000  71.00000
2  1.38413  1.24285  54.00000  72.00000
2  1.38456  1.24320  54.75000  73.00000
2  1.38499  1.24355  55.50000  74.00000
2  1.38542  1.24389  56.25000  75.00000
2  1.38584  1.24423  57.00000  76.00000
2  1.38625  1.24456  57.75000  77.00000
2  1.38666  1.24489  58.50000  78.00000
2  1.38706  1.24521  59.25000  79.00000
2  1.38746  1.24553  60.00000  80.00000
2  1.38785  1.24584  60.75000  81.00000
2  1.38824  1.24616  61.50000  82.00000
2  1.38862  1.24646  62.25000  83.00000
2  1.38900  1.24677  63.00000  84.00000
2  1.38937  1.24707  63.75000  85.00000
2  1.38974  1.24736  64.50000  86.00000
2  1.39011  1.24766  65.25000  87.00000
2  1.39047  1.24795  66.00000  88.00000
2  1.39083  1.24823  66.75000  89.00000
2  1.39118  1.24852  67.50000  90.00000
2  1.39153  1.24880  68.25000  91.00000
2  1.39188  1.24908  69.00000  92.00000
2  1.39222  1.24935  69.75000  93.00000
2  1.39256  1.24962  70.50000  94.00000
2  1.39289  1.24989  71.25000  95.00000
2  1.39322  1.25016  72.00000  96.00000
2  1.39355  1.25042  72.75000  97.00000
2  1.39387  1.25068  73.50000  98.00000
2  1.39419  1.25094  74.25000  99.00000
2  1.39451  1.25119  75.00000  100.00000
3  1.17658  1.07944  0.00000  0.00000
3  1.25863  1.11464  1.00000  0.75000
3  1.28063  1.13232  2.00000  1.50000
3  1.29354  1.14273  3.00000  2.25000
3  1.30270  1.15013  4.00000  3.00000
3  1.30981  1.15588  5.00000  3.75000
3  1.31563  1.16058  6.00000  4.50000
3  1.32055  1.16455  7.00000  5.25000
3  1.32481  1.16800  8.00000  6.00000
3  1.32856  1.17104  9.00000  6.75000
3  1.33193  1.17376  10.00000  7.50000
3  1.33497  1.17622  11.00000  8.25000
3  1.33774  1.17846  12.00000  9.00000
3  1.34030  1.18053  13.00000  9.75000
3  1.34266  1.18244  14.00000  10.50000
3  1.34487  1.18423  15.00000  11.25000
3  1.34693  1.18589  16.00000  12.00000
3  1.34886  1.18746  17.00000  12.75000
3  1.35069  1.18894  18.00000  13.50000
3  1.35241  1.19033  19.00000  14.25000
3  1.35405  1.19166  20.00000  15.00000
3  1.35561  1.19292  21.00000  15.75000
3  1.35709  1.19412  22.00000  16.50000
3  1.35851  1.19527  23.00000  17.25000
3  1.35987  1.19637  24.00000  18.00000
3  1.36117  1.19742  25.00000  18.75000
3  1.36243  1.19844  26.00000  19.50000
3  1.36363  1.19941  27.00000  20.25000
3  1.36479  1.20035  28.00000  21.00000
3  1.36591  1.20126  29.00000  21.75000
3  1.36700  1.20214  30.00000  22.50000
3  1.36804  1.20298  31.00000  23.25000
3  1.36906  1.20380  32.00000  24.00000
3  1.37004  1.20460  33.00000  24.75000
3  1.37099  1.20537  34.00000  25.50000
3  1.37192  1.20612  35.00000  26.25000
3  1.37282  1.20685  36.00000  27.00000
3  1.37369  1.20756  37.00000  27.75000
3  1.37454  1.20825  38.00000  28.50000
3  1.37537  1.20892  39.00000  29.25000
3  1.37618  1.20957  40.00000  30.00000
3  1.37697  1.21021  41.00000  30.75000
3  1.37774  1.21083  42.00000  31.50000
3  1.37849  1.21144  43.00000  32.25000
3  1.37923  1.21204  44.00000  33.00000
3  1.37994  1.21262  45.00000  33.75000
3  1.38065  1.21319  46.00000  34.50000
3  1.38133  1.21374  47.00000  35.25000
3  1.38200  1.21429  48.00000  36.00000
3  1.38266  1.21482  49.00000  36.75000
3  1.38331  1.21534  50.00000  37.50000
3  1.38394  1.21585  51.00000  38.25000
3  1.38456  1.21636  52.00000  39.00000
3  1.38517  1.21685  53.00000  39.75000
3  1.38577  1.21733  54.00000  40.50000
3  1.38635  1.21781  55.00000  41.25000
3  1.38693  1.21827  56.00000  42.00000
3  1.38749  1.21873  57.00000  42.75000
3  1.38805  1.21918  58.00000  43.50000
3  1.38859  1.21962  59.00000  44.25000
3  1.38913  1.22006  60.00000  45.00000
3  1.38966  1.22048  61.00000  45.75000
3  1.39018  1.22090  62.00000  46.50000
3  1.39069  1.22132  63.00000  47.25000
3  1.39119  1.22172  64.00000  48.00000
3  1.39169  1.22213  65.00000  48.75000
3  1.39217  1.22252  66.00000  49.50000
3  1.39265  1.22291  67.00000  50.25000
3  1.39313  1.22329  68.00000  51.00000
3  1.39359  1.22367  69.00000  51.75000
3  1.39405  1.22404  70.00000  52.50000
3  1.39451  1.22441  71.00000  53.25000
3  1.39495  1.22477  72.00000  54.00000
3  1.39539  1.22513  73.00000  54.75000
3  1.39583  1.22548  74.00000  55.50000
3  1.39626  1.22583  75.00000  56.25000
3  1.39668  1.22617  76.00000  57.00000
3  1.39710  1.22651  77.00000  57.75000
3  1.39751  1.22684  78.00000  58.50000
3  1.39792  1.22717  79.00000  59.25000
3  1.39832  1.22749  80.00000  60.00000
3  1.39871  1.22782  81.00000  60.75000
3  1.39911  1.22813  82.00000  61.50000
3  1.39949  1.22845  83.00000  62.25000
3  1.39988  1.22876  84.00000  63.00000
3  1.40025  1.22906  85.00000  63.75000
3  1.40063  1.22936  86.00000  64.50000
3  1.40100  1.22966  87.00000  65.25000
3  1.40136  1.22996  88.00000  66.00000
3  1.40172  1.23025  89.00000  66.75000
3  1.40208  1.23054  90.00000  67.50000
3  1.40243  1.23083  91.00000  68.25000
3  1.40278  1.23111  92.00000  69.00000
3  1.40313  1.23139  93.00000  69.75000
3  1.40347  1.23166  94.00000  70.50000
3  1.40381  1.23194  95.00000  71.25000
3  1.40414  1.23221  96.00000  72.00000
3  1.40447  1.23248  97.00000  72.75000
3  1.40480  1.23274  98.00000  73.50000
3  1.40512  1.23300  99.00000  74.25000
3  1.40544  1.23326  100.00000  75.00000
4  1.17658  1.07944  0.00000  0.00000
4  1.22922  1.13655  0.50000  1.00000
4  1.24928  1.15278  1.00000  2.00000
4  1.26108  1.16229  1.50000  3.00000
4  1.26948  1.16904  2.00000  4.00000
4  1.27599  1.17427  2.50000  5.00000
4  1.28132  1.17855  3.00000  6.00000
4  1.28583  1.18217  3.50000  7.00000
4  1.28973  1.18531  4.00000  8.00000
4  1.29318  1.18808  4.50000  9.00000
4  1.29626  1.19055  5.00000  10.00000
4  1.29905  1.19279  5.50000  11.00000
4  1.30160  1.19483  6.00000  12.00000
4  1.30394  1.19671  6.50000  13.00000
4  1.30611  1.19845  7.00000  14.00000
4  1.30813  1.20007  7.50000  15.00000
4  1.31002  1.20159  8.00000  16.00000
4  1.31180  1.20301  8.50000  17.00000
4  1.31347  1.20436  9.00000  18.00000
4  1.31505  1.20563  9.50000  19.00000
4  1.31655  1.20683  10.00000  20.00000
4  1.31798  1.20798  10.50000  21.00000
4  1.31935  1.20907  11.00000  22.00000
4  1.32065  1.21011  11.50000  23.00000
4  1.32190  1.21111  12.00000  24.00000
4  1.32309  1.21207  12.50000  25.00000
4  1.32424  1.21299  13.00000  26.00000
4  1.32535  1.21388  13.50000  27.00000
4  1.32641  1.21473  14.00000  28.00000
4  1.32744  1.21556  14.50000  29.00000
4  1.32843  1.21636  15.00000  30.00000
4  1.32939  1.21713  15.50000  31.00000
4  1.33032  1.21787  16.00000  32.00000
4  1.33123  1.21859  16.50000  33.00000
4  1.33210  1.21930  17.00000  34.00000
4  1.33295  1.21998  17.50000  35.00000
4  1.33377  1.22064  18.00000  36.00000
4  1.33458  1.22128  18.50000  37.00000
4  1.33536  1.22191  19.00000  38.00000
4  1.33612  1.22252  19.50000  39.00000
4  1.33686  1.22311  20.00000  40.00000
4  1.33759  1.22369  20.50000  41.00000
4  1.33829  1.22426  21.00000  42.00000
4  1.33898  1.22481  21.50000  43.00000
4  1.33966  1.22535  22.00000  44.00000
4  1.34031  1.22588  22.50000  45.00000
4  1.34096  1.22640  23.00000  46.00000
4  1.34159  1.22690  23.50000  47.00000
4  1.34220  1.22740  24.00000  48.00000
4  1.34281  1.22788  24.50000  49.00000
4  1.34340  1.22836  25.00000  50.00000
4  1.34398  1.22882  25.50000  51.00000
4  1.34455  1.22928  26.00000  52.00000
4  1.34511  1.22972  26.50000  53.00000
4  1.34566  1.23016  27.00000  54.00000
4  1.34619  1.23060  27.50000  55.00000
4  1.34672  1.23102  28.00000  56.00000
4  1.34724  1.23143  28.50000  57.00000
4  1.34775  1.23184  29.00000  58.00000
4  1.34825  1.23224  29.50000  59.00000
4  1.34874  1.23264  30.00000  60.00000
4  1.34923  1.23303  30.50000  61.00000
4  1.34971  1.23341  31.00000  62.00000
4  1.35017  1.23379  31.50000  63.00000
4  1.35064  1.23416  32.00000  64.00000
4  1.35109  1.23452  32.50000  65.00000
4  1.35154  1.23488  33.00000  66.00000
4  1.35198  1.23523  33.50000  67.00000
4  1.35241  1.23558  34.00000  68.00000
4  1.35284  1.23592  34.50000  69.00000
4  1.35326  1.23626  35.00000  70.00000
4  1.35368  1.23659  35.50000  71.00000
4  1.35409  1.23692  36.00000  72.00000
4  1.35449  1.23725  36.50000  73.00000
4  1.35489  1.23757  37.00000  74.00000
4  1.35528  1.23788  37.50000  75.00000
4  1.35567  1.23819  38.00000  76.00000
4  1.35606  1.23850  38.50000  77.00000
4  1.35643  1.23880  39.00000  78.00000
4  1.35681  1.23910  39.50000  79.00000
4  1.35718  1.23940  40.00000  80.00000
4  1.35754  1.23969  40.50000  81.00000
4  1.35790  1.23998  41.00000  82.00000
4  1.35825  1.24026  41.50000  83.00000
4  1.35861  1.24054  42.00000  84.00000
4  1.35895  1.24082  42.50000  85.00000
4  1.35930  1.24110  43.00000  86.00000
4  1.35963  1.24137  43.50000  87.00000
4  1.35997  1.24164  44.00000  88.00000
4  1.36030  1.24190  44.50000  89.00000
4  1.36063  1.24217  45.00000  90.00000
4  1.36095  1.24243  45.50000  91.00000
4  1.36127  1.24268  46.00000  92.00000
4  1.36159  1.24294  46.50000  93.00000
4  1.36190  1.24319  47.00000  94.00000
4  1.36221  1.24344  47.50000  95.00000
4  1.36252  1.24368  48.00000  96.00000
4  1.36282  1.24393  48.50000  97.00000
4  1.36312  1.24417  49.00000  98.00000
4  1.36342  1.24440  49.50000  99.00000
4  1.36372  1.24464  50.00000  100.00000
5  1.17658  1.07944  0.00000  0.00000
5  1.26236  1.09791  1.00000  0.50000
5  1.28454  1.11475  2.00000  1.00000
5  1.29755  1.12470  3.00000  1.50000
5  1.30679  1.13179  4.00000  2.00000
5  1.31396  1.13730  5.00000  2.50000
5  1.31982  1.14181  6.00000  3.00000
5  1.32478  1.14562  7.00000  3.50000
5  1.32907  1.14893  8.00000  4.00000
5  1.33286  1.15184  9.00000  4.50000
5  1.33625  1.15445  10.00000  5.00000
5  1.33932  1.15682  11.00000  5.50000
5  1.34212  1.15897  12.00000  6.00000
5  1.34469  1.16096  13.00000  6.50000
5  1.34708  1.16280  14.00000  7.00000
5  1.34930  1.16451  15.00000  7.50000
5  1.35138  1.16611  16.00000  8.00000
5  1.35333  1.16761  17.00000  8.50000
5  1.35517  1.16903  18.00000  9.00000
5  1.35691  1.17038  19.00000  9.50000
5  1.35856  1.17165  20.00000  10.00000
5  1.36013  1.17286  21.00000  10.50000
5  1.36163  1.17401  22.00000  11.00000
5  1.36306  1.17512  23.00000  11.50000
5  1.36443  1.17617  24.00000  12.00000
5  1.36574  1.17719  25.00000  12.50000
5  1.36700  1.17816  26.00000  13.00000
5  1.36822  1.17910  27.00000  13.50000
5  1.36939  1.18000  28.00000  14.00000
5  1.37052  1.18087  29.00000  14.50000
5  1.37161  1.18172  30.00000  15.00000
5  1.37266  1.18253  31.00000  15.50000
5  1.37369  1.18332  32.00000  16.00000
5  1.37468  1.18408  33.00000  16.50000
5  1.37564  1.18483  34.00000  17.00000
5  1.37657  1.18555  35.00000  17.50000
5  1.37748  1.18624  36.00000  18.00000
5  1.37836  1.18693  37.00000  18.50000
5  1.37922  1.18759  38.00000  19.00000
5  1.38005  1.18823  39.00000  19.50000
5  1.38087  1.18886  40.00000  20.00000
5  1.38166  1.18948  41.00000  20.50000
5  1.38244  1.19007  42.00000  21.00000
5  1.38320  1.19066  43.00000  21.50000
5  1.38394  1.19123  44.00000  22.00000
5  1.38466  1.19179  45.00000  22.50000
5  1.38537  1.19233  46.00000  23.00000
5  1.38606  1.19287  47.00000  23.50000
5  1.38674  1.19339  48.00000  24.00000
5  1.38740  1.19390  49.00000  24.50000
5  1.38805  1.19441  50.00000  25.00000
5  1.38869  1.19490  51.00000  25.50000
5  1.38932  1.19538  52.00000  26.00000
5  1.38993  1.19585  53.00000  26.50000
5  1.39053  1.19632  54.00000  27.00000
5  1.39112  1.19677  55.00000  27.50000
5  1.39170  1.19722  56.00000  28.00000
5  1.39227  1.19766  57.00000  28.50000
5  1.39283  1.19809  58.00000  29.00000
5  1.39338  1.19852  59.00000  29.50000
5  1.39392  1.19894  60.00000  30.00000
5  1.39445  1.19935  61.00000  30.50000
5  1.39498  1.19975  62.00000  31.00000
5  1.39549  1.20015  63.00000  31.50000
5  1.39600  1.20054  64.00000  32.00000
5  1.39650  1.20093  65.00000  32.50000
5  1.39699  1.20131  66.00000  33.00000
5  1.39747  1.20168  67.00000  33.50000
5  1.39795  1.20205  68.00000  34.00000
5  1.39842  1.20241  69.00000  34.50000
5  1.39888  1.20277  70.00000  35.00000
5  1.39934  1.20312  71.00000  35.50000
5  1.39979  1.20347  72.00000  36.00000
5  1.40024  1.20381  73.00000  36.50000
5  1.40067  1.20415  74.00000  37.00000
5  1.40111  1.20448  75.00000  37.50000
5  1.40153  1.20481  76.00000  38.00000
5  1.40195  1.20514  77.00000  38.50000
5  1.40237  1.20546  78.00000  39.00000
5  1.40278  1.20577  79.00000  39.50000
5  1.40318  1.20609  80.00000  40.00000
5  1.40358  1.20639  81.00000  40.50000
5  1.40398  1.20670  82.00000  41.00000
5  1.40437  1.20700  83.00000  41.50000
5  1.40475  1.20730  84.00000  42.00000
5  1.40514  1.20759  85.00000  42.50000
5  1.40551  1.20788  86.00000  43.00000
5  1.40588  1.20817  87.00000  43.50000
5  1.40625  1.20845  88.00000  44.00000
5  1.40662  1.20874  89.00000  44.50000
5  1.40698  1.20901  90.00000  45.00000
5  1.40733  1.20929  91.00000  45.50000
5  1.40768  1.20956  92.00000  46.00000
5  1.40803  1.20983  93.00000  46.50000
5  1.40838  1.21009  94.00000  47.00000
5  1.40872  1.21036  95.00000  47.50000
5  1.40905  1.21062  96.00000  48.00000
5  1.40939  1.21087  97.00000  48.50000
5  1.40972  1.21113  98.00000  49.00000
5  1.41004  1.21138  99.00000  49.50000
5  1.41037  1.21163  100.00000  50.00000
