# Supplementary material for: Regional biaxial mechanical data of the mitral and tricuspid valve anterior leaflets
Source: Data Brief. 2019 May 22;24:103961. doi: 10.1016/j.dib.2019.103961 (PMC6545396; doi:10.1016/j.dib.2019.103961)
Supplement: Multimedia component 2 [file mmc2.zip › NewTextFiles/regional_data_MVAL110-B.txt]

0.540 
3.60 
1  1.04942  1.21819  0.00000  0.00000
1  1.13968  1.27941  1.00000  1.00000
1  1.15632  1.29714  2.00000  2.00000
1  1.16605  1.30754  3.00000  3.00000
1  1.17296  1.31492  4.00000  4.00000
1  1.17832  1.32065  5.00000  5.00000
1  1.18270  1.32533  6.00000  6.00000
1  1.18640  1.32929  7.00000  7.00000
1  1.18961  1.33273  8.00000  8.00000
1  1.19244  1.33575  9.00000  9.00000
1  1.19497  1.33846  10.00000  10.00000
1  1.19726  1.34091  11.00000  11.00000
1  1.19935  1.34315  12.00000  12.00000
1  1.20127  1.34520  13.00000  13.00000
1  1.20305  1.34711  14.00000  14.00000
1  1.20471  1.34888  15.00000  15.00000
1  1.20626  1.35054  16.00000  16.00000
1  1.20771  1.35210  17.00000  17.00000
1  1.20909  1.35357  18.00000  18.00000
1  1.21039  1.35496  19.00000  19.00000
1  1.21162  1.35628  20.00000  20.00000
1  1.21279  1.35753  21.00000  21.00000
1  1.21391  1.35873  22.00000  22.00000
1  1.21497  1.35987  23.00000  23.00000
1  1.21600  1.36097  24.00000  24.00000
1  1.21698  1.36202  25.00000  25.00000
1  1.21792  1.36303  26.00000  26.00000
1  1.21883  1.36400  27.00000  27.00000
1  1.21970  1.36493  28.00000  28.00000
1  1.22054  1.36583  29.00000  29.00000
1  1.22136  1.36671  30.00000  30.00000
1  1.22214  1.36755  31.00000  31.00000
1  1.22291  1.36837  32.00000  32.00000
1  1.22365  1.36916  33.00000  33.00000
1  1.22436  1.36993  34.00000  34.00000
1  1.22506  1.37067  35.00000  35.00000
1  1.22574  1.37140  36.00000  36.00000
1  1.22639  1.37210  37.00000  37.00000
1  1.22703  1.37279  38.00000  38.00000
1  1.22766  1.37345  39.00000  39.00000
1  1.22827  1.37410  40.00000  40.00000
1  1.22886  1.37474  41.00000  41.00000
1  1.22944  1.37536  42.00000  42.00000
1  1.23000  1.37596  43.00000  43.00000
1  1.23056  1.37656  44.00000  44.00000
1  1.23110  1.37713  45.00000  45.00000
1  1.23162  1.37770  46.00000  46.00000
1  1.23214  1.37825  47.00000  47.00000
1  1.23265  1.37879  48.00000  48.00000
1  1.23314  1.37932  49.00000  49.00000
1  1.23363  1.37984  50.00000  50.00000
1  1.23410  1.38035  51.00000  51.00000
1  1.23457  1.38085  52.00000  52.00000
1  1.23503  1.38134  53.00000  53.00000
1  1.23548  1.38182  54.00000  54.00000
1  1.23592  1.38229  55.00000  55.00000
1  1.23635  1.38276  56.00000  56.00000
1  1.23677  1.38321  57.00000  57.00000
1  1.23719  1.38366  58.00000  58.00000
1  1.23760  1.38410  59.00000  59.00000
1  1.23801  1.38453  60.00000  60.00000
1  1.23840  1.38496  61.00000  61.00000
1  1.23879  1.38538  62.00000  62.00000
1  1.23918  1.38579  63.00000  63.00000
1  1.23956  1.38619  64.00000  64.00000
1  1.23993  1.38659  65.00000  65.00000
1  1.24030  1.38698  66.00000  66.00000
1  1.24066  1.38737  67.00000  67.00000
1  1.24101  1.38775  68.00000  68.00000
1  1.24136  1.38813  69.00000  69.00000
1  1.24171  1.38850  70.00000  70.00000
1  1.24205  1.38886  71.00000  71.00000
1  1.24239  1.38922  72.00000  72.00000
1  1.24272  1.38958  73.00000  73.00000
1  1.24304  1.38993  74.00000  74.00000
1  1.24337  1.39027  75.00000  75.00000
1  1.24368  1.39061  76.00000  76.00000
1  1.24400  1.39095  77.00000  77.00000
1  1.24431  1.39128  78.00000  78.00000
1  1.24461  1.39161  79.00000  79.00000
1  1.24492  1.39193  80.00000  80.00000
1  1.24521  1.39225  81.00000  81.00000
1  1.24551  1.39257  82.00000  82.00000
1  1.24580  1.39288  83.00000  83.00000
1  1.24609  1.39319  84.00000  84.00000
1  1.24637  1.39349  85.00000  85.00000
1  1.24665  1.39379  86.00000  86.00000
1  1.24693  1.39409  87.00000  87.00000
1  1.24721  1.39438  88.00000  88.00000
1  1.24748  1.39467  89.00000  89.00000
1  1.24775  1.39496  90.00000  90.00000
1  1.24801  1.39525  91.00000  91.00000
1  1.24827  1.39553  92.00000  92.00000
1  1.24853  1.39580  93.00000  93.00000
1  1.24879  1.39608  94.00000  94.00000
1  1.24904  1.39635  95.00000  95.00000
1  1.24930  1.39662  96.00000  96.00000
1  1.24954  1.39689  97.00000  97.00000
1  1.24979  1.39715  98.00000  98.00000
1  1.25004  1.39741  99.00000  99.00000
1  1.25028  1.39767  100.00000  100.00000
2  1.04942  1.21819  0.00000  0.00000
2  1.12782  1.27755  0.75000  1.00000
2  1.14608  1.29585  1.50000  2.00000
2  1.15678  1.30659  2.25000  3.00000
2  1.16437  1.31421  3.00000  4.00000
2  1.17026  1.32013  3.75000  5.00000
2  1.17507  1.32497  4.50000  6.00000
2  1.17914  1.32906  5.25000  7.00000
2  1.18266  1.33261  6.00000  8.00000
2  1.18577  1.33574  6.75000  9.00000
2  1.18855  1.33854  7.50000  10.00000
2  1.19107  1.34107  8.25000  11.00000
2  1.19337  1.34338  9.00000  12.00000
2  1.19548  1.34550  9.75000  13.00000
2  1.19744  1.34747  10.50000  14.00000
2  1.19926  1.34931  11.25000  15.00000
2  1.20096  1.35102  12.00000  16.00000
2  1.20257  1.35263  12.75000  17.00000
2  1.20407  1.35415  13.50000  18.00000
2  1.20550  1.35559  14.25000  19.00000
2  1.20686  1.35695  15.00000  20.00000
2  1.20815  1.35825  15.75000  21.00000
2  1.20937  1.35948  16.50000  22.00000
2  1.21055  1.36066  17.25000  23.00000
2  1.21167  1.36179  18.00000  24.00000
2  1.21275  1.36288  18.75000  25.00000
2  1.21379  1.36392  19.50000  26.00000
2  1.21478  1.36492  20.25000  27.00000
2  1.21574  1.36589  21.00000  28.00000
2  1.21667  1.36682  21.75000  29.00000
2  1.21756  1.36772  22.50000  30.00000
2  1.21843  1.36860  23.25000  31.00000
2  1.21927  1.36944  24.00000  32.00000
2  1.22008  1.37026  24.75000  33.00000
2  1.22087  1.37105  25.50000  34.00000
2  1.22164  1.37182  26.25000  35.00000
2  1.22238  1.37257  27.00000  36.00000
2  1.22310  1.37330  27.75000  37.00000
2  1.22381  1.37401  28.50000  38.00000
2  1.22449  1.37470  29.25000  39.00000
2  1.22516  1.37537  30.00000  40.00000
2  1.22581  1.37603  30.75000  41.00000
2  1.22645  1.37667  31.50000  42.00000
2  1.22707  1.37729  32.25000  43.00000
2  1.22768  1.37790  33.00000  44.00000
2  1.22827  1.37850  33.75000  45.00000
2  1.22885  1.37908  34.50000  46.00000
2  1.22942  1.37966  35.25000  47.00000
2  1.22998  1.38022  36.00000  48.00000
2  1.23052  1.38076  36.75000  49.00000
2  1.23106  1.38130  37.50000  50.00000
2  1.23158  1.38183  38.25000  51.00000
2  1.23209  1.38234  39.00000  52.00000
2  1.23259  1.38285  39.75000  53.00000
2  1.23309  1.38335  40.50000  54.00000
2  1.23357  1.38383  41.25000  55.00000
2  1.23405  1.38431  42.00000  56.00000
2  1.23452  1.38478  42.75000  57.00000
2  1.23498  1.38525  43.50000  58.00000
2  1.23543  1.38570  44.25000  59.00000
2  1.23587  1.38615  45.00000  60.00000
2  1.23631  1.38659  45.75000  61.00000
2  1.23674  1.38702  46.50000  62.00000
2  1.23716  1.38744  47.25000  63.00000
2  1.23758  1.38786  48.00000  64.00000
2  1.23798  1.38827  48.75000  65.00000
2  1.23839  1.38868  49.50000  66.00000
2  1.23878  1.38908  50.25000  67.00000
2  1.23918  1.38947  51.00000  68.00000
2  1.23956  1.38986  51.75000  69.00000
2  1.23994  1.39024  52.50000  70.00000
2  1.24032  1.39062  53.25000  71.00000
2  1.24069  1.39099  54.00000  72.00000
2  1.24105  1.39136  54.75000  73.00000
2  1.24141  1.39172  55.50000  74.00000
2  1.24176  1.39208  56.25000  75.00000
2  1.24211  1.39243  57.00000  76.00000
2  1.24246  1.39278  57.75000  77.00000
2  1.24280  1.39312  58.50000  78.00000
2  1.24314  1.39346  59.25000  79.00000
2  1.24347  1.39379  60.00000  80.00000
2  1.24380  1.39412  60.75000  81.00000
2  1.24412  1.39445  61.50000  82.00000
2  1.24444  1.39477  62.25000  83.00000
2  1.24476  1.39509  63.00000  84.00000
2  1.24507  1.39540  63.75000  85.00000
2  1.24538  1.39572  64.50000  86.00000
2  1.24568  1.39602  65.25000  87.00000
2  1.24599  1.39633  66.00000  88.00000
2  1.24628  1.39663  66.75000  89.00000
2  1.24658  1.39692  67.50000  90.00000
2  1.24687  1.39722  68.25000  91.00000
2  1.24716  1.39751  69.00000  92.00000
2  1.24745  1.39780  69.75000  93.00000
2  1.24773  1.39808  70.50000  94.00000
2  1.24801  1.39836  71.25000  95.00000
2  1.24828  1.39864  72.00000  96.00000
2  1.24856  1.39891  72.75000  97.00000
2  1.24883  1.39919  73.50000  98.00000
2  1.24910  1.39946  74.25000  99.00000
2  1.24936  1.39972  75.00000  100.00000
3  1.04942  1.21819  0.00000  0.00000
3  1.14354  1.27118  1.00000  0.75000
3  1.15965  1.28829  2.00000  1.50000
3  1.16907  1.29833  3.00000  2.25000
3  1.17576  1.30546  4.00000  3.00000
3  1.18095  1.31099  5.00000  3.75000
3  1.18519  1.31552  6.00000  4.50000
3  1.18877  1.31934  7.00000  5.25000
3  1.19188  1.32266  8.00000  6.00000
3  1.19461  1.32558  9.00000  6.75000
3  1.19706  1.32820  10.00000  7.50000
3  1.19928  1.33056  11.00000  8.25000
3  1.20130  1.33272  12.00000  9.00000
3  1.20316  1.33471  13.00000  9.75000
3  1.20489  1.33655  14.00000  10.50000
3  1.20649  1.33826  15.00000  11.25000
3  1.20799  1.33987  16.00000  12.00000
3  1.20940  1.34137  17.00000  12.75000
3  1.21073  1.34279  18.00000  13.50000
3  1.21199  1.34413  19.00000  14.25000
3  1.21318  1.34541  20.00000  15.00000
3  1.21431  1.34662  21.00000  15.75000
3  1.21539  1.34778  22.00000  16.50000
3  1.21643  1.34888  23.00000  17.25000
3  1.21742  1.34994  24.00000  18.00000
3  1.21837  1.35095  25.00000  18.75000
3  1.21928  1.35192  26.00000  19.50000
3  1.22016  1.35286  27.00000  20.25000
3  1.22100  1.35377  28.00000  21.00000
3  1.22182  1.35464  29.00000  21.75000
3  1.22261  1.35548  30.00000  22.50000
3  1.22337  1.35629  31.00000  23.25000
3  1.22411  1.35708  32.00000  24.00000
3  1.22482  1.35785  33.00000  24.75000
3  1.22552  1.35859  34.00000  25.50000
3  1.22619  1.35931  35.00000  26.25000
3  1.22684  1.36001  36.00000  27.00000
3  1.22748  1.36069  37.00000  27.75000
3  1.22810  1.36135  38.00000  28.50000
3  1.22871  1.36200  39.00000  29.25000
3  1.22929  1.36263  40.00000  30.00000
3  1.22987  1.36324  41.00000  30.75000
3  1.23043  1.36384  42.00000  31.50000
3  1.23098  1.36442  43.00000  32.25000
3  1.23151  1.36499  44.00000  33.00000
3  1.23203  1.36555  45.00000  33.75000
3  1.23254  1.36610  46.00000  34.50000
3  1.23304  1.36663  47.00000  35.25000
3  1.23353  1.36716  48.00000  36.00000
3  1.23401  1.36767  49.00000  36.75000
3  1.23448  1.36817  50.00000  37.50000
3  1.23494  1.36866  51.00000  38.25000
3  1.23539  1.36914  52.00000  39.00000
3  1.23584  1.36962  53.00000  39.75000
3  1.23627  1.37008  54.00000  40.50000
3  1.23670  1.37054  55.00000  41.25000
3  1.23712  1.37099  56.00000  42.00000
3  1.23753  1.37143  57.00000  42.75000
3  1.23793  1.37186  58.00000  43.50000
3  1.23833  1.37228  59.00000  44.25000
3  1.23872  1.37270  60.00000  45.00000
3  1.23911  1.37311  61.00000  45.75000
3  1.23948  1.37351  62.00000  46.50000
3  1.23986  1.37391  63.00000  47.25000
3  1.24022  1.37430  64.00000  48.00000
3  1.24058  1.37469  65.00000  48.75000
3  1.24094  1.37507  66.00000  49.50000
3  1.24129  1.37544  67.00000  50.25000
3  1.24163  1.37581  68.00000  51.00000
3  1.24197  1.37617  69.00000  51.75000
3  1.24231  1.37653  70.00000  52.50000
3  1.24264  1.37688  71.00000  53.25000
3  1.24296  1.37723  72.00000  54.00000
3  1.24328  1.37757  73.00000  54.75000
3  1.24360  1.37791  74.00000  55.50000
3  1.24391  1.37824  75.00000  56.25000
3  1.24422  1.37857  76.00000  57.00000
3  1.24452  1.37890  77.00000  57.75000
3  1.24482  1.37922  78.00000  58.50000
3  1.24512  1.37953  79.00000  59.25000
3  1.24541  1.37985  80.00000  60.00000
3  1.24570  1.38016  81.00000  60.75000
3  1.24598  1.38046  82.00000  61.50000
3  1.24627  1.38076  83.00000  62.25000
3  1.24654  1.38106  84.00000  63.00000
3  1.24682  1.38135  85.00000  63.75000
3  1.24709  1.38164  86.00000  64.50000
3  1.24736  1.38193  87.00000  65.25000
3  1.24763  1.38222  88.00000  66.00000
3  1.24789  1.38250  89.00000  66.75000
3  1.24815  1.38277  90.00000  67.50000
3  1.24841  1.38305  91.00000  68.25000
3  1.24866  1.38332  92.00000  69.00000
3  1.24891  1.38359  93.00000  69.75000
3  1.24916  1.38385  94.00000  70.50000
3  1.24941  1.38412  95.00000  71.25000
3  1.24965  1.38438  96.00000  72.00000
3  1.24989  1.38463  97.00000  72.75000
3  1.25013  1.38489  98.00000  73.50000
3  1.25037  1.38514  99.00000  74.25000
3  1.25060  1.38539  100.00000  75.00000
4  1.04942  1.21819  0.00000  0.00000
4  1.11000  1.27917  0.50000  1.00000
4  1.13087  1.29804  1.00000  2.00000
4  1.14314  1.30911  1.50000  3.00000
4  1.15185  1.31698  2.00000  4.00000
4  1.15862  1.32308  2.50000  5.00000
4  1.16415  1.32807  3.00000  6.00000
4  1.16883  1.33229  3.50000  7.00000
4  1.17289  1.33595  4.00000  8.00000
4  1.17647  1.33918  4.50000  9.00000
4  1.17967  1.34206  5.00000  10.00000
4  1.18256  1.34467  5.50000  11.00000
4  1.18521  1.34706  6.00000  12.00000
4  1.18764  1.34925  6.50000  13.00000
4  1.18989  1.35128  7.00000  14.00000
4  1.19199  1.35317  7.50000  15.00000
4  1.19395  1.35494  8.00000  16.00000
4  1.19579  1.35660  8.50000  17.00000
4  1.19753  1.35817  9.00000  18.00000
4  1.19917  1.35965  9.50000  19.00000
4  1.20073  1.36106  10.00000  20.00000
4  1.20222  1.36239  10.50000  21.00000
4  1.20363  1.36367  11.00000  22.00000
4  1.20498  1.36489  11.50000  23.00000
4  1.20628  1.36605  12.00000  24.00000
4  1.20752  1.36717  12.50000  25.00000
4  1.20871  1.36825  13.00000  26.00000
4  1.20986  1.36928  13.50000  27.00000
4  1.21096  1.37028  14.00000  28.00000
4  1.21203  1.37124  14.50000  29.00000
4  1.21306  1.37217  15.00000  30.00000
4  1.21406  1.37307  15.50000  31.00000
4  1.21503  1.37394  16.00000  32.00000
4  1.21596  1.37478  16.50000  33.00000
4  1.21687  1.37560  17.00000  34.00000
4  1.21775  1.37640  17.50000  35.00000
4  1.21861  1.37717  18.00000  36.00000
4  1.21944  1.37792  18.50000  37.00000
4  1.22025  1.37865  19.00000  38.00000
4  1.22104  1.37936  19.50000  39.00000
4  1.22181  1.38006  20.00000  40.00000
4  1.22256  1.38074  20.50000  41.00000
4  1.22330  1.38140  21.00000  42.00000
4  1.22401  1.38204  21.50000  43.00000
4  1.22471  1.38267  22.00000  44.00000
4  1.22539  1.38329  22.50000  45.00000
4  1.22606  1.38389  23.00000  46.00000
4  1.22672  1.38448  23.50000  47.00000
4  1.22736  1.38506  24.00000  48.00000
4  1.22798  1.38562  24.50000  49.00000
4  1.22860  1.38618  25.00000  50.00000
4  1.22920  1.38672  25.50000  51.00000
4  1.22979  1.38725  26.00000  52.00000
4  1.23037  1.38777  26.50000  53.00000
4  1.23094  1.38829  27.00000  54.00000
4  1.23150  1.38879  27.50000  55.00000
4  1.23205  1.38928  28.00000  56.00000
4  1.23258  1.38977  28.50000  57.00000
4  1.23311  1.39025  29.00000  58.00000
4  1.23363  1.39072  29.50000  59.00000
4  1.23414  1.39118  30.00000  60.00000
4  1.23465  1.39163  30.50000  61.00000
4  1.23514  1.39208  31.00000  62.00000
4  1.23563  1.39251  31.50000  63.00000
4  1.23611  1.39295  32.00000  64.00000
4  1.23658  1.39337  32.50000  65.00000
4  1.23704  1.39379  33.00000  66.00000
4  1.23750  1.39420  33.50000  67.00000
4  1.23795  1.39461  34.00000  68.00000
4  1.23840  1.39501  34.50000  69.00000
4  1.23883  1.39540  35.00000  70.00000
4  1.23926  1.39579  35.50000  71.00000
4  1.23969  1.39618  36.00000  72.00000
4  1.24011  1.39655  36.50000  73.00000
4  1.24052  1.39693  37.00000  74.00000
4  1.24093  1.39729  37.50000  75.00000
4  1.24133  1.39766  38.00000  76.00000
4  1.24173  1.39802  38.50000  77.00000
4  1.24212  1.39837  39.00000  78.00000
4  1.24251  1.39872  39.50000  79.00000
4  1.24289  1.39906  40.00000  80.00000
4  1.24327  1.39940  40.50000  81.00000
4  1.24365  1.39974  41.00000  82.00000
4  1.24401  1.40007  41.50000  83.00000
4  1.24438  1.40040  42.00000  84.00000
4  1.24474  1.40073  42.50000  85.00000
4  1.24509  1.40105  43.00000  86.00000
4  1.24545  1.40136  43.50000  87.00000
4  1.24579  1.40168  44.00000  88.00000
4  1.24614  1.40199  44.50000  89.00000
4  1.24648  1.40229  45.00000  90.00000
4  1.24681  1.40260  45.50000  91.00000
4  1.24715  1.40290  46.00000  92.00000
4  1.24748  1.40319  46.50000  93.00000
4  1.24780  1.40349  47.00000  94.00000
4  1.24812  1.40378  47.50000  95.00000
4  1.24844  1.40406  48.00000  96.00000
4  1.24876  1.40435  48.50000  97.00000
4  1.24907  1.40463  49.00000  98.00000
4  1.24938  1.40491  49.50000  99.00000
4  1.24968  1.40518  50.00000  100.00000
5  1.04942  1.21819  0.00000  0.00000
5  1.14406  1.26184  1.00000  0.50000
5  1.16012  1.27890  2.00000  1.00000
5  1.16952  1.28893  3.00000  1.50000
5  1.17619  1.29605  4.00000  2.00000
5  1.18137  1.30158  5.00000  2.50000
5  1.18560  1.30610  6.00000  3.00000
5  1.18917  1.30992  7.00000  3.50000
5  1.19227  1.31323  8.00000  4.00000
5  1.19500  1.31615  9.00000  4.50000
5  1.19744  1.31877  10.00000  5.00000
5  1.19965  1.32113  11.00000  5.50000
5  1.20167  1.32329  12.00000  6.00000
5  1.20353  1.32528  13.00000  6.50000
5  1.20524  1.32712  14.00000  7.00000
5  1.20684  1.32883  15.00000  7.50000
5  1.20834  1.33044  16.00000  8.00000
5  1.20975  1.33194  17.00000  8.50000
5  1.21107  1.33336  18.00000  9.00000
5  1.21233  1.33470  19.00000  9.50000
5  1.21352  1.33598  20.00000  10.00000
5  1.21465  1.33719  21.00000  10.50000
5  1.21573  1.33835  22.00000  11.00000
5  1.21676  1.33945  23.00000  11.50000
5  1.21774  1.34051  24.00000  12.00000
5  1.21869  1.34152  25.00000  12.50000
5  1.21960  1.34249  26.00000  13.00000
5  1.22047  1.34343  27.00000  13.50000
5  1.22132  1.34434  28.00000  14.00000
5  1.22213  1.34521  29.00000  14.50000
5  1.22292  1.34605  30.00000  15.00000
5  1.22368  1.34686  31.00000  15.50000
5  1.22441  1.34765  32.00000  16.00000
5  1.22513  1.34842  33.00000  16.50000
5  1.22582  1.34916  34.00000  17.00000
5  1.22649  1.34988  35.00000  17.50000
5  1.22715  1.35058  36.00000  18.00000
5  1.22778  1.35126  37.00000  18.50000
5  1.22840  1.35192  38.00000  19.00000
5  1.22900  1.35257  39.00000  19.50000
5  1.22959  1.35320  40.00000  20.00000
5  1.23016  1.35381  41.00000  20.50000
5  1.23072  1.35441  42.00000  21.00000
5  1.23127  1.35499  43.00000  21.50000
5  1.23180  1.35556  44.00000  22.00000
5  1.23232  1.35612  45.00000  22.50000
5  1.23283  1.35667  46.00000  23.00000
5  1.23333  1.35720  47.00000  23.50000
5  1.23382  1.35773  48.00000  24.00000
5  1.23430  1.35824  49.00000  24.50000
5  1.23476  1.35874  50.00000  25.00000
5  1.23522  1.35923  51.00000  25.50000
5  1.23567  1.35971  52.00000  26.00000
5  1.23612  1.36019  53.00000  26.50000
5  1.23655  1.36065  54.00000  27.00000
5  1.23697  1.36111  55.00000  27.50000
5  1.23739  1.36156  56.00000  28.00000
5  1.23780  1.36200  57.00000  28.50000
5  1.23821  1.36243  58.00000  29.00000
5  1.23860  1.36285  59.00000  29.50000
5  1.23899  1.36327  60.00000  30.00000
5  1.23938  1.36368  61.00000  30.50000
5  1.23975  1.36408  62.00000  31.00000
5  1.24012  1.36448  63.00000  31.50000
5  1.24049  1.36487  64.00000  32.00000
5  1.24085  1.36526  65.00000  32.50000
5  1.24120  1.36564  66.00000  33.00000
5  1.24155  1.36601  67.00000  33.50000
5  1.24190  1.36638  68.00000  34.00000
5  1.24223  1.36674  69.00000  34.50000
5  1.24257  1.36710  70.00000  35.00000
5  1.24290  1.36745  71.00000  35.50000
5  1.24322  1.36780  72.00000  36.00000
5  1.24354  1.36814  73.00000  36.50000
5  1.24386  1.36848  74.00000  37.00000
5  1.24417  1.36881  75.00000  37.50000
5  1.24447  1.36914  76.00000  38.00000
5  1.24478  1.36947  77.00000  38.50000
5  1.24508  1.36979  78.00000  39.00000
5  1.24537  1.37011  79.00000  39.50000
5  1.24566  1.37042  80.00000  40.00000
5  1.24595  1.37073  81.00000  40.50000
5  1.24624  1.37103  82.00000  41.00000
5  1.24652  1.37133  83.00000  41.50000
5  1.24680  1.37163  84.00000  42.00000
5  1.24707  1.37192  85.00000  42.50000
5  1.24734  1.37221  86.00000  43.00000
5  1.24761  1.37250  87.00000  43.50000
5  1.24787  1.37279  88.00000  44.00000
5  1.24814  1.37307  89.00000  44.50000
5  1.24840  1.37334  90.00000  45.00000
5  1.24865  1.37362  91.00000  45.50000
5  1.24891  1.37389  92.00000  46.00000
5  1.24916  1.37416  93.00000  46.50000
5  1.24940  1.37442  94.00000  47.00000
5  1.24965  1.37469  95.00000  47.50000
5  1.24989  1.37495  96.00000  48.00000
5  1.25013  1.37521  97.00000  48.50000
5  1.25037  1.37546  98.00000  49.00000
5  1.25061  1.37571  99.00000  49.50000
5  1.25084  1.37596  100.00000  50.00000
