# Supplementary material for: Regional biaxial mechanical data of the mitral and tricuspid valve anterior leaflets
Source: Data Brief. 2019 May 22;24:103961. doi: 10.1016/j.dib.2019.103961 (PMC6545396; doi:10.1016/j.dib.2019.103961)
Supplement: Multimedia component 2 [file mmc2.zip › NewTextFiles/regional_data_MVAL110-C.txt]

0.510 
3.60 
1  1.16429  1.05323  0.00000  0.00000
1  1.22975  1.11774  1.00000  1.00000
1  1.24911  1.13414  2.00000  2.00000
1  1.26046  1.14375  3.00000  3.00000
1  1.26851  1.15056  4.00000  4.00000
1  1.27476  1.15585  5.00000  5.00000
1  1.27987  1.16018  6.00000  6.00000
1  1.28419  1.16383  7.00000  7.00000
1  1.28793  1.16700  8.00000  8.00000
1  1.29124  1.16979  9.00000  9.00000
1  1.29419  1.17229  10.00000  10.00000
1  1.29686  1.17455  11.00000  11.00000
1  1.29930  1.17661  12.00000  12.00000
1  1.30154  1.17851  13.00000  13.00000
1  1.30362  1.18027  14.00000  14.00000
1  1.30556  1.18190  15.00000  15.00000
1  1.30737  1.18343  16.00000  16.00000
1  1.30907  1.18487  17.00000  17.00000
1  1.31067  1.18623  18.00000  18.00000
1  1.31218  1.18751  19.00000  19.00000
1  1.31362  1.18872  20.00000  20.00000
1  1.31499  1.18988  21.00000  21.00000
1  1.31630  1.19098  22.00000  22.00000
1  1.31754  1.19204  23.00000  23.00000
1  1.31874  1.19305  24.00000  24.00000
1  1.31988  1.19402  25.00000  25.00000
1  1.32098  1.19495  26.00000  26.00000
1  1.32204  1.19584  27.00000  27.00000
1  1.32306  1.19670  28.00000  28.00000
1  1.32404  1.19754  29.00000  29.00000
1  1.32499  1.19834  30.00000  30.00000
1  1.32591  1.19912  31.00000  31.00000
1  1.32680  1.19987  32.00000  32.00000
1  1.32767  1.20060  33.00000  33.00000
1  1.32850  1.20131  34.00000  34.00000
1  1.32932  1.20200  35.00000  35.00000
1  1.33011  1.20266  36.00000  36.00000
1  1.33087  1.20331  37.00000  37.00000
1  1.33162  1.20395  38.00000  38.00000
1  1.33235  1.20456  39.00000  39.00000
1  1.33306  1.20516  40.00000  40.00000
1  1.33375  1.20575  41.00000  41.00000
1  1.33443  1.20632  42.00000  42.00000
1  1.33509  1.20688  43.00000  43.00000
1  1.33573  1.20742  44.00000  44.00000
1  1.33636  1.20796  45.00000  45.00000
1  1.33698  1.20848  46.00000  46.00000
1  1.33758  1.20899  47.00000  47.00000
1  1.33817  1.20949  48.00000  48.00000
1  1.33875  1.20998  49.00000  49.00000
1  1.33932  1.21046  50.00000  50.00000
1  1.33987  1.21093  51.00000  51.00000
1  1.34042  1.21139  52.00000  52.00000
1  1.34095  1.21184  53.00000  53.00000
1  1.34148  1.21228  54.00000  54.00000
1  1.34199  1.21272  55.00000  55.00000
1  1.34250  1.21314  56.00000  56.00000
1  1.34299  1.21356  57.00000  57.00000
1  1.34348  1.21398  58.00000  58.00000
1  1.34396  1.21438  59.00000  59.00000
1  1.34443  1.21478  60.00000  60.00000
1  1.34490  1.21517  61.00000  61.00000
1  1.34535  1.21556  62.00000  62.00000
1  1.34580  1.21594  63.00000  63.00000
1  1.34624  1.21631  64.00000  64.00000
1  1.34668  1.21668  65.00000  65.00000
1  1.34711  1.21704  66.00000  66.00000
1  1.34753  1.21740  67.00000  67.00000
1  1.34794  1.21775  68.00000  68.00000
1  1.34835  1.21809  69.00000  69.00000
1  1.34876  1.21844  70.00000  70.00000
1  1.34915  1.21877  71.00000  71.00000
1  1.34955  1.21910  72.00000  72.00000
1  1.34993  1.21943  73.00000  73.00000
1  1.35031  1.21975  74.00000  74.00000
1  1.35069  1.22007  75.00000  75.00000
1  1.35106  1.22039  76.00000  76.00000
1  1.35143  1.22070  77.00000  77.00000
1  1.35179  1.22100  78.00000  78.00000
1  1.35215  1.22130  79.00000  79.00000
1  1.35250  1.22160  80.00000  80.00000
1  1.35285  1.22190  81.00000  81.00000
1  1.35319  1.22219  82.00000  82.00000
1  1.35353  1.22248  83.00000  83.00000
1  1.35387  1.22276  84.00000  84.00000
1  1.35420  1.22304  85.00000  85.00000
1  1.35453  1.22332  86.00000  86.00000
1  1.35485  1.22359  87.00000  87.00000
1  1.35517  1.22386  88.00000  88.00000
1  1.35549  1.22413  89.00000  89.00000
1  1.35580  1.22440  90.00000  90.00000
1  1.35611  1.22466  91.00000  91.00000
1  1.35642  1.22492  92.00000  92.00000
1  1.35672  1.22517  93.00000  93.00000
1  1.35702  1.22543  94.00000  94.00000
1  1.35732  1.22568  95.00000  95.00000
1  1.35761  1.22593  96.00000  96.00000
1  1.35790  1.22617  97.00000  97.00000
1  1.35819  1.22642  98.00000  98.00000
1  1.35848  1.22666  99.00000  99.00000
1  1.35876  1.22690  100.00000  100.00000
2  1.16429  1.05323  0.00000  0.00000
2  1.22889  1.12303  0.75000  1.00000
2  1.24781  1.13841  1.50000  2.00000
2  1.25891  1.14742  2.25000  3.00000
2  1.26680  1.15381  3.00000  4.00000
2  1.27292  1.15877  3.75000  5.00000
2  1.27792  1.16282  4.50000  6.00000
2  1.28215  1.16625  5.25000  7.00000
2  1.28581  1.16921  6.00000  8.00000
2  1.28904  1.17183  6.75000  9.00000
2  1.29194  1.17417  7.50000  10.00000
2  1.29455  1.17629  8.25000  11.00000
2  1.29694  1.17823  9.00000  12.00000
2  1.29914  1.18000  9.75000  13.00000
2  1.30117  1.18165  10.50000  14.00000
2  1.30307  1.18319  11.25000  15.00000
2  1.30484  1.18462  12.00000  16.00000
2  1.30650  1.18597  12.75000  17.00000
2  1.30807  1.18724  13.50000  18.00000
2  1.30956  1.18844  14.25000  19.00000
2  1.31097  1.18958  15.00000  20.00000
2  1.31231  1.19066  15.75000  21.00000
2  1.31359  1.19170  16.50000  22.00000
2  1.31481  1.19269  17.25000  23.00000
2  1.31598  1.19363  18.00000  24.00000
2  1.31710  1.19454  18.75000  25.00000
2  1.31817  1.19541  19.50000  26.00000
2  1.31921  1.19625  20.25000  27.00000
2  1.32021  1.19706  21.00000  28.00000
2  1.32117  1.19784  21.75000  29.00000
2  1.32210  1.19859  22.50000  30.00000
2  1.32300  1.19932  23.25000  31.00000
2  1.32388  1.20003  24.00000  32.00000
2  1.32472  1.20071  24.75000  33.00000
2  1.32554  1.20137  25.50000  34.00000
2  1.32634  1.20202  26.25000  35.00000
2  1.32711  1.20264  27.00000  36.00000
2  1.32786  1.20325  27.75000  37.00000
2  1.32860  1.20385  28.50000  38.00000
2  1.32931  1.20442  29.25000  39.00000
2  1.33001  1.20499  30.00000  40.00000
2  1.33068  1.20553  30.75000  41.00000
2  1.33135  1.20607  31.50000  42.00000
2  1.33199  1.20659  32.25000  43.00000
2  1.33262  1.20710  33.00000  44.00000
2  1.33324  1.20760  33.75000  45.00000
2  1.33385  1.20809  34.50000  46.00000
2  1.33444  1.20857  35.25000  47.00000
2  1.33501  1.20904  36.00000  48.00000
2  1.33558  1.20950  36.75000  49.00000
2  1.33614  1.20995  37.50000  50.00000
2  1.33668  1.21039  38.25000  51.00000
2  1.33721  1.21082  39.00000  52.00000
2  1.33774  1.21124  39.75000  53.00000
2  1.33825  1.21166  40.50000  54.00000
2  1.33875  1.21206  41.25000  55.00000
2  1.33925  1.21246  42.00000  56.00000
2  1.33974  1.21286  42.75000  57.00000
2  1.34021  1.21324  43.50000  58.00000
2  1.34068  1.21362  44.25000  59.00000
2  1.34114  1.21400  45.00000  60.00000
2  1.34160  1.21437  45.75000  61.00000
2  1.34204  1.21473  46.50000  62.00000
2  1.34248  1.21508  47.25000  63.00000
2  1.34292  1.21543  48.00000  64.00000
2  1.34334  1.21578  48.75000  65.00000
2  1.34376  1.21612  49.50000  66.00000
2  1.34418  1.21645  50.25000  67.00000
2  1.34458  1.21678  51.00000  68.00000
2  1.34498  1.21711  51.75000  69.00000
2  1.34538  1.21743  52.50000  70.00000
2  1.34577  1.21774  53.25000  71.00000
2  1.34615  1.21805  54.00000  72.00000
2  1.34653  1.21836  54.75000  73.00000
2  1.34691  1.21866  55.50000  74.00000
2  1.34727  1.21896  56.25000  75.00000
2  1.34764  1.21925  57.00000  76.00000
2  1.34800  1.21954  57.75000  77.00000
2  1.34835  1.21983  58.50000  78.00000
2  1.34870  1.22011  59.25000  79.00000
2  1.34905  1.22039  60.00000  80.00000
2  1.34939  1.22067  60.75000  81.00000
2  1.34973  1.22094  61.50000  82.00000
2  1.35006  1.22121  62.25000  83.00000
2  1.35039  1.22148  63.00000  84.00000
2  1.35071  1.22174  63.75000  85.00000
2  1.35103  1.22200  64.50000  86.00000
2  1.35135  1.22226  65.25000  87.00000
2  1.35167  1.22251  66.00000  88.00000
2  1.35198  1.22276  66.75000  89.00000
2  1.35228  1.22301  67.50000  90.00000
2  1.35259  1.22326  68.25000  91.00000
2  1.35289  1.22350  69.00000  92.00000
2  1.35318  1.22374  69.75000  93.00000
2  1.35348  1.22398  70.50000  94.00000
2  1.35377  1.22421  71.25000  95.00000
2  1.35406  1.22445  72.00000  96.00000
2  1.35434  1.22468  72.75000  97.00000
2  1.35462  1.22490  73.50000  98.00000
2  1.35490  1.22513  74.25000  99.00000
2  1.35518  1.22535  75.00000  100.00000
3  1.16429  1.05323  0.00000  0.00000
3  1.23337  1.10260  1.00000  0.75000
3  1.25312  1.11965  2.00000  1.50000
3  1.26470  1.12965  3.00000  2.25000
3  1.27293  1.13676  4.00000  3.00000
3  1.27931  1.14227  5.00000  3.75000
3  1.28453  1.14677  6.00000  4.50000
3  1.28894  1.15058  7.00000  5.25000
3  1.29276  1.15388  8.00000  6.00000
3  1.29613  1.15680  9.00000  6.75000
3  1.29915  1.15940  10.00000  7.50000
3  1.30188  1.16176  11.00000  8.25000
3  1.30437  1.16391  12.00000  9.00000
3  1.30666  1.16589  13.00000  9.75000
3  1.30878  1.16772  14.00000  10.50000
3  1.31076  1.16943  15.00000  11.25000
3  1.31261  1.17103  16.00000  12.00000
3  1.31435  1.17252  17.00000  12.75000
3  1.31598  1.17394  18.00000  13.50000
3  1.31753  1.17528  19.00000  14.25000
3  1.31900  1.17654  20.00000  15.00000
3  1.32040  1.17775  21.00000  15.75000
3  1.32173  1.17890  22.00000  16.50000
3  1.32300  1.18000  23.00000  17.25000
3  1.32422  1.18105  24.00000  18.00000
3  1.32539  1.18206  25.00000  18.75000
3  1.32652  1.18303  26.00000  19.50000
3  1.32760  1.18397  27.00000  20.25000
3  1.32864  1.18487  28.00000  21.00000
3  1.32964  1.18574  29.00000  21.75000
3  1.33062  1.18657  30.00000  22.50000
3  1.33155  1.18739  31.00000  23.25000
3  1.33246  1.18817  32.00000  24.00000
3  1.33335  1.18893  33.00000  24.75000
3  1.33420  1.18967  34.00000  25.50000
3  1.33503  1.19039  35.00000  26.25000
3  1.33584  1.19109  36.00000  27.00000
3  1.33662  1.19176  37.00000  27.75000
3  1.33739  1.19242  38.00000  28.50000
3  1.33813  1.19307  39.00000  29.25000
3  1.33886  1.19369  40.00000  30.00000
3  1.33956  1.19430  41.00000  30.75000
3  1.34026  1.19490  42.00000  31.50000
3  1.34093  1.19548  43.00000  32.25000
3  1.34159  1.19605  44.00000  33.00000
3  1.34223  1.19661  45.00000  33.75000
3  1.34286  1.19715  46.00000  34.50000
3  1.34348  1.19768  47.00000  35.25000
3  1.34408  1.19820  48.00000  36.00000
3  1.34467  1.19871  49.00000  36.75000
3  1.34525  1.19921  50.00000  37.50000
3  1.34582  1.19970  51.00000  38.25000
3  1.34637  1.20018  52.00000  39.00000
3  1.34692  1.20065  53.00000  39.75000
3  1.34746  1.20112  54.00000  40.50000
3  1.34798  1.20157  55.00000  41.25000
3  1.34850  1.20202  56.00000  42.00000
3  1.34900  1.20245  57.00000  42.75000
3  1.34950  1.20289  58.00000  43.50000
3  1.34999  1.20331  59.00000  44.25000
3  1.35047  1.20372  60.00000  45.00000
3  1.35095  1.20413  61.00000  45.75000
3  1.35141  1.20454  62.00000  46.50000
3  1.35187  1.20493  63.00000  47.25000
3  1.35232  1.20532  64.00000  48.00000
3  1.35277  1.20570  65.00000  48.75000
3  1.35321  1.20608  66.00000  49.50000
3  1.35364  1.20645  67.00000  50.25000
3  1.35406  1.20682  68.00000  51.00000
3  1.35448  1.20718  69.00000  51.75000
3  1.35489  1.20754  70.00000  52.50000
3  1.35530  1.20789  71.00000  53.25000
3  1.35570  1.20824  72.00000  54.00000
3  1.35609  1.20858  73.00000  54.75000
3  1.35648  1.20891  74.00000  55.50000
3  1.35687  1.20925  75.00000  56.25000
3  1.35725  1.20957  76.00000  57.00000
3  1.35762  1.20990  77.00000  57.75000
3  1.35799  1.21022  78.00000  58.50000
3  1.35836  1.21053  79.00000  59.25000
3  1.35872  1.21084  80.00000  60.00000
3  1.35907  1.21115  81.00000  60.75000
3  1.35942  1.21145  82.00000  61.50000
3  1.35977  1.21175  83.00000  62.25000
3  1.36012  1.21205  84.00000  63.00000
3  1.36045  1.21234  85.00000  63.75000
3  1.36079  1.21263  86.00000  64.50000
3  1.36112  1.21292  87.00000  65.25000
3  1.36145  1.21320  88.00000  66.00000
3  1.36177  1.21348  89.00000  66.75000
3  1.36209  1.21376  90.00000  67.50000
3  1.36241  1.21403  91.00000  68.25000
3  1.36272  1.21430  92.00000  69.00000
3  1.36303  1.21457  93.00000  69.75000
3  1.36334  1.21483  94.00000  70.50000
3  1.36364  1.21509  95.00000  71.25000
3  1.36394  1.21535  96.00000  72.00000
3  1.36424  1.21561  97.00000  72.75000
3  1.36453  1.21586  98.00000  73.50000
3  1.36482  1.21611  99.00000  74.25000
3  1.36511  1.21636  100.00000  75.00000
4  1.16429  1.05323  0.00000  0.00000
4  1.21111  1.12460  0.50000  1.00000
4  1.22852  1.13790  1.00000  2.00000
4  1.23873  1.14567  1.50000  3.00000
4  1.24599  1.15119  2.00000  4.00000
4  1.25162  1.15547  2.50000  5.00000
4  1.25622  1.15897  3.00000  6.00000
4  1.26012  1.16193  3.50000  7.00000
4  1.26349  1.16449  4.00000  8.00000
4  1.26646  1.16675  4.50000  9.00000
4  1.26913  1.16877  5.00000  10.00000
4  1.27153  1.17060  5.50000  11.00000
4  1.27373  1.17227  6.00000  12.00000
4  1.27576  1.17380  6.50000  13.00000
4  1.27763  1.17522  7.00000  14.00000
4  1.27937  1.17655  7.50000  15.00000
4  1.28100  1.17778  8.00000  16.00000
4  1.28254  1.17895  8.50000  17.00000
4  1.28398  1.18004  9.00000  18.00000
4  1.28535  1.18108  9.50000  19.00000
4  1.28664  1.18207  10.00000  20.00000
4  1.28788  1.18300  10.50000  21.00000
4  1.28905  1.18389  11.00000  22.00000
4  1.29018  1.18475  11.50000  23.00000
4  1.29125  1.18556  12.00000  24.00000
4  1.29228  1.18635  12.50000  25.00000
4  1.29328  1.18710  13.00000  26.00000
4  1.29423  1.18782  13.50000  27.00000
4  1.29515  1.18852  14.00000  28.00000
4  1.29604  1.18919  14.50000  29.00000
4  1.29689  1.18984  15.00000  30.00000
4  1.29772  1.19047  15.50000  31.00000
4  1.29852  1.19108  16.00000  32.00000
4  1.29930  1.19167  16.50000  33.00000
4  1.30006  1.19224  17.00000  34.00000
4  1.30079  1.19280  17.50000  35.00000
4  1.30150  1.19334  18.00000  36.00000
4  1.30220  1.19387  18.50000  37.00000
4  1.30287  1.19438  19.00000  38.00000
4  1.30353  1.19488  19.50000  39.00000
4  1.30417  1.19536  20.00000  40.00000
4  1.30479  1.19584  20.50000  41.00000
4  1.30540  1.19630  21.00000  42.00000
4  1.30599  1.19675  21.50000  43.00000
4  1.30658  1.19719  22.00000  44.00000
4  1.30714  1.19762  22.50000  45.00000
4  1.30770  1.19804  23.00000  46.00000
4  1.30824  1.19846  23.50000  47.00000
4  1.30878  1.19886  24.00000  48.00000
4  1.30930  1.19926  24.50000  49.00000
4  1.30981  1.19964  25.00000  50.00000
4  1.31031  1.20002  25.50000  51.00000
4  1.31080  1.20040  26.00000  52.00000
4  1.31128  1.20076  26.50000  53.00000
4  1.31175  1.20112  27.00000  54.00000
4  1.31222  1.20147  27.50000  55.00000
4  1.31267  1.20182  28.00000  56.00000
4  1.31312  1.20216  28.50000  57.00000
4  1.31356  1.20249  29.00000  58.00000
4  1.31399  1.20282  29.50000  59.00000
4  1.31442  1.20314  30.00000  60.00000
4  1.31484  1.20346  30.50000  61.00000
4  1.31525  1.20377  31.00000  62.00000
4  1.31565  1.20408  31.50000  63.00000
4  1.31605  1.20438  32.00000  64.00000
4  1.31644  1.20468  32.50000  65.00000
4  1.31683  1.20497  33.00000  66.00000
4  1.31721  1.20526  33.50000  67.00000
4  1.31758  1.20554  34.00000  68.00000
4  1.31795  1.20582  34.50000  69.00000
4  1.31832  1.20610  35.00000  70.00000
4  1.31867  1.20637  35.50000  71.00000
4  1.31903  1.20664  36.00000  72.00000
4  1.31938  1.20690  36.50000  73.00000
4  1.31972  1.20716  37.00000  74.00000
4  1.32006  1.20742  37.50000  75.00000
4  1.32039  1.20768  38.00000  76.00000
4  1.32073  1.20793  38.50000  77.00000
4  1.32105  1.20817  39.00000  78.00000
4  1.32137  1.20842  39.50000  79.00000
4  1.32169  1.20866  40.00000  80.00000
4  1.32201  1.20890  40.50000  81.00000
4  1.32232  1.20913  41.00000  82.00000
4  1.32262  1.20937  41.50000  83.00000
4  1.32293  1.20960  42.00000  84.00000
4  1.32322  1.20982  42.50000  85.00000
4  1.32352  1.21005  43.00000  86.00000
4  1.32381  1.21027  43.50000  87.00000
4  1.32410  1.21049  44.00000  88.00000
4  1.32439  1.21071  44.50000  89.00000
4  1.32467  1.21092  45.00000  90.00000
4  1.32495  1.21113  45.50000  91.00000
4  1.32523  1.21134  46.00000  92.00000
4  1.32550  1.21155  46.50000  93.00000
4  1.32577  1.21175  47.00000  94.00000
4  1.32604  1.21196  47.50000  95.00000
4  1.32630  1.21216  48.00000  96.00000
4  1.32656  1.21236  48.50000  97.00000
4  1.32682  1.21255  49.00000  98.00000
4  1.32708  1.21275  49.50000  99.00000
4  1.32733  1.21294  50.00000  100.00000
5  1.16429  1.05323  0.00000  0.00000
5  1.22901  1.07996  1.00000  0.50000
5  1.24934  1.09637  2.00000  1.00000
5  1.26128  1.10603  3.00000  1.50000
5  1.26976  1.11290  4.00000  2.00000
5  1.27634  1.11823  5.00000  2.50000
5  1.28172  1.12259  6.00000  3.00000
5  1.28627  1.12628  7.00000  3.50000
5  1.29022  1.12948  8.00000  4.00000
5  1.29370  1.13230  9.00000  4.50000
5  1.29681  1.13482  10.00000  5.00000
5  1.29962  1.13711  11.00000  5.50000
5  1.30219  1.13919  12.00000  6.00000
5  1.30456  1.14111  13.00000  6.50000
5  1.30675  1.14288  14.00000  7.00000
5  1.30879  1.14454  15.00000  7.50000
5  1.31070  1.14609  16.00000  8.00000
5  1.31249  1.14754  17.00000  8.50000
5  1.31418  1.14891  18.00000  9.00000
5  1.31577  1.15021  19.00000  9.50000
5  1.31729  1.15144  20.00000  10.00000
5  1.31873  1.15261  21.00000  10.50000
5  1.32011  1.15372  22.00000  11.00000
5  1.32142  1.15479  23.00000  11.50000
5  1.32268  1.15581  24.00000  12.00000
5  1.32389  1.15679  25.00000  12.50000
5  1.32505  1.15773  26.00000  13.00000
5  1.32616  1.15863  27.00000  13.50000
5  1.32724  1.15951  28.00000  14.00000
5  1.32827  1.16035  29.00000  14.50000
5  1.32928  1.16116  30.00000  15.00000
5  1.33025  1.16195  31.00000  15.50000
5  1.33118  1.16271  32.00000  16.00000
5  1.33209  1.16345  33.00000  16.50000
5  1.33298  1.16416  34.00000  17.00000
5  1.33383  1.16486  35.00000  17.50000
5  1.33467  1.16553  36.00000  18.00000
5  1.33548  1.16619  37.00000  18.50000
5  1.33627  1.16683  38.00000  19.00000
5  1.33703  1.16745  39.00000  19.50000
5  1.33778  1.16806  40.00000  20.00000
5  1.33851  1.16865  41.00000  20.50000
5  1.33922  1.16923  42.00000  21.00000
5  1.33992  1.16980  43.00000  21.50000
5  1.34060  1.17035  44.00000  22.00000
5  1.34126  1.17089  45.00000  22.50000
5  1.34191  1.17141  46.00000  23.00000
5  1.34255  1.17193  47.00000  23.50000
5  1.34317  1.17244  48.00000  24.00000
5  1.34378  1.17293  49.00000  24.50000
5  1.34438  1.17342  50.00000  25.00000
5  1.34497  1.17389  51.00000  25.50000
5  1.34554  1.17436  52.00000  26.00000
5  1.34610  1.17481  53.00000  26.50000
5  1.34666  1.17526  54.00000  27.00000
5  1.34720  1.17570  55.00000  27.50000
5  1.34773  1.17613  56.00000  28.00000
5  1.34825  1.17656  57.00000  28.50000
5  1.34877  1.17698  58.00000  29.00000
5  1.34927  1.17739  59.00000  29.50000
5  1.34977  1.17779  60.00000  30.00000
5  1.35026  1.17819  61.00000  30.50000
5  1.35074  1.17858  62.00000  31.00000
5  1.35121  1.17896  63.00000  31.50000
5  1.35168  1.17934  64.00000  32.00000
5  1.35214  1.17971  65.00000  32.50000
5  1.35259  1.18008  66.00000  33.00000
5  1.35303  1.18044  67.00000  33.50000
5  1.35347  1.18079  68.00000  34.00000
5  1.35390  1.18114  69.00000  34.50000
5  1.35433  1.18149  70.00000  35.00000
5  1.35475  1.18183  71.00000  35.50000
5  1.35516  1.18216  72.00000  36.00000
5  1.35557  1.18250  73.00000  36.50000
5  1.35597  1.18282  74.00000  37.00000
5  1.35637  1.18314  75.00000  37.50000
5  1.35676  1.18346  76.00000  38.00000
5  1.35715  1.18378  77.00000  38.50000
5  1.35753  1.18409  78.00000  39.00000
5  1.35791  1.18439  79.00000  39.50000
5  1.35828  1.18469  80.00000  40.00000
5  1.35865  1.18499  81.00000  40.50000
5  1.35901  1.18529  82.00000  41.00000
5  1.35937  1.18558  83.00000  41.50000
5  1.35972  1.18586  84.00000  42.00000
5  1.36007  1.18615  85.00000  42.50000
5  1.36042  1.18643  86.00000  43.00000
5  1.36076  1.18671  87.00000  43.50000
5  1.36110  1.18698  88.00000  44.00000
5  1.36143  1.18725  89.00000  44.50000
5  1.36176  1.18752  90.00000  45.00000
5  1.36209  1.18778  91.00000  45.50000
5  1.36241  1.18805  92.00000  46.00000
5  1.36273  1.18831  93.00000  46.50000
5  1.36305  1.18856  94.00000  47.00000
5  1.36336  1.18882  95.00000  47.50000
5  1.36367  1.18907  96.00000  48.00000
5  1.36398  1.18932  97.00000  48.50000
5  1.36428  1.18956  98.00000  49.00000
5  1.36458  1.18981  99.00000  49.50000
5  1.36488  1.19005  100.00000  50.00000
