# Supplementary material for: Regional biaxial mechanical data of the mitral and tricuspid valve anterior leaflets
Source: Data Brief. 2019 May 22;24:103961. doi: 10.1016/j.dib.2019.103961 (PMC6545396; doi:10.1016/j.dib.2019.103961)
Supplement: Multimedia component 2 [file mmc2.zip › NewTextFiles/regional_data_MVAL110-D.txt]

0.510 
3.70 
1  1.28698  1.21149  0.00000  0.00000
1  1.32341  1.25338  1.00000  1.00000
1  1.34489  1.27526  2.00000  2.00000
1  1.35764  1.28818  3.00000  3.00000
1  1.36674  1.29738  4.00000  4.00000
1  1.37382  1.30453  5.00000  5.00000
1  1.37961  1.31038  6.00000  6.00000
1  1.38452  1.31533  7.00000  7.00000
1  1.38878  1.31962  8.00000  8.00000
1  1.39254  1.32341  9.00000  9.00000
1  1.39590  1.32680  10.00000  10.00000
1  1.39894  1.32986  11.00000  11.00000
1  1.40172  1.33266  12.00000  12.00000
1  1.40428  1.33524  13.00000  13.00000
1  1.40665  1.33763  14.00000  14.00000
1  1.40885  1.33985  15.00000  15.00000
1  1.41092  1.34193  16.00000  16.00000
1  1.41286  1.34388  17.00000  17.00000
1  1.41469  1.34572  18.00000  18.00000
1  1.41642  1.34746  19.00000  19.00000
1  1.41806  1.34911  20.00000  20.00000
1  1.41962  1.35069  21.00000  21.00000
1  1.42111  1.35219  22.00000  22.00000
1  1.42253  1.35362  23.00000  23.00000
1  1.42389  1.35499  24.00000  24.00000
1  1.42520  1.35631  25.00000  25.00000
1  1.42646  1.35757  26.00000  26.00000
1  1.42766  1.35879  27.00000  27.00000
1  1.42883  1.35996  28.00000  28.00000
1  1.42995  1.36109  29.00000  29.00000
1  1.43104  1.36218  30.00000  30.00000
1  1.43209  1.36324  31.00000  31.00000
1  1.43311  1.36426  32.00000  32.00000
1  1.43409  1.36525  33.00000  33.00000
1  1.43505  1.36622  34.00000  34.00000
1  1.43598  1.36715  35.00000  35.00000
1  1.43688  1.36806  36.00000  36.00000
1  1.43776  1.36894  37.00000  37.00000
1  1.43861  1.36980  38.00000  38.00000
1  1.43944  1.37064  39.00000  39.00000
1  1.44026  1.37146  40.00000  40.00000
1  1.44105  1.37225  41.00000  41.00000
1  1.44182  1.37303  42.00000  42.00000
1  1.44257  1.37379  43.00000  43.00000
1  1.44331  1.37453  44.00000  44.00000
1  1.44403  1.37525  45.00000  45.00000
1  1.44473  1.37596  46.00000  46.00000
1  1.44542  1.37666  47.00000  47.00000
1  1.44610  1.37734  48.00000  48.00000
1  1.44676  1.37800  49.00000  49.00000
1  1.44741  1.37865  50.00000  50.00000
1  1.44804  1.37929  51.00000  51.00000
1  1.44866  1.37992  52.00000  52.00000
1  1.44927  1.38053  53.00000  53.00000
1  1.44987  1.38113  54.00000  54.00000
1  1.45046  1.38173  55.00000  55.00000
1  1.45104  1.38231  56.00000  56.00000
1  1.45161  1.38288  57.00000  57.00000
1  1.45216  1.38344  58.00000  58.00000
1  1.45271  1.38399  59.00000  59.00000
1  1.45325  1.38453  60.00000  60.00000
1  1.45378  1.38507  61.00000  61.00000
1  1.45430  1.38559  62.00000  62.00000
1  1.45482  1.38611  63.00000  63.00000
1  1.45532  1.38661  64.00000  64.00000
1  1.45582  1.38711  65.00000  65.00000
1  1.45631  1.38761  66.00000  66.00000
1  1.45679  1.38809  67.00000  67.00000
1  1.45726  1.38857  68.00000  68.00000
1  1.45773  1.38904  69.00000  69.00000
1  1.45819  1.38950  70.00000  70.00000
1  1.45865  1.38996  71.00000  71.00000
1  1.45910  1.39041  72.00000  72.00000
1  1.45954  1.39086  73.00000  73.00000
1  1.45997  1.39130  74.00000  74.00000
1  1.46040  1.39173  75.00000  75.00000
1  1.46083  1.39216  76.00000  76.00000
1  1.46125  1.39258  77.00000  77.00000
1  1.46166  1.39299  78.00000  78.00000
1  1.46207  1.39341  79.00000  79.00000
1  1.46247  1.39381  80.00000  80.00000
1  1.46287  1.39421  81.00000  81.00000
1  1.46327  1.39461  82.00000  82.00000
1  1.46365  1.39500  83.00000  83.00000
1  1.46404  1.39539  84.00000  84.00000
1  1.46442  1.39577  85.00000  85.00000
1  1.46479  1.39614  86.00000  86.00000
1  1.46516  1.39652  87.00000  87.00000
1  1.46553  1.39689  88.00000  88.00000
1  1.46589  1.39725  89.00000  89.00000
1  1.46625  1.39761  90.00000  90.00000
1  1.46661  1.39797  91.00000  91.00000
1  1.46696  1.39832  92.00000  92.00000
1  1.46730  1.39867  93.00000  93.00000
1  1.46765  1.39901  94.00000  94.00000
1  1.46798  1.39935  95.00000  95.00000
1  1.46832  1.39969  96.00000  96.00000
1  1.46865  1.40003  97.00000  97.00000
1  1.46898  1.40036  98.00000  98.00000
1  1.46931  1.40069  99.00000  99.00000
1  1.46963  1.40101  100.00000  100.00000
2  1.28698  1.21149  0.00000  0.00000
2  1.31587  1.26227  0.75000  1.00000
2  1.33606  1.28397  1.50000  2.00000
2  1.34805  1.29677  2.25000  3.00000
2  1.35662  1.30587  3.00000  4.00000
2  1.36328  1.31295  3.75000  5.00000
2  1.36874  1.31873  4.50000  6.00000
2  1.37337  1.32363  5.25000  7.00000
2  1.37737  1.32787  6.00000  8.00000
2  1.38091  1.33162  6.75000  9.00000
2  1.38408  1.33497  7.50000  10.00000
2  1.38695  1.33800  8.25000  11.00000
2  1.38956  1.34077  9.00000  12.00000
2  1.39197  1.34331  9.75000  13.00000
2  1.39421  1.34567  10.50000  14.00000
2  1.39628  1.34787  11.25000  15.00000
2  1.39823  1.34992  12.00000  16.00000
2  1.40006  1.35185  12.75000  17.00000
2  1.40178  1.35367  13.50000  18.00000
2  1.40341  1.35539  14.25000  19.00000
2  1.40495  1.35703  15.00000  20.00000
2  1.40642  1.35858  15.75000  21.00000
2  1.40783  1.36006  16.50000  22.00000
2  1.40917  1.36148  17.25000  23.00000
2  1.41045  1.36283  18.00000  24.00000
2  1.41168  1.36413  18.75000  25.00000
2  1.41287  1.36538  19.50000  26.00000
2  1.41401  1.36658  20.25000  27.00000
2  1.41510  1.36774  21.00000  28.00000
2  1.41616  1.36886  21.75000  29.00000
2  1.41718  1.36994  22.50000  30.00000
2  1.41817  1.37099  23.25000  31.00000
2  1.41913  1.37200  24.00000  32.00000
2  1.42006  1.37298  24.75000  33.00000
2  1.42096  1.37393  25.50000  34.00000
2  1.42184  1.37485  26.25000  35.00000
2  1.42269  1.37575  27.00000  36.00000
2  1.42351  1.37662  27.75000  37.00000
2  1.42432  1.37747  28.50000  38.00000
2  1.42510  1.37830  29.25000  39.00000
2  1.42587  1.37911  30.00000  40.00000
2  1.42661  1.37989  30.75000  41.00000
2  1.42734  1.38066  31.50000  42.00000
2  1.42805  1.38141  32.25000  43.00000
2  1.42874  1.38214  33.00000  44.00000
2  1.42942  1.38286  33.75000  45.00000
2  1.43009  1.38356  34.50000  46.00000
2  1.43074  1.38425  35.25000  47.00000
2  1.43137  1.38492  36.00000  48.00000
2  1.43199  1.38557  36.75000  49.00000
2  1.43260  1.38622  37.50000  50.00000
2  1.43320  1.38685  38.25000  51.00000
2  1.43379  1.38747  39.00000  52.00000
2  1.43436  1.38807  39.75000  53.00000
2  1.43493  1.38867  40.50000  54.00000
2  1.43548  1.38926  41.25000  55.00000
2  1.43603  1.38983  42.00000  56.00000
2  1.43656  1.39039  42.75000  57.00000
2  1.43709  1.39095  43.50000  58.00000
2  1.43760  1.39149  44.25000  59.00000
2  1.43811  1.39203  45.00000  60.00000
2  1.43861  1.39256  45.75000  61.00000
2  1.43910  1.39307  46.50000  62.00000
2  1.43958  1.39358  47.25000  63.00000
2  1.44006  1.39409  48.00000  64.00000
2  1.44053  1.39458  48.75000  65.00000
2  1.44099  1.39507  49.50000  66.00000
2  1.44144  1.39555  50.25000  67.00000
2  1.44189  1.39602  51.00000  68.00000
2  1.44233  1.39648  51.75000  69.00000
2  1.44277  1.39694  52.50000  70.00000
2  1.44320  1.39739  53.25000  71.00000
2  1.44362  1.39784  54.00000  72.00000
2  1.44403  1.39828  54.75000  73.00000
2  1.44445  1.39871  55.50000  74.00000
2  1.44485  1.39914  56.25000  75.00000
2  1.44525  1.39956  57.00000  76.00000
2  1.44565  1.39998  57.75000  77.00000
2  1.44604  1.40039  58.50000  78.00000
2  1.44642  1.40080  59.25000  79.00000
2  1.44680  1.40120  60.00000  80.00000
2  1.44718  1.40159  60.75000  81.00000
2  1.44755  1.40198  61.50000  82.00000
2  1.44791  1.40237  62.25000  83.00000
2  1.44827  1.40275  63.00000  84.00000
2  1.44863  1.40313  63.75000  85.00000
2  1.44899  1.40350  64.50000  86.00000
2  1.44933  1.40387  65.25000  87.00000
2  1.44968  1.40424  66.00000  88.00000
2  1.45002  1.40460  66.75000  89.00000
2  1.45036  1.40495  67.50000  90.00000
2  1.45069  1.40530  68.25000  91.00000
2  1.45102  1.40565  69.00000  92.00000
2  1.45135  1.40600  69.75000  93.00000
2  1.45167  1.40634  70.50000  94.00000
2  1.45199  1.40668  71.25000  95.00000
2  1.45231  1.40701  72.00000  96.00000
2  1.45262  1.40734  72.75000  97.00000
2  1.45293  1.40767  73.50000  98.00000
2  1.45324  1.40799  74.25000  99.00000
2  1.45354  1.40831  75.00000  100.00000
3  1.28698  1.21149  0.00000  0.00000
3  1.32705  1.25327  1.00000  0.75000
3  1.34873  1.27441  2.00000  1.50000
3  1.36158  1.28689  3.00000  2.25000
3  1.37075  1.29578  4.00000  3.00000
3  1.37788  1.30268  5.00000  3.75000
3  1.38372  1.30833  6.00000  4.50000
3  1.38866  1.31311  7.00000  5.25000
3  1.39294  1.31725  8.00000  6.00000
3  1.39673  1.32091  9.00000  6.75000
3  1.40011  1.32418  10.00000  7.50000
3  1.40317  1.32714  11.00000  8.25000
3  1.40597  1.32985  12.00000  9.00000
3  1.40855  1.33233  13.00000  9.75000
3  1.41093  1.33464  14.00000  10.50000
3  1.41315  1.33678  15.00000  11.25000
3  1.41523  1.33879  16.00000  12.00000
3  1.41718  1.34067  17.00000  12.75000
3  1.41902  1.34245  18.00000  13.50000
3  1.42076  1.34413  19.00000  14.25000
3  1.42241  1.34573  20.00000  15.00000
3  1.42399  1.34725  21.00000  15.75000
3  1.42548  1.34869  22.00000  16.50000
3  1.42692  1.35007  23.00000  17.25000
3  1.42829  1.35140  24.00000  18.00000
3  1.42960  1.35267  25.00000  18.75000
3  1.43087  1.35389  26.00000  19.50000
3  1.43208  1.35506  27.00000  20.25000
3  1.43325  1.35620  28.00000  21.00000
3  1.43439  1.35729  29.00000  21.75000
3  1.43548  1.35834  30.00000  22.50000
3  1.43654  1.35936  31.00000  23.25000
3  1.43756  1.36035  32.00000  24.00000
3  1.43855  1.36131  33.00000  24.75000
3  1.43951  1.36224  34.00000  25.50000
3  1.44045  1.36314  35.00000  26.25000
3  1.44136  1.36402  36.00000  27.00000
3  1.44224  1.36487  37.00000  27.75000
3  1.44310  1.36570  38.00000  28.50000
3  1.44394  1.36651  39.00000  29.25000
3  1.44475  1.36730  40.00000  30.00000
3  1.44555  1.36806  41.00000  30.75000
3  1.44633  1.36881  42.00000  31.50000
3  1.44709  1.36955  43.00000  32.25000
3  1.44783  1.37026  44.00000  33.00000
3  1.44855  1.37096  45.00000  33.75000
3  1.44926  1.37165  46.00000  34.50000
3  1.44995  1.37232  47.00000  35.25000
3  1.45063  1.37297  48.00000  36.00000
3  1.45130  1.37361  49.00000  36.75000
3  1.45195  1.37424  50.00000  37.50000
3  1.45259  1.37486  51.00000  38.25000
3  1.45321  1.37546  52.00000  39.00000
3  1.45383  1.37606  53.00000  39.75000
3  1.45443  1.37664  54.00000  40.50000
3  1.45502  1.37721  55.00000  41.25000
3  1.45560  1.37777  56.00000  42.00000
3  1.45618  1.37832  57.00000  42.75000
3  1.45674  1.37886  58.00000  43.50000
3  1.45729  1.37939  59.00000  44.25000
3  1.45783  1.37992  60.00000  45.00000
3  1.45836  1.38043  61.00000  45.75000
3  1.45889  1.38094  62.00000  46.50000
3  1.45940  1.38144  63.00000  47.25000
3  1.45991  1.38193  64.00000  48.00000
3  1.46041  1.38241  65.00000  48.75000
3  1.46090  1.38289  66.00000  49.50000
3  1.46139  1.38335  67.00000  50.25000
3  1.46187  1.38382  68.00000  51.00000
3  1.46234  1.38427  69.00000  51.75000
3  1.46280  1.38472  70.00000  52.50000
3  1.46326  1.38516  71.00000  53.25000
3  1.46371  1.38559  72.00000  54.00000
3  1.46416  1.38602  73.00000  54.75000
3  1.46460  1.38645  74.00000  55.50000
3  1.46503  1.38687  75.00000  56.25000
3  1.46546  1.38728  76.00000  57.00000
3  1.46588  1.38769  77.00000  57.75000
3  1.46629  1.38809  78.00000  58.50000
3  1.46670  1.38848  79.00000  59.25000
3  1.46711  1.38888  80.00000  60.00000
3  1.46751  1.38926  81.00000  60.75000
3  1.46791  1.38964  82.00000  61.50000
3  1.46830  1.39002  83.00000  62.25000
3  1.46868  1.39039  84.00000  63.00000
3  1.46907  1.39076  85.00000  63.75000
3  1.46944  1.39113  86.00000  64.50000
3  1.46982  1.39149  87.00000  65.25000
3  1.47019  1.39184  88.00000  66.00000
3  1.47055  1.39220  89.00000  66.75000
3  1.47091  1.39254  90.00000  67.50000
3  1.47127  1.39289  91.00000  68.25000
3  1.47162  1.39323  92.00000  69.00000
3  1.47197  1.39356  93.00000  69.75000
3  1.47231  1.39390  94.00000  70.50000
3  1.47265  1.39423  95.00000  71.25000
3  1.47299  1.39455  96.00000  72.00000
3  1.47333  1.39488  97.00000  72.75000
3  1.47366  1.39519  98.00000  73.50000
3  1.47399  1.39551  99.00000  74.25000
3  1.47431  1.39582  100.00000  75.00000
4  1.28698  1.21149  0.00000  0.00000
4  1.30900  1.26647  0.50000  1.00000
4  1.32764  1.28838  1.00000  2.00000
4  1.33872  1.30130  1.50000  3.00000
4  1.34663  1.31049  2.00000  4.00000
4  1.35279  1.31764  2.50000  5.00000
4  1.35783  1.32348  3.00000  6.00000
4  1.36210  1.32842  3.50000  7.00000
4  1.36580  1.33271  4.00000  8.00000
4  1.36907  1.33649  4.50000  9.00000
4  1.37200  1.33987  5.00000  10.00000
4  1.37464  1.34293  5.50000  11.00000
4  1.37706  1.34573  6.00000  12.00000
4  1.37929  1.34830  6.50000  13.00000
4  1.38135  1.35068  7.00000  14.00000
4  1.38327  1.35290  7.50000  15.00000
4  1.38506  1.35497  8.00000  16.00000
4  1.38675  1.35692  8.50000  17.00000
4  1.38834  1.35876  9.00000  18.00000
4  1.38985  1.36050  9.50000  19.00000
4  1.39127  1.36215  10.00000  20.00000
4  1.39263  1.36371  10.50000  21.00000
4  1.39393  1.36521  11.00000  22.00000
4  1.39517  1.36664  11.50000  23.00000
4  1.39635  1.36801  12.00000  24.00000
4  1.39749  1.36932  12.50000  25.00000
4  1.39858  1.37058  13.00000  26.00000
4  1.39963  1.37180  13.50000  27.00000
4  1.40065  1.37297  14.00000  28.00000
4  1.40162  1.37409  14.50000  29.00000
4  1.40257  1.37519  15.00000  30.00000
4  1.40348  1.37624  15.50000  31.00000
4  1.40437  1.37726  16.00000  32.00000
4  1.40523  1.37825  16.50000  33.00000
4  1.40606  1.37921  17.00000  34.00000
4  1.40687  1.38014  17.50000  35.00000
4  1.40765  1.38105  18.00000  36.00000
4  1.40841  1.38193  18.50000  37.00000
4  1.40916  1.38279  19.00000  38.00000
4  1.40988  1.38363  19.50000  39.00000
4  1.41059  1.38444  20.00000  40.00000
4  1.41128  1.38523  20.50000  41.00000
4  1.41195  1.38601  21.00000  42.00000
4  1.41260  1.38677  21.50000  43.00000
4  1.41325  1.38751  22.00000  44.00000
4  1.41387  1.38823  22.50000  45.00000
4  1.41449  1.38894  23.00000  46.00000
4  1.41509  1.38963  23.50000  47.00000
4  1.41567  1.39031  24.00000  48.00000
4  1.41625  1.39097  24.50000  49.00000
4  1.41681  1.39162  25.00000  50.00000
4  1.41736  1.39226  25.50000  51.00000
4  1.41790  1.39288  26.00000  52.00000
4  1.41844  1.39349  26.50000  53.00000
4  1.41896  1.39410  27.00000  54.00000
4  1.41947  1.39469  27.50000  55.00000
4  1.41997  1.39527  28.00000  56.00000
4  1.42047  1.39584  28.50000  57.00000
4  1.42095  1.39640  29.00000  58.00000
4  1.42143  1.39695  29.50000  59.00000
4  1.42190  1.39749  30.00000  60.00000
4  1.42236  1.39802  30.50000  61.00000
4  1.42281  1.39854  31.00000  62.00000
4  1.42326  1.39906  31.50000  63.00000
4  1.42370  1.39956  32.00000  64.00000
4  1.42413  1.40006  32.50000  65.00000
4  1.42455  1.40055  33.00000  66.00000
4  1.42497  1.40104  33.50000  67.00000
4  1.42539  1.40151  34.00000  68.00000
4  1.42579  1.40198  34.50000  69.00000
4  1.42620  1.40245  35.00000  70.00000
4  1.42659  1.40290  35.50000  71.00000
4  1.42698  1.40335  36.00000  72.00000
4  1.42737  1.40380  36.50000  73.00000
4  1.42775  1.40424  37.00000  74.00000
4  1.42812  1.40467  37.50000  75.00000
4  1.42849  1.40509  38.00000  76.00000
4  1.42885  1.40551  38.50000  77.00000
4  1.42921  1.40593  39.00000  78.00000
4  1.42957  1.40634  39.50000  79.00000
4  1.42992  1.40674  40.00000  80.00000
4  1.43027  1.40714  40.50000  81.00000
4  1.43061  1.40754  41.00000  82.00000
4  1.43095  1.40793  41.50000  83.00000
4  1.43128  1.40832  42.00000  84.00000
4  1.43161  1.40870  42.50000  85.00000
4  1.43194  1.40907  43.00000  86.00000
4  1.43226  1.40944  43.50000  87.00000
4  1.43258  1.40981  44.00000  88.00000
4  1.43290  1.41018  44.50000  89.00000
4  1.43321  1.41054  45.00000  90.00000
4  1.43352  1.41089  45.50000  91.00000
4  1.43382  1.41124  46.00000  92.00000
4  1.43412  1.41159  46.50000  93.00000
4  1.43442  1.41194  47.00000  94.00000
4  1.43472  1.41228  47.50000  95.00000
4  1.43501  1.41261  48.00000  96.00000
4  1.43530  1.41295  48.50000  97.00000
4  1.43558  1.41328  49.00000  98.00000
4  1.43587  1.41360  49.50000  99.00000
4  1.43615  1.41393  50.00000  100.00000
5  1.28698  1.21149  0.00000  0.00000
5  1.32043  1.24517  1.00000  0.50000
5  1.34266  1.26621  2.00000  1.00000
5  1.35589  1.27869  3.00000  1.50000
5  1.36534  1.28758  4.00000  2.00000
5  1.37270  1.29450  5.00000  2.50000
5  1.37873  1.30017  6.00000  3.00000
5  1.38384  1.30496  7.00000  3.50000
5  1.38827  1.30912  8.00000  4.00000
5  1.39218  1.31279  9.00000  4.50000
5  1.39568  1.31608  10.00000  5.00000
5  1.39884  1.31905  11.00000  5.50000
5  1.40174  1.32176  12.00000  6.00000
5  1.40440  1.32426  13.00000  6.50000
5  1.40687  1.32657  14.00000  7.00000
5  1.40916  1.32873  15.00000  7.50000
5  1.41131  1.33074  16.00000  8.00000
5  1.41333  1.33264  17.00000  8.50000
5  1.41524  1.33442  18.00000  9.00000
5  1.41704  1.33611  19.00000  9.50000
5  1.41875  1.33771  20.00000  10.00000
5  1.42037  1.33924  21.00000  10.50000
5  1.42192  1.34069  22.00000  11.00000
5  1.42340  1.34208  23.00000  11.50000
5  1.42482  1.34341  24.00000  12.00000
5  1.42618  1.34469  25.00000  12.50000
5  1.42749  1.34591  26.00000  13.00000
5  1.42875  1.34709  27.00000  13.50000
5  1.42996  1.34823  28.00000  14.00000
5  1.43113  1.34933  29.00000  14.50000
5  1.43226  1.35039  30.00000  15.00000
5  1.43336  1.35141  31.00000  15.50000
5  1.43442  1.35241  32.00000  16.00000
5  1.43544  1.35337  33.00000  16.50000
5  1.43644  1.35430  34.00000  17.00000
5  1.43741  1.35521  35.00000  17.50000
5  1.43835  1.35609  36.00000  18.00000
5  1.43926  1.35695  37.00000  18.50000
5  1.44015  1.35778  38.00000  19.00000
5  1.44102  1.35859  39.00000  19.50000
5  1.44186  1.35939  40.00000  20.00000
5  1.44269  1.36016  41.00000  20.50000
5  1.44349  1.36091  42.00000  21.00000
5  1.44428  1.36165  43.00000  21.50000
5  1.44504  1.36237  44.00000  22.00000
5  1.44579  1.36307  45.00000  22.50000
5  1.44653  1.36376  46.00000  23.00000
5  1.44725  1.36443  47.00000  23.50000
5  1.44795  1.36509  48.00000  24.00000
5  1.44864  1.36573  49.00000  24.50000
5  1.44931  1.36637  50.00000  25.00000
5  1.44997  1.36699  51.00000  25.50000
5  1.45062  1.36759  52.00000  26.00000
5  1.45126  1.36819  53.00000  26.50000
5  1.45188  1.36878  54.00000  27.00000
5  1.45249  1.36935  55.00000  27.50000
5  1.45310  1.36991  56.00000  28.00000
5  1.45369  1.37047  57.00000  28.50000
5  1.45427  1.37101  58.00000  29.00000
5  1.45484  1.37155  59.00000  29.50000
5  1.45540  1.37207  60.00000  30.00000
5  1.45595  1.37259  61.00000  30.50000
5  1.45649  1.37310  62.00000  31.00000
5  1.45703  1.37360  63.00000  31.50000
5  1.45755  1.37409  64.00000  32.00000
5  1.45807  1.37458  65.00000  32.50000
5  1.45858  1.37505  66.00000  33.00000
5  1.45908  1.37553  67.00000  33.50000
5  1.45958  1.37599  68.00000  34.00000
5  1.46007  1.37645  69.00000  34.50000
5  1.46055  1.37690  70.00000  35.00000
5  1.46102  1.37734  71.00000  35.50000
5  1.46149  1.37778  72.00000  36.00000
5  1.46195  1.37821  73.00000  36.50000
5  1.46240  1.37864  74.00000  37.00000
5  1.46285  1.37906  75.00000  37.50000
5  1.46329  1.37947  76.00000  38.00000
5  1.46373  1.37988  77.00000  38.50000
5  1.46416  1.38028  78.00000  39.00000
5  1.46459  1.38068  79.00000  39.50000
5  1.46501  1.38108  80.00000  40.00000
5  1.46542  1.38146  81.00000  40.50000
5  1.46583  1.38185  82.00000  41.00000
5  1.46624  1.38223  83.00000  41.50000
5  1.46664  1.38260  84.00000  42.00000
5  1.46703  1.38297  85.00000  42.50000
5  1.46742  1.38334  86.00000  43.00000
5  1.46781  1.38370  87.00000  43.50000
5  1.46819  1.38406  88.00000  44.00000
5  1.46857  1.38441  89.00000  44.50000
5  1.46894  1.38476  90.00000  45.00000
5  1.46931  1.38511  91.00000  45.50000
5  1.46967  1.38545  92.00000  46.00000
5  1.47003  1.38579  93.00000  46.50000
5  1.47039  1.38612  94.00000  47.00000
5  1.47075  1.38645  95.00000  47.50000
5  1.47110  1.38678  96.00000  48.00000
5  1.47144  1.38711  97.00000  48.50000
5  1.47178  1.38743  98.00000  49.00000
5  1.47212  1.38774  99.00000  49.50000
5  1.47246  1.38806  100.00000  50.00000
