# Supplementary material for: Regional biaxial mechanical data of the mitral and tricuspid valve anterior leaflets
Source: Data Brief. 2019 May 22;24:103961. doi: 10.1016/j.dib.2019.103961 (PMC6545396; doi:10.1016/j.dib.2019.103961)
Supplement: Multimedia component 2 [file mmc2.zip › NewTextFiles/regional_data_MVAL110-E.txt]

0.357 
3.40 
1  1.14314  1.15294  0.00000  0.00000
1  1.17007  1.18572  1.00000  1.00000
1  1.18689  1.20535  2.00000  2.00000
1  1.19677  1.21685  3.00000  3.00000
1  1.20379  1.22501  4.00000  4.00000
1  1.20924  1.23134  5.00000  5.00000
1  1.21370  1.23652  6.00000  6.00000
1  1.21747  1.24090  7.00000  7.00000
1  1.22073  1.24469  8.00000  8.00000
1  1.22362  1.24803  9.00000  9.00000
1  1.22619  1.25102  10.00000  10.00000
1  1.22853  1.25373  11.00000  11.00000
1  1.23066  1.25620  12.00000  12.00000
1  1.23261  1.25847  13.00000  13.00000
1  1.23443  1.26058  14.00000  14.00000
1  1.23612  1.26254  15.00000  15.00000
1  1.23770  1.26437  16.00000  16.00000
1  1.23918  1.26609  17.00000  17.00000
1  1.24058  1.26771  18.00000  18.00000
1  1.24190  1.26925  19.00000  19.00000
1  1.24316  1.27071  20.00000  20.00000
1  1.24435  1.27209  21.00000  21.00000
1  1.24549  1.27341  22.00000  22.00000
1  1.24658  1.27467  23.00000  23.00000
1  1.24762  1.27588  24.00000  24.00000
1  1.24862  1.27704  25.00000  25.00000
1  1.24958  1.27816  26.00000  26.00000
1  1.25051  1.27923  27.00000  27.00000
1  1.25140  1.28026  28.00000  28.00000
1  1.25226  1.28126  29.00000  29.00000
1  1.25309  1.28222  30.00000  30.00000
1  1.25389  1.28315  31.00000  31.00000
1  1.25467  1.28405  32.00000  32.00000
1  1.25542  1.28493  33.00000  33.00000
1  1.25615  1.28578  34.00000  34.00000
1  1.25686  1.28660  35.00000  35.00000
1  1.25755  1.28740  36.00000  36.00000
1  1.25822  1.28818  37.00000  37.00000
1  1.25888  1.28893  38.00000  38.00000
1  1.25951  1.28967  39.00000  39.00000
1  1.26013  1.29039  40.00000  40.00000
1  1.26074  1.29109  41.00000  41.00000
1  1.26133  1.29178  42.00000  42.00000
1  1.26190  1.29245  43.00000  43.00000
1  1.26247  1.29310  44.00000  44.00000
1  1.26302  1.29374  45.00000  45.00000
1  1.26356  1.29436  46.00000  46.00000
1  1.26408  1.29497  47.00000  47.00000
1  1.26460  1.29557  48.00000  48.00000
1  1.26510  1.29616  49.00000  49.00000
1  1.26560  1.29673  50.00000  50.00000
1  1.26608  1.29729  51.00000  51.00000
1  1.26656  1.29784  52.00000  52.00000
1  1.26703  1.29838  53.00000  53.00000
1  1.26748  1.29892  54.00000  54.00000
1  1.26793  1.29944  55.00000  55.00000
1  1.26837  1.29995  56.00000  56.00000
1  1.26881  1.30045  57.00000  57.00000
1  1.26923  1.30094  58.00000  58.00000
1  1.26965  1.30143  59.00000  59.00000
1  1.27006  1.30191  60.00000  60.00000
1  1.27047  1.30238  61.00000  61.00000
1  1.27087  1.30284  62.00000  62.00000
1  1.27126  1.30329  63.00000  63.00000
1  1.27165  1.30374  64.00000  64.00000
1  1.27203  1.30418  65.00000  65.00000
1  1.27240  1.30461  66.00000  66.00000
1  1.27277  1.30504  67.00000  67.00000
1  1.27313  1.30546  68.00000  68.00000
1  1.27349  1.30588  69.00000  69.00000
1  1.27384  1.30629  70.00000  70.00000
1  1.27419  1.30669  71.00000  71.00000
1  1.27453  1.30709  72.00000  72.00000
1  1.27487  1.30748  73.00000  73.00000
1  1.27520  1.30786  74.00000  74.00000
1  1.27553  1.30825  75.00000  75.00000
1  1.27586  1.30862  76.00000  76.00000
1  1.27618  1.30899  77.00000  77.00000
1  1.27649  1.30936  78.00000  78.00000
1  1.27680  1.30972  79.00000  79.00000
1  1.27711  1.31008  80.00000  80.00000
1  1.27742  1.31043  81.00000  81.00000
1  1.27772  1.31078  82.00000  82.00000
1  1.27801  1.31112  83.00000  83.00000
1  1.27831  1.31146  84.00000  84.00000
1  1.27860  1.31180  85.00000  85.00000
1  1.27888  1.31213  86.00000  86.00000
1  1.27917  1.31246  87.00000  87.00000
1  1.27945  1.31279  88.00000  88.00000
1  1.27972  1.31311  89.00000  89.00000
1  1.28000  1.31342  90.00000  90.00000
1  1.28027  1.31374  91.00000  91.00000
1  1.28054  1.31405  92.00000  92.00000
1  1.28080  1.31436  93.00000  93.00000
1  1.28106  1.31466  94.00000  94.00000
1  1.28132  1.31496  95.00000  95.00000
1  1.28158  1.31526  96.00000  96.00000
1  1.28183  1.31555  97.00000  97.00000
1  1.28208  1.31584  98.00000  98.00000
1  1.28233  1.31613  99.00000  99.00000
1  1.28258  1.31642  100.00000  100.00000
2  1.14314  1.15294  0.00000  0.00000
2  1.17514  1.18307  0.75000  1.00000
2  1.19046  1.20311  1.50000  2.00000
2  1.19944  1.21485  2.25000  3.00000
2  1.20582  1.22318  3.00000  4.00000
2  1.21077  1.22964  3.75000  5.00000
2  1.21481  1.23493  4.50000  6.00000
2  1.21824  1.23939  5.25000  7.00000
2  1.22120  1.24326  6.00000  8.00000
2  1.22382  1.24668  6.75000  9.00000
2  1.22616  1.24973  7.50000  10.00000
2  1.22827  1.25250  8.25000  11.00000
2  1.23021  1.25502  9.00000  12.00000
2  1.23198  1.25734  9.75000  13.00000
2  1.23363  1.25949  10.50000  14.00000
2  1.23516  1.26149  11.25000  15.00000
2  1.23660  1.26336  12.00000  16.00000
2  1.23794  1.26512  12.75000  17.00000
2  1.23921  1.26677  13.50000  18.00000
2  1.24042  1.26834  14.25000  19.00000
2  1.24156  1.26983  15.00000  20.00000
2  1.24264  1.27124  15.75000  21.00000
2  1.24367  1.27259  16.50000  22.00000
2  1.24466  1.27388  17.25000  23.00000
2  1.24561  1.27512  18.00000  24.00000
2  1.24651  1.27630  18.75000  25.00000
2  1.24739  1.27744  19.50000  26.00000
2  1.24822  1.27853  20.25000  27.00000
2  1.24903  1.27959  21.00000  28.00000
2  1.24981  1.28060  21.75000  29.00000
2  1.25057  1.28159  22.50000  30.00000
2  1.25130  1.28254  23.25000  31.00000
2  1.25200  1.28346  24.00000  32.00000
2  1.25268  1.28435  24.75000  33.00000
2  1.25335  1.28522  25.50000  34.00000
2  1.25399  1.28606  26.25000  35.00000
2  1.25462  1.28687  27.00000  36.00000
2  1.25523  1.28767  27.75000  37.00000
2  1.25582  1.28844  28.50000  38.00000
2  1.25640  1.28919  29.25000  39.00000
2  1.25696  1.28993  30.00000  40.00000
2  1.25751  1.29064  30.75000  41.00000
2  1.25804  1.29134  31.50000  42.00000
2  1.25857  1.29203  32.25000  43.00000
2  1.25908  1.29269  33.00000  44.00000
2  1.25958  1.29334  33.75000  45.00000
2  1.26007  1.29398  34.50000  46.00000
2  1.26054  1.29461  35.25000  47.00000
2  1.26101  1.29522  36.00000  48.00000
2  1.26147  1.29581  36.75000  49.00000
2  1.26192  1.29640  37.50000  50.00000
2  1.26236  1.29697  38.25000  51.00000
2  1.26279  1.29754  39.00000  52.00000
2  1.26322  1.29809  39.75000  53.00000
2  1.26363  1.29863  40.50000  54.00000
2  1.26404  1.29916  41.25000  55.00000
2  1.26444  1.29969  42.00000  56.00000
2  1.26483  1.30020  42.75000  57.00000
2  1.26522  1.30070  43.50000  58.00000
2  1.26560  1.30120  44.25000  59.00000
2  1.26597  1.30169  45.00000  60.00000
2  1.26634  1.30217  45.75000  61.00000
2  1.26670  1.30264  46.50000  62.00000
2  1.26706  1.30310  47.25000  63.00000
2  1.26741  1.30356  48.00000  64.00000
2  1.26775  1.30401  48.75000  65.00000
2  1.26809  1.30445  49.50000  66.00000
2  1.26843  1.30489  50.25000  67.00000
2  1.26875  1.30532  51.00000  68.00000
2  1.26908  1.30574  51.75000  69.00000
2  1.26940  1.30616  52.50000  70.00000
2  1.26971  1.30657  53.25000  71.00000
2  1.27003  1.30697  54.00000  72.00000
2  1.27033  1.30737  54.75000  73.00000
2  1.27063  1.30777  55.50000  74.00000
2  1.27093  1.30816  56.25000  75.00000
2  1.27123  1.30854  57.00000  76.00000
2  1.27152  1.30892  57.75000  77.00000
2  1.27180  1.30930  58.50000  78.00000
2  1.27209  1.30966  59.25000  79.00000
2  1.27237  1.31003  60.00000  80.00000
2  1.27264  1.31039  60.75000  81.00000
2  1.27292  1.31075  61.50000  82.00000
2  1.27319  1.31110  62.25000  83.00000
2  1.27345  1.31144  63.00000  84.00000
2  1.27371  1.31179  63.75000  85.00000
2  1.27397  1.31213  64.50000  86.00000
2  1.27423  1.31246  65.25000  87.00000
2  1.27449  1.31279  66.00000  88.00000
2  1.27474  1.31312  66.75000  89.00000
2  1.27499  1.31345  67.50000  90.00000
2  1.27523  1.31377  68.25000  91.00000
2  1.27547  1.31408  69.00000  92.00000
2  1.27571  1.31440  69.75000  93.00000
2  1.27595  1.31471  70.50000  94.00000
2  1.27619  1.31501  71.25000  95.00000
2  1.27642  1.31532  72.00000  96.00000
2  1.27665  1.31562  72.75000  97.00000
2  1.27688  1.31591  73.50000  98.00000
2  1.27710  1.31621  74.25000  99.00000
2  1.27733  1.31650  75.00000  100.00000
3  1.14314  1.15294  0.00000  0.00000
3  1.18176  1.23497  1.00000  0.75000
3  1.19798  1.25465  2.00000  1.50000
3  1.20750  1.26618  3.00000  2.25000
3  1.21427  1.27436  4.00000  3.00000
3  1.21952  1.28071  5.00000  3.75000
3  1.22381  1.28590  6.00000  4.50000
3  1.22744  1.29029  7.00000  5.25000
3  1.23059  1.29409  8.00000  6.00000
3  1.23337  1.29745  9.00000  6.75000
3  1.23585  1.30045  10.00000  7.50000
3  1.23810  1.30316  11.00000  8.25000
3  1.24015  1.30564  12.00000  9.00000
3  1.24203  1.30792  13.00000  9.75000
3  1.24378  1.31003  14.00000  10.50000
3  1.24541  1.31199  15.00000  11.25000
3  1.24693  1.31383  16.00000  12.00000
3  1.24836  1.31556  17.00000  12.75000
3  1.24971  1.31718  18.00000  13.50000
3  1.25098  1.31872  19.00000  14.25000
3  1.25219  1.32018  20.00000  15.00000
3  1.25334  1.32157  21.00000  15.75000
3  1.25444  1.32290  22.00000  16.50000
3  1.25549  1.32417  23.00000  17.25000
3  1.25649  1.32538  24.00000  18.00000
3  1.25745  1.32654  25.00000  18.75000
3  1.25838  1.32766  26.00000  19.50000
3  1.25927  1.32873  27.00000  20.25000
3  1.26013  1.32977  28.00000  21.00000
3  1.26096  1.33077  29.00000  21.75000
3  1.26176  1.33173  30.00000  22.50000
3  1.26253  1.33267  31.00000  23.25000
3  1.26328  1.33357  32.00000  24.00000
3  1.26400  1.33445  33.00000  24.75000
3  1.26471  1.33530  34.00000  25.50000
3  1.26539  1.33612  35.00000  26.25000
3  1.26606  1.33693  36.00000  27.00000
3  1.26670  1.33771  37.00000  27.75000
3  1.26733  1.33847  38.00000  28.50000
3  1.26794  1.33921  39.00000  29.25000
3  1.26854  1.33993  40.00000  30.00000
3  1.26912  1.34063  41.00000  30.75000
3  1.26969  1.34132  42.00000  31.50000
3  1.27025  1.34199  43.00000  32.25000
3  1.27079  1.34264  44.00000  33.00000
3  1.27132  1.34328  45.00000  33.75000
3  1.27184  1.34391  46.00000  34.50000
3  1.27235  1.34452  47.00000  35.25000
3  1.27284  1.34512  48.00000  36.00000
3  1.27333  1.34571  49.00000  36.75000
3  1.27381  1.34628  50.00000  37.50000
3  1.27427  1.34685  51.00000  38.25000
3  1.27473  1.34740  52.00000  39.00000
3  1.27518  1.34794  53.00000  39.75000
3  1.27562  1.34848  54.00000  40.50000
3  1.27605  1.34900  55.00000  41.25000
3  1.27648  1.34951  56.00000  42.00000
3  1.27690  1.35002  57.00000  42.75000
3  1.27731  1.35051  58.00000  43.50000
3  1.27771  1.35100  59.00000  44.25000
3  1.27811  1.35148  60.00000  45.00000
3  1.27850  1.35195  61.00000  45.75000
3  1.27888  1.35241  62.00000  46.50000
3  1.27926  1.35287  63.00000  47.25000
3  1.27963  1.35332  64.00000  48.00000
3  1.28000  1.35376  65.00000  48.75000
3  1.28036  1.35419  66.00000  49.50000
3  1.28071  1.35462  67.00000  50.25000
3  1.28106  1.35504  68.00000  51.00000
3  1.28141  1.35546  69.00000  51.75000
3  1.28174  1.35587  70.00000  52.50000
3  1.28208  1.35627  71.00000  53.25000
3  1.28241  1.35667  72.00000  54.00000
3  1.28273  1.35706  73.00000  54.75000
3  1.28306  1.35745  74.00000  55.50000
3  1.28337  1.35783  75.00000  56.25000
3  1.28368  1.35821  76.00000  57.00000
3  1.28399  1.35858  77.00000  57.75000
3  1.28430  1.35895  78.00000  58.50000
3  1.28460  1.35931  79.00000  59.25000
3  1.28490  1.35967  80.00000  60.00000
3  1.28519  1.36003  81.00000  60.75000
3  1.28548  1.36038  82.00000  61.50000
3  1.28576  1.36072  83.00000  62.25000
3  1.28605  1.36106  84.00000  63.00000
3  1.28633  1.36140  85.00000  63.75000
3  1.28660  1.36173  86.00000  64.50000
3  1.28687  1.36206  87.00000  65.25000
3  1.28714  1.36239  88.00000  66.00000
3  1.28741  1.36271  89.00000  66.75000
3  1.28767  1.36303  90.00000  67.50000
3  1.28793  1.36334  91.00000  68.25000
3  1.28819  1.36365  92.00000  69.00000
3  1.28845  1.36396  93.00000  69.75000
3  1.28870  1.36427  94.00000  70.50000
3  1.28895  1.36457  95.00000  71.25000
3  1.28920  1.36487  96.00000  72.00000
3  1.28944  1.36516  97.00000  72.75000
3  1.28968  1.36545  98.00000  73.50000
3  1.28992  1.36574  99.00000  74.25000
3  1.29016  1.36603  100.00000  75.00000
4  1.14314  1.15294  0.00000  0.00000
4  1.16515  1.18554  0.50000  1.00000
4  1.17946  1.20477  1.00000  2.00000
4  1.18786  1.21602  1.50000  3.00000
4  1.19384  1.22401  2.00000  4.00000
4  1.19848  1.23021  2.50000  5.00000
4  1.20227  1.23527  3.00000  6.00000
4  1.20548  1.23955  3.50000  7.00000
4  1.20826  1.24326  4.00000  8.00000
4  1.21071  1.24653  4.50000  9.00000
4  1.21291  1.24946  5.00000  10.00000
4  1.21489  1.25211  5.50000  11.00000
4  1.21670  1.25452  6.00000  12.00000
4  1.21837  1.25675  6.50000  13.00000
4  1.21992  1.25880  7.00000  14.00000
4  1.22135  1.26072  7.50000  15.00000
4  1.22270  1.26251  8.00000  16.00000
4  1.22396  1.26420  8.50000  17.00000
4  1.22515  1.26579  9.00000  18.00000
4  1.22628  1.26729  9.50000  19.00000
4  1.22735  1.26871  10.00000  20.00000
4  1.22837  1.27007  10.50000  21.00000
4  1.22934  1.27136  11.00000  22.00000
4  1.23026  1.27260  11.50000  23.00000
4  1.23115  1.27378  12.00000  24.00000
4  1.23200  1.27491  12.50000  25.00000
4  1.23282  1.27600  13.00000  26.00000
4  1.23361  1.27705  13.50000  27.00000
4  1.23436  1.27806  14.00000  28.00000
4  1.23510  1.27904  14.50000  29.00000
4  1.23580  1.27998  15.00000  30.00000
4  1.23649  1.28089  15.50000  31.00000
4  1.23715  1.28177  16.00000  32.00000
4  1.23779  1.28263  16.50000  33.00000
4  1.23841  1.28345  17.00000  34.00000
4  1.23902  1.28426  17.50000  35.00000
4  1.23960  1.28504  18.00000  36.00000
4  1.24017  1.28580  18.50000  37.00000
4  1.24073  1.28654  19.00000  38.00000
4  1.24127  1.28727  19.50000  39.00000
4  1.24180  1.28797  20.00000  40.00000
4  1.24232  1.28866  20.50000  41.00000
4  1.24282  1.28933  21.00000  42.00000
4  1.24331  1.28998  21.50000  43.00000
4  1.24379  1.29062  22.00000  44.00000
4  1.24426  1.29124  22.50000  45.00000
4  1.24471  1.29185  23.00000  46.00000
4  1.24516  1.29245  23.50000  47.00000
4  1.24560  1.29304  24.00000  48.00000
4  1.24603  1.29361  24.50000  49.00000
4  1.24645  1.29417  25.00000  50.00000
4  1.24687  1.29472  25.50000  51.00000
4  1.24727  1.29526  26.00000  52.00000
4  1.24767  1.29579  26.50000  53.00000
4  1.24806  1.29631  27.00000  54.00000
4  1.24844  1.29682  27.50000  55.00000
4  1.24882  1.29732  28.00000  56.00000
4  1.24919  1.29781  28.50000  57.00000
4  1.24955  1.29829  29.00000  58.00000
4  1.24990  1.29877  29.50000  59.00000
4  1.25026  1.29923  30.00000  60.00000
4  1.25060  1.29969  30.50000  61.00000
4  1.25094  1.30015  31.00000  62.00000
4  1.25127  1.30059  31.50000  63.00000
4  1.25160  1.30103  32.00000  64.00000
4  1.25192  1.30146  32.50000  65.00000
4  1.25224  1.30188  33.00000  66.00000
4  1.25256  1.30230  33.50000  67.00000
4  1.25287  1.30271  34.00000  68.00000
4  1.25317  1.30312  34.50000  69.00000
4  1.25347  1.30352  35.00000  70.00000
4  1.25377  1.30391  35.50000  71.00000
4  1.25406  1.30430  36.00000  72.00000
4  1.25435  1.30468  36.50000  73.00000
4  1.25463  1.30506  37.00000  74.00000
4  1.25491  1.30543  37.50000  75.00000
4  1.25519  1.30580  38.00000  76.00000
4  1.25546  1.30617  38.50000  77.00000
4  1.25573  1.30652  39.00000  78.00000
4  1.25599  1.30688  39.50000  79.00000
4  1.25625  1.30723  40.00000  80.00000
4  1.25651  1.30757  40.50000  81.00000
4  1.25677  1.30791  41.00000  82.00000
4  1.25702  1.30825  41.50000  83.00000
4  1.25727  1.30858  42.00000  84.00000
4  1.25752  1.30891  42.50000  85.00000
4  1.25776  1.30924  43.00000  86.00000
4  1.25800  1.30956  43.50000  87.00000
4  1.25824  1.30988  44.00000  88.00000
4  1.25848  1.31019  44.50000  89.00000
4  1.25871  1.31050  45.00000  90.00000
4  1.25894  1.31081  45.50000  91.00000
4  1.25917  1.31111  46.00000  92.00000
4  1.25940  1.31141  46.50000  93.00000
4  1.25962  1.31171  47.00000  94.00000
4  1.25984  1.31200  47.50000  95.00000
4  1.26006  1.31229  48.00000  96.00000
4  1.26027  1.31258  48.50000  97.00000
4  1.26049  1.31287  49.00000  98.00000
4  1.26070  1.31315  49.50000  99.00000
4  1.26091  1.31343  50.00000  100.00000
5  1.14314  1.15294  0.00000  0.00000
5  1.18080  1.22448  1.00000  0.50000
5  1.19657  1.24249  2.00000  1.00000
5  1.20583  1.25304  3.00000  1.50000
5  1.21241  1.26052  4.00000  2.00000
5  1.21751  1.26633  5.00000  2.50000
5  1.22168  1.27107  6.00000  3.00000
5  1.22521  1.27508  7.00000  3.50000
5  1.22827  1.27856  8.00000  4.00000
5  1.23097  1.28163  9.00000  4.50000
5  1.23338  1.28437  10.00000  5.00000
5  1.23557  1.28685  11.00000  5.50000
5  1.23756  1.28912  12.00000  6.00000
5  1.23939  1.29120  13.00000  6.50000
5  1.24109  1.29313  14.00000  7.00000
5  1.24267  1.29493  15.00000  7.50000
5  1.24415  1.29661  16.00000  8.00000
5  1.24554  1.29819  17.00000  8.50000
5  1.24685  1.29967  18.00000  9.00000
5  1.24809  1.30108  19.00000  9.50000
5  1.24927  1.30242  20.00000  10.00000
5  1.25038  1.30369  21.00000  10.50000
5  1.25145  1.30490  22.00000  11.00000
5  1.25247  1.30606  23.00000  11.50000
5  1.25344  1.30717  24.00000  12.00000
5  1.25438  1.30823  25.00000  12.50000
5  1.25528  1.30925  26.00000  13.00000
5  1.25615  1.31023  27.00000  13.50000
5  1.25698  1.31118  28.00000  14.00000
5  1.25778  1.31209  29.00000  14.50000
5  1.25856  1.31298  30.00000  15.00000
5  1.25931  1.31383  31.00000  15.50000
5  1.26004  1.31466  32.00000  16.00000
5  1.26075  1.31546  33.00000  16.50000
5  1.26143  1.31624  34.00000  17.00000
5  1.26209  1.31699  35.00000  17.50000
5  1.26274  1.31772  36.00000  18.00000
5  1.26337  1.31844  37.00000  18.50000
5  1.26398  1.31913  38.00000  19.00000
5  1.26458  1.31981  39.00000  19.50000
5  1.26516  1.32047  40.00000  20.00000
5  1.26572  1.32111  41.00000  20.50000
5  1.26627  1.32174  42.00000  21.00000
5  1.26681  1.32235  43.00000  21.50000
5  1.26734  1.32295  44.00000  22.00000
5  1.26786  1.32354  45.00000  22.50000
5  1.26836  1.32411  46.00000  23.00000
5  1.26885  1.32467  47.00000  23.50000
5  1.26934  1.32522  48.00000  24.00000
5  1.26981  1.32575  49.00000  24.50000
5  1.27027  1.32628  50.00000  25.00000
5  1.27073  1.32680  51.00000  25.50000
5  1.27117  1.32730  52.00000  26.00000
5  1.27161  1.32780  53.00000  26.50000
5  1.27204  1.32828  54.00000  27.00000
5  1.27246  1.32876  55.00000  27.50000
5  1.27287  1.32923  56.00000  28.00000
5  1.27328  1.32969  57.00000  28.50000
5  1.27368  1.33014  58.00000  29.00000
5  1.27407  1.33059  59.00000  29.50000
5  1.27445  1.33103  60.00000  30.00000
5  1.27483  1.33146  61.00000  30.50000
5  1.27520  1.33188  62.00000  31.00000
5  1.27557  1.33230  63.00000  31.50000
5  1.27593  1.33271  64.00000  32.00000
5  1.27629  1.33311  65.00000  32.50000
5  1.27664  1.33351  66.00000  33.00000
5  1.27698  1.33390  67.00000  33.50000
5  1.27732  1.33429  68.00000  34.00000
5  1.27766  1.33467  69.00000  34.50000
5  1.27799  1.33504  70.00000  35.00000
5  1.27831  1.33541  71.00000  35.50000
5  1.27863  1.33578  72.00000  36.00000
5  1.27895  1.33614  73.00000  36.50000
5  1.27926  1.33649  74.00000  37.00000
5  1.27957  1.33684  75.00000  37.50000
5  1.27987  1.33718  76.00000  38.00000
5  1.28017  1.33752  77.00000  38.50000
5  1.28047  1.33786  78.00000  39.00000
5  1.28076  1.33819  79.00000  39.50000
5  1.28105  1.33852  80.00000  40.00000
5  1.28133  1.33884  81.00000  40.50000
5  1.28162  1.33916  82.00000  41.00000
5  1.28189  1.33948  83.00000  41.50000
5  1.28217  1.33979  84.00000  42.00000
5  1.28244  1.34010  85.00000  42.50000
5  1.28271  1.34040  86.00000  43.00000
5  1.28297  1.34070  87.00000  43.50000
5  1.28324  1.34100  88.00000  44.00000
5  1.28349  1.34130  89.00000  44.50000
5  1.28375  1.34159  90.00000  45.00000
5  1.28400  1.34188  91.00000  45.50000
5  1.28425  1.34216  92.00000  46.00000
5  1.28450  1.34244  93.00000  46.50000
5  1.28475  1.34272  94.00000  47.00000
5  1.28499  1.34300  95.00000  47.50000
5  1.28523  1.34327  96.00000  48.00000
5  1.28547  1.34354  97.00000  48.50000
5  1.28570  1.34381  98.00000  49.00000
5  1.28594  1.34407  99.00000  49.50000
5  1.28617  1.34433  100.00000  50.00000
