# Supplementary material for: Regional biaxial mechanical data of the mitral and tricuspid valve anterior leaflets
Source: Data Brief. 2019 May 22;24:103961. doi: 10.1016/j.dib.2019.103961 (PMC6545396; doi:10.1016/j.dib.2019.103961)
Supplement: Multimedia component 2 [file mmc2.zip › NewTextFiles/regional_data_MVAL110-F.txt]

0.407 
3.70 
1  1.18474  1.07456  0.00000  0.00000
1  1.21800  1.09802  1.00000  1.00000
1  1.23785  1.11780  2.00000  2.00000
1  1.24956  1.12953  3.00000  3.00000
1  1.25791  1.13790  4.00000  4.00000
1  1.26440  1.14441  5.00000  5.00000
1  1.26971  1.14974  6.00000  6.00000
1  1.27420  1.15425  7.00000  7.00000
1  1.27809  1.15816  8.00000  8.00000
1  1.28153  1.16161  9.00000  9.00000
1  1.28460  1.16470  10.00000  10.00000
1  1.28739  1.16750  11.00000  11.00000
1  1.28993  1.17005  12.00000  12.00000
1  1.29227  1.17240  13.00000  13.00000
1  1.29443  1.17458  14.00000  14.00000
1  1.29645  1.17661  15.00000  15.00000
1  1.29833  1.17850  16.00000  16.00000
1  1.30011  1.18028  17.00000  17.00000
1  1.30178  1.18196  18.00000  18.00000
1  1.30336  1.18355  19.00000  19.00000
1  1.30486  1.18506  20.00000  20.00000
1  1.30628  1.18650  21.00000  21.00000
1  1.30764  1.18786  22.00000  22.00000
1  1.30894  1.18917  23.00000  23.00000
1  1.31019  1.19042  24.00000  24.00000
1  1.31138  1.19162  25.00000  25.00000
1  1.31253  1.19278  26.00000  26.00000
1  1.31363  1.19389  27.00000  27.00000
1  1.31470  1.19496  28.00000  28.00000
1  1.31572  1.19599  29.00000  29.00000
1  1.31671  1.19699  30.00000  30.00000
1  1.31767  1.19795  31.00000  31.00000
1  1.31860  1.19889  32.00000  32.00000
1  1.31950  1.19979  33.00000  33.00000
1  1.32038  1.20067  34.00000  34.00000
1  1.32122  1.20152  35.00000  35.00000
1  1.32205  1.20235  36.00000  36.00000
1  1.32285  1.20316  37.00000  37.00000
1  1.32363  1.20394  38.00000  38.00000
1  1.32439  1.20471  39.00000  39.00000
1  1.32513  1.20545  40.00000  40.00000
1  1.32585  1.20618  41.00000  41.00000
1  1.32656  1.20689  42.00000  42.00000
1  1.32725  1.20758  43.00000  43.00000
1  1.32792  1.20826  44.00000  44.00000
1  1.32858  1.20892  45.00000  45.00000
1  1.32922  1.20957  46.00000  46.00000
1  1.32985  1.21020  47.00000  47.00000
1  1.33047  1.21082  48.00000  48.00000
1  1.33107  1.21143  49.00000  49.00000
1  1.33166  1.21202  50.00000  50.00000
1  1.33224  1.21261  51.00000  51.00000
1  1.33281  1.21318  52.00000  52.00000
1  1.33337  1.21374  53.00000  53.00000
1  1.33391  1.21429  54.00000  54.00000
1  1.33445  1.21483  55.00000  55.00000
1  1.33498  1.21536  56.00000  56.00000
1  1.33549  1.21588  57.00000  57.00000
1  1.33600  1.21639  58.00000  58.00000
1  1.33650  1.21690  59.00000  59.00000
1  1.33700  1.21739  60.00000  60.00000
1  1.33748  1.21788  61.00000  61.00000
1  1.33796  1.21836  62.00000  62.00000
1  1.33842  1.21883  63.00000  63.00000
1  1.33889  1.21929  64.00000  64.00000
1  1.33934  1.21975  65.00000  65.00000
1  1.33979  1.22020  66.00000  66.00000
1  1.34023  1.22064  67.00000  67.00000
1  1.34066  1.22108  68.00000  68.00000
1  1.34109  1.22151  69.00000  69.00000
1  1.34151  1.22193  70.00000  70.00000
1  1.34192  1.22235  71.00000  71.00000
1  1.34233  1.22276  72.00000  72.00000
1  1.34274  1.22317  73.00000  73.00000
1  1.34313  1.22357  74.00000  74.00000
1  1.34353  1.22396  75.00000  75.00000
1  1.34392  1.22435  76.00000  76.00000
1  1.34430  1.22474  77.00000  77.00000
1  1.34468  1.22512  78.00000  78.00000
1  1.34505  1.22549  79.00000  79.00000
1  1.34542  1.22586  80.00000  80.00000
1  1.34578  1.22623  81.00000  81.00000
1  1.34614  1.22659  82.00000  82.00000
1  1.34649  1.22695  83.00000  83.00000
1  1.34684  1.22730  84.00000  84.00000
1  1.34719  1.22765  85.00000  85.00000
1  1.34753  1.22799  86.00000  86.00000
1  1.34787  1.22833  87.00000  87.00000
1  1.34821  1.22867  88.00000  88.00000
1  1.34854  1.22900  89.00000  89.00000
1  1.34886  1.22933  90.00000  90.00000
1  1.34919  1.22966  91.00000  91.00000
1  1.34951  1.22998  92.00000  92.00000
1  1.34982  1.23030  93.00000  93.00000
1  1.35014  1.23061  94.00000  94.00000
1  1.35045  1.23092  95.00000  95.00000
1  1.35075  1.23123  96.00000  96.00000
1  1.35106  1.23154  97.00000  97.00000
1  1.35136  1.23184  98.00000  98.00000
1  1.35165  1.23214  99.00000  99.00000
1  1.35195  1.23243  100.00000  100.00000
2  1.18474  1.07456  0.00000  0.00000
2  1.20271  1.10535  0.75000  1.00000
2  1.22193  1.12413  1.50000  2.00000
2  1.23336  1.13520  2.25000  3.00000
2  1.24152  1.14308  3.00000  4.00000
2  1.24788  1.14920  3.75000  5.00000
2  1.25308  1.15420  4.50000  6.00000
2  1.25748  1.15844  5.25000  7.00000
2  1.26130  1.16211  6.00000  8.00000
2  1.26467  1.16535  6.75000  9.00000
2  1.26769  1.16825  7.50000  10.00000
2  1.27042  1.17087  8.25000  11.00000
2  1.27292  1.17326  9.00000  12.00000
2  1.27522  1.17547  9.75000  13.00000
2  1.27734  1.17751  10.50000  14.00000
2  1.27932  1.17941  11.25000  15.00000
2  1.28118  1.18118  12.00000  16.00000
2  1.28292  1.18285  12.75000  17.00000
2  1.28456  1.18443  13.50000  18.00000
2  1.28611  1.18592  14.25000  19.00000
2  1.28759  1.18733  15.00000  20.00000
2  1.28899  1.18867  15.75000  21.00000
2  1.29032  1.18995  16.50000  22.00000
2  1.29160  1.19118  17.25000  23.00000
2  1.29283  1.19235  18.00000  24.00000
2  1.29400  1.19348  18.75000  25.00000
2  1.29513  1.19456  19.50000  26.00000
2  1.29621  1.19560  20.25000  27.00000
2  1.29726  1.19660  21.00000  28.00000
2  1.29827  1.19756  21.75000  29.00000
2  1.29924  1.19850  22.50000  30.00000
2  1.30018  1.19940  23.25000  31.00000
2  1.30110  1.20028  24.00000  32.00000
2  1.30198  1.20112  24.75000  33.00000
2  1.30284  1.20195  25.50000  34.00000
2  1.30368  1.20275  26.25000  35.00000
2  1.30449  1.20352  27.00000  36.00000
2  1.30527  1.20428  27.75000  37.00000
2  1.30604  1.20501  28.50000  38.00000
2  1.30679  1.20573  29.25000  39.00000
2  1.30752  1.20643  30.00000  40.00000
2  1.30823  1.20711  30.75000  41.00000
2  1.30892  1.20777  31.50000  42.00000
2  1.30960  1.20842  32.25000  43.00000
2  1.31026  1.20905  33.00000  44.00000
2  1.31091  1.20967  33.75000  45.00000
2  1.31154  1.21028  34.50000  46.00000
2  1.31216  1.21087  35.25000  47.00000
2  1.31276  1.21145  36.00000  48.00000
2  1.31336  1.21202  36.75000  49.00000
2  1.31394  1.21258  37.50000  50.00000
2  1.31451  1.21312  38.25000  51.00000
2  1.31507  1.21366  39.00000  52.00000
2  1.31561  1.21418  39.75000  53.00000
2  1.31615  1.21470  40.50000  54.00000
2  1.31668  1.21520  41.25000  55.00000
2  1.31720  1.21570  42.00000  56.00000
2  1.31771  1.21619  42.75000  57.00000
2  1.31821  1.21667  43.50000  58.00000
2  1.31870  1.21714  44.25000  59.00000
2  1.31919  1.21760  45.00000  60.00000
2  1.31966  1.21806  45.75000  61.00000
2  1.32013  1.21851  46.50000  62.00000
2  1.32059  1.21895  47.25000  63.00000
2  1.32104  1.21938  48.00000  64.00000
2  1.32149  1.21981  48.75000  65.00000
2  1.32193  1.22023  49.50000  66.00000
2  1.32236  1.22064  50.25000  67.00000
2  1.32279  1.22105  51.00000  68.00000
2  1.32321  1.22146  51.75000  69.00000
2  1.32362  1.22185  52.50000  70.00000
2  1.32403  1.22224  53.25000  71.00000
2  1.32443  1.22263  54.00000  72.00000
2  1.32483  1.22301  54.75000  73.00000
2  1.32522  1.22338  55.50000  74.00000
2  1.32561  1.22375  56.25000  75.00000
2  1.32599  1.22412  57.00000  76.00000
2  1.32637  1.22448  57.75000  77.00000
2  1.32674  1.22484  58.50000  78.00000
2  1.32711  1.22519  59.25000  79.00000
2  1.32747  1.22553  60.00000  80.00000
2  1.32783  1.22588  60.75000  81.00000
2  1.32818  1.22621  61.50000  82.00000
2  1.32853  1.22655  62.25000  83.00000
2  1.32887  1.22688  63.00000  84.00000
2  1.32921  1.22721  63.75000  85.00000
2  1.32955  1.22753  64.50000  86.00000
2  1.32988  1.22785  65.25000  87.00000
2  1.33021  1.22816  66.00000  88.00000
2  1.33054  1.22847  66.75000  89.00000
2  1.33086  1.22878  67.50000  90.00000
2  1.33118  1.22909  68.25000  91.00000
2  1.33149  1.22939  69.00000  92.00000
2  1.33180  1.22968  69.75000  93.00000
2  1.33211  1.22998  70.50000  94.00000
2  1.33242  1.23027  71.25000  95.00000
2  1.33272  1.23056  72.00000  96.00000
2  1.33302  1.23085  72.75000  97.00000
2  1.33331  1.23113  73.50000  98.00000
2  1.33360  1.23141  74.25000  99.00000
2  1.33389  1.23169  75.00000  100.00000
3  1.18474  1.07456  0.00000  0.00000
3  1.21257  1.09571  1.00000  0.75000
3  1.23313  1.11455  2.00000  1.50000
3  1.24535  1.12569  3.00000  2.25000
3  1.25407  1.13364  4.00000  3.00000
3  1.26086  1.13982  5.00000  3.75000
3  1.26642  1.14487  6.00000  4.50000
3  1.27112  1.14915  7.00000  5.25000
3  1.27520  1.15286  8.00000  6.00000
3  1.27881  1.15614  9.00000  6.75000
3  1.28203  1.15907  10.00000  7.50000
3  1.28495  1.16172  11.00000  8.25000
3  1.28761  1.16414  12.00000  9.00000
3  1.29007  1.16637  13.00000  9.75000
3  1.29234  1.16843  14.00000  10.50000
3  1.29445  1.17035  15.00000  11.25000
3  1.29643  1.17215  16.00000  12.00000
3  1.29829  1.17384  17.00000  12.75000
3  1.30005  1.17543  18.00000  13.50000
3  1.30171  1.17694  19.00000  14.25000
3  1.30328  1.17837  20.00000  15.00000
3  1.30478  1.17973  21.00000  15.75000
3  1.30621  1.18103  22.00000  16.50000
3  1.30757  1.18226  23.00000  17.25000
3  1.30888  1.18345  24.00000  18.00000
3  1.31013  1.18459  25.00000  18.75000
3  1.31134  1.18568  26.00000  19.50000
3  1.31250  1.18673  27.00000  20.25000
3  1.31361  1.18775  28.00000  21.00000
3  1.31469  1.18873  29.00000  21.75000
3  1.31573  1.18967  30.00000  22.50000
3  1.31674  1.19059  31.00000  23.25000
3  1.31772  1.19147  32.00000  24.00000
3  1.31866  1.19233  33.00000  24.75000
3  1.31958  1.19316  34.00000  25.50000
3  1.32047  1.19397  35.00000  26.25000
3  1.32133  1.19476  36.00000  27.00000
3  1.32218  1.19552  37.00000  27.75000
3  1.32300  1.19627  38.00000  28.50000
3  1.32379  1.19699  39.00000  29.25000
3  1.32457  1.19770  40.00000  30.00000
3  1.32533  1.19839  41.00000  30.75000
3  1.32607  1.19906  42.00000  31.50000
3  1.32679  1.19971  43.00000  32.25000
3  1.32750  1.20036  44.00000  33.00000
3  1.32819  1.20098  45.00000  33.75000
3  1.32887  1.20160  46.00000  34.50000
3  1.32953  1.20220  47.00000  35.25000
3  1.33018  1.20278  48.00000  36.00000
3  1.33081  1.20336  49.00000  36.75000
3  1.33143  1.20392  50.00000  37.50000
3  1.33204  1.20447  51.00000  38.25000
3  1.33264  1.20502  52.00000  39.00000
3  1.33322  1.20555  53.00000  39.75000
3  1.33380  1.20607  54.00000  40.50000
3  1.33436  1.20658  55.00000  41.25000
3  1.33492  1.20708  56.00000  42.00000
3  1.33546  1.20758  57.00000  42.75000
3  1.33599  1.20806  58.00000  43.50000
3  1.33652  1.20854  59.00000  44.25000
3  1.33704  1.20901  60.00000  45.00000
3  1.33754  1.20947  61.00000  45.75000
3  1.33804  1.20992  62.00000  46.50000
3  1.33854  1.21037  63.00000  47.25000
3  1.33902  1.21081  64.00000  48.00000
3  1.33950  1.21124  65.00000  48.75000
3  1.33997  1.21167  66.00000  49.50000
3  1.34043  1.21209  67.00000  50.25000
3  1.34088  1.21250  68.00000  51.00000
3  1.34133  1.21291  69.00000  51.75000
3  1.34178  1.21331  70.00000  52.50000
3  1.34221  1.21371  71.00000  53.25000
3  1.34264  1.21410  72.00000  54.00000
3  1.34307  1.21448  73.00000  54.75000
3  1.34349  1.21486  74.00000  55.50000
3  1.34390  1.21524  75.00000  56.25000
3  1.34431  1.21561  76.00000  57.00000
3  1.34471  1.21597  77.00000  57.75000
3  1.34510  1.21633  78.00000  58.50000
3  1.34550  1.21669  79.00000  59.25000
3  1.34588  1.21704  80.00000  60.00000
3  1.34626  1.21738  81.00000  60.75000
3  1.34664  1.21773  82.00000  61.50000
3  1.34701  1.21807  83.00000  62.25000
3  1.34738  1.21840  84.00000  63.00000
3  1.34775  1.21873  85.00000  63.75000
3  1.34811  1.21906  86.00000  64.50000
3  1.34846  1.21938  87.00000  65.25000
3  1.34881  1.21970  88.00000  66.00000
3  1.34916  1.22001  89.00000  66.75000
3  1.34951  1.22033  90.00000  67.50000
3  1.34984  1.22063  91.00000  68.25000
3  1.35018  1.22094  92.00000  69.00000
3  1.35051  1.22124  93.00000  69.75000
3  1.35084  1.22154  94.00000  70.50000
3  1.35117  1.22183  95.00000  71.25000
3  1.35149  1.22213  96.00000  72.00000
3  1.35181  1.22242  97.00000  72.75000
3  1.35212  1.22270  98.00000  73.50000
3  1.35244  1.22299  99.00000  74.25000
3  1.35275  1.22327  100.00000  75.00000
4  1.18474  1.07456  0.00000  0.00000
4  1.18886  1.11041  0.50000  1.00000
4  1.20701  1.12937  1.00000  2.00000
4  1.21792  1.14054  1.50000  3.00000
4  1.22574  1.14849  2.00000  4.00000
4  1.23185  1.15466  2.50000  5.00000
4  1.23686  1.15971  3.00000  6.00000
4  1.24110  1.16398  3.50000  7.00000
4  1.24479  1.16769  4.00000  8.00000
4  1.24804  1.17095  4.50000  9.00000
4  1.25095  1.17388  5.00000  10.00000
4  1.25359  1.17652  5.50000  11.00000
4  1.25601  1.17893  6.00000  12.00000
4  1.25822  1.18116  6.50000  13.00000
4  1.26028  1.18321  7.00000  14.00000
4  1.26220  1.18513  7.50000  15.00000
4  1.26399  1.18692  8.00000  16.00000
4  1.26567  1.18860  8.50000  17.00000
4  1.26726  1.19019  9.00000  18.00000
4  1.26876  1.19169  9.50000  19.00000
4  1.27019  1.19312  10.00000  20.00000
4  1.27155  1.19447  10.50000  21.00000
4  1.27284  1.19576  11.00000  22.00000
4  1.27408  1.19700  11.50000  23.00000
4  1.27526  1.19818  12.00000  24.00000
4  1.27640  1.19932  12.50000  25.00000
4  1.27749  1.20040  13.00000  26.00000
4  1.27854  1.20145  13.50000  27.00000
4  1.27955  1.20246  14.00000  28.00000
4  1.28053  1.20344  14.50000  29.00000
4  1.28147  1.20438  15.00000  30.00000
4  1.28239  1.20529  15.50000  31.00000
4  1.28327  1.20617  16.00000  32.00000
4  1.28413  1.20703  16.50000  33.00000
4  1.28496  1.20786  17.00000  34.00000
4  1.28577  1.20866  17.50000  35.00000
4  1.28655  1.20945  18.00000  36.00000
4  1.28731  1.21021  18.50000  37.00000
4  1.28806  1.21095  19.00000  38.00000
4  1.28878  1.21167  19.50000  39.00000
4  1.28949  1.21237  20.00000  40.00000
4  1.29018  1.21306  20.50000  41.00000
4  1.29085  1.21373  21.00000  42.00000
4  1.29150  1.21438  21.50000  43.00000
4  1.29214  1.21502  22.00000  44.00000
4  1.29277  1.21565  22.50000  45.00000
4  1.29338  1.21626  23.00000  46.00000
4  1.29398  1.21686  23.50000  47.00000
4  1.29457  1.21744  24.00000  48.00000
4  1.29514  1.21801  24.50000  49.00000
4  1.29571  1.21858  25.00000  50.00000
4  1.29626  1.21913  25.50000  51.00000
4  1.29680  1.21967  26.00000  52.00000
4  1.29733  1.22020  26.50000  53.00000
4  1.29785  1.22071  27.00000  54.00000
4  1.29837  1.22122  27.50000  55.00000
4  1.29887  1.22173  28.00000  56.00000
4  1.29936  1.22222  28.50000  57.00000
4  1.29985  1.22270  29.00000  58.00000
4  1.30032  1.22318  29.50000  59.00000
4  1.30079  1.22364  30.00000  60.00000
4  1.30125  1.22410  30.50000  61.00000
4  1.30171  1.22455  31.00000  62.00000
4  1.30215  1.22500  31.50000  63.00000
4  1.30259  1.22544  32.00000  64.00000
4  1.30302  1.22587  32.50000  65.00000
4  1.30345  1.22629  33.00000  66.00000
4  1.30387  1.22671  33.50000  67.00000
4  1.30428  1.22712  34.00000  68.00000
4  1.30469  1.22753  34.50000  69.00000
4  1.30509  1.22793  35.00000  70.00000
4  1.30549  1.22832  35.50000  71.00000
4  1.30588  1.22871  36.00000  72.00000
4  1.30626  1.22909  36.50000  73.00000
4  1.30664  1.22947  37.00000  74.00000
4  1.30702  1.22985  37.50000  75.00000
4  1.30739  1.23021  38.00000  76.00000
4  1.30775  1.23058  38.50000  77.00000
4  1.30811  1.23094  39.00000  78.00000
4  1.30847  1.23129  39.50000  79.00000
4  1.30882  1.23164  40.00000  80.00000
4  1.30916  1.23198  40.50000  81.00000
4  1.30951  1.23233  41.00000  82.00000
4  1.30984  1.23266  41.50000  83.00000
4  1.31018  1.23300  42.00000  84.00000
4  1.31051  1.23332  42.50000  85.00000
4  1.31084  1.23365  43.00000  86.00000
4  1.31116  1.23397  43.50000  87.00000
4  1.31148  1.23429  44.00000  88.00000
4  1.31179  1.23460  44.50000  89.00000
4  1.31210  1.23491  45.00000  90.00000
4  1.31241  1.23522  45.50000  91.00000
4  1.31272  1.23552  46.00000  92.00000
4  1.31302  1.23583  46.50000  93.00000
4  1.31332  1.23612  47.00000  94.00000
4  1.31361  1.23642  47.50000  95.00000
4  1.31390  1.23671  48.00000  96.00000
4  1.31419  1.23700  48.50000  97.00000
4  1.31448  1.23728  49.00000  98.00000
4  1.31476  1.23756  49.50000  99.00000
4  1.31504  1.23784  50.00000  100.00000
5  1.18474  1.07456  0.00000  0.00000
5  1.21013  1.08890  1.00000  0.50000
5  1.23107  1.10690  2.00000  1.00000
5  1.24354  1.11759  3.00000  1.50000
5  1.25245  1.12521  4.00000  2.00000
5  1.25939  1.13115  5.00000  2.50000
5  1.26507  1.13600  6.00000  3.00000
5  1.26989  1.14012  7.00000  3.50000
5  1.27406  1.14368  8.00000  4.00000
5  1.27775  1.14683  9.00000  4.50000
5  1.28105  1.14965  10.00000  5.00000
5  1.28404  1.15220  11.00000  5.50000
5  1.28677  1.15453  12.00000  6.00000
5  1.28928  1.15667  13.00000  6.50000
5  1.29160  1.15865  14.00000  7.00000
5  1.29377  1.16050  15.00000  7.50000
5  1.29579  1.16223  16.00000  8.00000
5  1.29770  1.16386  17.00000  8.50000
5  1.29949  1.16539  18.00000  9.00000
5  1.30119  1.16684  19.00000  9.50000
5  1.30280  1.16821  20.00000  10.00000
5  1.30434  1.16952  21.00000  10.50000
5  1.30580  1.17077  22.00000  11.00000
5  1.30720  1.17196  23.00000  11.50000
5  1.30854  1.17310  24.00000  12.00000
5  1.30982  1.17420  25.00000  12.50000
5  1.31105  1.17525  26.00000  13.00000
5  1.31224  1.17626  27.00000  13.50000
5  1.31338  1.17724  28.00000  14.00000
5  1.31449  1.17818  29.00000  14.50000
5  1.31556  1.17909  30.00000  15.00000
5  1.31659  1.17997  31.00000  15.50000
5  1.31759  1.18082  32.00000  16.00000
5  1.31855  1.18165  33.00000  16.50000
5  1.31949  1.18245  34.00000  17.00000
5  1.32041  1.18323  35.00000  17.50000
5  1.32129  1.18399  36.00000  18.00000
5  1.32215  1.18472  37.00000  18.50000
5  1.32299  1.18544  38.00000  19.00000
5  1.32381  1.18613  39.00000  19.50000
5  1.32461  1.18681  40.00000  20.00000
5  1.32539  1.18748  41.00000  20.50000
5  1.32614  1.18812  42.00000  21.00000
5  1.32688  1.18876  43.00000  21.50000
5  1.32761  1.18937  44.00000  22.00000
5  1.32832  1.18998  45.00000  22.50000
5  1.32901  1.19057  46.00000  23.00000
5  1.32968  1.19114  47.00000  23.50000
5  1.33035  1.19171  48.00000  24.00000
5  1.33100  1.19226  49.00000  24.50000
5  1.33163  1.19281  50.00000  25.00000
5  1.33226  1.19334  51.00000  25.50000
5  1.33287  1.19386  52.00000  26.00000
5  1.33347  1.19437  53.00000  26.50000
5  1.33406  1.19487  54.00000  27.00000
5  1.33463  1.19537  55.00000  27.50000
5  1.33520  1.19585  56.00000  28.00000
5  1.33576  1.19633  57.00000  28.50000
5  1.33631  1.19679  58.00000  29.00000
5  1.33684  1.19725  59.00000  29.50000
5  1.33737  1.19770  60.00000  30.00000
5  1.33789  1.19815  61.00000  30.50000
5  1.33841  1.19858  62.00000  31.00000
5  1.33891  1.19901  63.00000  31.50000
5  1.33941  1.19944  64.00000  32.00000
5  1.33990  1.19985  65.00000  32.50000
5  1.34038  1.20026  66.00000  33.00000
5  1.34085  1.20067  67.00000  33.50000
5  1.34132  1.20106  68.00000  34.00000
5  1.34178  1.20146  69.00000  34.50000
5  1.34223  1.20184  70.00000  35.00000
5  1.34268  1.20222  71.00000  35.50000
5  1.34312  1.20260  72.00000  36.00000
5  1.34355  1.20297  73.00000  36.50000
5  1.34398  1.20334  74.00000  37.00000
5  1.34440  1.20370  75.00000  37.50000
5  1.34482  1.20405  76.00000  38.00000
5  1.34523  1.20440  77.00000  38.50000
5  1.34564  1.20475  78.00000  39.00000
5  1.34604  1.20509  79.00000  39.50000
5  1.34644  1.20543  80.00000  40.00000
5  1.34683  1.20576  81.00000  40.50000
5  1.34721  1.20609  82.00000  41.00000
5  1.34759  1.20642  83.00000  41.50000
5  1.34797  1.20674  84.00000  42.00000
5  1.34835  1.20706  85.00000  42.50000
5  1.34871  1.20737  86.00000  43.00000
5  1.34908  1.20768  87.00000  43.50000
5  1.34944  1.20799  88.00000  44.00000
5  1.34979  1.20829  89.00000  44.50000
5  1.35015  1.20859  90.00000  45.00000
5  1.35049  1.20889  91.00000  45.50000
5  1.35084  1.20919  92.00000  46.00000
5  1.35118  1.20948  93.00000  46.50000
5  1.35152  1.20976  94.00000  47.00000
5  1.35185  1.21005  95.00000  47.50000
5  1.35218  1.21033  96.00000  48.00000
5  1.35251  1.21061  97.00000  48.50000
5  1.35283  1.21088  98.00000  49.00000
5  1.35315  1.21116  99.00000  49.50000
5  1.35346  1.21143  100.00000  50.00000
