# Supplementary material for: Regional biaxial mechanical data of the mitral and tricuspid valve anterior leaflets
Source: Data Brief. 2019 May 22;24:103961. doi: 10.1016/j.dib.2019.103961 (PMC6545396; doi:10.1016/j.dib.2019.103961)
Supplement: Multimedia component 2 [file mmc2.zip › NewTextFiles/regional_data_MVAL111-A.txt]

0.523 
3.40 
1  1.35384  0.92668  0.00000  0.00000
1  1.50179  0.98676  1.00000  1.00000
1  1.53300  1.00839  2.00000  2.00000
1  1.55131  1.02110  3.00000  3.00000
1  1.56432  1.03013  4.00000  4.00000
1  1.57442  1.03714  5.00000  5.00000
1  1.58267  1.04288  6.00000  6.00000
1  1.58965  1.04773  7.00000  7.00000
1  1.59570  1.05193  8.00000  8.00000
1  1.60104  1.05564  9.00000  9.00000
1  1.60581  1.05895  10.00000  10.00000
1  1.61013  1.06196  11.00000  11.00000
1  1.61407  1.06470  12.00000  12.00000
1  1.61770  1.06722  13.00000  13.00000
1  1.62106  1.06955  14.00000  14.00000
1  1.62418  1.07172  15.00000  15.00000
1  1.62711  1.07376  16.00000  16.00000
1  1.62986  1.07567  17.00000  17.00000
1  1.63245  1.07747  18.00000  18.00000
1  1.63490  1.07917  19.00000  19.00000
1  1.63722  1.08079  20.00000  20.00000
1  1.63944  1.08233  21.00000  21.00000
1  1.64154  1.08379  22.00000  22.00000
1  1.64356  1.08519  23.00000  23.00000
1  1.64549  1.08653  24.00000  24.00000
1  1.64734  1.08782  25.00000  25.00000
1  1.64912  1.08906  26.00000  26.00000
1  1.65083  1.09025  27.00000  27.00000
1  1.65248  1.09139  28.00000  28.00000
1  1.65407  1.09250  29.00000  29.00000
1  1.65561  1.09357  30.00000  30.00000
1  1.65709  1.09460  31.00000  31.00000
1  1.65853  1.09560  32.00000  32.00000
1  1.65993  1.09657  33.00000  33.00000
1  1.66128  1.09751  34.00000  34.00000
1  1.66259  1.09842  35.00000  35.00000
1  1.66387  1.09931  36.00000  36.00000
1  1.66511  1.10018  37.00000  37.00000
1  1.66632  1.10102  38.00000  38.00000
1  1.66750  1.10184  39.00000  39.00000
1  1.66865  1.10263  40.00000  40.00000
1  1.66977  1.10341  41.00000  41.00000
1  1.67086  1.10417  42.00000  42.00000
1  1.67193  1.10491  43.00000  43.00000
1  1.67297  1.10564  44.00000  44.00000
1  1.67399  1.10635  45.00000  45.00000
1  1.67499  1.10704  46.00000  46.00000
1  1.67596  1.10772  47.00000  47.00000
1  1.67692  1.10838  48.00000  48.00000
1  1.67785  1.10903  49.00000  49.00000
1  1.67877  1.10967  50.00000  50.00000
1  1.67966  1.11029  51.00000  51.00000
1  1.68054  1.11090  52.00000  52.00000
1  1.68141  1.11150  53.00000  53.00000
1  1.68226  1.11209  54.00000  54.00000
1  1.68309  1.11267  55.00000  55.00000
1  1.68390  1.11324  56.00000  56.00000
1  1.68471  1.11380  57.00000  57.00000
1  1.68550  1.11435  58.00000  58.00000
1  1.68627  1.11489  59.00000  59.00000
1  1.68703  1.11542  60.00000  60.00000
1  1.68778  1.11594  61.00000  61.00000
1  1.68852  1.11645  62.00000  62.00000
1  1.68925  1.11695  63.00000  63.00000
1  1.68996  1.11745  64.00000  64.00000
1  1.69066  1.11794  65.00000  65.00000
1  1.69135  1.11842  66.00000  66.00000
1  1.69204  1.11889  67.00000  67.00000
1  1.69271  1.11936  68.00000  68.00000
1  1.69337  1.11982  69.00000  69.00000
1  1.69402  1.12028  70.00000  70.00000
1  1.69467  1.12072  71.00000  71.00000
1  1.69530  1.12116  72.00000  72.00000
1  1.69593  1.12160  73.00000  73.00000
1  1.69654  1.12203  74.00000  74.00000
1  1.69715  1.12245  75.00000  75.00000
1  1.69775  1.12287  76.00000  76.00000
1  1.69834  1.12328  77.00000  77.00000
1  1.69893  1.12369  78.00000  78.00000
1  1.69951  1.12409  79.00000  79.00000
1  1.70008  1.12448  80.00000  80.00000
1  1.70064  1.12488  81.00000  81.00000
1  1.70120  1.12526  82.00000  82.00000
1  1.70175  1.12565  83.00000  83.00000
1  1.70229  1.12602  84.00000  84.00000
1  1.70283  1.12640  85.00000  85.00000
1  1.70336  1.12677  86.00000  86.00000
1  1.70388  1.12713  87.00000  87.00000
1  1.70440  1.12749  88.00000  88.00000
1  1.70491  1.12785  89.00000  89.00000
1  1.70542  1.12820  90.00000  90.00000
1  1.70592  1.12855  91.00000  91.00000
1  1.70642  1.12889  92.00000  92.00000
1  1.70691  1.12923  93.00000  93.00000
1  1.70739  1.12957  94.00000  94.00000
1  1.70787  1.12990  95.00000  95.00000
1  1.70835  1.13023  96.00000  96.00000
1  1.70882  1.13056  97.00000  97.00000
1  1.70928  1.13088  98.00000  98.00000
1  1.70974  1.13120  99.00000  99.00000
1  1.71020  1.13152  100.00000  100.00000
2  1.35384  0.92668  0.00000  0.00000
2  1.50043  0.98990  0.75000  1.00000
2  1.53040  1.01135  1.50000  2.00000
2  1.54797  1.02395  2.25000  3.00000
2  1.56045  1.03291  3.00000  4.00000
2  1.57013  1.03986  3.75000  5.00000
2  1.57804  1.04554  4.50000  6.00000
2  1.58473  1.05035  5.25000  7.00000
2  1.59053  1.05451  6.00000  8.00000
2  1.59564  1.05819  6.75000  9.00000
2  1.60022  1.06148  7.50000  10.00000
2  1.60436  1.06445  8.25000  11.00000
2  1.60814  1.06716  9.00000  12.00000
2  1.61161  1.06966  9.75000  13.00000
2  1.61483  1.07198  10.50000  14.00000
2  1.61783  1.07413  11.25000  15.00000
2  1.62063  1.07614  12.00000  16.00000
2  1.62326  1.07804  12.75000  17.00000
2  1.62575  1.07982  13.50000  18.00000
2  1.62809  1.08151  14.25000  19.00000
2  1.63032  1.08311  15.00000  20.00000
2  1.63244  1.08463  15.75000  21.00000
2  1.63446  1.08609  16.50000  22.00000
2  1.63639  1.08748  17.25000  23.00000
2  1.63824  1.08880  18.00000  24.00000
2  1.64002  1.09008  18.75000  25.00000
2  1.64172  1.09130  19.50000  26.00000
2  1.64336  1.09248  20.25000  27.00000
2  1.64494  1.09362  21.00000  28.00000
2  1.64646  1.09471  21.75000  29.00000
2  1.64794  1.09577  22.50000  30.00000
2  1.64936  1.09680  23.25000  31.00000
2  1.65074  1.09779  24.00000  32.00000
2  1.65208  1.09875  24.75000  33.00000
2  1.65337  1.09968  25.50000  34.00000
2  1.65463  1.10059  26.25000  35.00000
2  1.65586  1.10147  27.00000  36.00000
2  1.65705  1.10232  27.75000  37.00000
2  1.65821  1.10316  28.50000  38.00000
2  1.65933  1.10397  29.25000  39.00000
2  1.66043  1.10476  30.00000  40.00000
2  1.66151  1.10553  30.75000  41.00000
2  1.66255  1.10628  31.50000  42.00000
2  1.66358  1.10702  32.25000  43.00000
2  1.66457  1.10773  33.00000  44.00000
2  1.66555  1.10844  33.75000  45.00000
2  1.66651  1.10912  34.50000  46.00000
2  1.66744  1.10980  35.25000  47.00000
2  1.66835  1.11045  36.00000  48.00000
2  1.66925  1.11110  36.75000  49.00000
2  1.67013  1.11173  37.50000  50.00000
2  1.67099  1.11235  38.25000  51.00000
2  1.67183  1.11295  39.00000  52.00000
2  1.67266  1.11355  39.75000  53.00000
2  1.67347  1.11413  40.50000  54.00000
2  1.67427  1.11470  41.25000  55.00000
2  1.67505  1.11527  42.00000  56.00000
2  1.67582  1.11582  42.75000  57.00000
2  1.67658  1.11636  43.50000  58.00000
2  1.67732  1.11690  44.25000  59.00000
2  1.67805  1.11742  45.00000  60.00000
2  1.67877  1.11794  45.75000  61.00000
2  1.67947  1.11845  46.50000  62.00000
2  1.68017  1.11895  47.25000  63.00000
2  1.68085  1.11944  48.00000  64.00000
2  1.68153  1.11992  48.75000  65.00000
2  1.68219  1.12040  49.50000  66.00000
2  1.68284  1.12087  50.25000  67.00000
2  1.68349  1.12133  51.00000  68.00000
2  1.68412  1.12179  51.75000  69.00000
2  1.68475  1.12224  52.50000  70.00000
2  1.68536  1.12268  53.25000  71.00000
2  1.68597  1.12312  54.00000  72.00000
2  1.68657  1.12355  54.75000  73.00000
2  1.68716  1.12397  55.50000  74.00000
2  1.68774  1.12439  56.25000  75.00000
2  1.68832  1.12481  57.00000  76.00000
2  1.68889  1.12522  57.75000  77.00000
2  1.68945  1.12562  58.50000  78.00000
2  1.69000  1.12602  59.25000  79.00000
2  1.69055  1.12641  60.00000  80.00000
2  1.69109  1.12680  60.75000  81.00000
2  1.69162  1.12718  61.50000  82.00000
2  1.69215  1.12756  62.25000  83.00000
2  1.69267  1.12793  63.00000  84.00000
2  1.69318  1.12830  63.75000  85.00000
2  1.69369  1.12867  64.50000  86.00000
2  1.69419  1.12903  65.25000  87.00000
2  1.69469  1.12939  66.00000  88.00000
2  1.69518  1.12974  66.75000  89.00000
2  1.69567  1.13009  67.50000  90.00000
2  1.69615  1.13043  68.25000  91.00000
2  1.69662  1.13078  69.00000  92.00000
2  1.69709  1.13111  69.75000  93.00000
2  1.69756  1.13145  70.50000  94.00000
2  1.69801  1.13178  71.25000  95.00000
2  1.69847  1.13211  72.00000  96.00000
2  1.69892  1.13243  72.75000  97.00000
2  1.69937  1.13275  73.50000  98.00000
2  1.69981  1.13307  74.25000  99.00000
2  1.70024  1.13338  75.00000  100.00000
3  1.35384  0.92668  0.00000  0.00000
3  1.50400  0.97806  1.00000  0.75000
3  1.53457  0.99951  2.00000  1.50000
3  1.55250  1.01214  3.00000  2.25000
3  1.56524  1.02112  4.00000  3.00000
3  1.57512  1.02809  5.00000  3.75000
3  1.58319  1.03379  6.00000  4.50000
3  1.59002  1.03862  7.00000  5.25000
3  1.59594  1.04280  8.00000  6.00000
3  1.60116  1.04648  9.00000  6.75000
3  1.60583  1.04978  10.00000  7.50000
3  1.61006  1.05277  11.00000  8.25000
3  1.61391  1.05550  12.00000  9.00000
3  1.61746  1.05800  13.00000  9.75000
3  1.62075  1.06033  14.00000  10.50000
3  1.62381  1.06249  15.00000  11.25000
3  1.62667  1.06451  16.00000  12.00000
3  1.62936  1.06641  17.00000  12.75000
3  1.63189  1.06821  18.00000  13.50000
3  1.63429  1.06990  19.00000  14.25000
3  1.63656  1.07151  20.00000  15.00000
3  1.63873  1.07304  21.00000  15.75000
3  1.64079  1.07450  22.00000  16.50000
3  1.64276  1.07589  23.00000  17.25000
3  1.64465  1.07723  24.00000  18.00000
3  1.64646  1.07851  25.00000  18.75000
3  1.64820  1.07974  26.00000  19.50000
3  1.64987  1.08092  27.00000  20.25000
3  1.65149  1.08206  28.00000  21.00000
3  1.65304  1.08316  29.00000  21.75000
3  1.65455  1.08423  30.00000  22.50000
3  1.65600  1.08525  31.00000  23.25000
3  1.65741  1.08625  32.00000  24.00000
3  1.65877  1.08722  33.00000  24.75000
3  1.66010  1.08815  34.00000  25.50000
3  1.66138  1.08906  35.00000  26.25000
3  1.66263  1.08994  36.00000  27.00000
3  1.66385  1.09080  37.00000  27.75000
3  1.66503  1.09164  38.00000  28.50000
3  1.66618  1.09246  39.00000  29.25000
3  1.66731  1.09325  40.00000  30.00000
3  1.66840  1.09402  41.00000  30.75000
3  1.66947  1.09478  42.00000  31.50000
3  1.67051  1.09552  43.00000  32.25000
3  1.67153  1.09624  44.00000  33.00000
3  1.67253  1.09694  45.00000  33.75000
3  1.67350  1.09763  46.00000  34.50000
3  1.67446  1.09831  47.00000  35.25000
3  1.67539  1.09897  48.00000  36.00000
3  1.67631  1.09962  49.00000  36.75000
3  1.67720  1.10025  50.00000  37.50000
3  1.67808  1.10087  51.00000  38.25000
3  1.67894  1.10148  52.00000  39.00000
3  1.67979  1.10208  53.00000  39.75000
3  1.68062  1.10267  54.00000  40.50000
3  1.68143  1.10324  55.00000  41.25000
3  1.68223  1.10381  56.00000  42.00000
3  1.68301  1.10436  57.00000  42.75000
3  1.68379  1.10491  58.00000  43.50000
3  1.68454  1.10544  59.00000  44.25000
3  1.68529  1.10597  60.00000  45.00000
3  1.68602  1.10649  61.00000  45.75000
3  1.68674  1.10700  62.00000  46.50000
3  1.68745  1.10750  63.00000  47.25000
3  1.68815  1.10800  64.00000  48.00000
3  1.68884  1.10848  65.00000  48.75000
3  1.68952  1.10896  66.00000  49.50000
3  1.69018  1.10943  67.00000  50.25000
3  1.69084  1.10990  68.00000  51.00000
3  1.69149  1.11036  69.00000  51.75000
3  1.69213  1.11081  70.00000  52.50000
3  1.69276  1.11125  71.00000  53.25000
3  1.69338  1.11169  72.00000  54.00000
3  1.69399  1.11212  73.00000  54.75000
3  1.69459  1.11255  74.00000  55.50000
3  1.69519  1.11297  75.00000  56.25000
3  1.69578  1.11339  76.00000  57.00000
3  1.69635  1.11380  77.00000  57.75000
3  1.69693  1.11420  78.00000  58.50000
3  1.69749  1.11460  79.00000  59.25000
3  1.69805  1.11500  80.00000  60.00000
3  1.69860  1.11539  81.00000  60.75000
3  1.69915  1.11577  82.00000  61.50000
3  1.69968  1.11615  83.00000  62.25000
3  1.70021  1.11653  84.00000  63.00000
3  1.70074  1.11690  85.00000  63.75000
3  1.70126  1.11727  86.00000  64.50000
3  1.70177  1.11763  87.00000  65.25000
3  1.70228  1.11799  88.00000  66.00000
3  1.70278  1.11834  89.00000  66.75000
3  1.70328  1.11869  90.00000  67.50000
3  1.70377  1.11904  91.00000  68.25000
3  1.70425  1.11938  92.00000  69.00000
3  1.70473  1.11972  93.00000  69.75000
3  1.70520  1.12006  94.00000  70.50000
3  1.70567  1.12039  95.00000  71.25000
3  1.70614  1.12072  96.00000  72.00000
3  1.70660  1.12104  97.00000  72.75000
3  1.70705  1.12137  98.00000  73.50000
3  1.70750  1.12168  99.00000  74.25000
3  1.70795  1.12200  100.00000  75.00000
4  1.35384  0.92668  0.00000  0.00000
4  1.46693  0.97682  0.50000  1.00000
4  1.50255  0.99724  1.00000  2.00000
4  1.52360  1.00924  1.50000  3.00000
4  1.53860  1.01778  2.00000  4.00000
4  1.55026  1.02441  2.50000  5.00000
4  1.55980  1.02983  3.00000  6.00000
4  1.56787  1.03441  3.50000  7.00000
4  1.57487  1.03838  4.00000  8.00000
4  1.58105  1.04189  4.50000  9.00000
4  1.58658  1.04502  5.00000  10.00000
4  1.59158  1.04786  5.50000  11.00000
4  1.59614  1.05045  6.00000  12.00000
4  1.60035  1.05283  6.50000  13.00000
4  1.60424  1.05504  7.00000  14.00000
4  1.60786  1.05709  7.50000  15.00000
4  1.61125  1.05902  8.00000  16.00000
4  1.61444  1.06082  8.50000  17.00000
4  1.61744  1.06252  9.00000  18.00000
4  1.62028  1.06414  9.50000  19.00000
4  1.62298  1.06566  10.00000  20.00000
4  1.62554  1.06712  10.50000  21.00000
4  1.62799  1.06850  11.00000  22.00000
4  1.63033  1.06983  11.50000  23.00000
4  1.63256  1.07109  12.00000  24.00000
4  1.63471  1.07231  12.50000  25.00000
4  1.63677  1.07348  13.00000  26.00000
4  1.63876  1.07460  13.50000  27.00000
4  1.64067  1.07569  14.00000  28.00000
4  1.64252  1.07673  14.50000  29.00000
4  1.64430  1.07774  15.00000  30.00000
4  1.64602  1.07872  15.50000  31.00000
4  1.64769  1.07967  16.00000  32.00000
4  1.64931  1.08058  16.50000  33.00000
4  1.65088  1.08147  17.00000  34.00000
4  1.65241  1.08234  17.50000  35.00000
4  1.65389  1.08318  18.00000  36.00000
4  1.65533  1.08399  18.50000  37.00000
4  1.65673  1.08479  19.00000  38.00000
4  1.65810  1.08556  19.50000  39.00000
4  1.65943  1.08632  20.00000  40.00000
4  1.66073  1.08705  20.50000  41.00000
4  1.66200  1.08777  21.00000  42.00000
4  1.66323  1.08847  21.50000  43.00000
4  1.66444  1.08916  22.00000  44.00000
4  1.66563  1.08983  22.50000  45.00000
4  1.66678  1.09048  23.00000  46.00000
4  1.66791  1.09112  23.50000  47.00000
4  1.66902  1.09175  24.00000  48.00000
4  1.67011  1.09236  24.50000  49.00000
4  1.67117  1.09297  25.00000  50.00000
4  1.67221  1.09356  25.50000  51.00000
4  1.67323  1.09413  26.00000  52.00000
4  1.67424  1.09470  26.50000  53.00000
4  1.67522  1.09526  27.00000  54.00000
4  1.67618  1.09581  27.50000  55.00000
4  1.67713  1.09634  28.00000  56.00000
4  1.67806  1.09687  28.50000  57.00000
4  1.67898  1.09739  29.00000  58.00000
4  1.67988  1.09790  29.50000  59.00000
4  1.68076  1.09840  30.00000  60.00000
4  1.68163  1.09889  30.50000  61.00000
4  1.68249  1.09938  31.00000  62.00000
4  1.68333  1.09985  31.50000  63.00000
4  1.68416  1.10032  32.00000  64.00000
4  1.68497  1.10079  32.50000  65.00000
4  1.68578  1.10124  33.00000  66.00000
4  1.68657  1.10169  33.50000  67.00000
4  1.68735  1.10213  34.00000  68.00000
4  1.68812  1.10257  34.50000  69.00000
4  1.68887  1.10299  35.00000  70.00000
4  1.68962  1.10342  35.50000  71.00000
4  1.69036  1.10383  36.00000  72.00000
4  1.69108  1.10425  36.50000  73.00000
4  1.69180  1.10465  37.00000  74.00000
4  1.69251  1.10505  37.50000  75.00000
4  1.69320  1.10545  38.00000  76.00000
4  1.69389  1.10584  38.50000  77.00000
4  1.69457  1.10622  39.00000  78.00000
4  1.69524  1.10660  39.50000  79.00000
4  1.69590  1.10697  40.00000  80.00000
4  1.69656  1.10734  40.50000  81.00000
4  1.69720  1.10771  41.00000  82.00000
4  1.69784  1.10807  41.50000  83.00000
4  1.69847  1.10843  42.00000  84.00000
4  1.69909  1.10878  42.50000  85.00000
4  1.69971  1.10913  43.00000  86.00000
4  1.70032  1.10947  43.50000  87.00000
4  1.70092  1.10982  44.00000  88.00000
4  1.70151  1.11015  44.50000  89.00000
4  1.70210  1.11049  45.00000  90.00000
4  1.70268  1.11081  45.50000  91.00000
4  1.70326  1.11114  46.00000  92.00000
4  1.70383  1.11146  46.50000  93.00000
4  1.70439  1.11178  47.00000  94.00000
4  1.70495  1.11210  47.50000  95.00000
4  1.70550  1.11241  48.00000  96.00000
4  1.70604  1.11272  48.50000  97.00000
4  1.70658  1.11302  49.00000  98.00000
4  1.70712  1.11333  49.50000  99.00000
4  1.70765  1.11363  50.00000  100.00000
5  1.35384  0.92668  0.00000  0.00000
5  1.49579  0.96233  1.00000  0.50000
5  1.52745  0.98353  2.00000  1.00000
5  1.54604  0.99605  3.00000  1.50000
5  1.55924  1.00497  4.00000  2.00000
5  1.56949  1.01190  5.00000  2.50000
5  1.57787  1.01757  6.00000  3.00000
5  1.58495  1.02237  7.00000  3.50000
5  1.59109  1.02653  8.00000  4.00000
5  1.59651  1.03020  9.00000  4.50000
5  1.60135  1.03349  10.00000  5.00000
5  1.60574  1.03646  11.00000  5.50000
5  1.60974  1.03918  12.00000  6.00000
5  1.61342  1.04168  13.00000  6.50000
5  1.61683  1.04399  14.00000  7.00000
5  1.62000  1.04615  15.00000  7.50000
5  1.62297  1.04816  16.00000  8.00000
5  1.62576  1.05005  17.00000  8.50000
5  1.62839  1.05184  18.00000  9.00000
5  1.63088  1.05353  19.00000  9.50000
5  1.63324  1.05513  20.00000  10.00000
5  1.63549  1.05666  21.00000  10.50000
5  1.63763  1.05811  22.00000  11.00000
5  1.63967  1.05950  23.00000  11.50000
5  1.64163  1.06083  24.00000  12.00000
5  1.64351  1.06210  25.00000  12.50000
5  1.64532  1.06333  26.00000  13.00000
5  1.64705  1.06451  27.00000  13.50000
5  1.64873  1.06565  28.00000  14.00000
5  1.65034  1.06674  29.00000  14.50000
5  1.65190  1.06780  30.00000  15.00000
5  1.65341  1.06883  31.00000  15.50000
5  1.65487  1.06982  32.00000  16.00000
5  1.65629  1.07078  33.00000  16.50000
5  1.65766  1.07172  34.00000  17.00000
5  1.65900  1.07262  35.00000  17.50000
5  1.66029  1.07350  36.00000  18.00000
5  1.66156  1.07436  37.00000  18.50000
5  1.66278  1.07519  38.00000  19.00000
5  1.66398  1.07601  39.00000  19.50000
5  1.66514  1.07680  40.00000  20.00000
5  1.66628  1.07757  41.00000  20.50000
5  1.66739  1.07832  42.00000  21.00000
5  1.66847  1.07906  43.00000  21.50000
5  1.66953  1.07978  44.00000  22.00000
5  1.67057  1.08048  45.00000  22.50000
5  1.67158  1.08117  46.00000  23.00000
5  1.67257  1.08184  47.00000  23.50000
5  1.67354  1.08250  48.00000  24.00000
5  1.67449  1.08314  49.00000  24.50000
5  1.67542  1.08377  50.00000  25.00000
5  1.67633  1.08439  51.00000  25.50000
5  1.67722  1.08500  52.00000  26.00000
5  1.67810  1.08560  53.00000  26.50000
5  1.67896  1.08618  54.00000  27.00000
5  1.67980  1.08676  55.00000  27.50000
5  1.68063  1.08732  56.00000  28.00000
5  1.68145  1.08787  57.00000  28.50000
5  1.68225  1.08842  58.00000  29.00000
5  1.68304  1.08895  59.00000  29.50000
5  1.68381  1.08948  60.00000  30.00000
5  1.68457  1.08999  61.00000  30.50000
5  1.68532  1.09050  62.00000  31.00000
5  1.68606  1.09100  63.00000  31.50000
5  1.68678  1.09150  64.00000  32.00000
5  1.68749  1.09198  65.00000  32.50000
5  1.68820  1.09246  66.00000  33.00000
5  1.68889  1.09293  67.00000  33.50000
5  1.68957  1.09339  68.00000  34.00000
5  1.69024  1.09385  69.00000  34.50000
5  1.69091  1.09430  70.00000  35.00000
5  1.69156  1.09474  71.00000  35.50000
5  1.69220  1.09518  72.00000  36.00000
5  1.69284  1.09561  73.00000  36.50000
5  1.69346  1.09604  74.00000  37.00000
5  1.69408  1.09646  75.00000  37.50000
5  1.69469  1.09687  76.00000  38.00000
5  1.69529  1.09728  77.00000  38.50000
5  1.69589  1.09768  78.00000  39.00000
5  1.69647  1.09808  79.00000  39.50000
5  1.69705  1.09848  80.00000  40.00000
5  1.69762  1.09886  81.00000  40.50000
5  1.69819  1.09925  82.00000  41.00000
5  1.69875  1.09963  83.00000  41.50000
5  1.69930  1.10000  84.00000  42.00000
5  1.69984  1.10037  85.00000  42.50000
5  1.70038  1.10074  86.00000  43.00000
5  1.70091  1.10110  87.00000  43.50000
5  1.70144  1.10146  88.00000  44.00000
5  1.70196  1.10181  89.00000  44.50000
5  1.70248  1.10216  90.00000  45.00000
5  1.70298  1.10251  91.00000  45.50000
5  1.70349  1.10285  92.00000  46.00000
5  1.70399  1.10319  93.00000  46.50000
5  1.70448  1.10352  94.00000  47.00000
5  1.70496  1.10385  95.00000  47.50000
5  1.70545  1.10418  96.00000  48.00000
5  1.70592  1.10450  97.00000  48.50000
5  1.70640  1.10482  98.00000  49.00000
5  1.70686  1.10514  99.00000  49.50000
5  1.70733  1.10546  100.00000  50.00000
