# Supplementary material for: Regional biaxial mechanical data of the mitral and tricuspid valve anterior leaflets
Source: Data Brief. 2019 May 22;24:103961. doi: 10.1016/j.dib.2019.103961 (PMC6545396; doi:10.1016/j.dib.2019.103961)
Supplement: Multimedia component 2 [file mmc2.zip › NewTextFiles/regional_data_MVAL111-B.txt]

0.397 
3.40 
1  1.02871  1.27112  0.00000  0.00000
1  1.08848  1.34150  1.00000  1.00000
1  1.10799  1.36453  2.00000  2.00000
1  1.11943  1.37807  3.00000  3.00000
1  1.12756  1.38770  4.00000  4.00000
1  1.13387  1.39517  5.00000  5.00000
1  1.13903  1.40129  6.00000  6.00000
1  1.14339  1.40646  7.00000  7.00000
1  1.14717  1.41094  8.00000  8.00000
1  1.15050  1.41489  9.00000  9.00000
1  1.15348  1.41842  10.00000  10.00000
1  1.15618  1.42162  11.00000  11.00000
1  1.15865  1.42455  12.00000  12.00000
1  1.16091  1.42723  13.00000  13.00000
1  1.16301  1.42972  14.00000  14.00000
1  1.16496  1.43204  15.00000  15.00000
1  1.16679  1.43421  16.00000  16.00000
1  1.16851  1.43624  17.00000  17.00000
1  1.17013  1.43816  18.00000  18.00000
1  1.17166  1.43998  19.00000  19.00000
1  1.17311  1.44170  20.00000  20.00000
1  1.17449  1.44334  21.00000  21.00000
1  1.17581  1.44491  22.00000  22.00000
1  1.17707  1.44640  23.00000  23.00000
1  1.17828  1.44783  24.00000  24.00000
1  1.17943  1.44920  25.00000  25.00000
1  1.18055  1.45052  26.00000  26.00000
1  1.18161  1.45179  27.00000  27.00000
1  1.18264  1.45301  28.00000  28.00000
1  1.18364  1.45419  29.00000  29.00000
1  1.18460  1.45533  30.00000  30.00000
1  1.18553  1.45643  31.00000  31.00000
1  1.18643  1.45750  32.00000  32.00000
1  1.18730  1.45853  33.00000  33.00000
1  1.18815  1.45954  34.00000  34.00000
1  1.18897  1.46051  35.00000  35.00000
1  1.18976  1.46146  36.00000  36.00000
1  1.19054  1.46238  37.00000  37.00000
1  1.19130  1.46327  38.00000  38.00000
1  1.19203  1.46415  39.00000  39.00000
1  1.19275  1.46500  40.00000  40.00000
1  1.19345  1.46583  41.00000  41.00000
1  1.19413  1.46664  42.00000  42.00000
1  1.19480  1.46743  43.00000  43.00000
1  1.19545  1.46820  44.00000  44.00000
1  1.19609  1.46896  45.00000  45.00000
1  1.19671  1.46970  46.00000  46.00000
1  1.19732  1.47042  47.00000  47.00000
1  1.19792  1.47113  48.00000  48.00000
1  1.19850  1.47182  49.00000  49.00000
1  1.19907  1.47250  50.00000  50.00000
1  1.19963  1.47316  51.00000  51.00000
1  1.20018  1.47382  52.00000  52.00000
1  1.20072  1.47446  53.00000  53.00000
1  1.20125  1.47509  54.00000  54.00000
1  1.20177  1.47570  55.00000  55.00000
1  1.20228  1.47631  56.00000  56.00000
1  1.20279  1.47690  57.00000  57.00000
1  1.20328  1.47749  58.00000  58.00000
1  1.20376  1.47806  59.00000  59.00000
1  1.20424  1.47863  60.00000  60.00000
1  1.20471  1.47918  61.00000  61.00000
1  1.20517  1.47973  62.00000  62.00000
1  1.20562  1.48027  63.00000  63.00000
1  1.20607  1.48080  64.00000  64.00000
1  1.20651  1.48132  65.00000  65.00000
1  1.20694  1.48183  66.00000  66.00000
1  1.20737  1.48234  67.00000  67.00000
1  1.20779  1.48283  68.00000  68.00000
1  1.20820  1.48333  69.00000  69.00000
1  1.20861  1.48381  70.00000  70.00000
1  1.20901  1.48429  71.00000  71.00000
1  1.20940  1.48476  72.00000  72.00000
1  1.20980  1.48522  73.00000  73.00000
1  1.21018  1.48568  74.00000  74.00000
1  1.21056  1.48613  75.00000  75.00000
1  1.21094  1.48657  76.00000  76.00000
1  1.21131  1.48701  77.00000  77.00000
1  1.21167  1.48745  78.00000  78.00000
1  1.21203  1.48788  79.00000  79.00000
1  1.21239  1.48830  80.00000  80.00000
1  1.21274  1.48872  81.00000  81.00000
1  1.21309  1.48913  82.00000  82.00000
1  1.21343  1.48954  83.00000  83.00000
1  1.21377  1.48994  84.00000  84.00000
1  1.21411  1.49034  85.00000  85.00000
1  1.21444  1.49073  86.00000  86.00000
1  1.21477  1.49112  87.00000  87.00000
1  1.21509  1.49150  88.00000  88.00000
1  1.21541  1.49188  89.00000  89.00000
1  1.21573  1.49226  90.00000  90.00000
1  1.21604  1.49263  91.00000  91.00000
1  1.21635  1.49300  92.00000  92.00000
1  1.21666  1.49336  93.00000  93.00000
1  1.21696  1.49372  94.00000  94.00000
1  1.21726  1.49408  95.00000  95.00000
1  1.21756  1.49443  96.00000  96.00000
1  1.21785  1.49478  97.00000  97.00000
1  1.21814  1.49512  98.00000  98.00000
1  1.21843  1.49546  99.00000  99.00000
1  1.21871  1.49580  100.00000  100.00000
2  1.02871  1.27112  0.00000  0.00000
2  1.08316  1.30581  0.75000  1.00000
2  1.10249  1.33049  1.50000  2.00000
2  1.11383  1.34507  2.25000  3.00000
2  1.12188  1.35545  3.00000  4.00000
2  1.12813  1.36353  3.75000  5.00000
2  1.13324  1.37013  4.50000  6.00000
2  1.13756  1.37572  5.25000  7.00000
2  1.14131  1.38057  6.00000  8.00000
2  1.14461  1.38485  6.75000  9.00000
2  1.14756  1.38867  7.50000  10.00000
2  1.15024  1.39213  8.25000  11.00000
2  1.15268  1.39530  9.00000  12.00000
2  1.15492  1.39821  9.75000  13.00000
2  1.15700  1.40090  10.50000  14.00000
2  1.15894  1.40341  11.25000  15.00000
2  1.16075  1.40576  12.00000  16.00000
2  1.16245  1.40796  12.75000  17.00000
2  1.16405  1.41004  13.50000  18.00000
2  1.16557  1.41201  14.25000  19.00000
2  1.16701  1.41388  15.00000  20.00000
2  1.16838  1.41565  15.75000  21.00000
2  1.16968  1.41734  16.50000  22.00000
2  1.17093  1.41896  17.25000  23.00000
2  1.17212  1.42051  18.00000  24.00000
2  1.17327  1.42200  18.75000  25.00000
2  1.17437  1.42343  19.50000  26.00000
2  1.17543  1.42480  20.25000  27.00000
2  1.17645  1.42612  21.00000  28.00000
2  1.17743  1.42740  21.75000  29.00000
2  1.17838  1.42863  22.50000  30.00000
2  1.17930  1.42983  23.25000  31.00000
2  1.18019  1.43098  24.00000  32.00000
2  1.18106  1.43211  24.75000  33.00000
2  1.18190  1.43319  25.50000  34.00000
2  1.18271  1.43425  26.25000  35.00000
2  1.18350  1.43527  27.00000  36.00000
2  1.18427  1.43627  27.75000  37.00000
2  1.18502  1.43724  28.50000  38.00000
2  1.18575  1.43819  29.25000  39.00000
2  1.18646  1.43911  30.00000  40.00000
2  1.18715  1.44001  30.75000  41.00000
2  1.18783  1.44089  31.50000  42.00000
2  1.18849  1.44174  32.25000  43.00000
2  1.18913  1.44258  33.00000  44.00000
2  1.18976  1.44340  33.75000  45.00000
2  1.19038  1.44420  34.50000  46.00000
2  1.19098  1.44498  35.25000  47.00000
2  1.19157  1.44575  36.00000  48.00000
2  1.19215  1.44650  36.75000  49.00000
2  1.19272  1.44724  37.50000  50.00000
2  1.19327  1.44796  38.25000  51.00000
2  1.19382  1.44867  39.00000  52.00000
2  1.19435  1.44936  39.75000  53.00000
2  1.19488  1.45004  40.50000  54.00000
2  1.19539  1.45071  41.25000  55.00000
2  1.19590  1.45137  42.00000  56.00000
2  1.19640  1.45201  42.75000  57.00000
2  1.19688  1.45264  43.50000  58.00000
2  1.19736  1.45327  44.25000  59.00000
2  1.19784  1.45388  45.00000  60.00000
2  1.19830  1.45448  45.75000  61.00000
2  1.19876  1.45507  46.50000  62.00000
2  1.19920  1.45566  47.25000  63.00000
2  1.19965  1.45623  48.00000  64.00000
2  1.20008  1.45680  48.75000  65.00000
2  1.20051  1.45735  49.50000  66.00000
2  1.20093  1.45790  50.25000  67.00000
2  1.20135  1.45844  51.00000  68.00000
2  1.20176  1.45897  51.75000  69.00000
2  1.20216  1.45950  52.50000  70.00000
2  1.20256  1.46001  53.25000  71.00000
2  1.20295  1.46052  54.00000  72.00000
2  1.20334  1.46102  54.75000  73.00000
2  1.20372  1.46152  55.50000  74.00000
2  1.20410  1.46201  56.25000  75.00000
2  1.20447  1.46249  57.00000  76.00000
2  1.20484  1.46297  57.75000  77.00000
2  1.20520  1.46344  58.50000  78.00000
2  1.20556  1.46390  59.25000  79.00000
2  1.20591  1.46436  60.00000  80.00000
2  1.20626  1.46481  60.75000  81.00000
2  1.20660  1.46526  61.50000  82.00000
2  1.20694  1.46570  62.25000  83.00000
2  1.20728  1.46614  63.00000  84.00000
2  1.20761  1.46657  63.75000  85.00000
2  1.20794  1.46699  64.50000  86.00000
2  1.20826  1.46742  65.25000  87.00000
2  1.20858  1.46783  66.00000  88.00000
2  1.20890  1.46824  66.75000  89.00000
2  1.20921  1.46865  67.50000  90.00000
2  1.20952  1.46905  68.25000  91.00000
2  1.20983  1.46945  69.00000  92.00000
2  1.21014  1.46985  69.75000  93.00000
2  1.21044  1.47024  70.50000  94.00000
2  1.21073  1.47062  71.25000  95.00000
2  1.21103  1.47100  72.00000  96.00000
2  1.21132  1.47138  72.75000  97.00000
2  1.21160  1.47175  73.50000  98.00000
2  1.21189  1.47212  74.25000  99.00000
2  1.21217  1.47249  75.00000  100.00000
3  1.02871  1.27112  0.00000  0.00000
3  1.10431  1.32567  1.00000  0.75000
3  1.12215  1.34998  2.00000  1.50000
3  1.13261  1.36437  3.00000  2.25000
3  1.14002  1.37463  4.00000  3.00000
3  1.14578  1.38261  5.00000  3.75000
3  1.15048  1.38914  6.00000  4.50000
3  1.15446  1.39466  7.00000  5.25000
3  1.15790  1.39945  8.00000  6.00000
3  1.16094  1.40368  9.00000  6.75000
3  1.16366  1.40746  10.00000  7.50000
3  1.16612  1.41089  11.00000  8.25000
3  1.16837  1.41401  12.00000  9.00000
3  1.17043  1.41689  13.00000  9.75000
3  1.17234  1.41956  14.00000  10.50000
3  1.17412  1.42204  15.00000  11.25000
3  1.17579  1.42436  16.00000  12.00000
3  1.17735  1.42654  17.00000  12.75000
3  1.17883  1.42860  18.00000  13.50000
3  1.18022  1.43054  19.00000  14.25000
3  1.18155  1.43239  20.00000  15.00000
3  1.18281  1.43414  21.00000  15.75000
3  1.18401  1.43582  22.00000  16.50000
3  1.18516  1.43742  23.00000  17.25000
3  1.18625  1.43895  24.00000  18.00000
3  1.18731  1.44042  25.00000  18.75000
3  1.18832  1.44183  26.00000  19.50000
3  1.18929  1.44319  27.00000  20.25000
3  1.19023  1.44450  28.00000  21.00000
3  1.19114  1.44576  29.00000  21.75000
3  1.19201  1.44698  30.00000  22.50000
3  1.19286  1.44816  31.00000  23.25000
3  1.19368  1.44931  32.00000  24.00000
3  1.19447  1.45042  33.00000  24.75000
3  1.19524  1.45149  34.00000  25.50000
3  1.19599  1.45253  35.00000  26.25000
3  1.19672  1.45355  36.00000  27.00000
3  1.19743  1.45454  37.00000  27.75000
3  1.19811  1.45550  38.00000  28.50000
3  1.19878  1.45643  39.00000  29.25000
3  1.19944  1.45734  40.00000  30.00000
3  1.20007  1.45823  41.00000  30.75000
3  1.20070  1.45910  42.00000  31.50000
3  1.20130  1.45995  43.00000  32.25000
3  1.20190  1.46078  44.00000  33.00000
3  1.20248  1.46159  45.00000  33.75000
3  1.20304  1.46238  46.00000  34.50000
3  1.20360  1.46315  47.00000  35.25000
3  1.20414  1.46391  48.00000  36.00000
3  1.20468  1.46465  49.00000  36.75000
3  1.20520  1.46538  50.00000  37.50000
3  1.20571  1.46610  51.00000  38.25000
3  1.20621  1.46680  52.00000  39.00000
3  1.20670  1.46748  53.00000  39.75000
3  1.20718  1.46816  54.00000  40.50000
3  1.20766  1.46882  55.00000  41.25000
3  1.20812  1.46947  56.00000  42.00000
3  1.20858  1.47010  57.00000  42.75000
3  1.20903  1.47073  58.00000  43.50000
3  1.20947  1.47135  59.00000  44.25000
3  1.20990  1.47195  60.00000  45.00000
3  1.21033  1.47255  61.00000  45.75000
3  1.21075  1.47313  62.00000  46.50000
3  1.21116  1.47371  63.00000  47.25000
3  1.21157  1.47428  64.00000  48.00000
3  1.21197  1.47484  65.00000  48.75000
3  1.21236  1.47539  66.00000  49.50000
3  1.21275  1.47593  67.00000  50.25000
3  1.21313  1.47646  68.00000  51.00000
3  1.21351  1.47699  69.00000  51.75000
3  1.21388  1.47751  70.00000  52.50000
3  1.21425  1.47802  71.00000  53.25000
3  1.21461  1.47852  72.00000  54.00000
3  1.21496  1.47902  73.00000  54.75000
3  1.21532  1.47951  74.00000  55.50000
3  1.21566  1.47999  75.00000  56.25000
3  1.21600  1.48047  76.00000  57.00000
3  1.21634  1.48094  77.00000  57.75000
3  1.21667  1.48141  78.00000  58.50000
3  1.21700  1.48187  79.00000  59.25000
3  1.21733  1.48232  80.00000  60.00000
3  1.21765  1.48277  81.00000  60.75000
3  1.21796  1.48321  82.00000  61.50000
3  1.21828  1.48365  83.00000  62.25000
3  1.21859  1.48408  84.00000  63.00000
3  1.21889  1.48450  85.00000  63.75000
3  1.21919  1.48493  86.00000  64.50000
3  1.21949  1.48534  87.00000  65.25000
3  1.21979  1.48575  88.00000  66.00000
3  1.22008  1.48616  89.00000  66.75000
3  1.22037  1.48656  90.00000  67.50000
3  1.22065  1.48696  91.00000  68.25000
3  1.22093  1.48736  92.00000  69.00000
3  1.22121  1.48775  93.00000  69.75000
3  1.22149  1.48813  94.00000  70.50000
3  1.22176  1.48851  95.00000  71.25000
3  1.22203  1.48889  96.00000  72.00000
3  1.22230  1.48926  97.00000  72.75000
3  1.22257  1.48963  98.00000  73.50000
3  1.22283  1.49000  99.00000  74.25000
3  1.22309  1.49036  100.00000  75.00000
4  1.02871  1.27112  0.00000  0.00000
4  1.06038  1.32110  0.50000  1.00000
4  1.08142  1.34793  1.00000  2.00000
4  1.09387  1.36393  1.50000  3.00000
4  1.10275  1.37536  2.00000  4.00000
4  1.10966  1.38427  2.50000  5.00000
4  1.11531  1.39156  3.00000  6.00000
4  1.12009  1.39774  3.50000  7.00000
4  1.12424  1.40310  4.00000  8.00000
4  1.12790  1.40783  4.50000  9.00000
4  1.13118  1.41206  5.00000  10.00000
4  1.13415  1.41590  5.50000  11.00000
4  1.13685  1.41940  6.00000  12.00000
4  1.13935  1.42262  6.50000  13.00000
4  1.14165  1.42561  7.00000  14.00000
4  1.14380  1.42839  7.50000  15.00000
4  1.14581  1.43099  8.00000  16.00000
4  1.14770  1.43343  8.50000  17.00000
4  1.14948  1.43574  9.00000  18.00000
4  1.15117  1.43792  9.50000  19.00000
4  1.15277  1.43998  10.00000  20.00000
4  1.15429  1.44195  10.50000  21.00000
4  1.15574  1.44383  11.00000  22.00000
4  1.15712  1.44562  11.50000  23.00000
4  1.15845  1.44734  12.00000  24.00000
4  1.15972  1.44899  12.50000  25.00000
4  1.16095  1.45057  13.00000  26.00000
4  1.16212  1.45210  13.50000  27.00000
4  1.16326  1.45356  14.00000  28.00000
4  1.16435  1.45498  14.50000  29.00000
4  1.16541  1.45635  15.00000  30.00000
4  1.16643  1.45767  15.50000  31.00000
4  1.16742  1.45896  16.00000  32.00000
4  1.16838  1.46020  16.50000  33.00000
4  1.16931  1.46140  17.00000  34.00000
4  1.17022  1.46258  17.50000  35.00000
4  1.17110  1.46371  18.00000  36.00000
4  1.17195  1.46482  18.50000  37.00000
4  1.17278  1.46590  19.00000  38.00000
4  1.17359  1.46695  19.50000  39.00000
4  1.17438  1.46797  20.00000  40.00000
4  1.17515  1.46897  20.50000  41.00000
4  1.17591  1.46994  21.00000  42.00000
4  1.17664  1.47089  21.50000  43.00000
4  1.17736  1.47182  22.00000  44.00000
4  1.17806  1.47273  22.50000  45.00000
4  1.17874  1.47362  23.00000  46.00000
4  1.17942  1.47449  23.50000  47.00000
4  1.18007  1.47534  24.00000  48.00000
4  1.18072  1.47617  24.50000  49.00000
4  1.18135  1.47699  25.00000  50.00000
4  1.18196  1.47779  25.50000  51.00000
4  1.18257  1.47857  26.00000  52.00000
4  1.18316  1.47934  26.50000  53.00000
4  1.18375  1.48010  27.00000  54.00000
4  1.18432  1.48084  27.50000  55.00000
4  1.18488  1.48157  28.00000  56.00000
4  1.18544  1.48228  28.50000  57.00000
4  1.18598  1.48299  29.00000  58.00000
4  1.18651  1.48368  29.50000  59.00000
4  1.18704  1.48436  30.00000  60.00000
4  1.18755  1.48502  30.50000  61.00000
4  1.18806  1.48568  31.00000  62.00000
4  1.18856  1.48633  31.50000  63.00000
4  1.18905  1.48697  32.00000  64.00000
4  1.18953  1.48759  32.50000  65.00000
4  1.19001  1.48821  33.00000  66.00000
4  1.19048  1.48882  33.50000  67.00000
4  1.19094  1.48942  34.00000  68.00000
4  1.19140  1.49001  34.50000  69.00000
4  1.19185  1.49059  35.00000  70.00000
4  1.19229  1.49116  35.50000  71.00000
4  1.19273  1.49173  36.00000  72.00000
4  1.19316  1.49228  36.50000  73.00000
4  1.19358  1.49283  37.00000  74.00000
4  1.19400  1.49338  37.50000  75.00000
4  1.19442  1.49391  38.00000  76.00000
4  1.19482  1.49444  38.50000  77.00000
4  1.19523  1.49496  39.00000  78.00000
4  1.19562  1.49548  39.50000  79.00000
4  1.19602  1.49599  40.00000  80.00000
4  1.19640  1.49649  40.50000  81.00000
4  1.19679  1.49699  41.00000  82.00000
4  1.19717  1.49748  41.50000  83.00000
4  1.19754  1.49796  42.00000  84.00000
4  1.19791  1.49844  42.50000  85.00000
4  1.19827  1.49891  43.00000  86.00000
4  1.19863  1.49938  43.50000  87.00000
4  1.19899  1.49984  44.00000  88.00000
4  1.19934  1.50030  44.50000  89.00000
4  1.19969  1.50075  45.00000  90.00000
4  1.20004  1.50120  45.50000  91.00000
4  1.20038  1.50164  46.00000  92.00000
4  1.20072  1.50208  46.50000  93.00000
4  1.20105  1.50251  47.00000  94.00000
4  1.20138  1.50294  47.50000  95.00000
4  1.20171  1.50336  48.00000  96.00000
4  1.20203  1.50378  48.50000  97.00000
4  1.20235  1.50419  49.00000  98.00000
4  1.20267  1.50460  49.50000  99.00000
4  1.20298  1.50501  50.00000  100.00000
5  1.02871  1.27112  0.00000  0.00000
5  1.09742  1.32502  1.00000  0.50000
5  1.11478  1.34500  2.00000  1.00000
5  1.12493  1.35671  3.00000  1.50000
5  1.13214  1.36503  4.00000  2.00000
5  1.13773  1.37149  5.00000  2.50000
5  1.14230  1.37677  6.00000  3.00000
5  1.14617  1.38123  7.00000  3.50000
5  1.14951  1.38510  8.00000  4.00000
5  1.15247  1.38851  9.00000  4.50000
5  1.15511  1.39156  10.00000  5.00000
5  1.15750  1.39433  11.00000  5.50000
5  1.15968  1.39685  12.00000  6.00000
5  1.16168  1.39917  13.00000  6.50000
5  1.16354  1.40131  14.00000  7.00000
5  1.16527  1.40331  15.00000  7.50000
5  1.16689  1.40518  16.00000  8.00000
5  1.16841  1.40694  17.00000  8.50000
5  1.16984  1.40860  18.00000  9.00000
5  1.17119  1.41016  19.00000  9.50000
5  1.17248  1.41165  20.00000  10.00000
5  1.17370  1.41306  21.00000  10.50000
5  1.17487  1.41441  22.00000  11.00000
5  1.17598  1.41570  23.00000  11.50000
5  1.17705  1.41693  24.00000  12.00000
5  1.17807  1.41812  25.00000  12.50000
5  1.17906  1.41925  26.00000  13.00000
5  1.18000  1.42035  27.00000  13.50000
5  1.18092  1.42140  28.00000  14.00000
5  1.18179  1.42242  29.00000  14.50000
5  1.18264  1.42340  30.00000  15.00000
5  1.18347  1.42435  31.00000  15.50000
5  1.18426  1.42527  32.00000  16.00000
5  1.18503  1.42617  33.00000  16.50000
5  1.18578  1.42703  34.00000  17.00000
5  1.18651  1.42787  35.00000  17.50000
5  1.18722  1.42869  36.00000  18.00000
5  1.18790  1.42948  37.00000  18.50000
5  1.18857  1.43026  38.00000  19.00000
5  1.18922  1.43101  39.00000  19.50000
5  1.18986  1.43174  40.00000  20.00000
5  1.19048  1.43246  41.00000  20.50000
5  1.19108  1.43316  42.00000  21.00000
5  1.19167  1.43384  43.00000  21.50000
5  1.19225  1.43451  44.00000  22.00000
5  1.19281  1.43516  45.00000  22.50000
5  1.19336  1.43579  46.00000  23.00000
5  1.19390  1.43642  47.00000  23.50000
5  1.19443  1.43703  48.00000  24.00000
5  1.19494  1.43763  49.00000  24.50000
5  1.19545  1.43821  50.00000  25.00000
5  1.19595  1.43879  51.00000  25.50000
5  1.19643  1.43935  52.00000  26.00000
5  1.19691  1.43990  53.00000  26.50000
5  1.19738  1.44044  54.00000  27.00000
5  1.19784  1.44097  55.00000  27.50000
5  1.19829  1.44150  56.00000  28.00000
5  1.19874  1.44201  57.00000  28.50000
5  1.19917  1.44251  58.00000  29.00000
5  1.19960  1.44301  59.00000  29.50000
5  1.20002  1.44350  60.00000  30.00000
5  1.20044  1.44398  61.00000  30.50000
5  1.20084  1.44445  62.00000  31.00000
5  1.20124  1.44491  63.00000  31.50000
5  1.20164  1.44537  64.00000  32.00000
5  1.20203  1.44582  65.00000  32.50000
5  1.20241  1.44626  66.00000  33.00000
5  1.20279  1.44670  67.00000  33.50000
5  1.20316  1.44713  68.00000  34.00000
5  1.20352  1.44755  69.00000  34.50000
5  1.20389  1.44797  70.00000  35.00000
5  1.20424  1.44838  71.00000  35.50000
5  1.20459  1.44878  72.00000  36.00000
5  1.20494  1.44918  73.00000  36.50000
5  1.20528  1.44958  74.00000  37.00000
5  1.20561  1.44997  75.00000  37.50000
5  1.20595  1.45035  76.00000  38.00000
5  1.20627  1.45073  77.00000  38.50000
5  1.20660  1.45110  78.00000  39.00000
5  1.20692  1.45147  79.00000  39.50000
5  1.20723  1.45184  80.00000  40.00000
5  1.20754  1.45220  81.00000  40.50000
5  1.20785  1.45255  82.00000  41.00000
5  1.20816  1.45291  83.00000  41.50000
5  1.20846  1.45325  84.00000  42.00000
5  1.20875  1.45360  85.00000  42.50000
5  1.20905  1.45393  86.00000  43.00000
5  1.20934  1.45427  87.00000  43.50000
5  1.20962  1.45460  88.00000  44.00000
5  1.20991  1.45493  89.00000  44.50000
5  1.21019  1.45525  90.00000  45.00000
5  1.21046  1.45557  91.00000  45.50000
5  1.21074  1.45589  92.00000  46.00000
5  1.21101  1.45620  93.00000  46.50000
5  1.21128  1.45651  94.00000  47.00000
5  1.21154  1.45682  95.00000  47.50000
5  1.21180  1.45712  96.00000  48.00000
5  1.21206  1.45742  97.00000  48.50000
5  1.21232  1.45772  98.00000  49.00000
5  1.21257  1.45802  99.00000  49.50000
5  1.21283  1.45831  100.00000  50.00000
