# Supplementary material for: Regional biaxial mechanical data of the mitral and tricuspid valve anterior leaflets
Source: Data Brief. 2019 May 22;24:103961. doi: 10.1016/j.dib.2019.103961 (PMC6545396; doi:10.1016/j.dib.2019.103961)
Supplement: Multimedia component 2 [file mmc2.zip › NewTextFiles/regional_data_MVAL111-C.txt]

0.637 
3.40 
1  1.17283  1.16620  0.00000  0.00000
1  1.22137  1.18934  1.00000  1.00000
1  1.24890  1.21349  2.00000  2.00000
1  1.26532  1.22805  3.00000  3.00000
1  1.27706  1.23851  4.00000  4.00000
1  1.28620  1.24668  5.00000  5.00000
1  1.29369  1.25338  6.00000  6.00000
1  1.30003  1.25906  7.00000  7.00000
1  1.30553  1.26400  8.00000  8.00000
1  1.31039  1.26836  9.00000  9.00000
1  1.31474  1.27226  10.00000  10.00000
1  1.31867  1.27579  11.00000  11.00000
1  1.32227  1.27902  12.00000  12.00000
1  1.32558  1.28200  13.00000  13.00000
1  1.32864  1.28475  14.00000  14.00000
1  1.33150  1.28732  15.00000  15.00000
1  1.33417  1.28972  16.00000  16.00000
1  1.33668  1.29197  17.00000  17.00000
1  1.33904  1.29410  18.00000  18.00000
1  1.34128  1.29612  19.00000  19.00000
1  1.34341  1.29803  20.00000  20.00000
1  1.34543  1.29985  21.00000  21.00000
1  1.34736  1.30158  22.00000  22.00000
1  1.34920  1.30324  23.00000  23.00000
1  1.35096  1.30482  24.00000  24.00000
1  1.35265  1.30635  25.00000  25.00000
1  1.35428  1.30781  26.00000  26.00000
1  1.35584  1.30922  27.00000  27.00000
1  1.35735  1.31057  28.00000  28.00000
1  1.35881  1.31188  29.00000  29.00000
1  1.36021  1.31315  30.00000  30.00000
1  1.36157  1.31437  31.00000  31.00000
1  1.36289  1.31556  32.00000  32.00000
1  1.36416  1.31671  33.00000  33.00000
1  1.36540  1.31782  34.00000  34.00000
1  1.36660  1.31891  35.00000  35.00000
1  1.36777  1.31996  36.00000  36.00000
1  1.36891  1.32098  37.00000  37.00000
1  1.37002  1.32198  38.00000  38.00000
1  1.37109  1.32295  39.00000  39.00000
1  1.37214  1.32389  40.00000  40.00000
1  1.37317  1.32482  41.00000  41.00000
1  1.37417  1.32572  42.00000  42.00000
1  1.37514  1.32659  43.00000  43.00000
1  1.37610  1.32745  44.00000  44.00000
1  1.37703  1.32829  45.00000  45.00000
1  1.37794  1.32911  46.00000  46.00000
1  1.37883  1.32992  47.00000  47.00000
1  1.37971  1.33071  48.00000  48.00000
1  1.38056  1.33148  49.00000  49.00000
1  1.38140  1.33223  50.00000  50.00000
1  1.38222  1.33297  51.00000  51.00000
1  1.38303  1.33370  52.00000  52.00000
1  1.38382  1.33441  53.00000  53.00000
1  1.38460  1.33511  54.00000  54.00000
1  1.38536  1.33579  55.00000  55.00000
1  1.38611  1.33647  56.00000  56.00000
1  1.38684  1.33713  57.00000  57.00000
1  1.38756  1.33778  58.00000  58.00000
1  1.38827  1.33842  59.00000  59.00000
1  1.38897  1.33905  60.00000  60.00000
1  1.38966  1.33967  61.00000  61.00000
1  1.39033  1.34027  62.00000  62.00000
1  1.39099  1.34087  63.00000  63.00000
1  1.39165  1.34146  64.00000  64.00000
1  1.39229  1.34204  65.00000  65.00000
1  1.39293  1.34261  66.00000  66.00000
1  1.39355  1.34317  67.00000  67.00000
1  1.39417  1.34373  68.00000  68.00000
1  1.39477  1.34427  69.00000  69.00000
1  1.39537  1.34481  70.00000  70.00000
1  1.39596  1.34534  71.00000  71.00000
1  1.39654  1.34587  72.00000  72.00000
1  1.39711  1.34638  73.00000  73.00000
1  1.39768  1.34689  74.00000  74.00000
1  1.39823  1.34739  75.00000  75.00000
1  1.39878  1.34789  76.00000  76.00000
1  1.39933  1.34838  77.00000  77.00000
1  1.39986  1.34886  78.00000  78.00000
1  1.40039  1.34934  79.00000  79.00000
1  1.40091  1.34981  80.00000  80.00000
1  1.40143  1.35027  81.00000  81.00000
1  1.40194  1.35073  82.00000  82.00000
1  1.40244  1.35118  83.00000  83.00000
1  1.40294  1.35163  84.00000  84.00000
1  1.40343  1.35207  85.00000  85.00000
1  1.40392  1.35251  86.00000  86.00000
1  1.40440  1.35294  87.00000  87.00000
1  1.40487  1.35337  88.00000  88.00000
1  1.40534  1.35379  89.00000  89.00000
1  1.40580  1.35421  90.00000  90.00000
1  1.40626  1.35463  91.00000  91.00000
1  1.40672  1.35503  92.00000  92.00000
1  1.40716  1.35544  93.00000  93.00000
1  1.40761  1.35584  94.00000  94.00000
1  1.40805  1.35624  95.00000  95.00000
1  1.40848  1.35663  96.00000  96.00000
1  1.40891  1.35701  97.00000  97.00000
1  1.40934  1.35740  98.00000  98.00000
1  1.40976  1.35778  99.00000  99.00000
1  1.41018  1.35815  100.00000  100.00000
2  1.17283  1.16620  0.00000  0.00000
2  1.20946  1.19299  0.75000  1.00000
2  1.23601  1.21723  1.50000  2.00000
2  1.25195  1.23181  2.25000  3.00000
2  1.26338  1.24226  3.00000  4.00000
2  1.27230  1.25042  3.75000  5.00000
2  1.27962  1.25711  4.50000  6.00000
2  1.28582  1.26278  5.25000  7.00000
2  1.29120  1.26770  6.00000  8.00000
2  1.29595  1.27205  6.75000  9.00000
2  1.30020  1.27594  7.50000  10.00000
2  1.30406  1.27946  8.25000  11.00000
2  1.30758  1.28269  9.00000  12.00000
2  1.31082  1.28565  9.75000  13.00000
2  1.31382  1.28840  10.50000  14.00000
2  1.31661  1.29095  11.25000  15.00000
2  1.31923  1.29335  12.00000  16.00000
2  1.32169  1.29560  12.75000  17.00000
2  1.32401  1.29772  13.50000  18.00000
2  1.32620  1.29973  14.25000  19.00000
2  1.32828  1.30163  15.00000  20.00000
2  1.33026  1.30344  15.75000  21.00000
2  1.33215  1.30517  16.50000  22.00000
2  1.33396  1.30682  17.25000  23.00000
2  1.33569  1.30840  18.00000  24.00000
2  1.33735  1.30992  18.75000  25.00000
2  1.33894  1.31138  19.50000  26.00000
2  1.34047  1.31278  20.25000  27.00000
2  1.34195  1.31414  21.00000  28.00000
2  1.34338  1.31544  21.75000  29.00000
2  1.34476  1.31670  22.50000  30.00000
2  1.34609  1.31792  23.25000  31.00000
2  1.34738  1.31910  24.00000  32.00000
2  1.34863  1.32025  24.75000  33.00000
2  1.34984  1.32136  25.50000  34.00000
2  1.35102  1.32244  26.25000  35.00000
2  1.35217  1.32349  27.00000  36.00000
2  1.35328  1.32451  27.75000  37.00000
2  1.35437  1.32550  28.50000  38.00000
2  1.35542  1.32646  29.25000  39.00000
2  1.35645  1.32741  30.00000  40.00000
2  1.35746  1.32833  30.75000  41.00000
2  1.35844  1.32922  31.50000  42.00000
2  1.35940  1.33010  32.25000  43.00000
2  1.36033  1.33096  33.00000  44.00000
2  1.36125  1.33179  33.75000  45.00000
2  1.36214  1.33261  34.50000  46.00000
2  1.36302  1.33341  35.25000  47.00000
2  1.36387  1.33420  36.00000  48.00000
2  1.36471  1.33496  36.75000  49.00000
2  1.36553  1.33572  37.50000  50.00000
2  1.36634  1.33645  38.25000  51.00000
2  1.36713  1.33718  39.00000  52.00000
2  1.36791  1.33789  39.75000  53.00000
2  1.36867  1.33858  40.50000  54.00000
2  1.36941  1.33927  41.25000  55.00000
2  1.37015  1.33994  42.00000  56.00000
2  1.37087  1.34060  42.75000  57.00000
2  1.37158  1.34124  43.50000  58.00000
2  1.37227  1.34188  44.25000  59.00000
2  1.37296  1.34251  45.00000  60.00000
2  1.37363  1.34312  45.75000  61.00000
2  1.37429  1.34373  46.50000  62.00000
2  1.37494  1.34433  47.25000  63.00000
2  1.37558  1.34491  48.00000  64.00000
2  1.37621  1.34549  48.75000  65.00000
2  1.37684  1.34606  49.50000  66.00000
2  1.37745  1.34662  50.25000  67.00000
2  1.37805  1.34717  51.00000  68.00000
2  1.37865  1.34771  51.75000  69.00000
2  1.37923  1.34825  52.50000  70.00000
2  1.37981  1.34878  53.25000  71.00000
2  1.38038  1.34930  54.00000  72.00000
2  1.38094  1.34981  54.75000  73.00000
2  1.38150  1.35032  55.50000  74.00000
2  1.38204  1.35082  56.25000  75.00000
2  1.38258  1.35132  57.00000  76.00000
2  1.38311  1.35180  57.75000  77.00000
2  1.38364  1.35228  58.50000  78.00000
2  1.38416  1.35276  59.25000  79.00000
2  1.38467  1.35323  60.00000  80.00000
2  1.38518  1.35369  60.75000  81.00000
2  1.38568  1.35415  61.50000  82.00000
2  1.38617  1.35460  62.25000  83.00000
2  1.38666  1.35505  63.00000  84.00000
2  1.38714  1.35549  63.75000  85.00000
2  1.38762  1.35592  64.50000  86.00000
2  1.38809  1.35635  65.25000  87.00000
2  1.38855  1.35678  66.00000  88.00000
2  1.38901  1.35720  66.75000  89.00000
2  1.38947  1.35762  67.50000  90.00000
2  1.38992  1.35803  68.25000  91.00000
2  1.39036  1.35844  69.00000  92.00000
2  1.39080  1.35884  69.75000  93.00000
2  1.39124  1.35924  70.50000  94.00000
2  1.39167  1.35963  71.25000  95.00000
2  1.39210  1.36002  72.00000  96.00000
2  1.39252  1.36041  72.75000  97.00000
2  1.39294  1.36079  73.50000  98.00000
2  1.39335  1.36117  74.25000  99.00000
2  1.39376  1.36154  75.00000  100.00000
3  1.17283  1.16620  0.00000  0.00000
3  1.22202  1.18719  1.00000  0.75000
3  1.24988  1.20915  2.00000  1.50000
3  1.26651  1.22229  3.00000  2.25000
3  1.27840  1.23169  4.00000  3.00000
3  1.28767  1.23902  5.00000  3.75000
3  1.29526  1.24503  6.00000  4.50000
3  1.30169  1.25013  7.00000  5.25000
3  1.30726  1.25454  8.00000  6.00000
3  1.31219  1.25844  9.00000  6.75000
3  1.31660  1.26194  10.00000  7.50000
3  1.32059  1.26510  11.00000  8.25000
3  1.32424  1.26799  12.00000  9.00000
3  1.32759  1.27065  13.00000  9.75000
3  1.33070  1.27311  14.00000  10.50000
3  1.33359  1.27540  15.00000  11.25000
3  1.33630  1.27755  16.00000  12.00000
3  1.33885  1.27957  17.00000  12.75000
3  1.34125  1.28147  18.00000  13.50000
3  1.34352  1.28327  19.00000  14.25000
3  1.34567  1.28497  20.00000  15.00000
3  1.34772  1.28660  21.00000  15.75000
3  1.34968  1.28815  22.00000  16.50000
3  1.35154  1.28963  23.00000  17.25000
3  1.35333  1.29105  24.00000  18.00000
3  1.35505  1.29241  25.00000  18.75000
3  1.35670  1.29371  26.00000  19.50000
3  1.35828  1.29497  27.00000  20.25000
3  1.35981  1.29618  28.00000  21.00000
3  1.36129  1.29735  29.00000  21.75000
3  1.36271  1.29848  30.00000  22.50000
3  1.36409  1.29957  31.00000  23.25000
3  1.36543  1.30063  32.00000  24.00000
3  1.36672  1.30166  33.00000  24.75000
3  1.36798  1.30265  34.00000  25.50000
3  1.36920  1.30362  35.00000  26.25000
3  1.37038  1.30456  36.00000  27.00000
3  1.37153  1.30547  37.00000  27.75000
3  1.37266  1.30636  38.00000  28.50000
3  1.37375  1.30723  39.00000  29.25000
3  1.37481  1.30807  40.00000  30.00000
3  1.37585  1.30890  41.00000  30.75000
3  1.37687  1.30970  42.00000  31.50000
3  1.37786  1.31049  43.00000  32.25000
3  1.37883  1.31125  44.00000  33.00000
3  1.37977  1.31200  45.00000  33.75000
3  1.38070  1.31274  46.00000  34.50000
3  1.38160  1.31345  47.00000  35.25000
3  1.38249  1.31416  48.00000  36.00000
3  1.38335  1.31485  49.00000  36.75000
3  1.38421  1.31552  50.00000  37.50000
3  1.38504  1.31618  51.00000  38.25000
3  1.38586  1.31683  52.00000  39.00000
3  1.38666  1.31746  53.00000  39.75000
3  1.38744  1.31809  54.00000  40.50000
3  1.38822  1.31870  55.00000  41.25000
3  1.38898  1.31930  56.00000  42.00000
3  1.38972  1.31989  57.00000  42.75000
3  1.39045  1.32047  58.00000  43.50000
3  1.39117  1.32104  59.00000  44.25000
3  1.39188  1.32160  60.00000  45.00000
3  1.39258  1.32216  61.00000  45.75000
3  1.39326  1.32270  62.00000  46.50000
3  1.39393  1.32323  63.00000  47.25000
3  1.39460  1.32376  64.00000  48.00000
3  1.39525  1.32428  65.00000  48.75000
3  1.39589  1.32479  66.00000  49.50000
3  1.39653  1.32529  67.00000  50.25000
3  1.39715  1.32578  68.00000  51.00000
3  1.39776  1.32627  69.00000  51.75000
3  1.39837  1.32675  70.00000  52.50000
3  1.39897  1.32722  71.00000  53.25000
3  1.39956  1.32769  72.00000  54.00000
3  1.40014  1.32815  73.00000  54.75000
3  1.40071  1.32860  74.00000  55.50000
3  1.40128  1.32905  75.00000  56.25000
3  1.40183  1.32949  76.00000  57.00000
3  1.40238  1.32993  77.00000  57.75000
3  1.40293  1.33036  78.00000  58.50000
3  1.40346  1.33079  79.00000  59.25000
3  1.40399  1.33121  80.00000  60.00000
3  1.40452  1.33162  81.00000  60.75000
3  1.40503  1.33203  82.00000  61.50000
3  1.40554  1.33244  83.00000  62.25000
3  1.40605  1.33284  84.00000  63.00000
3  1.40655  1.33323  85.00000  63.75000
3  1.40704  1.33362  86.00000  64.50000
3  1.40753  1.33401  87.00000  65.25000
3  1.40801  1.33439  88.00000  66.00000
3  1.40848  1.33477  89.00000  66.75000
3  1.40895  1.33514  90.00000  67.50000
3  1.40942  1.33551  91.00000  68.25000
3  1.40988  1.33587  92.00000  69.00000
3  1.41033  1.33623  93.00000  69.75000
3  1.41078  1.33659  94.00000  70.50000
3  1.41123  1.33695  95.00000  71.25000
3  1.41167  1.33730  96.00000  72.00000
3  1.41211  1.33764  97.00000  72.75000
3  1.41254  1.33798  98.00000  73.50000
3  1.41297  1.33832  99.00000  74.25000
3  1.41339  1.33866  100.00000  75.00000
4  1.17283  1.16620  0.00000  0.00000
4  1.18429  1.20945  0.50000  1.00000
4  1.20977  1.23196  1.00000  2.00000
4  1.22548  1.24527  1.50000  3.00000
4  1.23688  1.25476  2.00000  4.00000
4  1.24582  1.26214  2.50000  5.00000
4  1.25318  1.26818  3.00000  6.00000
4  1.25944  1.27329  3.50000  7.00000
4  1.26488  1.27772  4.00000  8.00000
4  1.26970  1.28163  4.50000  9.00000
4  1.27401  1.28512  5.00000  10.00000
4  1.27792  1.28829  5.50000  11.00000
4  1.28150  1.29118  6.00000  12.00000
4  1.28479  1.29384  6.50000  13.00000
4  1.28785  1.29631  7.00000  14.00000
4  1.29069  1.29860  7.50000  15.00000
4  1.29336  1.30075  8.00000  16.00000
4  1.29586  1.30276  8.50000  17.00000
4  1.29822  1.30467  9.00000  18.00000
4  1.30046  1.30646  9.50000  19.00000
4  1.30258  1.30817  10.00000  20.00000
4  1.30460  1.30979  10.50000  21.00000
4  1.30653  1.31134  11.00000  22.00000
4  1.30837  1.31282  11.50000  23.00000
4  1.31014  1.31424  12.00000  24.00000
4  1.31183  1.31560  12.50000  25.00000
4  1.31346  1.31690  13.00000  26.00000
4  1.31502  1.31816  13.50000  27.00000
4  1.31653  1.31937  14.00000  28.00000
4  1.31799  1.32054  14.50000  29.00000
4  1.31940  1.32167  15.00000  30.00000
4  1.32076  1.32276  15.50000  31.00000
4  1.32208  1.32382  16.00000  32.00000
4  1.32335  1.32484  16.50000  33.00000
4  1.32459  1.32584  17.00000  34.00000
4  1.32580  1.32680  17.50000  35.00000
4  1.32697  1.32774  18.00000  36.00000
4  1.32811  1.32865  18.50000  37.00000
4  1.32922  1.32954  19.00000  38.00000
4  1.33030  1.33041  19.50000  39.00000
4  1.33135  1.33125  20.00000  40.00000
4  1.33238  1.33207  20.50000  41.00000
4  1.33338  1.33287  21.00000  42.00000
4  1.33436  1.33366  21.50000  43.00000
4  1.33532  1.33442  22.00000  44.00000
4  1.33625  1.33517  22.50000  45.00000
4  1.33717  1.33590  23.00000  46.00000
4  1.33806  1.33662  23.50000  47.00000
4  1.33894  1.33732  24.00000  48.00000
4  1.33980  1.33801  24.50000  49.00000
4  1.34064  1.33868  25.00000  50.00000
4  1.34146  1.33934  25.50000  51.00000
4  1.34227  1.33999  26.00000  52.00000
4  1.34306  1.34062  26.50000  53.00000
4  1.34384  1.34125  27.00000  54.00000
4  1.34460  1.34186  27.50000  55.00000
4  1.34535  1.34246  28.00000  56.00000
4  1.34609  1.34305  28.50000  57.00000
4  1.34682  1.34363  29.00000  58.00000
4  1.34753  1.34420  29.50000  59.00000
4  1.34823  1.34476  30.00000  60.00000
4  1.34892  1.34531  30.50000  61.00000
4  1.34959  1.34585  31.00000  62.00000
4  1.35026  1.34638  31.50000  63.00000
4  1.35092  1.34691  32.00000  64.00000
4  1.35156  1.34742  32.50000  65.00000
4  1.35220  1.34793  33.00000  66.00000
4  1.35283  1.34843  33.50000  67.00000
4  1.35344  1.34893  34.00000  68.00000
4  1.35405  1.34941  34.50000  69.00000
4  1.35465  1.34989  35.00000  70.00000
4  1.35524  1.35037  35.50000  71.00000
4  1.35583  1.35083  36.00000  72.00000
4  1.35640  1.35129  36.50000  73.00000
4  1.35697  1.35174  37.00000  74.00000
4  1.35753  1.35219  37.50000  75.00000
4  1.35808  1.35263  38.00000  76.00000
4  1.35862  1.35307  38.50000  77.00000
4  1.35916  1.35350  39.00000  78.00000
4  1.35969  1.35392  39.50000  79.00000
4  1.36022  1.35434  40.00000  80.00000
4  1.36073  1.35476  40.50000  81.00000
4  1.36125  1.35517  41.00000  82.00000
4  1.36175  1.35557  41.50000  83.00000
4  1.36225  1.35597  42.00000  84.00000
4  1.36274  1.35636  42.50000  85.00000
4  1.36323  1.35675  43.00000  86.00000
4  1.36371  1.35714  43.50000  87.00000
4  1.36419  1.35752  44.00000  88.00000
4  1.36466  1.35790  44.50000  89.00000
4  1.36513  1.35827  45.00000  90.00000
4  1.36559  1.35864  45.50000  91.00000
4  1.36604  1.35900  46.00000  92.00000
4  1.36650  1.35936  46.50000  93.00000
4  1.36694  1.35972  47.00000  94.00000
4  1.36738  1.36007  47.50000  95.00000
4  1.36782  1.36042  48.00000  96.00000
4  1.36825  1.36076  48.50000  97.00000
4  1.36868  1.36111  49.00000  98.00000
4  1.36910  1.36144  49.50000  99.00000
4  1.36952  1.36178  50.00000  100.00000
5  1.17283  1.16620  0.00000  0.00000
5  1.22599  1.16699  1.00000  0.50000
5  1.25358  1.18810  2.00000  1.00000
5  1.27002  1.20105  3.00000  1.50000
5  1.28178  1.21041  4.00000  2.00000
5  1.29093  1.21775  5.00000  2.50000
5  1.29843  1.22379  6.00000  3.00000
5  1.30478  1.22892  7.00000  3.50000
5  1.31028  1.23338  8.00000  4.00000
5  1.31515  1.23733  9.00000  4.50000
5  1.31950  1.24086  10.00000  5.00000
5  1.32344  1.24406  11.00000  5.50000
5  1.32704  1.24699  12.00000  6.00000
5  1.33035  1.24969  13.00000  6.50000
5  1.33342  1.25219  14.00000  7.00000
5  1.33627  1.25452  15.00000  7.50000
5  1.33895  1.25670  16.00000  8.00000
5  1.34146  1.25874  17.00000  8.50000
5  1.34383  1.26068  18.00000  9.00000
5  1.34607  1.26251  19.00000  9.50000
5  1.34819  1.26424  20.00000  10.00000
5  1.35022  1.26590  21.00000  10.50000
5  1.35215  1.26747  22.00000  11.00000
5  1.35399  1.26898  23.00000  11.50000
5  1.35575  1.27042  24.00000  12.00000
5  1.35745  1.27181  25.00000  12.50000
5  1.35907  1.27314  26.00000  13.00000
5  1.36064  1.27442  27.00000  13.50000
5  1.36215  1.27565  28.00000  14.00000
5  1.36360  1.27684  29.00000  14.50000
5  1.36501  1.27799  30.00000  15.00000
5  1.36637  1.27911  31.00000  15.50000
5  1.36769  1.28019  32.00000  16.00000
5  1.36897  1.28123  33.00000  16.50000
5  1.37021  1.28225  34.00000  17.00000
5  1.37141  1.28323  35.00000  17.50000
5  1.37258  1.28419  36.00000  18.00000
5  1.37372  1.28512  37.00000  18.50000
5  1.37482  1.28603  38.00000  19.00000
5  1.37590  1.28691  39.00000  19.50000
5  1.37695  1.28777  40.00000  20.00000
5  1.37798  1.28861  41.00000  20.50000
5  1.37898  1.28943  42.00000  21.00000
5  1.37996  1.29023  43.00000  21.50000
5  1.38091  1.29101  44.00000  22.00000
5  1.38184  1.29178  45.00000  22.50000
5  1.38276  1.29252  46.00000  23.00000
5  1.38365  1.29325  47.00000  23.50000
5  1.38452  1.29397  48.00000  24.00000
5  1.38538  1.29467  49.00000  24.50000
5  1.38622  1.29536  50.00000  25.00000
5  1.38704  1.29603  51.00000  25.50000
5  1.38785  1.29670  52.00000  26.00000
5  1.38864  1.29734  53.00000  26.50000
5  1.38942  1.29798  54.00000  27.00000
5  1.39018  1.29860  55.00000  27.50000
5  1.39093  1.29922  56.00000  28.00000
5  1.39166  1.29982  57.00000  28.50000
5  1.39238  1.30041  58.00000  29.00000
5  1.39309  1.30099  59.00000  29.50000
5  1.39379  1.30157  60.00000  30.00000
5  1.39448  1.30213  61.00000  30.50000
5  1.39515  1.30268  62.00000  31.00000
5  1.39582  1.30323  63.00000  31.50000
5  1.39647  1.30376  64.00000  32.00000
5  1.39712  1.30429  65.00000  32.50000
5  1.39775  1.30481  66.00000  33.00000
5  1.39838  1.30532  67.00000  33.50000
5  1.39899  1.30583  68.00000  34.00000
5  1.39960  1.30633  69.00000  34.50000
5  1.40020  1.30682  70.00000  35.00000
5  1.40078  1.30730  71.00000  35.50000
5  1.40137  1.30778  72.00000  36.00000
5  1.40194  1.30825  73.00000  36.50000
5  1.40250  1.30871  74.00000  37.00000
5  1.40306  1.30917  75.00000  37.50000
5  1.40361  1.30962  76.00000  38.00000
5  1.40416  1.31006  77.00000  38.50000
5  1.40469  1.31050  78.00000  39.00000
5  1.40522  1.31094  79.00000  39.50000
5  1.40574  1.31137  80.00000  40.00000
5  1.40626  1.31179  81.00000  40.50000
5  1.40677  1.31221  82.00000  41.00000
5  1.40727  1.31262  83.00000  41.50000
5  1.40777  1.31303  84.00000  42.00000
5  1.40826  1.31343  85.00000  42.50000
5  1.40875  1.31383  86.00000  43.00000
5  1.40923  1.31422  87.00000  43.50000
5  1.40970  1.31461  88.00000  44.00000
5  1.41017  1.31500  89.00000  44.50000
5  1.41064  1.31538  90.00000  45.00000
5  1.41110  1.31576  91.00000  45.50000
5  1.41155  1.31613  92.00000  46.00000
5  1.41200  1.31650  93.00000  46.50000
5  1.41244  1.31686  94.00000  47.00000
5  1.41288  1.31722  95.00000  47.50000
5  1.41332  1.31758  96.00000  48.00000
5  1.41375  1.31793  97.00000  48.50000
5  1.41418  1.31828  98.00000  49.00000
5  1.41460  1.31863  99.00000  49.50000
5  1.41502  1.31897  100.00000  50.00000
