# Supplementary material for: Regional biaxial mechanical data of the mitral and tricuspid valve anterior leaflets
Source: Data Brief. 2019 May 22;24:103961. doi: 10.1016/j.dib.2019.103961 (PMC6545396; doi:10.1016/j.dib.2019.103961)
Supplement: Multimedia component 2 [file mmc2.zip › NewTextFiles/regional_data_MVAL111-D.txt]

0.937 
3.80 
1  1.04757  1.21933  0.00000  0.00000
1  1.08096  1.27473  1.00000  1.00000
1  1.10150  1.29855  2.00000  2.00000
1  1.11365  1.31263  3.00000  3.00000
1  1.12231  1.32266  4.00000  4.00000
1  1.12904  1.33046  5.00000  5.00000
1  1.13454  1.33684  6.00000  6.00000
1  1.13920  1.34224  7.00000  7.00000
1  1.14324  1.34692  8.00000  8.00000
1  1.14681  1.35105  9.00000  9.00000
1  1.15000  1.35475  10.00000  10.00000
1  1.15289  1.35809  11.00000  11.00000
1  1.15552  1.36115  12.00000  12.00000
1  1.15795  1.36396  13.00000  13.00000
1  1.16020  1.36656  14.00000  14.00000
1  1.16229  1.36899  15.00000  15.00000
1  1.16425  1.37125  16.00000  16.00000
1  1.16609  1.37338  17.00000  17.00000
1  1.16782  1.37539  18.00000  18.00000
1  1.16946  1.37729  19.00000  19.00000
1  1.17102  1.37910  20.00000  20.00000
1  1.17250  1.38081  21.00000  21.00000
1  1.17391  1.38245  22.00000  22.00000
1  1.17526  1.38401  23.00000  23.00000
1  1.17655  1.38551  24.00000  24.00000
1  1.17779  1.38694  25.00000  25.00000
1  1.17898  1.38832  26.00000  26.00000
1  1.18013  1.38965  27.00000  27.00000
1  1.18123  1.39093  28.00000  28.00000
1  1.18229  1.39216  29.00000  29.00000
1  1.18332  1.39335  30.00000  30.00000
1  1.18432  1.39451  31.00000  31.00000
1  1.18528  1.39562  32.00000  32.00000
1  1.18622  1.39671  33.00000  33.00000
1  1.18712  1.39776  34.00000  34.00000
1  1.18800  1.39878  35.00000  35.00000
1  1.18886  1.39977  36.00000  36.00000
1  1.18969  1.40073  37.00000  37.00000
1  1.19050  1.40167  38.00000  38.00000
1  1.19129  1.40258  39.00000  39.00000
1  1.19206  1.40348  40.00000  40.00000
1  1.19281  1.40434  41.00000  41.00000
1  1.19354  1.40519  42.00000  42.00000
1  1.19426  1.40602  43.00000  43.00000
1  1.19496  1.40683  44.00000  44.00000
1  1.19564  1.40762  45.00000  45.00000
1  1.19631  1.40839  46.00000  46.00000
1  1.19696  1.40915  47.00000  47.00000
1  1.19760  1.40989  48.00000  48.00000
1  1.19822  1.41062  49.00000  49.00000
1  1.19884  1.41133  50.00000  50.00000
1  1.19944  1.41202  51.00000  51.00000
1  1.20003  1.41271  52.00000  52.00000
1  1.20061  1.41338  53.00000  53.00000
1  1.20118  1.41404  54.00000  54.00000
1  1.20173  1.41468  55.00000  55.00000
1  1.20228  1.41532  56.00000  56.00000
1  1.20282  1.41594  57.00000  57.00000
1  1.20335  1.41655  58.00000  58.00000
1  1.20387  1.41715  59.00000  59.00000
1  1.20438  1.41774  60.00000  60.00000
1  1.20488  1.41833  61.00000  61.00000
1  1.20537  1.41890  62.00000  62.00000
1  1.20586  1.41946  63.00000  63.00000
1  1.20634  1.42002  64.00000  64.00000
1  1.20681  1.42056  65.00000  65.00000
1  1.20727  1.42110  66.00000  66.00000
1  1.20773  1.42163  67.00000  67.00000
1  1.20818  1.42215  68.00000  68.00000
1  1.20862  1.42266  69.00000  69.00000
1  1.20906  1.42317  70.00000  70.00000
1  1.20949  1.42367  71.00000  71.00000
1  1.20992  1.42416  72.00000  72.00000
1  1.21034  1.42465  73.00000  73.00000
1  1.21075  1.42513  74.00000  74.00000
1  1.21116  1.42560  75.00000  75.00000
1  1.21156  1.42606  76.00000  76.00000
1  1.21196  1.42652  77.00000  77.00000
1  1.21235  1.42698  78.00000  78.00000
1  1.21274  1.42743  79.00000  79.00000
1  1.21312  1.42787  80.00000  80.00000
1  1.21350  1.42831  81.00000  81.00000
1  1.21387  1.42874  82.00000  82.00000
1  1.21424  1.42917  83.00000  83.00000
1  1.21460  1.42959  84.00000  84.00000
1  1.21496  1.43000  85.00000  85.00000
1  1.21532  1.43042  86.00000  86.00000
1  1.21567  1.43082  87.00000  87.00000
1  1.21601  1.43122  88.00000  88.00000
1  1.21636  1.43162  89.00000  89.00000
1  1.21670  1.43202  90.00000  90.00000
1  1.21703  1.43240  91.00000  91.00000
1  1.21736  1.43279  92.00000  92.00000
1  1.21769  1.43317  93.00000  93.00000
1  1.21802  1.43355  94.00000  94.00000
1  1.21834  1.43392  95.00000  95.00000
1  1.21866  1.43429  96.00000  96.00000
1  1.21897  1.43465  97.00000  97.00000
1  1.21928  1.43501  98.00000  98.00000
1  1.21959  1.43537  99.00000  99.00000
1  1.21990  1.43572  100.00000  100.00000
2  1.04757  1.21933  0.00000  0.00000
2  1.06678  1.27912  0.75000  1.00000
2  1.08747  1.30281  1.50000  2.00000
2  1.09980  1.31679  2.25000  3.00000
2  1.10861  1.32675  3.00000  4.00000
2  1.11548  1.33448  3.75000  5.00000
2  1.12110  1.34081  4.50000  6.00000
2  1.12586  1.34617  5.25000  7.00000
2  1.13000  1.35081  6.00000  8.00000
2  1.13364  1.35491  6.75000  9.00000
2  1.13691  1.35857  7.50000  10.00000
2  1.13986  1.36189  8.25000  11.00000
2  1.14256  1.36492  9.00000  12.00000
2  1.14505  1.36770  9.75000  13.00000
2  1.14735  1.37028  10.50000  14.00000
2  1.14949  1.37269  11.25000  15.00000
2  1.15150  1.37494  12.00000  16.00000
2  1.15338  1.37705  12.75000  17.00000
2  1.15516  1.37904  13.50000  18.00000
2  1.15684  1.38092  14.25000  19.00000
2  1.15844  1.38271  15.00000  20.00000
2  1.15995  1.38441  15.75000  21.00000
2  1.16140  1.38603  16.50000  22.00000
2  1.16278  1.38758  17.25000  23.00000
2  1.16411  1.38906  18.00000  24.00000
2  1.16538  1.39049  18.75000  25.00000
2  1.16660  1.39185  19.50000  26.00000
2  1.16777  1.39317  20.25000  27.00000
2  1.16891  1.39444  21.00000  28.00000
2  1.17000  1.39566  21.75000  29.00000
2  1.17105  1.39684  22.50000  30.00000
2  1.17208  1.39799  23.25000  31.00000
2  1.17306  1.39909  24.00000  32.00000
2  1.17402  1.40017  24.75000  33.00000
2  1.17495  1.40121  25.50000  34.00000
2  1.17585  1.40222  26.25000  35.00000
2  1.17673  1.40320  27.00000  36.00000
2  1.17759  1.40415  27.75000  37.00000
2  1.17842  1.40508  28.50000  38.00000
2  1.17923  1.40599  29.25000  39.00000
2  1.18001  1.40687  30.00000  40.00000
2  1.18078  1.40773  30.75000  41.00000
2  1.18153  1.40857  31.50000  42.00000
2  1.18227  1.40939  32.25000  43.00000
2  1.18298  1.41020  33.00000  44.00000
2  1.18368  1.41098  33.75000  45.00000
2  1.18437  1.41175  34.50000  46.00000
2  1.18504  1.41250  35.25000  47.00000
2  1.18569  1.41323  36.00000  48.00000
2  1.18634  1.41395  36.75000  49.00000
2  1.18697  1.41465  37.50000  50.00000
2  1.18758  1.41535  38.25000  51.00000
2  1.18819  1.41602  39.00000  52.00000
2  1.18878  1.41669  39.75000  53.00000
2  1.18936  1.41734  40.50000  54.00000
2  1.18994  1.41798  41.25000  55.00000
2  1.19050  1.41861  42.00000  56.00000
2  1.19105  1.41922  42.75000  57.00000
2  1.19159  1.41983  43.50000  58.00000
2  1.19212  1.42043  44.25000  59.00000
2  1.19265  1.42101  45.00000  60.00000
2  1.19316  1.42159  45.75000  61.00000
2  1.19367  1.42216  46.50000  62.00000
2  1.19417  1.42272  47.25000  63.00000
2  1.19466  1.42326  48.00000  64.00000
2  1.19514  1.42381  48.75000  65.00000
2  1.19562  1.42434  49.50000  66.00000
2  1.19609  1.42486  50.25000  67.00000
2  1.19655  1.42538  51.00000  68.00000
2  1.19700  1.42589  51.75000  69.00000
2  1.19745  1.42639  52.50000  70.00000
2  1.19789  1.42689  53.25000  71.00000
2  1.19833  1.42737  54.00000  72.00000
2  1.19876  1.42785  54.75000  73.00000
2  1.19918  1.42833  55.50000  74.00000
2  1.19960  1.42880  56.25000  75.00000
2  1.20002  1.42926  57.00000  76.00000
2  1.20042  1.42972  57.75000  77.00000
2  1.20083  1.43017  58.50000  78.00000
2  1.20122  1.43061  59.25000  79.00000
2  1.20162  1.43105  60.00000  80.00000
2  1.20200  1.43148  60.75000  81.00000
2  1.20239  1.43191  61.50000  82.00000
2  1.20276  1.43233  62.25000  83.00000
2  1.20314  1.43275  63.00000  84.00000
2  1.20351  1.43316  63.75000  85.00000
2  1.20387  1.43357  64.50000  86.00000
2  1.20423  1.43397  65.25000  87.00000
2  1.20459  1.43437  66.00000  88.00000
2  1.20494  1.43477  66.75000  89.00000
2  1.20529  1.43516  67.50000  90.00000
2  1.20563  1.43554  68.25000  91.00000
2  1.20597  1.43592  69.00000  92.00000
2  1.20631  1.43630  69.75000  93.00000
2  1.20664  1.43667  70.50000  94.00000
2  1.20697  1.43704  71.25000  95.00000
2  1.20730  1.43741  72.00000  96.00000
2  1.20762  1.43777  72.75000  97.00000
2  1.20794  1.43813  73.50000  98.00000
2  1.20826  1.43848  74.25000  99.00000
2  1.20857  1.43883  75.00000  100.00000
3  1.04757  1.21933  0.00000  0.00000
3  1.08155  1.27532  1.00000  0.75000
3  1.10130  1.29820  2.00000  1.50000
3  1.11296  1.31170  3.00000  2.25000
3  1.12127  1.32131  4.00000  3.00000
3  1.12772  1.32878  5.00000  3.75000
3  1.13300  1.33489  6.00000  4.50000
3  1.13747  1.34006  7.00000  5.25000
3  1.14134  1.34455  8.00000  6.00000
3  1.14475  1.34850  9.00000  6.75000
3  1.14781  1.35204  10.00000  7.50000
3  1.15058  1.35524  11.00000  8.25000
3  1.15310  1.35817  12.00000  9.00000
3  1.15543  1.36086  13.00000  9.75000
3  1.15758  1.36335  14.00000  10.50000
3  1.15959  1.36567  15.00000  11.25000
3  1.16146  1.36784  16.00000  12.00000
3  1.16322  1.36988  17.00000  12.75000
3  1.16488  1.37180  18.00000  13.50000
3  1.16646  1.37362  19.00000  14.25000
3  1.16795  1.37534  20.00000  15.00000
3  1.16937  1.37698  21.00000  15.75000
3  1.17072  1.37855  22.00000  16.50000
3  1.17201  1.38005  23.00000  17.25000
3  1.17325  1.38148  24.00000  18.00000
3  1.17443  1.38285  25.00000  18.75000
3  1.17557  1.38417  26.00000  19.50000
3  1.17667  1.38544  27.00000  20.25000
3  1.17773  1.38666  28.00000  21.00000
3  1.17875  1.38785  29.00000  21.75000
3  1.17974  1.38899  30.00000  22.50000
3  1.18069  1.39009  31.00000  23.25000
3  1.18161  1.39116  32.00000  24.00000
3  1.18251  1.39219  33.00000  24.75000
3  1.18338  1.39320  34.00000  25.50000
3  1.18422  1.39418  35.00000  26.25000
3  1.18504  1.39512  36.00000  27.00000
3  1.18584  1.39605  37.00000  27.75000
3  1.18661  1.39694  38.00000  28.50000
3  1.18737  1.39782  39.00000  29.25000
3  1.18810  1.39867  40.00000  30.00000
3  1.18882  1.39950  41.00000  30.75000
3  1.18952  1.40031  42.00000  31.50000
3  1.19021  1.40111  43.00000  32.25000
3  1.19088  1.40188  44.00000  33.00000
3  1.19153  1.40264  45.00000  33.75000
3  1.19217  1.40338  46.00000  34.50000
3  1.19280  1.40410  47.00000  35.25000
3  1.19341  1.40481  48.00000  36.00000
3  1.19401  1.40550  49.00000  36.75000
3  1.19460  1.40618  50.00000  37.50000
3  1.19517  1.40685  51.00000  38.25000
3  1.19574  1.40750  52.00000  39.00000
3  1.19629  1.40814  53.00000  39.75000
3  1.19683  1.40877  54.00000  40.50000
3  1.19737  1.40939  55.00000  41.25000
3  1.19789  1.41000  56.00000  42.00000
3  1.19841  1.41059  57.00000  42.75000
3  1.19891  1.41118  58.00000  43.50000
3  1.19941  1.41176  59.00000  44.25000
3  1.19990  1.41232  60.00000  45.00000
3  1.20038  1.41288  61.00000  45.75000
3  1.20085  1.41343  62.00000  46.50000
3  1.20132  1.41396  63.00000  47.25000
3  1.20178  1.41450  64.00000  48.00000
3  1.20223  1.41502  65.00000  48.75000
3  1.20267  1.41553  66.00000  49.50000
3  1.20311  1.41604  67.00000  50.25000
3  1.20354  1.41654  68.00000  51.00000
3  1.20397  1.41703  69.00000  51.75000
3  1.20439  1.41751  70.00000  52.50000
3  1.20480  1.41799  71.00000  53.25000
3  1.20521  1.41846  72.00000  54.00000
3  1.20561  1.41893  73.00000  54.75000
3  1.20600  1.41938  74.00000  55.50000
3  1.20639  1.41984  75.00000  56.25000
3  1.20678  1.42028  76.00000  57.00000
3  1.20716  1.42072  77.00000  57.75000
3  1.20754  1.42116  78.00000  58.50000
3  1.20791  1.42159  79.00000  59.25000
3  1.20827  1.42201  80.00000  60.00000
3  1.20863  1.42243  81.00000  60.75000
3  1.20899  1.42284  82.00000  61.50000
3  1.20934  1.42325  83.00000  62.25000
3  1.20969  1.42365  84.00000  63.00000
3  1.21004  1.42405  85.00000  63.75000
3  1.21038  1.42445  86.00000  64.50000
3  1.21071  1.42483  87.00000  65.25000
3  1.21105  1.42522  88.00000  66.00000
3  1.21137  1.42560  89.00000  66.75000
3  1.21170  1.42598  90.00000  67.50000
3  1.21202  1.42635  91.00000  68.25000
3  1.21234  1.42672  92.00000  69.00000
3  1.21265  1.42708  93.00000  69.75000
3  1.21297  1.42744  94.00000  70.50000
3  1.21327  1.42780  95.00000  71.25000
3  1.21358  1.42815  96.00000  72.00000
3  1.21388  1.42850  97.00000  72.75000
3  1.21418  1.42884  98.00000  73.50000
3  1.21447  1.42919  99.00000  74.25000
3  1.21477  1.42952  100.00000  75.00000
4  1.04757  1.21933  0.00000  0.00000
4  1.05155  1.26715  0.50000  1.00000
4  1.07154  1.29187  1.00000  2.00000
4  1.08359  1.30651  1.50000  3.00000
4  1.09225  1.31695  2.00000  4.00000
4  1.09902  1.32506  2.50000  5.00000
4  1.10456  1.33171  3.00000  6.00000
4  1.10927  1.33733  3.50000  7.00000
4  1.11335  1.34220  4.00000  8.00000
4  1.11696  1.34651  4.50000  9.00000
4  1.12019  1.35036  5.00000  10.00000
4  1.12312  1.35384  5.50000  11.00000
4  1.12580  1.35703  6.00000  12.00000
4  1.12826  1.35995  6.50000  13.00000
4  1.13054  1.36267  7.00000  14.00000
4  1.13266  1.36519  7.50000  15.00000
4  1.13465  1.36755  8.00000  16.00000
4  1.13652  1.36977  8.50000  17.00000
4  1.13828  1.37187  9.00000  18.00000
4  1.13995  1.37385  9.50000  19.00000
4  1.14153  1.37573  10.00000  20.00000
4  1.14304  1.37751  10.50000  21.00000
4  1.14448  1.37922  11.00000  22.00000
4  1.14585  1.38085  11.50000  23.00000
4  1.14716  1.38241  12.00000  24.00000
4  1.14842  1.38390  12.50000  25.00000
4  1.14963  1.38534  13.00000  26.00000
4  1.15080  1.38672  13.50000  27.00000
4  1.15192  1.38806  14.00000  28.00000
4  1.15301  1.38934  14.50000  29.00000
4  1.15406  1.39058  15.00000  30.00000
4  1.15507  1.39179  15.50000  31.00000
4  1.15605  1.39295  16.00000  32.00000
4  1.15700  1.39408  16.50000  33.00000
4  1.15793  1.39517  17.00000  34.00000
4  1.15882  1.39624  17.50000  35.00000
4  1.15969  1.39727  18.00000  36.00000
4  1.16054  1.39827  18.50000  37.00000
4  1.16137  1.39925  19.00000  38.00000
4  1.16217  1.40020  19.50000  39.00000
4  1.16295  1.40113  20.00000  40.00000
4  1.16372  1.40204  20.50000  41.00000
4  1.16446  1.40292  21.00000  42.00000
4  1.16519  1.40378  21.50000  43.00000
4  1.16590  1.40463  22.00000  44.00000
4  1.16660  1.40545  22.50000  45.00000
4  1.16728  1.40626  23.00000  46.00000
4  1.16794  1.40705  23.50000  47.00000
4  1.16860  1.40782  24.00000  48.00000
4  1.16923  1.40857  24.50000  49.00000
4  1.16986  1.40932  25.00000  50.00000
4  1.17047  1.41004  25.50000  51.00000
4  1.17107  1.41075  26.00000  52.00000
4  1.17166  1.41145  26.50000  53.00000
4  1.17224  1.41214  27.00000  54.00000
4  1.17281  1.41281  27.50000  55.00000
4  1.17337  1.41347  28.00000  56.00000
4  1.17392  1.41412  28.50000  57.00000
4  1.17445  1.41476  29.00000  58.00000
4  1.17498  1.41539  29.50000  59.00000
4  1.17550  1.41600  30.00000  60.00000
4  1.17602  1.41661  30.50000  61.00000
4  1.17652  1.41721  31.00000  62.00000
4  1.17701  1.41779  31.50000  63.00000
4  1.17750  1.41837  32.00000  64.00000
4  1.17798  1.41894  32.50000  65.00000
4  1.17846  1.41950  33.00000  66.00000
4  1.17892  1.42005  33.50000  67.00000
4  1.17938  1.42059  34.00000  68.00000
4  1.17983  1.42113  34.50000  69.00000
4  1.18028  1.42166  35.00000  70.00000
4  1.18072  1.42218  35.50000  71.00000
4  1.18115  1.42269  36.00000  72.00000
4  1.18158  1.42320  36.50000  73.00000
4  1.18200  1.42370  37.00000  74.00000
4  1.18241  1.42419  37.50000  75.00000
4  1.18283  1.42467  38.00000  76.00000
4  1.18323  1.42515  38.50000  77.00000
4  1.18363  1.42563  39.00000  78.00000
4  1.18402  1.42609  39.50000  79.00000
4  1.18441  1.42656  40.00000  80.00000
4  1.18480  1.42701  40.50000  81.00000
4  1.18518  1.42746  41.00000  82.00000
4  1.18555  1.42791  41.50000  83.00000
4  1.18593  1.42835  42.00000  84.00000
4  1.18629  1.42878  42.50000  85.00000
4  1.18665  1.42921  43.00000  86.00000
4  1.18701  1.42963  43.50000  87.00000
4  1.18737  1.43005  44.00000  88.00000
4  1.18772  1.43047  44.50000  89.00000
4  1.18806  1.43088  45.00000  90.00000
4  1.18841  1.43128  45.50000  91.00000
4  1.18874  1.43168  46.00000  92.00000
4  1.18908  1.43208  46.50000  93.00000
4  1.18941  1.43247  47.00000  94.00000
4  1.18974  1.43286  47.50000  95.00000
4  1.19006  1.43325  48.00000  96.00000
4  1.19038  1.43363  48.50000  97.00000
4  1.19070  1.43400  49.00000  98.00000
4  1.19102  1.43437  49.50000  99.00000
4  1.19133  1.43474  50.00000  100.00000
5  1.04757  1.21933  0.00000  0.00000
5  1.09045  1.26850  1.00000  0.50000
5  1.10925  1.28936  2.00000  1.00000
5  1.12030  1.30167  3.00000  1.50000
5  1.12816  1.31042  4.00000  2.00000
5  1.13426  1.31723  5.00000  2.50000
5  1.13925  1.32279  6.00000  3.00000
5  1.14347  1.32750  7.00000  3.50000
5  1.14713  1.33158  8.00000  4.00000
5  1.15036  1.33518  9.00000  4.50000
5  1.15324  1.33840  10.00000  5.00000
5  1.15586  1.34132  11.00000  5.50000
5  1.15824  1.34398  12.00000  6.00000
5  1.16044  1.34643  13.00000  6.50000
5  1.16247  1.34870  14.00000  7.00000
5  1.16436  1.35081  15.00000  7.50000
5  1.16613  1.35278  16.00000  8.00000
5  1.16779  1.35464  17.00000  8.50000
5  1.16936  1.35639  18.00000  9.00000
5  1.17084  1.35805  19.00000  9.50000
5  1.17225  1.35962  20.00000  10.00000
5  1.17359  1.36111  21.00000  10.50000
5  1.17486  1.36254  22.00000  11.00000
5  1.17608  1.36390  23.00000  11.50000
5  1.17725  1.36520  24.00000  12.00000
5  1.17837  1.36645  25.00000  12.50000
5  1.17945  1.36765  26.00000  13.00000
5  1.18048  1.36881  27.00000  13.50000
5  1.18148  1.36992  28.00000  14.00000
5  1.18244  1.37100  29.00000  14.50000
5  1.18337  1.37204  30.00000  15.00000
5  1.18427  1.37304  31.00000  15.50000
5  1.18514  1.37401  32.00000  16.00000
5  1.18599  1.37496  33.00000  16.50000
5  1.18681  1.37587  34.00000  17.00000
5  1.18760  1.37676  35.00000  17.50000
5  1.18838  1.37762  36.00000  18.00000
5  1.18913  1.37846  37.00000  18.50000
5  1.18986  1.37928  38.00000  19.00000
5  1.19057  1.38007  39.00000  19.50000
5  1.19127  1.38085  40.00000  20.00000
5  1.19194  1.38161  41.00000  20.50000
5  1.19261  1.38235  42.00000  21.00000
5  1.19325  1.38307  43.00000  21.50000
5  1.19388  1.38377  44.00000  22.00000
5  1.19450  1.38446  45.00000  22.50000
5  1.19510  1.38513  46.00000  23.00000
5  1.19569  1.38579  47.00000  23.50000
5  1.19627  1.38644  48.00000  24.00000
5  1.19684  1.38707  49.00000  24.50000
5  1.19739  1.38769  50.00000  25.00000
5  1.19793  1.38830  51.00000  25.50000
5  1.19847  1.38889  52.00000  26.00000
5  1.19899  1.38947  53.00000  26.50000
5  1.19950  1.39005  54.00000  27.00000
5  1.20001  1.39061  55.00000  27.50000
5  1.20050  1.39116  56.00000  28.00000
5  1.20099  1.39170  57.00000  28.50000
5  1.20146  1.39224  58.00000  29.00000
5  1.20193  1.39276  59.00000  29.50000
5  1.20239  1.39328  60.00000  30.00000
5  1.20285  1.39378  61.00000  30.50000
5  1.20329  1.39428  62.00000  31.00000
5  1.20373  1.39477  63.00000  31.50000
5  1.20417  1.39525  64.00000  32.00000
5  1.20459  1.39573  65.00000  32.50000
5  1.20501  1.39620  66.00000  33.00000
5  1.20542  1.39666  67.00000  33.50000
5  1.20583  1.39711  68.00000  34.00000
5  1.20623  1.39756  69.00000  34.50000
5  1.20663  1.39800  70.00000  35.00000
5  1.20702  1.39844  71.00000  35.50000
5  1.20740  1.39886  72.00000  36.00000
5  1.20778  1.39929  73.00000  36.50000
5  1.20815  1.39970  74.00000  37.00000
5  1.20852  1.40012  75.00000  37.50000
5  1.20888  1.40052  76.00000  38.00000
5  1.20924  1.40092  77.00000  38.50000
5  1.20960  1.40132  78.00000  39.00000
5  1.20995  1.40171  79.00000  39.50000
5  1.21029  1.40209  80.00000  40.00000
5  1.21063  1.40247  81.00000  40.50000
5  1.21097  1.40285  82.00000  41.00000
5  1.21130  1.40322  83.00000  41.50000
5  1.21163  1.40359  84.00000  42.00000
5  1.21195  1.40395  85.00000  42.50000
5  1.21228  1.40431  86.00000  43.00000
5  1.21259  1.40467  87.00000  43.50000
5  1.21291  1.40502  88.00000  44.00000
5  1.21322  1.40536  89.00000  44.50000
5  1.21352  1.40570  90.00000  45.00000
5  1.21383  1.40604  91.00000  45.50000
5  1.21413  1.40638  92.00000  46.00000
5  1.21442  1.40671  93.00000  46.50000
5  1.21472  1.40704  94.00000  47.00000
5  1.21501  1.40736  95.00000  47.50000
5  1.21530  1.40768  96.00000  48.00000
5  1.21558  1.40800  97.00000  48.50000
5  1.21586  1.40832  98.00000  49.00000
5  1.21614  1.40863  99.00000  49.50000
5  1.21642  1.40893  100.00000  50.00000
