# Supplementary material for: Regional biaxial mechanical data of the mitral and tricuspid valve anterior leaflets
Source: Data Brief. 2019 May 22;24:103961. doi: 10.1016/j.dib.2019.103961 (PMC6545396; doi:10.1016/j.dib.2019.103961)
Supplement: Multimedia component 2 [file mmc2.zip › NewTextFiles/regional_data_MVAL111-E.txt]

0.890 
3.60 
1  1.07528  1.24433  0.00000  0.00000
1  1.10257  1.26831  1.00000  1.00000
1  1.13150  1.29819  2.00000  2.00000
1  1.14912  1.31668  3.00000  3.00000
1  1.16184  1.33010  4.00000  4.00000
1  1.17179  1.34065  5.00000  5.00000
1  1.17996  1.34934  6.00000  6.00000
1  1.18690  1.35672  7.00000  7.00000
1  1.19293  1.36315  8.00000  8.00000
1  1.19826  1.36883  9.00000  9.00000
1  1.20304  1.37393  10.00000  10.00000
1  1.20737  1.37855  11.00000  11.00000
1  1.21132  1.38277  12.00000  12.00000
1  1.21496  1.38666  13.00000  13.00000
1  1.21834  1.39027  14.00000  14.00000
1  1.22148  1.39364  15.00000  15.00000
1  1.22443  1.39678  16.00000  16.00000
1  1.22719  1.39974  17.00000  17.00000
1  1.22980  1.40253  18.00000  18.00000
1  1.23227  1.40518  19.00000  19.00000
1  1.23461  1.40769  20.00000  20.00000
1  1.23684  1.41007  21.00000  21.00000
1  1.23897  1.41235  22.00000  22.00000
1  1.24100  1.41453  23.00000  23.00000
1  1.24295  1.41661  24.00000  24.00000
1  1.24482  1.41861  25.00000  25.00000
1  1.24661  1.42054  26.00000  26.00000
1  1.24834  1.42239  27.00000  27.00000
1  1.25000  1.42417  28.00000  28.00000
1  1.25161  1.42589  29.00000  29.00000
1  1.25316  1.42756  30.00000  30.00000
1  1.25467  1.42917  31.00000  31.00000
1  1.25612  1.43073  32.00000  32.00000
1  1.25753  1.43224  33.00000  33.00000
1  1.25890  1.43370  34.00000  34.00000
1  1.26023  1.43513  35.00000  35.00000
1  1.26152  1.43651  36.00000  36.00000
1  1.26277  1.43786  37.00000  37.00000
1  1.26400  1.43917  38.00000  38.00000
1  1.26519  1.44045  39.00000  39.00000
1  1.26635  1.44169  40.00000  40.00000
1  1.26748  1.44291  41.00000  41.00000
1  1.26859  1.44409  42.00000  42.00000
1  1.26967  1.44525  43.00000  43.00000
1  1.27072  1.44638  44.00000  44.00000
1  1.27175  1.44748  45.00000  45.00000
1  1.27276  1.44857  46.00000  46.00000
1  1.27375  1.44962  47.00000  47.00000
1  1.27471  1.45066  48.00000  48.00000
1  1.27566  1.45167  49.00000  49.00000
1  1.27659  1.45267  50.00000  50.00000
1  1.27749  1.45364  51.00000  51.00000
1  1.27839  1.45460  52.00000  52.00000
1  1.27926  1.45554  53.00000  53.00000
1  1.28012  1.45646  54.00000  54.00000
1  1.28096  1.45736  55.00000  55.00000
1  1.28179  1.45825  56.00000  56.00000
1  1.28260  1.45912  57.00000  57.00000
1  1.28340  1.45998  58.00000  58.00000
1  1.28418  1.46082  59.00000  59.00000
1  1.28495  1.46165  60.00000  60.00000
1  1.28571  1.46246  61.00000  61.00000
1  1.28646  1.46326  62.00000  62.00000
1  1.28719  1.46405  63.00000  63.00000
1  1.28792  1.46483  64.00000  64.00000
1  1.28863  1.46559  65.00000  65.00000
1  1.28933  1.46634  66.00000  66.00000
1  1.29002  1.46708  67.00000  67.00000
1  1.29070  1.46781  68.00000  68.00000
1  1.29137  1.46853  69.00000  69.00000
1  1.29203  1.46924  70.00000  70.00000
1  1.29268  1.46994  71.00000  71.00000
1  1.29333  1.47063  72.00000  72.00000
1  1.29396  1.47131  73.00000  73.00000
1  1.29458  1.47198  74.00000  74.00000
1  1.29520  1.47264  75.00000  75.00000
1  1.29581  1.47329  76.00000  76.00000
1  1.29641  1.47394  77.00000  77.00000
1  1.29700  1.47457  78.00000  78.00000
1  1.29759  1.47520  79.00000  79.00000
1  1.29817  1.47582  80.00000  80.00000
1  1.29874  1.47643  81.00000  81.00000
1  1.29930  1.47704  82.00000  82.00000
1  1.29986  1.47764  83.00000  83.00000
1  1.30041  1.47823  84.00000  84.00000
1  1.30095  1.47881  85.00000  85.00000
1  1.30149  1.47939  86.00000  86.00000
1  1.30202  1.47996  87.00000  87.00000
1  1.30254  1.48052  88.00000  88.00000
1  1.30306  1.48108  89.00000  89.00000
1  1.30358  1.48163  90.00000  90.00000
1  1.30408  1.48217  91.00000  91.00000
1  1.30459  1.48271  92.00000  92.00000
1  1.30508  1.48325  93.00000  93.00000
1  1.30557  1.48377  94.00000  94.00000
1  1.30606  1.48429  95.00000  95.00000
1  1.30654  1.48481  96.00000  96.00000
1  1.30702  1.48532  97.00000  97.00000
1  1.30749  1.48583  98.00000  98.00000
1  1.30796  1.48633  99.00000  99.00000
1  1.30842  1.48682  100.00000  100.00000
2  1.07528  1.24433  0.00000  0.00000
2  1.09213  1.28276  0.75000  1.00000
2  1.11923  1.31225  1.50000  2.00000
2  1.13585  1.33007  2.25000  3.00000
2  1.14786  1.34288  3.00000  4.00000
2  1.15729  1.35289  3.75000  5.00000
2  1.16504  1.36111  4.50000  6.00000
2  1.17162  1.36807  5.25000  7.00000
2  1.17734  1.37412  6.00000  8.00000
2  1.18240  1.37947  6.75000  9.00000
2  1.18694  1.38426  7.50000  10.00000
2  1.19105  1.38859  8.25000  11.00000
2  1.19480  1.39255  9.00000  12.00000
2  1.19826  1.39620  9.75000  13.00000
2  1.20147  1.39958  10.50000  14.00000
2  1.20446  1.40273  11.25000  15.00000
2  1.20726  1.40567  12.00000  16.00000
2  1.20989  1.40844  12.75000  17.00000
2  1.21237  1.41105  13.50000  18.00000
2  1.21471  1.41352  14.25000  19.00000
2  1.21694  1.41587  15.00000  20.00000
2  1.21906  1.41810  15.75000  21.00000
2  1.22108  1.42023  16.50000  22.00000
2  1.22302  1.42226  17.25000  23.00000
2  1.22487  1.42421  18.00000  24.00000
2  1.22665  1.42608  18.75000  25.00000
2  1.22835  1.42787  19.50000  26.00000
2  1.23000  1.42960  20.25000  27.00000
2  1.23158  1.43127  21.00000  28.00000
2  1.23311  1.43287  21.75000  29.00000
2  1.23458  1.43443  22.50000  30.00000
2  1.23601  1.43593  23.25000  31.00000
2  1.23740  1.43738  24.00000  32.00000
2  1.23874  1.43879  24.75000  33.00000
2  1.24004  1.44016  25.50000  34.00000
2  1.24130  1.44149  26.25000  35.00000
2  1.24253  1.44278  27.00000  36.00000
2  1.24373  1.44404  27.75000  37.00000
2  1.24489  1.44526  28.50000  38.00000
2  1.24602  1.44645  29.25000  39.00000
2  1.24713  1.44761  30.00000  40.00000
2  1.24821  1.44874  30.75000  41.00000
2  1.24926  1.44985  31.50000  42.00000
2  1.25028  1.45093  32.25000  43.00000
2  1.25129  1.45198  33.00000  44.00000
2  1.25227  1.45301  33.75000  45.00000
2  1.25323  1.45402  34.50000  46.00000
2  1.25417  1.45500  35.25000  47.00000
2  1.25509  1.45597  36.00000  48.00000
2  1.25599  1.45692  36.75000  49.00000
2  1.25687  1.45784  37.50000  50.00000
2  1.25773  1.45875  38.25000  51.00000
2  1.25858  1.45964  39.00000  52.00000
2  1.25941  1.46052  39.75000  53.00000
2  1.26023  1.46137  40.50000  54.00000
2  1.26103  1.46222  41.25000  55.00000
2  1.26182  1.46304  42.00000  56.00000
2  1.26259  1.46385  42.75000  57.00000
2  1.26335  1.46465  43.50000  58.00000
2  1.26410  1.46544  44.25000  59.00000
2  1.26483  1.46621  45.00000  60.00000
2  1.26555  1.46697  45.75000  61.00000
2  1.26626  1.46771  46.50000  62.00000
2  1.26696  1.46845  47.25000  63.00000
2  1.26765  1.46917  48.00000  64.00000
2  1.26833  1.46988  48.75000  65.00000
2  1.26900  1.47058  49.50000  66.00000
2  1.26965  1.47127  50.25000  67.00000
2  1.27030  1.47195  51.00000  68.00000
2  1.27094  1.47262  51.75000  69.00000
2  1.27157  1.47328  52.50000  70.00000
2  1.27219  1.47393  53.25000  71.00000
2  1.27280  1.47458  54.00000  72.00000
2  1.27340  1.47521  54.75000  73.00000
2  1.27400  1.47583  55.50000  74.00000
2  1.27458  1.47645  56.25000  75.00000
2  1.27516  1.47706  57.00000  76.00000
2  1.27573  1.47766  57.75000  77.00000
2  1.27630  1.47825  58.50000  78.00000
2  1.27686  1.47884  59.25000  79.00000
2  1.27741  1.47941  60.00000  80.00000
2  1.27795  1.47998  60.75000  81.00000
2  1.27848  1.48055  61.50000  82.00000
2  1.27901  1.48110  62.25000  83.00000
2  1.27954  1.48165  63.00000  84.00000
2  1.28006  1.48220  63.75000  85.00000
2  1.28057  1.48273  64.50000  86.00000
2  1.28107  1.48327  65.25000  87.00000
2  1.28157  1.48379  66.00000  88.00000
2  1.28207  1.48431  66.75000  89.00000
2  1.28256  1.48482  67.50000  90.00000
2  1.28304  1.48533  68.25000  91.00000
2  1.28352  1.48583  69.00000  92.00000
2  1.28399  1.48633  69.75000  93.00000
2  1.28446  1.48682  70.50000  94.00000
2  1.28492  1.48730  71.25000  95.00000
2  1.28538  1.48779  72.00000  96.00000
2  1.28583  1.48826  72.75000  97.00000
2  1.28628  1.48873  73.50000  98.00000
2  1.28672  1.48920  74.25000  99.00000
2  1.28716  1.48966  75.00000  100.00000
3  1.07528  1.24433  0.00000  0.00000
3  1.09616  1.27454  1.00000  0.75000
3  1.12500  1.30253  2.00000  1.50000
3  1.14263  1.31944  3.00000  2.25000
3  1.15537  1.33160  4.00000  3.00000
3  1.16535  1.34110  5.00000  3.75000
3  1.17355  1.34889  6.00000  4.50000
3  1.18052  1.35551  7.00000  5.25000
3  1.18657  1.36125  8.00000  6.00000
3  1.19192  1.36632  9.00000  6.75000
3  1.19672  1.37086  10.00000  7.50000
3  1.20107  1.37498  11.00000  8.25000
3  1.20504  1.37874  12.00000  9.00000
3  1.20870  1.38220  13.00000  9.75000
3  1.21209  1.38541  14.00000  10.50000
3  1.21525  1.38839  15.00000  11.25000
3  1.21821  1.39119  16.00000  12.00000
3  1.22099  1.39382  17.00000  12.75000
3  1.22361  1.39630  18.00000  13.50000
3  1.22609  1.39864  19.00000  14.25000
3  1.22844  1.40087  20.00000  15.00000
3  1.23068  1.40298  21.00000  15.75000
3  1.23282  1.40500  22.00000  16.50000
3  1.23487  1.40693  23.00000  17.25000
3  1.23682  1.40878  24.00000  18.00000
3  1.23870  1.41056  25.00000  18.75000
3  1.24050  1.41226  26.00000  19.50000
3  1.24224  1.41390  27.00000  20.25000
3  1.24391  1.41548  28.00000  21.00000
3  1.24553  1.41701  29.00000  21.75000
3  1.24709  1.41848  30.00000  22.50000
3  1.24860  1.41990  31.00000  23.25000
3  1.25006  1.42129  32.00000  24.00000
3  1.25148  1.42262  33.00000  24.75000
3  1.25285  1.42392  34.00000  25.50000
3  1.25419  1.42518  35.00000  26.25000
3  1.25549  1.42641  36.00000  27.00000
3  1.25675  1.42760  37.00000  27.75000
3  1.25798  1.42876  38.00000  28.50000
3  1.25918  1.42989  39.00000  29.25000
3  1.26034  1.43099  40.00000  30.00000
3  1.26148  1.43207  41.00000  30.75000
3  1.26259  1.43312  42.00000  31.50000
3  1.26368  1.43414  43.00000  32.25000
3  1.26474  1.43514  44.00000  33.00000
3  1.26577  1.43612  45.00000  33.75000
3  1.26679  1.43707  46.00000  34.50000
3  1.26778  1.43801  47.00000  35.25000
3  1.26875  1.43893  48.00000  36.00000
3  1.26970  1.43983  49.00000  36.75000
3  1.27063  1.44070  50.00000  37.50000
3  1.27155  1.44157  51.00000  38.25000
3  1.27244  1.44241  52.00000  39.00000
3  1.27332  1.44324  53.00000  39.75000
3  1.27419  1.44406  54.00000  40.50000
3  1.27503  1.44486  55.00000  41.25000
3  1.27586  1.44564  56.00000  42.00000
3  1.27668  1.44641  57.00000  42.75000
3  1.27748  1.44717  58.00000  43.50000
3  1.27827  1.44791  59.00000  44.25000
3  1.27905  1.44864  60.00000  45.00000
3  1.27981  1.44936  61.00000  45.75000
3  1.28056  1.45007  62.00000  46.50000
3  1.28130  1.45077  63.00000  47.25000
3  1.28203  1.45146  64.00000  48.00000
3  1.28274  1.45213  65.00000  48.75000
3  1.28345  1.45280  66.00000  49.50000
3  1.28414  1.45345  67.00000  50.25000
3  1.28483  1.45410  68.00000  51.00000
3  1.28550  1.45473  69.00000  51.75000
3  1.28617  1.45536  70.00000  52.50000
3  1.28682  1.45598  71.00000  53.25000
3  1.28747  1.45659  72.00000  54.00000
3  1.28810  1.45719  73.00000  54.75000
3  1.28873  1.45778  74.00000  55.50000
3  1.28935  1.45837  75.00000  56.25000
3  1.28996  1.45894  76.00000  57.00000
3  1.29057  1.45951  77.00000  57.75000
3  1.29116  1.46007  78.00000  58.50000
3  1.29175  1.46063  79.00000  59.25000
3  1.29233  1.46118  80.00000  60.00000
3  1.29291  1.46172  81.00000  60.75000
3  1.29347  1.46225  82.00000  61.50000
3  1.29403  1.46278  83.00000  62.25000
3  1.29459  1.46330  84.00000  63.00000
3  1.29513  1.46382  85.00000  63.75000
3  1.29567  1.46433  86.00000  64.50000
3  1.29621  1.46483  87.00000  65.25000
3  1.29674  1.46533  88.00000  66.00000
3  1.29726  1.46582  89.00000  66.75000
3  1.29777  1.46631  90.00000  67.50000
3  1.29828  1.46679  91.00000  68.25000
3  1.29879  1.46727  92.00000  69.00000
3  1.29929  1.46774  93.00000  69.75000
3  1.29978  1.46821  94.00000  70.50000
3  1.30027  1.46867  95.00000  71.25000
3  1.30076  1.46912  96.00000  72.00000
3  1.30123  1.46958  97.00000  72.75000
3  1.30171  1.47002  98.00000  73.50000
3  1.30218  1.47046  99.00000  74.25000
3  1.30264  1.47090  100.00000  75.00000
4  1.07528  1.24433  0.00000  0.00000
4  1.07317  1.28609  0.50000  1.00000
4  1.09925  1.31482  1.00000  2.00000
4  1.11579  1.33207  1.50000  3.00000
4  1.12794  1.34444  2.00000  4.00000
4  1.13753  1.35409  2.50000  5.00000
4  1.14547  1.36200  3.00000  6.00000
4  1.15223  1.36870  3.50000  7.00000
4  1.15813  1.37452  4.00000  8.00000
4  1.16335  1.37966  4.50000  9.00000
4  1.16804  1.38426  5.00000  10.00000
4  1.17230  1.38843  5.50000  11.00000
4  1.17620  1.39223  6.00000  12.00000
4  1.17979  1.39574  6.50000  13.00000
4  1.18312  1.39898  7.00000  14.00000
4  1.18623  1.40201  7.50000  15.00000
4  1.18914  1.40484  8.00000  16.00000
4  1.19188  1.40749  8.50000  17.00000
4  1.19446  1.41000  9.00000  18.00000
4  1.19690  1.41237  9.50000  19.00000
4  1.19923  1.41463  10.00000  20.00000
4  1.20144  1.41677  10.50000  21.00000
4  1.20355  1.41881  11.00000  22.00000
4  1.20556  1.42076  11.50000  23.00000
4  1.20749  1.42263  12.00000  24.00000
4  1.20935  1.42442  12.50000  25.00000
4  1.21113  1.42615  13.00000  26.00000
4  1.21284  1.42781  13.50000  27.00000
4  1.21450  1.42940  14.00000  28.00000
4  1.21610  1.43095  14.50000  29.00000
4  1.21764  1.43244  15.00000  30.00000
4  1.21913  1.43388  15.50000  31.00000
4  1.22058  1.43527  16.00000  32.00000
4  1.22198  1.43663  16.50000  33.00000
4  1.22334  1.43794  17.00000  34.00000
4  1.22466  1.43921  17.50000  35.00000
4  1.22594  1.44045  18.00000  36.00000
4  1.22719  1.44166  18.50000  37.00000
4  1.22841  1.44283  19.00000  38.00000
4  1.22960  1.44397  19.50000  39.00000
4  1.23075  1.44509  20.00000  40.00000
4  1.23188  1.44617  20.50000  41.00000
4  1.23298  1.44723  21.00000  42.00000
4  1.23405  1.44827  21.50000  43.00000
4  1.23510  1.44928  22.00000  44.00000
4  1.23613  1.45027  22.50000  45.00000
4  1.23713  1.45123  23.00000  46.00000
4  1.23811  1.45218  23.50000  47.00000
4  1.23908  1.45311  24.00000  48.00000
4  1.24002  1.45401  24.50000  49.00000
4  1.24094  1.45490  25.00000  50.00000
4  1.24185  1.45577  25.50000  51.00000
4  1.24274  1.45663  26.00000  52.00000
4  1.24361  1.45747  26.50000  53.00000
4  1.24446  1.45829  27.00000  54.00000
4  1.24530  1.45910  27.50000  55.00000
4  1.24612  1.45989  28.00000  56.00000
4  1.24693  1.46067  28.50000  57.00000
4  1.24773  1.46144  29.00000  58.00000
4  1.24851  1.46219  29.50000  59.00000
4  1.24928  1.46293  30.00000  60.00000
4  1.25004  1.46366  30.50000  61.00000
4  1.25078  1.46437  31.00000  62.00000
4  1.25151  1.46508  31.50000  63.00000
4  1.25223  1.46577  32.00000  64.00000
4  1.25294  1.46645  32.50000  65.00000
4  1.25364  1.46712  33.00000  66.00000
4  1.25433  1.46779  33.50000  67.00000
4  1.25501  1.46844  34.00000  68.00000
4  1.25568  1.46908  34.50000  69.00000
4  1.25634  1.46971  35.00000  70.00000
4  1.25699  1.47034  35.50000  71.00000
4  1.25763  1.47095  36.00000  72.00000
4  1.25826  1.47156  36.50000  73.00000
4  1.25888  1.47216  37.00000  74.00000
4  1.25949  1.47275  37.50000  75.00000
4  1.26010  1.47334  38.00000  76.00000
4  1.26070  1.47391  38.50000  77.00000
4  1.26129  1.47448  39.00000  78.00000
4  1.26188  1.47504  39.50000  79.00000
4  1.26245  1.47559  40.00000  80.00000
4  1.26302  1.47614  40.50000  81.00000
4  1.26358  1.47668  41.00000  82.00000
4  1.26414  1.47722  41.50000  83.00000
4  1.26469  1.47774  42.00000  84.00000
4  1.26523  1.47826  42.50000  85.00000
4  1.26576  1.47878  43.00000  86.00000
4  1.26629  1.47929  43.50000  87.00000
4  1.26682  1.47979  44.00000  88.00000
4  1.26734  1.48029  44.50000  89.00000
4  1.26785  1.48078  45.00000  90.00000
4  1.26835  1.48127  45.50000  91.00000
4  1.26886  1.48175  46.00000  92.00000
4  1.26935  1.48223  46.50000  93.00000
4  1.26984  1.48270  47.00000  94.00000
4  1.27033  1.48316  47.50000  95.00000
4  1.27081  1.48362  48.00000  96.00000
4  1.27128  1.48408  48.50000  97.00000
4  1.27175  1.48453  49.00000  98.00000
4  1.27222  1.48498  49.50000  99.00000
4  1.27268  1.48542  50.00000  100.00000
5  1.07528  1.24433  0.00000  0.00000
5  1.09755  1.26569  1.00000  0.50000
5  1.12670  1.29246  2.00000  1.00000
5  1.14457  1.30885  3.00000  1.50000
5  1.15749  1.32069  4.00000  2.00000
5  1.16763  1.32997  5.00000  2.50000
5  1.17596  1.33761  6.00000  3.00000
5  1.18304  1.34409  7.00000  3.50000
5  1.18919  1.34972  8.00000  4.00000
5  1.19463  1.35470  9.00000  4.50000
5  1.19951  1.35917  10.00000  5.00000
5  1.20393  1.36321  11.00000  5.50000
5  1.20797  1.36691  12.00000  6.00000
5  1.21169  1.37032  13.00000  6.50000
5  1.21513  1.37347  14.00000  7.00000
5  1.21835  1.37641  15.00000  7.50000
5  1.22135  1.37916  16.00000  8.00000
5  1.22418  1.38175  17.00000  8.50000
5  1.22685  1.38419  18.00000  9.00000
5  1.22937  1.38650  19.00000  9.50000
5  1.23177  1.38870  20.00000  10.00000
5  1.23405  1.39078  21.00000  10.50000
5  1.23622  1.39277  22.00000  11.00000
5  1.23830  1.39467  23.00000  11.50000
5  1.24029  1.39649  24.00000  12.00000
5  1.24220  1.39824  25.00000  12.50000
5  1.24404  1.39992  26.00000  13.00000
5  1.24580  1.40154  27.00000  13.50000
5  1.24750  1.40310  28.00000  14.00000
5  1.24915  1.40460  29.00000  14.50000
5  1.25074  1.40605  30.00000  15.00000
5  1.25227  1.40746  31.00000  15.50000
5  1.25376  1.40882  32.00000  16.00000
5  1.25520  1.41014  33.00000  16.50000
5  1.25660  1.41142  34.00000  17.00000
5  1.25796  1.41266  35.00000  17.50000
5  1.25928  1.41387  36.00000  18.00000
5  1.26057  1.41505  37.00000  18.50000
5  1.26182  1.41619  38.00000  19.00000
5  1.26303  1.41731  39.00000  19.50000
5  1.26422  1.41839  40.00000  20.00000
5  1.26538  1.41945  41.00000  20.50000
5  1.26651  1.42049  42.00000  21.00000
5  1.26761  1.42150  43.00000  21.50000
5  1.26869  1.42249  44.00000  22.00000
5  1.26975  1.42345  45.00000  22.50000
5  1.27078  1.42439  46.00000  23.00000
5  1.27179  1.42532  47.00000  23.50000
5  1.27278  1.42622  48.00000  24.00000
5  1.27375  1.42711  49.00000  24.50000
5  1.27469  1.42798  50.00000  25.00000
5  1.27562  1.42883  51.00000  25.50000
5  1.27653  1.42966  52.00000  26.00000
5  1.27743  1.43048  53.00000  26.50000
5  1.27831  1.43128  54.00000  27.00000
5  1.27917  1.43207  55.00000  27.50000
5  1.28001  1.43284  56.00000  28.00000
5  1.28085  1.43360  57.00000  28.50000
5  1.28166  1.43435  58.00000  29.00000
5  1.28247  1.43509  59.00000  29.50000
5  1.28326  1.43581  60.00000  30.00000
5  1.28403  1.43652  61.00000  30.50000
5  1.28480  1.43722  62.00000  31.00000
5  1.28555  1.43791  63.00000  31.50000
5  1.28629  1.43858  64.00000  32.00000
5  1.28702  1.43925  65.00000  32.50000
5  1.28773  1.43991  66.00000  33.00000
5  1.28844  1.44055  67.00000  33.50000
5  1.28914  1.44119  68.00000  34.00000
5  1.28982  1.44182  69.00000  34.50000
5  1.29050  1.44244  70.00000  35.00000
5  1.29116  1.44305  71.00000  35.50000
5  1.29182  1.44365  72.00000  36.00000
5  1.29247  1.44424  73.00000  36.50000
5  1.29311  1.44483  74.00000  37.00000
5  1.29374  1.44540  75.00000  37.50000
5  1.29436  1.44597  76.00000  38.00000
5  1.29498  1.44653  77.00000  38.50000
5  1.29558  1.44709  78.00000  39.00000
5  1.29618  1.44764  79.00000  39.50000
5  1.29677  1.44818  80.00000  40.00000
5  1.29736  1.44871  81.00000  40.50000
5  1.29793  1.44924  82.00000  41.00000
5  1.29850  1.44976  83.00000  41.50000
5  1.29907  1.45028  84.00000  42.00000
5  1.29962  1.45079  85.00000  42.50000
5  1.30017  1.45129  86.00000  43.00000
5  1.30072  1.45179  87.00000  43.50000
5  1.30125  1.45228  88.00000  44.00000
5  1.30179  1.45276  89.00000  44.50000
5  1.30231  1.45324  90.00000  45.00000
5  1.30283  1.45372  91.00000  45.50000
5  1.30334  1.45419  92.00000  46.00000
5  1.30385  1.45465  93.00000  46.50000
5  1.30436  1.45511  94.00000  47.00000
5  1.30485  1.45557  95.00000  47.50000
5  1.30535  1.45602  96.00000  48.00000
5  1.30583  1.45647  97.00000  48.50000
5  1.30632  1.45691  98.00000  49.00000
5  1.30679  1.45734  99.00000  49.50000
5  1.30727  1.45778  100.00000  50.00000
