# Supplementary material for: Regional biaxial mechanical data of the mitral and tricuspid valve anterior leaflets
Source: Data Brief. 2019 May 22;24:103961. doi: 10.1016/j.dib.2019.103961 (PMC6545396; doi:10.1016/j.dib.2019.103961)
Supplement: Multimedia component 2 [file mmc2.zip › NewTextFiles/regional_data_MVAL111-F.txt]

0.870 
4.00 
1  1.05668  1.33133  0.00000  0.00000
1  1.07490  1.38493  1.00000  1.00000
1  1.09478  1.40831  2.00000  2.00000
1  1.10662  1.42214  3.00000  3.00000
1  1.11508  1.43199  4.00000  4.00000
1  1.12166  1.43965  5.00000  5.00000
1  1.12706  1.44591  6.00000  6.00000
1  1.13162  1.45122  7.00000  7.00000
1  1.13558  1.45581  8.00000  8.00000
1  1.13908  1.45987  9.00000  9.00000
1  1.14221  1.46350  10.00000  10.00000
1  1.14504  1.46679  11.00000  11.00000
1  1.14763  1.46979  12.00000  12.00000
1  1.15001  1.47255  13.00000  13.00000
1  1.15222  1.47511  14.00000  14.00000
1  1.15427  1.47749  15.00000  15.00000
1  1.15619  1.47972  16.00000  16.00000
1  1.15800  1.48181  17.00000  17.00000
1  1.15970  1.48378  18.00000  18.00000
1  1.16131  1.48565  19.00000  19.00000
1  1.16284  1.48742  20.00000  20.00000
1  1.16430  1.48911  21.00000  21.00000
1  1.16568  1.49071  22.00000  22.00000
1  1.16701  1.49225  23.00000  23.00000
1  1.16828  1.49372  24.00000  24.00000
1  1.16949  1.49513  25.00000  25.00000
1  1.17066  1.49648  26.00000  26.00000
1  1.17179  1.49779  27.00000  27.00000
1  1.17287  1.49904  28.00000  28.00000
1  1.17392  1.50026  29.00000  29.00000
1  1.17493  1.50143  30.00000  30.00000
1  1.17591  1.50256  31.00000  31.00000
1  1.17686  1.50366  32.00000  32.00000
1  1.17778  1.50472  33.00000  33.00000
1  1.17867  1.50575  34.00000  34.00000
1  1.17953  1.50676  35.00000  35.00000
1  1.18037  1.50773  36.00000  36.00000
1  1.18119  1.50868  37.00000  37.00000
1  1.18198  1.50960  38.00000  38.00000
1  1.18276  1.51050  39.00000  39.00000
1  1.18352  1.51137  40.00000  40.00000
1  1.18425  1.51222  41.00000  41.00000
1  1.18497  1.51306  42.00000  42.00000
1  1.18567  1.51387  43.00000  43.00000
1  1.18636  1.51466  44.00000  44.00000
1  1.18703  1.51544  45.00000  45.00000
1  1.18769  1.51620  46.00000  46.00000
1  1.18833  1.51694  47.00000  47.00000
1  1.18896  1.51767  48.00000  48.00000
1  1.18957  1.51839  49.00000  49.00000
1  1.19018  1.51908  50.00000  50.00000
1  1.19077  1.51977  51.00000  51.00000
1  1.19135  1.52044  52.00000  52.00000
1  1.19192  1.52110  53.00000  53.00000
1  1.19247  1.52174  54.00000  54.00000
1  1.19302  1.52238  55.00000  55.00000
1  1.19356  1.52300  56.00000  56.00000
1  1.19409  1.52361  57.00000  57.00000
1  1.19461  1.52422  58.00000  58.00000
1  1.19512  1.52481  59.00000  59.00000
1  1.19562  1.52539  60.00000  60.00000
1  1.19611  1.52596  61.00000  61.00000
1  1.19660  1.52652  62.00000  62.00000
1  1.19708  1.52707  63.00000  63.00000
1  1.19755  1.52762  64.00000  64.00000
1  1.19801  1.52815  65.00000  65.00000
1  1.19847  1.52868  66.00000  66.00000
1  1.19892  1.52920  67.00000  67.00000
1  1.19936  1.52971  68.00000  68.00000
1  1.19979  1.53022  69.00000  69.00000
1  1.20022  1.53072  70.00000  70.00000
1  1.20065  1.53121  71.00000  71.00000
1  1.20107  1.53169  72.00000  72.00000
1  1.20148  1.53217  73.00000  73.00000
1  1.20188  1.53264  74.00000  74.00000
1  1.20228  1.53310  75.00000  75.00000
1  1.20268  1.53356  76.00000  76.00000
1  1.20307  1.53401  77.00000  77.00000
1  1.20346  1.53446  78.00000  78.00000
1  1.20384  1.53490  79.00000  79.00000
1  1.20421  1.53533  80.00000  80.00000
1  1.20458  1.53576  81.00000  81.00000
1  1.20495  1.53619  82.00000  82.00000
1  1.20531  1.53661  83.00000  83.00000
1  1.20567  1.53702  84.00000  84.00000
1  1.20602  1.53743  85.00000  85.00000
1  1.20637  1.53784  86.00000  86.00000
1  1.20672  1.53824  87.00000  87.00000
1  1.20706  1.53863  88.00000  88.00000
1  1.20740  1.53902  89.00000  89.00000
1  1.20773  1.53941  90.00000  90.00000
1  1.20806  1.53979  91.00000  91.00000
1  1.20839  1.54017  92.00000  92.00000
1  1.20871  1.54054  93.00000  93.00000
1  1.20903  1.54091  94.00000  94.00000
1  1.20934  1.54128  95.00000  95.00000
1  1.20966  1.54164  96.00000  96.00000
1  1.20997  1.54200  97.00000  97.00000
1  1.21027  1.54235  98.00000  98.00000
1  1.21058  1.54270  99.00000  99.00000
1  1.21088  1.54305  100.00000  100.00000
2  1.05668  1.33133  0.00000  0.00000
2  1.06675  1.38261  0.75000  1.00000
2  1.08554  1.40660  1.50000  2.00000
2  1.09675  1.42082  2.25000  3.00000
2  1.10477  1.43095  3.00000  4.00000
2  1.11102  1.43883  3.75000  5.00000
2  1.11614  1.44528  4.50000  6.00000
2  1.12047  1.45074  5.25000  7.00000
2  1.12423  1.45547  6.00000  8.00000
2  1.12755  1.45965  6.75000  9.00000
2  1.13052  1.46339  7.50000  10.00000
2  1.13321  1.46677  8.25000  11.00000
2  1.13567  1.46986  9.00000  12.00000
2  1.13794  1.47271  9.75000  13.00000
2  1.14003  1.47534  10.50000  14.00000
2  1.14198  1.47779  11.25000  15.00000
2  1.14381  1.48009  12.00000  16.00000
2  1.14552  1.48224  12.75000  17.00000
2  1.14714  1.48427  13.50000  18.00000
2  1.14867  1.48620  14.25000  19.00000
2  1.15012  1.48802  15.00000  20.00000
2  1.15151  1.48976  15.75000  21.00000
2  1.15282  1.49141  16.50000  22.00000
2  1.15408  1.49299  17.25000  23.00000
2  1.15529  1.49451  18.00000  24.00000
2  1.15645  1.49596  18.75000  25.00000
2  1.15756  1.49735  19.50000  26.00000
2  1.15863  1.49870  20.25000  27.00000
2  1.15966  1.49999  21.00000  28.00000
2  1.16065  1.50124  21.75000  29.00000
2  1.16161  1.50245  22.50000  30.00000
2  1.16254  1.50361  23.25000  31.00000
2  1.16344  1.50474  24.00000  32.00000
2  1.16432  1.50584  24.75000  33.00000
2  1.16516  1.50690  25.50000  34.00000
2  1.16598  1.50794  26.25000  35.00000
2  1.16678  1.50894  27.00000  36.00000
2  1.16756  1.50991  27.75000  37.00000
2  1.16832  1.51086  28.50000  38.00000
2  1.16905  1.51179  29.25000  39.00000
2  1.16977  1.51269  30.00000  40.00000
2  1.17047  1.51357  30.75000  41.00000
2  1.17116  1.51443  31.50000  42.00000
2  1.17182  1.51526  32.25000  43.00000
2  1.17248  1.51608  33.00000  44.00000
2  1.17311  1.51688  33.75000  45.00000
2  1.17374  1.51767  34.50000  46.00000
2  1.17435  1.51843  35.25000  47.00000
2  1.17494  1.51918  36.00000  48.00000
2  1.17553  1.51992  36.75000  49.00000
2  1.17610  1.52064  37.50000  50.00000
2  1.17666  1.52134  38.25000  51.00000
2  1.17722  1.52203  39.00000  52.00000
2  1.17776  1.52271  39.75000  53.00000
2  1.17829  1.52338  40.50000  54.00000
2  1.17881  1.52403  41.25000  55.00000
2  1.17932  1.52467  42.00000  56.00000
2  1.17982  1.52530  42.75000  57.00000
2  1.18031  1.52592  43.50000  58.00000
2  1.18080  1.52653  44.25000  59.00000
2  1.18128  1.52713  45.00000  60.00000
2  1.18175  1.52772  45.75000  61.00000
2  1.18221  1.52830  46.50000  62.00000
2  1.18266  1.52887  47.25000  63.00000
2  1.18311  1.52943  48.00000  64.00000
2  1.18355  1.52998  48.75000  65.00000
2  1.18398  1.53052  49.50000  66.00000
2  1.18441  1.53106  50.25000  67.00000
2  1.18483  1.53159  51.00000  68.00000
2  1.18524  1.53211  51.75000  69.00000
2  1.18565  1.53262  52.50000  70.00000
2  1.18605  1.53313  53.25000  71.00000
2  1.18645  1.53362  54.00000  72.00000
2  1.18684  1.53411  54.75000  73.00000
2  1.18723  1.53460  55.50000  74.00000
2  1.18761  1.53508  56.25000  75.00000
2  1.18799  1.53555  57.00000  76.00000
2  1.18836  1.53601  57.75000  77.00000
2  1.18872  1.53647  58.50000  78.00000
2  1.18909  1.53693  59.25000  79.00000
2  1.18944  1.53738  60.00000  80.00000
2  1.18980  1.53782  60.75000  81.00000
2  1.19014  1.53826  61.50000  82.00000
2  1.19049  1.53869  62.25000  83.00000
2  1.19083  1.53911  63.00000  84.00000
2  1.19116  1.53954  63.75000  85.00000
2  1.19150  1.53995  64.50000  86.00000
2  1.19182  1.54036  65.25000  87.00000
2  1.19215  1.54077  66.00000  88.00000
2  1.19247  1.54117  66.75000  89.00000
2  1.19279  1.54157  67.50000  90.00000
2  1.19310  1.54197  68.25000  91.00000
2  1.19341  1.54236  69.00000  92.00000
2  1.19372  1.54274  69.75000  93.00000
2  1.19402  1.54312  70.50000  94.00000
2  1.19432  1.54350  71.25000  95.00000
2  1.19462  1.54387  72.00000  96.00000
2  1.19491  1.54424  72.75000  97.00000
2  1.19521  1.54461  73.50000  98.00000
2  1.19549  1.54497  74.25000  99.00000
2  1.19578  1.54533  75.00000  100.00000
3  1.05668  1.33133  0.00000  0.00000
3  1.07866  1.36843  1.00000  0.75000
3  1.09714  1.39037  2.00000  1.50000
3  1.10806  1.40342  3.00000  2.25000
3  1.11583  1.41274  4.00000  3.00000
3  1.12188  1.41999  5.00000  3.75000
3  1.12683  1.42593  6.00000  4.50000
3  1.13102  1.43096  7.00000  5.25000
3  1.13465  1.43532  8.00000  6.00000
3  1.13785  1.43917  9.00000  6.75000
3  1.14072  1.44262  10.00000  7.50000
3  1.14331  1.44574  11.00000  8.25000
3  1.14568  1.44859  12.00000  9.00000
3  1.14786  1.45121  13.00000  9.75000
3  1.14988  1.45364  14.00000  10.50000
3  1.15176  1.45590  15.00000  11.25000
3  1.15352  1.45802  16.00000  12.00000
3  1.15517  1.46000  17.00000  12.75000
3  1.15673  1.46188  18.00000  13.50000
3  1.15820  1.46365  19.00000  14.25000
3  1.15960  1.46533  20.00000  15.00000
3  1.16093  1.46694  21.00000  15.75000
3  1.16220  1.46846  22.00000  16.50000
3  1.16341  1.46992  23.00000  17.25000
3  1.16457  1.47132  24.00000  18.00000
3  1.16569  1.47266  25.00000  18.75000
3  1.16676  1.47395  26.00000  19.50000
3  1.16779  1.47519  27.00000  20.25000
3  1.16878  1.47638  28.00000  21.00000
3  1.16974  1.47753  29.00000  21.75000
3  1.17066  1.47865  30.00000  22.50000
3  1.17155  1.47972  31.00000  23.25000
3  1.17242  1.48077  32.00000  24.00000
3  1.17326  1.48178  33.00000  24.75000
3  1.17407  1.48276  34.00000  25.50000
3  1.17487  1.48371  35.00000  26.25000
3  1.17563  1.48464  36.00000  27.00000
3  1.17638  1.48554  37.00000  27.75000
3  1.17711  1.48641  38.00000  28.50000
3  1.17782  1.48727  39.00000  29.25000
3  1.17851  1.48810  40.00000  30.00000
3  1.17918  1.48891  41.00000  30.75000
3  1.17984  1.48970  42.00000  31.50000
3  1.18048  1.49047  43.00000  32.25000
3  1.18111  1.49123  44.00000  33.00000
3  1.18172  1.49197  45.00000  33.75000
3  1.18232  1.49269  46.00000  34.50000
3  1.18291  1.49340  47.00000  35.25000
3  1.18348  1.49409  48.00000  36.00000
3  1.18405  1.49477  49.00000  36.75000
3  1.18460  1.49543  50.00000  37.50000
3  1.18514  1.49608  51.00000  38.25000
3  1.18567  1.49672  52.00000  39.00000
3  1.18619  1.49735  53.00000  39.75000
3  1.18670  1.49796  54.00000  40.50000
3  1.18720  1.49856  55.00000  41.25000
3  1.18769  1.49916  56.00000  42.00000
3  1.18817  1.49974  57.00000  42.75000
3  1.18865  1.50031  58.00000  43.50000
3  1.18912  1.50087  59.00000  44.25000
3  1.18957  1.50142  60.00000  45.00000
3  1.19003  1.50197  61.00000  45.75000
3  1.19047  1.50250  62.00000  46.50000
3  1.19091  1.50303  63.00000  47.25000
3  1.19134  1.50354  64.00000  48.00000
3  1.19176  1.50405  65.00000  48.75000
3  1.19218  1.50456  66.00000  49.50000
3  1.19259  1.50505  67.00000  50.25000
3  1.19299  1.50554  68.00000  51.00000
3  1.19339  1.50602  69.00000  51.75000
3  1.19378  1.50649  70.00000  52.50000
3  1.19417  1.50696  71.00000  53.25000
3  1.19455  1.50742  72.00000  54.00000
3  1.19493  1.50787  73.00000  54.75000
3  1.19530  1.50832  74.00000  55.50000
3  1.19567  1.50876  75.00000  56.25000
3  1.19603  1.50919  76.00000  57.00000
3  1.19638  1.50962  77.00000  57.75000
3  1.19674  1.51005  78.00000  58.50000
3  1.19708  1.51047  79.00000  59.25000
3  1.19743  1.51088  80.00000  60.00000
3  1.19777  1.51129  81.00000  60.75000
3  1.19810  1.51169  82.00000  61.50000
3  1.19843  1.51209  83.00000  62.25000
3  1.19876  1.51249  84.00000  63.00000
3  1.19908  1.51287  85.00000  63.75000
3  1.19940  1.51326  86.00000  64.50000
3  1.19972  1.51364  87.00000  65.25000
3  1.20003  1.51402  88.00000  66.00000
3  1.20034  1.51439  89.00000  66.75000
3  1.20064  1.51475  90.00000  67.50000
3  1.20094  1.51512  91.00000  68.25000
3  1.20124  1.51548  92.00000  69.00000
3  1.20154  1.51583  93.00000  69.75000
3  1.20183  1.51618  94.00000  70.50000
3  1.20212  1.51653  95.00000  71.25000
3  1.20241  1.51688  96.00000  72.00000
3  1.20269  1.51722  97.00000  72.75000
3  1.20297  1.51755  98.00000  73.50000
3  1.20325  1.51789  99.00000  74.25000
3  1.20352  1.51822  100.00000  75.00000
4  1.05668  1.33133  0.00000  0.00000
4  1.06055  1.37841  0.50000  1.00000
4  1.07925  1.40252  1.00000  2.00000
4  1.09047  1.41680  1.50000  3.00000
4  1.09851  1.42700  2.00000  4.00000
4  1.10479  1.43492  2.50000  5.00000
4  1.10993  1.44141  3.00000  6.00000
4  1.11429  1.44690  3.50000  7.00000
4  1.11807  1.45166  4.00000  8.00000
4  1.12141  1.45587  4.50000  9.00000
4  1.12440  1.45963  5.00000  10.00000
4  1.12711  1.46303  5.50000  11.00000
4  1.12959  1.46614  6.00000  12.00000
4  1.13187  1.46900  6.50000  13.00000
4  1.13398  1.47165  7.00000  14.00000
4  1.13594  1.47412  7.50000  15.00000
4  1.13778  1.47643  8.00000  16.00000
4  1.13951  1.47860  8.50000  17.00000
4  1.14114  1.48064  9.00000  18.00000
4  1.14268  1.48258  9.50000  19.00000
4  1.14414  1.48441  10.00000  20.00000
4  1.14554  1.48616  10.50000  21.00000
4  1.14686  1.48782  11.00000  22.00000
4  1.14813  1.48941  11.50000  23.00000
4  1.14935  1.49094  12.00000  24.00000
4  1.15051  1.49240  12.50000  25.00000
4  1.15163  1.49380  13.00000  26.00000
4  1.15271  1.49515  13.50000  27.00000
4  1.15375  1.49646  14.00000  28.00000
4  1.15475  1.49771  14.50000  29.00000
4  1.15572  1.49893  15.00000  30.00000
4  1.15666  1.50010  15.50000  31.00000
4  1.15756  1.50124  16.00000  32.00000
4  1.15844  1.50234  16.50000  33.00000
4  1.15930  1.50341  17.00000  34.00000
4  1.16013  1.50445  17.50000  35.00000
4  1.16093  1.50546  18.00000  36.00000
4  1.16171  1.50644  18.50000  37.00000
4  1.16248  1.50740  19.00000  38.00000
4  1.16322  1.50833  19.50000  39.00000
4  1.16394  1.50923  20.00000  40.00000
4  1.16465  1.51012  20.50000  41.00000
4  1.16534  1.51098  21.00000  42.00000
4  1.16601  1.51182  21.50000  43.00000
4  1.16667  1.51265  22.00000  44.00000
4  1.16731  1.51345  22.50000  45.00000
4  1.16794  1.51424  23.00000  46.00000
4  1.16856  1.51501  23.50000  47.00000
4  1.16916  1.51577  24.00000  48.00000
4  1.16975  1.51650  24.50000  49.00000
4  1.17033  1.51723  25.00000  50.00000
4  1.17089  1.51794  25.50000  51.00000
4  1.17145  1.51863  26.00000  52.00000
4  1.17199  1.51932  26.50000  53.00000
4  1.17253  1.51999  27.00000  54.00000
4  1.17305  1.52064  27.50000  55.00000
4  1.17357  1.52129  28.00000  56.00000
4  1.17407  1.52192  28.50000  57.00000
4  1.17457  1.52255  29.00000  58.00000
4  1.17506  1.52316  29.50000  59.00000
4  1.17554  1.52376  30.00000  60.00000
4  1.17601  1.52435  30.50000  61.00000
4  1.17648  1.52494  31.00000  62.00000
4  1.17694  1.52551  31.50000  63.00000
4  1.17739  1.52608  32.00000  64.00000
4  1.17783  1.52663  32.50000  65.00000
4  1.17827  1.52718  33.00000  66.00000
4  1.17870  1.52772  33.50000  67.00000
4  1.17912  1.52825  34.00000  68.00000
4  1.17954  1.52877  34.50000  69.00000
4  1.17995  1.52929  35.00000  70.00000
4  1.18036  1.52980  35.50000  71.00000
4  1.18076  1.53030  36.00000  72.00000
4  1.18115  1.53079  36.50000  73.00000
4  1.18154  1.53128  37.00000  74.00000
4  1.18193  1.53176  37.50000  75.00000
4  1.18231  1.53224  38.00000  76.00000
4  1.18268  1.53270  38.50000  77.00000
4  1.18305  1.53317  39.00000  78.00000
4  1.18341  1.53362  39.50000  79.00000
4  1.18377  1.53407  40.00000  80.00000
4  1.18413  1.53452  40.50000  81.00000
4  1.18448  1.53496  41.00000  82.00000
4  1.18483  1.53539  41.50000  83.00000
4  1.18517  1.53582  42.00000  84.00000
4  1.18551  1.53625  42.50000  85.00000
4  1.18584  1.53667  43.00000  86.00000
4  1.18618  1.53708  43.50000  87.00000
4  1.18650  1.53749  44.00000  88.00000
4  1.18683  1.53790  44.50000  89.00000
4  1.18715  1.53830  45.00000  90.00000
4  1.18746  1.53869  45.50000  91.00000
4  1.18778  1.53908  46.00000  92.00000
4  1.18809  1.53947  46.50000  93.00000
4  1.18839  1.53985  47.00000  94.00000
4  1.18869  1.54023  47.50000  95.00000
4  1.18899  1.54061  48.00000  96.00000
4  1.18929  1.54098  48.50000  97.00000
4  1.18958  1.54135  49.00000  98.00000
4  1.18987  1.54171  49.50000  99.00000
4  1.19016  1.54207  50.00000  100.00000
5  1.05668  1.33133  0.00000  0.00000
5  1.08303  1.35379  1.00000  0.50000
5  1.10081  1.37420  2.00000  1.00000
5  1.11129  1.38638  3.00000  1.50000
5  1.11874  1.39510  4.00000  2.00000
5  1.12453  1.40189  5.00000  2.50000
5  1.12926  1.40746  6.00000  3.00000
5  1.13327  1.41217  7.00000  3.50000
5  1.13674  1.41626  8.00000  4.00000
5  1.13980  1.41987  9.00000  4.50000
5  1.14255  1.42310  10.00000  5.00000
5  1.14503  1.42603  11.00000  5.50000
5  1.14729  1.42870  12.00000  6.00000
5  1.14937  1.43116  13.00000  6.50000
5  1.15130  1.43344  14.00000  7.00000
5  1.15310  1.43556  15.00000  7.50000
5  1.15478  1.43755  16.00000  8.00000
5  1.15636  1.43941  17.00000  8.50000
5  1.15785  1.44117  18.00000  9.00000
5  1.15925  1.44284  19.00000  9.50000
5  1.16059  1.44442  20.00000  10.00000
5  1.16186  1.44592  21.00000  10.50000
5  1.16307  1.44735  22.00000  11.00000
5  1.16423  1.44872  23.00000  11.50000
5  1.16534  1.45004  24.00000  12.00000
5  1.16640  1.45129  25.00000  12.50000
5  1.16742  1.45250  26.00000  13.00000
5  1.16841  1.45367  27.00000  13.50000
5  1.16935  1.45479  28.00000  14.00000
5  1.17027  1.45587  29.00000  14.50000
5  1.17115  1.45691  30.00000  15.00000
5  1.17201  1.45793  31.00000  15.50000
5  1.17283  1.45890  32.00000  16.00000
5  1.17364  1.45985  33.00000  16.50000
5  1.17441  1.46077  34.00000  17.00000
5  1.17517  1.46167  35.00000  17.50000
5  1.17590  1.46254  36.00000  18.00000
5  1.17662  1.46338  37.00000  18.50000
5  1.17731  1.46420  38.00000  19.00000
5  1.17799  1.46501  39.00000  19.50000
5  1.17865  1.46579  40.00000  20.00000
5  1.17929  1.46655  41.00000  20.50000
5  1.17992  1.46729  42.00000  21.00000
5  1.18053  1.46802  43.00000  21.50000
5  1.18113  1.46873  44.00000  22.00000
5  1.18172  1.46942  45.00000  22.50000
5  1.18229  1.47010  46.00000  23.00000
5  1.18285  1.47076  47.00000  23.50000
5  1.18340  1.47141  48.00000  24.00000
5  1.18394  1.47205  49.00000  24.50000
5  1.18446  1.47267  50.00000  25.00000
5  1.18498  1.47328  51.00000  25.50000
5  1.18549  1.47388  52.00000  26.00000
5  1.18598  1.47447  53.00000  26.50000
5  1.18647  1.47505  54.00000  27.00000
5  1.18695  1.47561  55.00000  27.50000
5  1.18742  1.47617  56.00000  28.00000
5  1.18788  1.47672  57.00000  28.50000
5  1.18833  1.47725  58.00000  29.00000
5  1.18878  1.47778  59.00000  29.50000
5  1.18922  1.47830  60.00000  30.00000
5  1.18965  1.47881  61.00000  30.50000
5  1.19007  1.47931  62.00000  31.00000
5  1.19049  1.47981  63.00000  31.50000
5  1.19090  1.48029  64.00000  32.00000
5  1.19130  1.48077  65.00000  32.50000
5  1.19170  1.48124  66.00000  33.00000
5  1.19209  1.48171  67.00000  33.50000
5  1.19248  1.48216  68.00000  34.00000
5  1.19286  1.48262  69.00000  34.50000
5  1.19323  1.48306  70.00000  35.00000
5  1.19360  1.48350  71.00000  35.50000
5  1.19397  1.48393  72.00000  36.00000
5  1.19433  1.48436  73.00000  36.50000
5  1.19468  1.48478  74.00000  37.00000
5  1.19503  1.48519  75.00000  37.50000
5  1.19538  1.48560  76.00000  38.00000
5  1.19572  1.48600  77.00000  38.50000
5  1.19605  1.48640  78.00000  39.00000
5  1.19639  1.48679  79.00000  39.50000
5  1.19671  1.48718  80.00000  40.00000
5  1.19704  1.48757  81.00000  40.50000
5  1.19736  1.48795  82.00000  41.00000
5  1.19767  1.48832  83.00000  41.50000
5  1.19799  1.48869  84.00000  42.00000
5  1.19829  1.48906  85.00000  42.50000
5  1.19860  1.48942  86.00000  43.00000
5  1.19890  1.48977  87.00000  43.50000
5  1.19920  1.49013  88.00000  44.00000
5  1.19949  1.49048  89.00000  44.50000
5  1.19978  1.49082  90.00000  45.00000
5  1.20007  1.49116  91.00000  45.50000
5  1.20036  1.49150  92.00000  46.00000
5  1.20064  1.49183  93.00000  46.50000
5  1.20092  1.49216  94.00000  47.00000
5  1.20119  1.49249  95.00000  47.50000
5  1.20147  1.49281  96.00000  48.00000
5  1.20174  1.49313  97.00000  48.50000
5  1.20200  1.49345  98.00000  49.00000
5  1.20227  1.49376  99.00000  49.50000
5  1.20253  1.49407  100.00000  50.00000
