# Supplementary material for: Regional biaxial mechanical data of the mitral and tricuspid valve anterior leaflets
Source: Data Brief. 2019 May 22;24:103961. doi: 10.1016/j.dib.2019.103961 (PMC6545396; doi:10.1016/j.dib.2019.103961)
Supplement: Multimedia component 2 [file mmc2.zip › NewTextFiles/regional_data_MVAL112-A.txt]

0.507 
4.00 
1  1.09662  1.13116  0.00000  0.00000
1  1.13403  1.16690  1.00000  1.00000
1  1.15056  1.18409  2.00000  2.00000
1  1.16027  1.19419  3.00000  3.00000
1  1.16716  1.20137  4.00000  4.00000
1  1.17252  1.20694  5.00000  5.00000
1  1.17690  1.21150  6.00000  6.00000
1  1.18060  1.21535  7.00000  7.00000
1  1.18381  1.21869  8.00000  8.00000
1  1.18664  1.22163  9.00000  9.00000
1  1.18917  1.22427  10.00000  10.00000
1  1.19146  1.22665  11.00000  11.00000
1  1.19356  1.22883  12.00000  12.00000
1  1.19548  1.23083  13.00000  13.00000
1  1.19726  1.23269  14.00000  14.00000
1  1.19892  1.23441  15.00000  15.00000
1  1.20047  1.23603  16.00000  16.00000
1  1.20193  1.23755  17.00000  17.00000
1  1.20331  1.23898  18.00000  18.00000
1  1.20461  1.24033  19.00000  19.00000
1  1.20584  1.24162  20.00000  20.00000
1  1.20702  1.24284  21.00000  21.00000
1  1.20813  1.24400  22.00000  22.00000
1  1.20920  1.24511  23.00000  23.00000
1  1.21023  1.24618  24.00000  24.00000
1  1.21121  1.24720  25.00000  25.00000
1  1.21215  1.24818  26.00000  26.00000
1  1.21306  1.24913  27.00000  27.00000
1  1.21394  1.25004  28.00000  28.00000
1  1.21478  1.25092  29.00000  29.00000
1  1.21560  1.25177  30.00000  30.00000
1  1.21638  1.25259  31.00000  31.00000
1  1.21715  1.25338  32.00000  32.00000
1  1.21789  1.25415  33.00000  33.00000
1  1.21861  1.25490  34.00000  34.00000
1  1.21930  1.25563  35.00000  35.00000
1  1.21998  1.25633  36.00000  36.00000
1  1.22064  1.25702  37.00000  37.00000
1  1.22128  1.25769  38.00000  38.00000
1  1.22191  1.25834  39.00000  39.00000
1  1.22252  1.25897  40.00000  40.00000
1  1.22311  1.25959  41.00000  41.00000
1  1.22369  1.26019  42.00000  42.00000
1  1.22426  1.26078  43.00000  43.00000
1  1.22481  1.26136  44.00000  44.00000
1  1.22535  1.26192  45.00000  45.00000
1  1.22588  1.26247  46.00000  46.00000
1  1.22640  1.26301  47.00000  47.00000
1  1.22691  1.26354  48.00000  48.00000
1  1.22740  1.26405  49.00000  49.00000
1  1.22789  1.26456  50.00000  50.00000
1  1.22836  1.26506  51.00000  51.00000
1  1.22883  1.26554  52.00000  52.00000
1  1.22929  1.26602  53.00000  53.00000
1  1.22974  1.26649  54.00000  54.00000
1  1.23018  1.26695  55.00000  55.00000
1  1.23061  1.26740  56.00000  56.00000
1  1.23104  1.26784  57.00000  57.00000
1  1.23146  1.26828  58.00000  58.00000
1  1.23187  1.26870  59.00000  59.00000
1  1.23228  1.26913  60.00000  60.00000
1  1.23267  1.26954  61.00000  61.00000
1  1.23306  1.26995  62.00000  62.00000
1  1.23345  1.27035  63.00000  63.00000
1  1.23383  1.27074  64.00000  64.00000
1  1.23420  1.27113  65.00000  65.00000
1  1.23457  1.27151  66.00000  66.00000
1  1.23493  1.27189  67.00000  67.00000
1  1.23529  1.27226  68.00000  68.00000
1  1.23564  1.27263  69.00000  69.00000
1  1.23598  1.27299  70.00000  70.00000
1  1.23633  1.27334  71.00000  71.00000
1  1.23666  1.27369  72.00000  72.00000
1  1.23699  1.27404  73.00000  73.00000
1  1.23732  1.27438  74.00000  74.00000
1  1.23765  1.27471  75.00000  75.00000
1  1.23796  1.27505  76.00000  76.00000
1  1.23828  1.27537  77.00000  77.00000
1  1.23859  1.27570  78.00000  78.00000
1  1.23890  1.27602  79.00000  79.00000
1  1.23920  1.27633  80.00000  80.00000
1  1.23950  1.27664  81.00000  81.00000
1  1.23979  1.27695  82.00000  82.00000
1  1.24008  1.27725  83.00000  83.00000
1  1.24037  1.27755  84.00000  84.00000
1  1.24066  1.27785  85.00000  85.00000
1  1.24094  1.27814  86.00000  86.00000
1  1.24122  1.27843  87.00000  87.00000
1  1.24149  1.27872  88.00000  88.00000
1  1.24176  1.27900  89.00000  89.00000
1  1.24203  1.27928  90.00000  90.00000
1  1.24230  1.27956  91.00000  91.00000
1  1.24256  1.27983  92.00000  92.00000
1  1.24282  1.28010  93.00000  93.00000
1  1.24308  1.28037  94.00000  94.00000
1  1.24333  1.28064  95.00000  95.00000
1  1.24359  1.28090  96.00000  96.00000
1  1.24384  1.28116  97.00000  97.00000
1  1.24408  1.28141  98.00000  98.00000
1  1.24433  1.28167  99.00000  99.00000
1  1.24457  1.28192  100.00000  100.00000
2  1.09662  1.13116  0.00000  0.00000
2  1.12374  1.16778  0.75000  1.00000
2  1.14022  1.18530  1.50000  2.00000
2  1.14992  1.19560  2.25000  3.00000
2  1.15682  1.20293  3.00000  4.00000
2  1.16218  1.20862  3.75000  5.00000
2  1.16656  1.21327  4.50000  6.00000
2  1.17026  1.21721  5.25000  7.00000
2  1.17348  1.22062  6.00000  8.00000
2  1.17631  1.22363  6.75000  9.00000
2  1.17885  1.22632  7.50000  10.00000
2  1.18114  1.22875  8.25000  11.00000
2  1.18324  1.23098  9.00000  12.00000
2  1.18516  1.23303  9.75000  13.00000
2  1.18695  1.23492  10.50000  14.00000
2  1.18861  1.23668  11.25000  15.00000
2  1.19017  1.23833  12.00000  16.00000
2  1.19163  1.23988  12.75000  17.00000
2  1.19300  1.24135  13.50000  18.00000
2  1.19431  1.24273  14.25000  19.00000
2  1.19554  1.24404  15.00000  20.00000
2  1.19672  1.24529  15.75000  21.00000
2  1.19784  1.24648  16.50000  22.00000
2  1.19891  1.24762  17.25000  23.00000
2  1.19994  1.24870  18.00000  24.00000
2  1.20092  1.24975  18.75000  25.00000
2  1.20186  1.25075  19.50000  26.00000
2  1.20277  1.25172  20.25000  27.00000
2  1.20365  1.25265  21.00000  28.00000
2  1.20450  1.25355  21.75000  29.00000
2  1.20531  1.25441  22.50000  30.00000
2  1.20610  1.25525  23.25000  31.00000
2  1.20687  1.25606  24.00000  32.00000
2  1.20761  1.25685  24.75000  33.00000
2  1.20833  1.25762  25.50000  34.00000
2  1.20903  1.25836  26.25000  35.00000
2  1.20971  1.25908  27.00000  36.00000
2  1.21037  1.25978  27.75000  37.00000
2  1.21101  1.26046  28.50000  38.00000
2  1.21164  1.26113  29.25000  39.00000
2  1.21225  1.26177  30.00000  40.00000
2  1.21284  1.26241  30.75000  41.00000
2  1.21343  1.26302  31.50000  42.00000
2  1.21399  1.26362  32.25000  43.00000
2  1.21455  1.26421  33.00000  44.00000
2  1.21509  1.26479  33.75000  45.00000
2  1.21562  1.26535  34.50000  46.00000
2  1.21614  1.26590  35.25000  47.00000
2  1.21665  1.26644  36.00000  48.00000
2  1.21714  1.26697  36.75000  49.00000
2  1.21763  1.26748  37.50000  50.00000
2  1.21811  1.26799  38.25000  51.00000
2  1.21858  1.26849  39.00000  52.00000
2  1.21903  1.26898  39.75000  53.00000
2  1.21949  1.26945  40.50000  54.00000
2  1.21993  1.26992  41.25000  55.00000
2  1.22036  1.27038  42.00000  56.00000
2  1.22079  1.27084  42.75000  57.00000
2  1.22121  1.27128  43.50000  58.00000
2  1.22162  1.27172  44.25000  59.00000
2  1.22203  1.27215  45.00000  60.00000
2  1.22242  1.27257  45.75000  61.00000
2  1.22282  1.27299  46.50000  62.00000
2  1.22320  1.27340  47.25000  63.00000
2  1.22358  1.27380  48.00000  64.00000
2  1.22396  1.27420  48.75000  65.00000
2  1.22432  1.27459  49.50000  66.00000
2  1.22469  1.27497  50.25000  67.00000
2  1.22504  1.27535  51.00000  68.00000
2  1.22540  1.27573  51.75000  69.00000
2  1.22574  1.27610  52.50000  70.00000
2  1.22609  1.27646  53.25000  71.00000
2  1.22642  1.27682  54.00000  72.00000
2  1.22675  1.27717  54.75000  73.00000
2  1.22708  1.27752  55.50000  74.00000
2  1.22741  1.27786  56.25000  75.00000
2  1.22773  1.27820  57.00000  76.00000
2  1.22804  1.27853  57.75000  77.00000
2  1.22835  1.27887  58.50000  78.00000
2  1.22866  1.27919  59.25000  79.00000
2  1.22896  1.27951  60.00000  80.00000
2  1.22926  1.27983  60.75000  81.00000
2  1.22956  1.28015  61.50000  82.00000
2  1.22985  1.28046  62.25000  83.00000
2  1.23014  1.28076  63.00000  84.00000
2  1.23043  1.28106  63.75000  85.00000
2  1.23071  1.28136  64.50000  86.00000
2  1.23099  1.28166  65.25000  87.00000
2  1.23126  1.28195  66.00000  88.00000
2  1.23153  1.28224  66.75000  89.00000
2  1.23180  1.28253  67.50000  90.00000
2  1.23207  1.28281  68.25000  91.00000
2  1.23233  1.28309  69.00000  92.00000
2  1.23259  1.28337  69.75000  93.00000
2  1.23285  1.28364  70.50000  94.00000
2  1.23311  1.28391  71.25000  95.00000
2  1.23336  1.28418  72.00000  96.00000
2  1.23361  1.28444  72.75000  97.00000
2  1.23386  1.28471  73.50000  98.00000
2  1.23410  1.28497  74.25000  99.00000
2  1.23434  1.28522  75.00000  100.00000
3  1.09662  1.13116  0.00000  0.00000
3  1.13973  1.16538  1.00000  0.75000
3  1.15556  1.18183  2.00000  1.50000
3  1.16484  1.19149  3.00000  2.25000
3  1.17143  1.19836  4.00000  3.00000
3  1.17655  1.20369  5.00000  3.75000
3  1.18073  1.20805  6.00000  4.50000
3  1.18426  1.21174  7.00000  5.25000
3  1.18733  1.21493  8.00000  6.00000
3  1.19003  1.21775  9.00000  6.75000
3  1.19245  1.22028  10.00000  7.50000
3  1.19463  1.22256  11.00000  8.25000
3  1.19663  1.22464  12.00000  9.00000
3  1.19847  1.22656  13.00000  9.75000
3  1.20017  1.22833  14.00000  10.50000
3  1.20175  1.22999  15.00000  11.25000
3  1.20323  1.23153  16.00000  12.00000
3  1.20463  1.23298  17.00000  12.75000
3  1.20594  1.23435  18.00000  13.50000
3  1.20718  1.23565  19.00000  14.25000
3  1.20836  1.23688  20.00000  15.00000
3  1.20948  1.23805  21.00000  15.75000
3  1.21054  1.23916  22.00000  16.50000
3  1.21157  1.24023  23.00000  17.25000
3  1.21254  1.24125  24.00000  18.00000
3  1.21348  1.24223  25.00000  18.75000
3  1.21438  1.24317  26.00000  19.50000
3  1.21525  1.24407  27.00000  20.25000
3  1.21608  1.24494  28.00000  21.00000
3  1.21689  1.24578  29.00000  21.75000
3  1.21767  1.24660  30.00000  22.50000
3  1.21842  1.24738  31.00000  23.25000
3  1.21915  1.24814  32.00000  24.00000
3  1.21985  1.24888  33.00000  24.75000
3  1.22054  1.24960  34.00000  25.50000
3  1.22120  1.25029  35.00000  26.25000
3  1.22185  1.25097  36.00000  27.00000
3  1.22248  1.25162  37.00000  27.75000
3  1.22309  1.25226  38.00000  28.50000
3  1.22369  1.25288  39.00000  29.25000
3  1.22427  1.25349  40.00000  30.00000
3  1.22484  1.25408  41.00000  30.75000
3  1.22539  1.25466  42.00000  31.50000
3  1.22593  1.25522  43.00000  32.25000
3  1.22646  1.25578  44.00000  33.00000
3  1.22698  1.25631  45.00000  33.75000
3  1.22748  1.25684  46.00000  34.50000
3  1.22797  1.25736  47.00000  35.25000
3  1.22846  1.25786  48.00000  36.00000
3  1.22893  1.25836  49.00000  36.75000
3  1.22939  1.25884  50.00000  37.50000
3  1.22985  1.25931  51.00000  38.25000
3  1.23030  1.25978  52.00000  39.00000
3  1.23073  1.26024  53.00000  39.75000
3  1.23116  1.26068  54.00000  40.50000
3  1.23158  1.26112  55.00000  41.25000
3  1.23200  1.26156  56.00000  42.00000
3  1.23240  1.26198  57.00000  42.75000
3  1.23280  1.26240  58.00000  43.50000
3  1.23320  1.26281  59.00000  44.25000
3  1.23358  1.26321  60.00000  45.00000
3  1.23396  1.26361  61.00000  45.75000
3  1.23433  1.26400  62.00000  46.50000
3  1.23470  1.26438  63.00000  47.25000
3  1.23506  1.26476  64.00000  48.00000
3  1.23542  1.26513  65.00000  48.75000
3  1.23577  1.26550  66.00000  49.50000
3  1.23611  1.26586  67.00000  50.25000
3  1.23646  1.26621  68.00000  51.00000
3  1.23679  1.26656  69.00000  51.75000
3  1.23712  1.26691  70.00000  52.50000
3  1.23745  1.26725  71.00000  53.25000
3  1.23777  1.26758  72.00000  54.00000
3  1.23808  1.26791  73.00000  54.75000
3  1.23840  1.26824  74.00000  55.50000
3  1.23870  1.26856  75.00000  56.25000
3  1.23901  1.26888  76.00000  57.00000
3  1.23931  1.26919  77.00000  57.75000
3  1.23961  1.26950  78.00000  58.50000
3  1.23990  1.26981  79.00000  59.25000
3  1.24019  1.27011  80.00000  60.00000
3  1.24047  1.27040  81.00000  60.75000
3  1.24075  1.27070  82.00000  61.50000
3  1.24103  1.27099  83.00000  62.25000
3  1.24131  1.27128  84.00000  63.00000
3  1.24158  1.27156  85.00000  63.75000
3  1.24185  1.27184  86.00000  64.50000
3  1.24211  1.27212  87.00000  65.25000
3  1.24238  1.27239  88.00000  66.00000
3  1.24264  1.27266  89.00000  66.75000
3  1.24289  1.27293  90.00000  67.50000
3  1.24315  1.27320  91.00000  68.25000
3  1.24340  1.27346  92.00000  69.00000
3  1.24364  1.27372  93.00000  69.75000
3  1.24389  1.27397  94.00000  70.50000
3  1.24413  1.27423  95.00000  71.25000
3  1.24437  1.27448  96.00000  72.00000
3  1.24461  1.27473  97.00000  72.75000
3  1.24485  1.27497  98.00000  73.50000
3  1.24508  1.27522  99.00000  74.25000
3  1.24531  1.27546  100.00000  75.00000
4  1.09662  1.13116  0.00000  0.00000
4  1.11075  1.16085  0.50000  1.00000
4  1.12681  1.17931  1.00000  2.00000
4  1.13630  1.19019  1.50000  3.00000
4  1.14306  1.19794  2.00000  4.00000
4  1.14831  1.20396  2.50000  5.00000
4  1.15261  1.20889  3.00000  6.00000
4  1.15625  1.21306  3.50000  7.00000
4  1.15940  1.21667  4.00000  8.00000
4  1.16218  1.21986  4.50000  9.00000
4  1.16467  1.22271  5.00000  10.00000
4  1.16693  1.22529  5.50000  11.00000
4  1.16899  1.22765  6.00000  12.00000
4  1.17088  1.22982  6.50000  13.00000
4  1.17263  1.23183  7.00000  14.00000
4  1.17427  1.23369  7.50000  15.00000
4  1.17579  1.23544  8.00000  16.00000
4  1.17723  1.23709  8.50000  17.00000
4  1.17858  1.23864  9.00000  18.00000
4  1.17986  1.24010  9.50000  19.00000
4  1.18108  1.24149  10.00000  20.00000
4  1.18223  1.24282  10.50000  21.00000
4  1.18333  1.24408  11.00000  22.00000
4  1.18439  1.24528  11.50000  23.00000
4  1.18540  1.24644  12.00000  24.00000
4  1.18636  1.24755  12.50000  25.00000
4  1.18729  1.24861  13.00000  26.00000
4  1.18819  1.24963  13.50000  27.00000
4  1.18905  1.25062  14.00000  28.00000
4  1.18988  1.25157  14.50000  29.00000
4  1.19068  1.25249  15.00000  30.00000
4  1.19146  1.25338  15.50000  31.00000
4  1.19221  1.25424  16.00000  32.00000
4  1.19294  1.25508  16.50000  33.00000
4  1.19365  1.25589  17.00000  34.00000
4  1.19433  1.25667  17.50000  35.00000
4  1.19500  1.25744  18.00000  36.00000
4  1.19565  1.25818  18.50000  37.00000
4  1.19628  1.25890  19.00000  38.00000
4  1.19690  1.25961  19.50000  39.00000
4  1.19750  1.26030  20.00000  40.00000
4  1.19808  1.26097  20.50000  41.00000
4  1.19866  1.26162  21.00000  42.00000
4  1.19921  1.26226  21.50000  43.00000
4  1.19976  1.26288  22.00000  44.00000
4  1.20029  1.26349  22.50000  45.00000
4  1.20081  1.26409  23.00000  46.00000
4  1.20132  1.26467  23.50000  47.00000
4  1.20182  1.26524  24.00000  48.00000
4  1.20231  1.26580  24.50000  49.00000
4  1.20279  1.26635  25.00000  50.00000
4  1.20326  1.26689  25.50000  51.00000
4  1.20372  1.26742  26.00000  52.00000
4  1.20417  1.26793  26.50000  53.00000
4  1.20461  1.26844  27.00000  54.00000
4  1.20505  1.26894  27.50000  55.00000
4  1.20548  1.26943  28.00000  56.00000
4  1.20589  1.26991  28.50000  57.00000
4  1.20631  1.27038  29.00000  58.00000
4  1.20671  1.27084  29.50000  59.00000
4  1.20711  1.27130  30.00000  60.00000
4  1.20750  1.27175  30.50000  61.00000
4  1.20789  1.27219  31.00000  62.00000
4  1.20827  1.27262  31.50000  63.00000
4  1.20864  1.27305  32.00000  64.00000
4  1.20901  1.27347  32.50000  65.00000
4  1.20937  1.27389  33.00000  66.00000
4  1.20973  1.27429  33.50000  67.00000
4  1.21008  1.27470  34.00000  68.00000
4  1.21042  1.27509  34.50000  69.00000
4  1.21077  1.27548  35.00000  70.00000
4  1.21110  1.27587  35.50000  71.00000
4  1.21143  1.27625  36.00000  72.00000
4  1.21176  1.27662  36.50000  73.00000
4  1.21208  1.27699  37.00000  74.00000
4  1.21240  1.27736  37.50000  75.00000
4  1.21272  1.27772  38.00000  76.00000
4  1.21303  1.27807  38.50000  77.00000
4  1.21333  1.27842  39.00000  78.00000
4  1.21363  1.27877  39.50000  79.00000
4  1.21393  1.27911  40.00000  80.00000
4  1.21423  1.27945  40.50000  81.00000
4  1.21452  1.27978  41.00000  82.00000
4  1.21480  1.28011  41.50000  83.00000
4  1.21509  1.28043  42.00000  84.00000
4  1.21537  1.28075  42.50000  85.00000
4  1.21565  1.28107  43.00000  86.00000
4  1.21592  1.28139  43.50000  87.00000
4  1.21619  1.28170  44.00000  88.00000
4  1.21646  1.28200  44.50000  89.00000
4  1.21672  1.28231  45.00000  90.00000
4  1.21699  1.28261  45.50000  91.00000
4  1.21725  1.28290  46.00000  92.00000
4  1.21750  1.28320  46.50000  93.00000
4  1.21776  1.28349  47.00000  94.00000
4  1.21801  1.28377  47.50000  95.00000
4  1.21825  1.28406  48.00000  96.00000
4  1.21850  1.28434  48.50000  97.00000
4  1.21874  1.28462  49.00000  98.00000
4  1.21898  1.28489  49.50000  99.00000
4  1.21922  1.28517  50.00000  100.00000
5  1.09662  1.13116  0.00000  0.00000
5  1.14308  1.15579  1.00000  0.50000
5  1.15830  1.17171  2.00000  1.00000
5  1.16722  1.18109  3.00000  1.50000
5  1.17356  1.18776  4.00000  2.00000
5  1.17847  1.19294  5.00000  2.50000
5  1.18249  1.19717  6.00000  3.00000
5  1.18588  1.20075  7.00000  3.50000
5  1.18883  1.20386  8.00000  4.00000
5  1.19142  1.20660  9.00000  4.50000
5  1.19374  1.20905  10.00000  5.00000
5  1.19585  1.21127  11.00000  5.50000
5  1.19776  1.21329  12.00000  6.00000
5  1.19953  1.21516  13.00000  6.50000
5  1.20116  1.21688  14.00000  7.00000
5  1.20268  1.21849  15.00000  7.50000
5  1.20411  1.21999  16.00000  8.00000
5  1.20544  1.22140  17.00000  8.50000
5  1.20670  1.22273  18.00000  9.00000
5  1.20789  1.22399  19.00000  9.50000
5  1.20903  1.22519  20.00000  10.00000
5  1.21010  1.22632  21.00000  10.50000
5  1.21113  1.22741  22.00000  11.00000
5  1.21211  1.22844  23.00000  11.50000
5  1.21304  1.22943  24.00000  12.00000
5  1.21395  1.23039  25.00000  12.50000
5  1.21481  1.23130  26.00000  13.00000
5  1.21564  1.23218  27.00000  13.50000
5  1.21644  1.23303  28.00000  14.00000
5  1.21722  1.23384  29.00000  14.50000
5  1.21797  1.23463  30.00000  15.00000
5  1.21869  1.23540  31.00000  15.50000
5  1.21939  1.23614  32.00000  16.00000
5  1.22007  1.23685  33.00000  16.50000
5  1.22072  1.23755  34.00000  17.00000
5  1.22136  1.23823  35.00000  17.50000
5  1.22199  1.23888  36.00000  18.00000
5  1.22259  1.23952  37.00000  18.50000
5  1.22318  1.24014  38.00000  19.00000
5  1.22375  1.24075  39.00000  19.50000
5  1.22431  1.24134  40.00000  20.00000
5  1.22485  1.24191  41.00000  20.50000
5  1.22538  1.24247  42.00000  21.00000
5  1.22590  1.24302  43.00000  21.50000
5  1.22641  1.24356  44.00000  22.00000
5  1.22691  1.24408  45.00000  22.50000
5  1.22739  1.24459  46.00000  23.00000
5  1.22786  1.24510  47.00000  23.50000
5  1.22833  1.24559  48.00000  24.00000
5  1.22878  1.24607  49.00000  24.50000
5  1.22923  1.24654  50.00000  25.00000
5  1.22967  1.24700  51.00000  25.50000
5  1.23009  1.24745  52.00000  26.00000
5  1.23051  1.24790  53.00000  26.50000
5  1.23093  1.24833  54.00000  27.00000
5  1.23133  1.24876  55.00000  27.50000
5  1.23173  1.24918  56.00000  28.00000
5  1.23212  1.24959  57.00000  28.50000
5  1.23250  1.25000  58.00000  29.00000
5  1.23288  1.25040  59.00000  29.50000
5  1.23325  1.25079  60.00000  30.00000
5  1.23361  1.25117  61.00000  30.50000
5  1.23397  1.25155  62.00000  31.00000
5  1.23433  1.25192  63.00000  31.50000
5  1.23467  1.25229  64.00000  32.00000
5  1.23501  1.25265  65.00000  32.50000
5  1.23535  1.25301  66.00000  33.00000
5  1.23568  1.25336  67.00000  33.50000
5  1.23601  1.25370  68.00000  34.00000
5  1.23633  1.25405  69.00000  34.50000
5  1.23665  1.25438  70.00000  35.00000
5  1.23696  1.25471  71.00000  35.50000
5  1.23727  1.25504  72.00000  36.00000
5  1.23757  1.25536  73.00000  36.50000
5  1.23787  1.25568  74.00000  37.00000
5  1.23817  1.25599  75.00000  37.50000
5  1.23846  1.25630  76.00000  38.00000
5  1.23875  1.25660  77.00000  38.50000
5  1.23904  1.25690  78.00000  39.00000
5  1.23932  1.25720  79.00000  39.50000
5  1.23959  1.25749  80.00000  40.00000
5  1.23987  1.25778  81.00000  40.50000
5  1.24014  1.25807  82.00000  41.00000
5  1.24041  1.25835  83.00000  41.50000
5  1.24067  1.25863  84.00000  42.00000
5  1.24093  1.25891  85.00000  42.50000
5  1.24119  1.25918  86.00000  43.00000
5  1.24144  1.25945  87.00000  43.50000
5  1.24170  1.25972  88.00000  44.00000
5  1.24194  1.25998  89.00000  44.50000
5  1.24219  1.26024  90.00000  45.00000
5  1.24243  1.26050  91.00000  45.50000
5  1.24268  1.26075  92.00000  46.00000
5  1.24291  1.26100  93.00000  46.50000
5  1.24315  1.26125  94.00000  47.00000
5  1.24338  1.26150  95.00000  47.50000
5  1.24361  1.26174  96.00000  48.00000
5  1.24384  1.26198  97.00000  48.50000
5  1.24407  1.26222  98.00000  49.00000
5  1.24429  1.26246  99.00000  49.50000
5  1.24451  1.26270  100.00000  50.00000
