# Supplementary material for: Regional biaxial mechanical data of the mitral and tricuspid valve anterior leaflets
Source: Data Brief. 2019 May 22;24:103961. doi: 10.1016/j.dib.2019.103961 (PMC6545396; doi:10.1016/j.dib.2019.103961)
Supplement: Multimedia component 2 [file mmc2.zip › NewTextFiles/regional_data_MVAL112-B.txt]

0.557 
3.80 
1  1.10302  1.22113  0.00000  0.00000
1  1.15563  1.27702  1.00000  1.00000
1  1.18249  1.30495  2.00000  2.00000
1  1.19846  1.32158  3.00000  3.00000
1  1.20986  1.33347  4.00000  4.00000
1  1.21873  1.34272  5.00000  5.00000
1  1.22600  1.35030  6.00000  6.00000
1  1.23215  1.35672  7.00000  7.00000
1  1.23749  1.36228  8.00000  8.00000
1  1.24220  1.36720  9.00000  9.00000
1  1.24642  1.37160  10.00000  10.00000
1  1.25023  1.37558  11.00000  11.00000
1  1.25372  1.37922  12.00000  12.00000
1  1.25693  1.38256  13.00000  13.00000
1  1.25990  1.38566  14.00000  14.00000
1  1.26266  1.38855  15.00000  15.00000
1  1.26525  1.39125  16.00000  16.00000
1  1.26768  1.39379  17.00000  17.00000
1  1.26998  1.39618  18.00000  18.00000
1  1.27215  1.39845  19.00000  19.00000
1  1.27421  1.40059  20.00000  20.00000
1  1.27616  1.40264  21.00000  21.00000
1  1.27803  1.40459  22.00000  22.00000
1  1.27982  1.40645  23.00000  23.00000
1  1.28153  1.40823  24.00000  24.00000
1  1.28316  1.40995  25.00000  25.00000
1  1.28474  1.41159  26.00000  26.00000
1  1.28626  1.41317  27.00000  27.00000
1  1.28772  1.41470  28.00000  28.00000
1  1.28913  1.41617  29.00000  29.00000
1  1.29049  1.41759  30.00000  30.00000
1  1.29181  1.41896  31.00000  31.00000
1  1.29308  1.42030  32.00000  32.00000
1  1.29432  1.42159  33.00000  33.00000
1  1.29552  1.42284  34.00000  34.00000
1  1.29668  1.42405  35.00000  35.00000
1  1.29781  1.42523  36.00000  36.00000
1  1.29892  1.42638  37.00000  37.00000
1  1.29999  1.42750  38.00000  38.00000
1  1.30103  1.42859  39.00000  39.00000
1  1.30205  1.42965  40.00000  40.00000
1  1.30304  1.43069  41.00000  41.00000
1  1.30401  1.43170  42.00000  42.00000
1  1.30496  1.43269  43.00000  43.00000
1  1.30588  1.43365  44.00000  44.00000
1  1.30678  1.43460  45.00000  45.00000
1  1.30767  1.43552  46.00000  46.00000
1  1.30853  1.43642  47.00000  47.00000
1  1.30938  1.43730  48.00000  48.00000
1  1.31021  1.43817  49.00000  49.00000
1  1.31102  1.43902  50.00000  50.00000
1  1.31181  1.43985  51.00000  51.00000
1  1.31260  1.44066  52.00000  52.00000
1  1.31336  1.44146  53.00000  53.00000
1  1.31411  1.44225  54.00000  54.00000
1  1.31485  1.44302  55.00000  55.00000
1  1.31558  1.44377  56.00000  56.00000
1  1.31629  1.44452  57.00000  57.00000
1  1.31699  1.44525  58.00000  58.00000
1  1.31767  1.44596  59.00000  59.00000
1  1.31835  1.44667  60.00000  60.00000
1  1.31901  1.44736  61.00000  61.00000
1  1.31967  1.44805  62.00000  62.00000
1  1.32031  1.44872  63.00000  63.00000
1  1.32094  1.44938  64.00000  64.00000
1  1.32157  1.45003  65.00000  65.00000
1  1.32218  1.45067  66.00000  66.00000
1  1.32279  1.45130  67.00000  67.00000
1  1.32338  1.45192  68.00000  68.00000
1  1.32397  1.45254  69.00000  69.00000
1  1.32455  1.45314  70.00000  70.00000
1  1.32512  1.45373  71.00000  71.00000
1  1.32568  1.45432  72.00000  72.00000
1  1.32624  1.45490  73.00000  73.00000
1  1.32678  1.45547  74.00000  74.00000
1  1.32732  1.45604  75.00000  75.00000
1  1.32786  1.45659  76.00000  76.00000
1  1.32838  1.45714  77.00000  77.00000
1  1.32890  1.45768  78.00000  78.00000
1  1.32941  1.45822  79.00000  79.00000
1  1.32992  1.45874  80.00000  80.00000
1  1.33042  1.45927  81.00000  81.00000
1  1.33091  1.45978  82.00000  82.00000
1  1.33140  1.46029  83.00000  83.00000
1  1.33188  1.46079  84.00000  84.00000
1  1.33236  1.46129  85.00000  85.00000
1  1.33283  1.46178  86.00000  86.00000
1  1.33329  1.46227  87.00000  87.00000
1  1.33375  1.46275  88.00000  88.00000
1  1.33421  1.46322  89.00000  89.00000
1  1.33466  1.46369  90.00000  90.00000
1  1.33510  1.46415  91.00000  91.00000
1  1.33554  1.46461  92.00000  92.00000
1  1.33597  1.46507  93.00000  93.00000
1  1.33641  1.46552  94.00000  94.00000
1  1.33683  1.46596  95.00000  95.00000
1  1.33725  1.46640  96.00000  96.00000
1  1.33767  1.46683  97.00000  97.00000
1  1.33808  1.46727  98.00000  98.00000
1  1.33849  1.46769  99.00000  99.00000
1  1.33889  1.46811  100.00000  100.00000
2  1.10302  1.22113  0.00000  0.00000
2  1.14281  1.27252  0.75000  1.00000
2  1.16970  1.30072  1.50000  2.00000
2  1.18578  1.31753  2.25000  3.00000
2  1.19729  1.32955  3.00000  4.00000
2  1.20626  1.33891  3.75000  5.00000
2  1.21361  1.34657  4.50000  6.00000
2  1.21983  1.35307  5.25000  7.00000
2  1.22524  1.35870  6.00000  8.00000
2  1.23001  1.36367  6.75000  9.00000
2  1.23428  1.36812  7.50000  10.00000
2  1.23815  1.37215  8.25000  11.00000
2  1.24168  1.37583  9.00000  12.00000
2  1.24493  1.37921  9.75000  13.00000
2  1.24794  1.38235  10.50000  14.00000
2  1.25075  1.38527  11.25000  15.00000
2  1.25337  1.38801  12.00000  16.00000
2  1.25584  1.39057  12.75000  17.00000
2  1.25816  1.39300  13.50000  18.00000
2  1.26037  1.39529  14.25000  19.00000
2  1.26245  1.39746  15.00000  20.00000
2  1.26444  1.39953  15.75000  21.00000
2  1.26633  1.40150  16.50000  22.00000
2  1.26814  1.40339  17.25000  23.00000
2  1.26988  1.40519  18.00000  24.00000
2  1.27154  1.40692  18.75000  25.00000
2  1.27314  1.40859  19.50000  26.00000
2  1.27468  1.41019  20.25000  27.00000
2  1.27616  1.41173  21.00000  28.00000
2  1.27759  1.41322  21.75000  29.00000
2  1.27897  1.41466  22.50000  30.00000
2  1.28031  1.41605  23.25000  31.00000
2  1.28160  1.41740  24.00000  32.00000
2  1.28286  1.41870  24.75000  33.00000
2  1.28407  1.41997  25.50000  34.00000
2  1.28526  1.42120  26.25000  35.00000
2  1.28641  1.42240  27.00000  36.00000
2  1.28752  1.42356  27.75000  37.00000
2  1.28861  1.42469  28.50000  38.00000
2  1.28967  1.42579  29.25000  39.00000
2  1.29070  1.42687  30.00000  40.00000
2  1.29171  1.42792  30.75000  41.00000
2  1.29269  1.42894  31.50000  42.00000
2  1.29365  1.42994  32.25000  43.00000
2  1.29459  1.43092  33.00000  44.00000
2  1.29551  1.43187  33.75000  45.00000
2  1.29640  1.43280  34.50000  46.00000
2  1.29728  1.43372  35.25000  47.00000
2  1.29814  1.43461  36.00000  48.00000
2  1.29898  1.43549  36.75000  49.00000
2  1.29981  1.43634  37.50000  50.00000
2  1.30061  1.43718  38.25000  51.00000
2  1.30141  1.43801  39.00000  52.00000
2  1.30218  1.43882  39.75000  53.00000
2  1.30295  1.43961  40.50000  54.00000
2  1.30369  1.44039  41.25000  55.00000
2  1.30443  1.44116  42.00000  56.00000
2  1.30515  1.44191  42.75000  57.00000
2  1.30586  1.44265  43.50000  58.00000
2  1.30656  1.44337  44.25000  59.00000
2  1.30725  1.44409  45.00000  60.00000
2  1.30792  1.44479  45.75000  61.00000
2  1.30858  1.44548  46.50000  62.00000
2  1.30924  1.44616  47.25000  63.00000
2  1.30988  1.44683  48.00000  64.00000
2  1.31051  1.44749  48.75000  65.00000
2  1.31114  1.44814  49.50000  66.00000
2  1.31175  1.44878  50.25000  67.00000
2  1.31235  1.44940  51.00000  68.00000
2  1.31295  1.45002  51.75000  69.00000
2  1.31354  1.45064  52.50000  70.00000
2  1.31412  1.45124  53.25000  71.00000
2  1.31469  1.45183  54.00000  72.00000
2  1.31525  1.45242  54.75000  73.00000
2  1.31581  1.45300  55.50000  74.00000
2  1.31635  1.45357  56.25000  75.00000
2  1.31689  1.45413  57.00000  76.00000
2  1.31743  1.45469  57.75000  77.00000
2  1.31796  1.45523  58.50000  78.00000
2  1.31848  1.45578  59.25000  79.00000
2  1.31899  1.45631  60.00000  80.00000
2  1.31950  1.45684  60.75000  81.00000
2  1.32000  1.45736  61.50000  82.00000
2  1.32049  1.45787  62.25000  83.00000
2  1.32098  1.45838  63.00000  84.00000
2  1.32146  1.45889  63.75000  85.00000
2  1.32194  1.45938  64.50000  86.00000
2  1.32241  1.45987  65.25000  87.00000
2  1.32288  1.46036  66.00000  88.00000
2  1.32334  1.46084  66.75000  89.00000
2  1.32380  1.46131  67.50000  90.00000
2  1.32425  1.46178  68.25000  91.00000
2  1.32470  1.46225  69.00000  92.00000
2  1.32514  1.46271  69.75000  93.00000
2  1.32557  1.46316  70.50000  94.00000
2  1.32601  1.46361  71.25000  95.00000
2  1.32643  1.46406  72.00000  96.00000
2  1.32686  1.46450  72.75000  97.00000
2  1.32727  1.46493  73.50000  98.00000
2  1.32769  1.46536  74.25000  99.00000
2  1.32810  1.46579  75.00000  100.00000
3  1.10302  1.22113  0.00000  0.00000
3  1.16521  1.27616  1.00000  0.75000
3  1.19062  1.30376  2.00000  1.50000
3  1.20563  1.32018  3.00000  2.25000
3  1.21632  1.33191  4.00000  3.00000
3  1.22463  1.34104  5.00000  3.75000
3  1.23143  1.34852  6.00000  4.50000
3  1.23719  1.35485  7.00000  5.25000
3  1.24218  1.36035  8.00000  6.00000
3  1.24658  1.36519  9.00000  6.75000
3  1.25052  1.36953  10.00000  7.50000
3  1.25409  1.37346  11.00000  8.25000
3  1.25734  1.37705  12.00000  9.00000
3  1.26034  1.38035  13.00000  9.75000
3  1.26311  1.38341  14.00000  10.50000
3  1.26570  1.38626  15.00000  11.25000
3  1.26811  1.38893  16.00000  12.00000
3  1.27038  1.39143  17.00000  12.75000
3  1.27252  1.39379  18.00000  13.50000
3  1.27455  1.39603  19.00000  14.25000
3  1.27647  1.39814  20.00000  15.00000
3  1.27830  1.40016  21.00000  15.75000
3  1.28004  1.40208  22.00000  16.50000
3  1.28171  1.40392  23.00000  17.25000
3  1.28330  1.40568  24.00000  18.00000
3  1.28483  1.40737  25.00000  18.75000
3  1.28630  1.40899  26.00000  19.50000
3  1.28772  1.41055  27.00000  20.25000
3  1.28908  1.41206  28.00000  21.00000
3  1.29039  1.41351  29.00000  21.75000
3  1.29167  1.41491  30.00000  22.50000
3  1.29289  1.41627  31.00000  23.25000
3  1.29408  1.41758  32.00000  24.00000
3  1.29524  1.41885  33.00000  24.75000
3  1.29636  1.42009  34.00000  25.50000
3  1.29744  1.42129  35.00000  26.25000
3  1.29850  1.42245  36.00000  27.00000
3  1.29953  1.42359  37.00000  27.75000
3  1.30053  1.42469  38.00000  28.50000
3  1.30150  1.42576  39.00000  29.25000
3  1.30245  1.42681  40.00000  30.00000
3  1.30338  1.42783  41.00000  30.75000
3  1.30428  1.42883  42.00000  31.50000
3  1.30516  1.42981  43.00000  32.25000
3  1.30602  1.43076  44.00000  33.00000
3  1.30687  1.43169  45.00000  33.75000
3  1.30769  1.43260  46.00000  34.50000
3  1.30850  1.43349  47.00000  35.25000
3  1.30929  1.43436  48.00000  36.00000
3  1.31006  1.43521  49.00000  36.75000
3  1.31082  1.43605  50.00000  37.50000
3  1.31156  1.43687  51.00000  38.25000
3  1.31229  1.43767  52.00000  39.00000
3  1.31300  1.43846  53.00000  39.75000
3  1.31370  1.43923  54.00000  40.50000
3  1.31439  1.43999  55.00000  41.25000
3  1.31507  1.44074  56.00000  42.00000
3  1.31573  1.44147  57.00000  42.75000
3  1.31638  1.44219  58.00000  43.50000
3  1.31702  1.44290  59.00000  44.25000
3  1.31765  1.44360  60.00000  45.00000
3  1.31827  1.44428  61.00000  45.75000
3  1.31888  1.44495  62.00000  46.50000
3  1.31948  1.44562  63.00000  47.25000
3  1.32008  1.44627  64.00000  48.00000
3  1.32066  1.44691  65.00000  48.75000
3  1.32123  1.44754  66.00000  49.50000
3  1.32179  1.44817  67.00000  50.25000
3  1.32235  1.44878  68.00000  51.00000
3  1.32290  1.44938  69.00000  51.75000
3  1.32344  1.44998  70.00000  52.50000
3  1.32397  1.45057  71.00000  53.25000
3  1.32449  1.45115  72.00000  54.00000
3  1.32501  1.45172  73.00000  54.75000
3  1.32552  1.45228  74.00000  55.50000
3  1.32602  1.45284  75.00000  56.25000
3  1.32652  1.45339  76.00000  57.00000
3  1.32701  1.45393  77.00000  57.75000
3  1.32750  1.45446  78.00000  58.50000
3  1.32797  1.45499  79.00000  59.25000
3  1.32844  1.45551  80.00000  60.00000
3  1.32891  1.45602  81.00000  60.75000
3  1.32937  1.45653  82.00000  61.50000
3  1.32983  1.45703  83.00000  62.25000
3  1.33028  1.45753  84.00000  63.00000
3  1.33072  1.45802  85.00000  63.75000
3  1.33116  1.45851  86.00000  64.50000
3  1.33159  1.45898  87.00000  65.25000
3  1.33202  1.45946  88.00000  66.00000
3  1.33244  1.45993  89.00000  66.75000
3  1.33286  1.46039  90.00000  67.50000
3  1.33328  1.46085  91.00000  68.25000
3  1.33369  1.46130  92.00000  69.00000
3  1.33409  1.46175  93.00000  69.75000
3  1.33449  1.46219  94.00000  70.50000
3  1.33489  1.46263  95.00000  71.25000
3  1.33528  1.46306  96.00000  72.00000
3  1.33567  1.46349  97.00000  72.75000
3  1.33606  1.46392  98.00000  73.50000
3  1.33644  1.46434  99.00000  74.25000
3  1.33682  1.46475  100.00000  75.00000
4  1.10302  1.22113  0.00000  0.00000
4  1.12563  1.24737  0.50000  1.00000
4  1.15087  1.27589  1.00000  2.00000
4  1.16604  1.29289  1.50000  3.00000
4  1.17693  1.30503  2.00000  4.00000
4  1.18542  1.31449  2.50000  5.00000
4  1.19238  1.32224  3.00000  6.00000
4  1.19829  1.32880  3.50000  7.00000
4  1.20341  1.33449  4.00000  8.00000
4  1.20794  1.33952  4.50000  9.00000
4  1.21199  1.34402  5.00000  10.00000
4  1.21566  1.34809  5.50000  11.00000
4  1.21902  1.35181  6.00000  12.00000
4  1.22210  1.35523  6.50000  13.00000
4  1.22496  1.35840  7.00000  14.00000
4  1.22763  1.36135  7.50000  15.00000
4  1.23012  1.36412  8.00000  16.00000
4  1.23246  1.36671  8.50000  17.00000
4  1.23467  1.36916  9.00000  18.00000
4  1.23676  1.37148  9.50000  19.00000
4  1.23875  1.37367  10.00000  20.00000
4  1.24063  1.37576  10.50000  21.00000
4  1.24243  1.37776  11.00000  22.00000
4  1.24415  1.37966  11.50000  23.00000
4  1.24580  1.38149  12.00000  24.00000
4  1.24738  1.38324  12.50000  25.00000
4  1.24890  1.38492  13.00000  26.00000
4  1.25036  1.38654  13.50000  27.00000
4  1.25177  1.38810  14.00000  28.00000
4  1.25313  1.38960  14.50000  29.00000
4  1.25444  1.39106  15.00000  30.00000
4  1.25571  1.39246  15.50000  31.00000
4  1.25694  1.39382  16.00000  32.00000
4  1.25813  1.39514  16.50000  33.00000
4  1.25929  1.39642  17.00000  34.00000
4  1.26041  1.39767  17.50000  35.00000
4  1.26150  1.39888  18.00000  36.00000
4  1.26257  1.40005  18.50000  37.00000
4  1.26360  1.40120  19.00000  38.00000
4  1.26461  1.40231  19.50000  39.00000
4  1.26559  1.40340  20.00000  40.00000
4  1.26654  1.40446  20.50000  41.00000
4  1.26748  1.40549  21.00000  42.00000
4  1.26839  1.40650  21.50000  43.00000
4  1.26928  1.40749  22.00000  44.00000
4  1.27015  1.40845  22.50000  45.00000
4  1.27101  1.40940  23.00000  46.00000
4  1.27184  1.41032  23.50000  47.00000
4  1.27266  1.41122  24.00000  48.00000
4  1.27346  1.41211  24.50000  49.00000
4  1.27424  1.41297  25.00000  50.00000
4  1.27501  1.41382  25.50000  51.00000
4  1.27576  1.41466  26.00000  52.00000
4  1.27650  1.41548  26.50000  53.00000
4  1.27722  1.41628  27.00000  54.00000
4  1.27794  1.41707  27.50000  55.00000
4  1.27863  1.41784  28.00000  56.00000
4  1.27932  1.41860  28.50000  57.00000
4  1.28000  1.41935  29.00000  58.00000
4  1.28066  1.42008  29.50000  59.00000
4  1.28131  1.42080  30.00000  60.00000
4  1.28195  1.42151  30.50000  61.00000
4  1.28258  1.42221  31.00000  62.00000
4  1.28320  1.42290  31.50000  63.00000
4  1.28382  1.42357  32.00000  64.00000
4  1.28442  1.42424  32.50000  65.00000
4  1.28501  1.42489  33.00000  66.00000
4  1.28559  1.42554  33.50000  67.00000
4  1.28617  1.42617  34.00000  68.00000
4  1.28673  1.42680  34.50000  69.00000
4  1.28729  1.42742  35.00000  70.00000
4  1.28784  1.42803  35.50000  71.00000
4  1.28839  1.42863  36.00000  72.00000
4  1.28892  1.42922  36.50000  73.00000
4  1.28945  1.42981  37.00000  74.00000
4  1.28997  1.43038  37.50000  75.00000
4  1.29048  1.43095  38.00000  76.00000
4  1.29099  1.43151  38.50000  77.00000
4  1.29149  1.43207  39.00000  78.00000
4  1.29199  1.43261  39.50000  79.00000
4  1.29247  1.43315  40.00000  80.00000
4  1.29296  1.43369  40.50000  81.00000
4  1.29343  1.43421  41.00000  82.00000
4  1.29390  1.43473  41.50000  83.00000
4  1.29437  1.43525  42.00000  84.00000
4  1.29483  1.43576  42.50000  85.00000
4  1.29528  1.43626  43.00000  86.00000
4  1.29573  1.43676  43.50000  87.00000
4  1.29617  1.43725  44.00000  88.00000
4  1.29661  1.43773  44.50000  89.00000
4  1.29705  1.43821  45.00000  90.00000
4  1.29747  1.43869  45.50000  91.00000
4  1.29790  1.43916  46.00000  92.00000
4  1.29832  1.43962  46.50000  93.00000
4  1.29873  1.44008  47.00000  94.00000
4  1.29914  1.44053  47.50000  95.00000
4  1.29955  1.44098  48.00000  96.00000
4  1.29995  1.44143  48.50000  97.00000
4  1.30035  1.44187  49.00000  98.00000
4  1.30074  1.44231  49.50000  99.00000
4  1.30113  1.44274  50.00000  100.00000
5  1.10302  1.22113  0.00000  0.00000
5  1.17548  1.26729  1.00000  0.50000
5  1.20020  1.29475  2.00000  1.00000
5  1.21475  1.31117  3.00000  1.50000
5  1.22510  1.32292  4.00000  2.00000
5  1.23314  1.33208  5.00000  2.50000
5  1.23971  1.33959  6.00000  3.00000
5  1.24528  1.34595  7.00000  3.50000
5  1.25010  1.35146  8.00000  4.00000
5  1.25435  1.35633  9.00000  4.50000
5  1.25815  1.36070  10.00000  5.00000
5  1.26160  1.36465  11.00000  5.50000
5  1.26474  1.36825  12.00000  6.00000
5  1.26763  1.37157  13.00000  6.50000
5  1.27031  1.37465  14.00000  7.00000
5  1.27281  1.37751  15.00000  7.50000
5  1.27514  1.38019  16.00000  8.00000
5  1.27733  1.38271  17.00000  8.50000
5  1.27940  1.38508  18.00000  9.00000
5  1.28135  1.38733  19.00000  9.50000
5  1.28321  1.38946  20.00000  10.00000
5  1.28497  1.39149  21.00000  10.50000
5  1.28665  1.39343  22.00000  11.00000
5  1.28826  1.39528  23.00000  11.50000
5  1.28980  1.39705  24.00000  12.00000
5  1.29128  1.39874  25.00000  12.50000
5  1.29269  1.40038  26.00000  13.00000
5  1.29406  1.40195  27.00000  13.50000
5  1.29537  1.40346  28.00000  14.00000
5  1.29664  1.40492  29.00000  14.50000
5  1.29787  1.40633  30.00000  15.00000
5  1.29906  1.40769  31.00000  15.50000
5  1.30020  1.40902  32.00000  16.00000
5  1.30132  1.41030  33.00000  16.50000
5  1.30240  1.41154  34.00000  17.00000
5  1.30345  1.41275  35.00000  17.50000
5  1.30446  1.41392  36.00000  18.00000
5  1.30546  1.41506  37.00000  18.50000
5  1.30642  1.41617  38.00000  19.00000
5  1.30736  1.41725  39.00000  19.50000
5  1.30828  1.41831  40.00000  20.00000
5  1.30917  1.41934  41.00000  20.50000
5  1.31004  1.42034  42.00000  21.00000
5  1.31089  1.42132  43.00000  21.50000
5  1.31172  1.42228  44.00000  22.00000
5  1.31254  1.42321  45.00000  22.50000
5  1.31333  1.42413  46.00000  23.00000
5  1.31411  1.42502  47.00000  23.50000
5  1.31487  1.42590  48.00000  24.00000
5  1.31562  1.42676  49.00000  24.50000
5  1.31635  1.42760  50.00000  25.00000
5  1.31707  1.42843  51.00000  25.50000
5  1.31777  1.42924  52.00000  26.00000
5  1.31846  1.43003  53.00000  26.50000
5  1.31913  1.43081  54.00000  27.00000
5  1.31980  1.43157  55.00000  27.50000
5  1.32045  1.43232  56.00000  28.00000
5  1.32109  1.43306  57.00000  28.50000
5  1.32172  1.43379  58.00000  29.00000
5  1.32234  1.43450  59.00000  29.50000
5  1.32295  1.43520  60.00000  30.00000
5  1.32354  1.43589  61.00000  30.50000
5  1.32413  1.43657  62.00000  31.00000
5  1.32471  1.43723  63.00000  31.50000
5  1.32528  1.43789  64.00000  32.00000
5  1.32584  1.43854  65.00000  32.50000
5  1.32640  1.43917  66.00000  33.00000
5  1.32694  1.43980  67.00000  33.50000
5  1.32748  1.44042  68.00000  34.00000
5  1.32800  1.44102  69.00000  34.50000
5  1.32852  1.44162  70.00000  35.00000
5  1.32904  1.44222  71.00000  35.50000
5  1.32954  1.44280  72.00000  36.00000
5  1.33004  1.44337  73.00000  36.50000
5  1.33054  1.44394  74.00000  37.00000
5  1.33102  1.44450  75.00000  37.50000
5  1.33150  1.44505  76.00000  38.00000
5  1.33197  1.44560  77.00000  38.50000
5  1.33244  1.44613  78.00000  39.00000
5  1.33290  1.44667  79.00000  39.50000
5  1.33336  1.44719  80.00000  40.00000
5  1.33381  1.44771  81.00000  40.50000
5  1.33425  1.44822  82.00000  41.00000
5  1.33469  1.44872  83.00000  41.50000
5  1.33512  1.44922  84.00000  42.00000
5  1.33555  1.44972  85.00000  42.50000
5  1.33597  1.45020  86.00000  43.00000
5  1.33639  1.45069  87.00000  43.50000
5  1.33681  1.45116  88.00000  44.00000
5  1.33721  1.45163  89.00000  44.50000
5  1.33762  1.45210  90.00000  45.00000
5  1.33802  1.45256  91.00000  45.50000
5  1.33841  1.45302  92.00000  46.00000
5  1.33880  1.45347  93.00000  46.50000
5  1.33919  1.45391  94.00000  47.00000
5  1.33957  1.45435  95.00000  47.50000
5  1.33995  1.45479  96.00000  48.00000
5  1.34033  1.45522  97.00000  48.50000
5  1.34070  1.45565  98.00000  49.00000
5  1.34107  1.45607  99.00000  49.50000
5  1.34143  1.45649  100.00000  50.00000
