# Supplementary material for: Regional biaxial mechanical data of the mitral and tricuspid valve anterior leaflets
Source: Data Brief. 2019 May 22;24:103961. doi: 10.1016/j.dib.2019.103961 (PMC6545396; doi:10.1016/j.dib.2019.103961)
Supplement: Multimedia component 2 [file mmc2.zip › NewTextFiles/regional_data_MVAL112-C.txt]

0.490 
4.00 
1  1.25758  1.26494  0.00000  0.00000
1  1.29331  1.28548  1.00000  1.00000
1  1.31591  1.30800  2.00000  2.00000
1  1.32935  1.32149  3.00000  3.00000
1  1.33895  1.33116  4.00000  4.00000
1  1.34642  1.33870  5.00000  5.00000
1  1.35254  1.34488  6.00000  6.00000
1  1.35772  1.35011  7.00000  7.00000
1  1.36221  1.35465  8.00000  8.00000
1  1.36618  1.35867  9.00000  9.00000
1  1.36973  1.36226  10.00000  10.00000
1  1.37294  1.36551  11.00000  11.00000
1  1.37587  1.36848  12.00000  12.00000
1  1.37857  1.37122  13.00000  13.00000
1  1.38108  1.37375  14.00000  14.00000
1  1.38340  1.37611  15.00000  15.00000
1  1.38558  1.37832  16.00000  16.00000
1  1.38763  1.38039  17.00000  17.00000
1  1.38956  1.38235  18.00000  18.00000
1  1.39139  1.38420  19.00000  19.00000
1  1.39312  1.38596  20.00000  20.00000
1  1.39477  1.38763  21.00000  21.00000
1  1.39634  1.38922  22.00000  22.00000
1  1.39785  1.39074  23.00000  23.00000
1  1.39929  1.39220  24.00000  24.00000
1  1.40067  1.39360  25.00000  25.00000
1  1.40199  1.39495  26.00000  26.00000
1  1.40327  1.39624  27.00000  27.00000
1  1.40450  1.39749  28.00000  28.00000
1  1.40569  1.39869  29.00000  29.00000
1  1.40683  1.39985  30.00000  30.00000
1  1.40794  1.40098  31.00000  31.00000
1  1.40902  1.40207  32.00000  32.00000
1  1.41006  1.40312  33.00000  33.00000
1  1.41107  1.40415  34.00000  34.00000
1  1.41205  1.40514  35.00000  35.00000
1  1.41300  1.40611  36.00000  36.00000
1  1.41393  1.40705  37.00000  37.00000
1  1.41483  1.40796  38.00000  38.00000
1  1.41571  1.40885  39.00000  39.00000
1  1.41657  1.40972  40.00000  40.00000
1  1.41740  1.41057  41.00000  41.00000
1  1.41822  1.41140  42.00000  42.00000
1  1.41901  1.41220  43.00000  43.00000
1  1.41979  1.41299  44.00000  44.00000
1  1.42055  1.41376  45.00000  45.00000
1  1.42130  1.41452  46.00000  46.00000
1  1.42202  1.41526  47.00000  47.00000
1  1.42274  1.41598  48.00000  48.00000
1  1.42343  1.41669  49.00000  49.00000
1  1.42412  1.41738  50.00000  50.00000
1  1.42479  1.41806  51.00000  51.00000
1  1.42545  1.41873  52.00000  52.00000
1  1.42609  1.41938  53.00000  53.00000
1  1.42672  1.42002  54.00000  54.00000
1  1.42735  1.42065  55.00000  55.00000
1  1.42796  1.42127  56.00000  56.00000
1  1.42855  1.42188  57.00000  57.00000
1  1.42914  1.42248  58.00000  58.00000
1  1.42972  1.42306  59.00000  59.00000
1  1.43029  1.42364  60.00000  60.00000
1  1.43085  1.42421  61.00000  61.00000
1  1.43140  1.42477  62.00000  62.00000
1  1.43194  1.42532  63.00000  63.00000
1  1.43248  1.42586  64.00000  64.00000
1  1.43300  1.42639  65.00000  65.00000
1  1.43352  1.42692  66.00000  66.00000
1  1.43403  1.42743  67.00000  67.00000
1  1.43453  1.42794  68.00000  68.00000
1  1.43502  1.42844  69.00000  69.00000
1  1.43551  1.42894  70.00000  70.00000
1  1.43599  1.42942  71.00000  71.00000
1  1.43646  1.42990  72.00000  72.00000
1  1.43693  1.43038  73.00000  73.00000
1  1.43739  1.43085  74.00000  74.00000
1  1.43785  1.43131  75.00000  75.00000
1  1.43830  1.43176  76.00000  76.00000
1  1.43874  1.43221  77.00000  77.00000
1  1.43917  1.43265  78.00000  78.00000
1  1.43961  1.43309  79.00000  79.00000
1  1.44003  1.43352  80.00000  80.00000
1  1.44045  1.43395  81.00000  81.00000
1  1.44087  1.43437  82.00000  82.00000
1  1.44128  1.43479  83.00000  83.00000
1  1.44168  1.43520  84.00000  84.00000
1  1.44209  1.43561  85.00000  85.00000
1  1.44248  1.43601  86.00000  86.00000
1  1.44287  1.43640  87.00000  87.00000
1  1.44326  1.43680  88.00000  88.00000
1  1.44364  1.43719  89.00000  89.00000
1  1.44402  1.43757  90.00000  90.00000
1  1.44440  1.43795  91.00000  91.00000
1  1.44477  1.43832  92.00000  92.00000
1  1.44513  1.43870  93.00000  93.00000
1  1.44549  1.43906  94.00000  94.00000
1  1.44585  1.43943  95.00000  95.00000
1  1.44621  1.43979  96.00000  96.00000
1  1.44656  1.44014  97.00000  97.00000
1  1.44691  1.44050  98.00000  98.00000
1  1.44725  1.44084  99.00000  99.00000
1  1.44759  1.44119  100.00000  100.00000
2  1.25758  1.26494  0.00000  0.00000
2  1.28850  1.29944  0.75000  1.00000
2  1.31022  1.32102  1.50000  2.00000
2  1.32315  1.33381  2.25000  3.00000
2  1.33238  1.34294  3.00000  4.00000
2  1.33956  1.35004  3.75000  5.00000
2  1.34545  1.35585  4.50000  6.00000
2  1.35043  1.36076  5.25000  7.00000
2  1.35476  1.36503  6.00000  8.00000
2  1.35857  1.36879  6.75000  9.00000
2  1.36199  1.37216  7.50000  10.00000
2  1.36508  1.37521  8.25000  11.00000
2  1.36790  1.37799  9.00000  12.00000
2  1.37050  1.38055  9.75000  13.00000
2  1.37291  1.38293  10.50000  14.00000
2  1.37515  1.38514  11.25000  15.00000
2  1.37725  1.38720  12.00000  16.00000
2  1.37922  1.38914  12.75000  17.00000
2  1.38107  1.39098  13.50000  18.00000
2  1.38283  1.39271  14.25000  19.00000
2  1.38450  1.39435  15.00000  20.00000
2  1.38609  1.39592  15.75000  21.00000
2  1.38760  1.39741  16.50000  22.00000
2  1.38905  1.39883  17.25000  23.00000
2  1.39043  1.40020  18.00000  24.00000
2  1.39176  1.40151  18.75000  25.00000
2  1.39303  1.40276  19.50000  26.00000
2  1.39426  1.40397  20.25000  27.00000
2  1.39545  1.40514  21.00000  28.00000
2  1.39659  1.40626  21.75000  29.00000
2  1.39769  1.40735  22.50000  30.00000
2  1.39876  1.40840  23.25000  31.00000
2  1.39979  1.40942  24.00000  32.00000
2  1.40079  1.41041  24.75000  33.00000
2  1.40177  1.41137  25.50000  34.00000
2  1.40271  1.41230  26.25000  35.00000
2  1.40363  1.41320  27.00000  36.00000
2  1.40452  1.41408  27.75000  37.00000
2  1.40539  1.41493  28.50000  38.00000
2  1.40623  1.41577  29.25000  39.00000
2  1.40706  1.41658  30.00000  40.00000
2  1.40786  1.41737  30.75000  41.00000
2  1.40865  1.41814  31.50000  42.00000
2  1.40941  1.41890  32.25000  43.00000
2  1.41016  1.41964  33.00000  44.00000
2  1.41089  1.42036  33.75000  45.00000
2  1.41161  1.42106  34.50000  46.00000
2  1.41231  1.42175  35.25000  47.00000
2  1.41300  1.42243  36.00000  48.00000
2  1.41367  1.42309  36.75000  49.00000
2  1.41433  1.42374  37.50000  50.00000
2  1.41497  1.42437  38.25000  51.00000
2  1.41560  1.42500  39.00000  52.00000
2  1.41622  1.42561  39.75000  53.00000
2  1.41683  1.42621  40.50000  54.00000
2  1.41743  1.42680  41.25000  55.00000
2  1.41802  1.42738  42.00000  56.00000
2  1.41859  1.42794  42.75000  57.00000
2  1.41916  1.42850  43.50000  58.00000
2  1.41972  1.42905  44.25000  59.00000
2  1.42027  1.42959  45.00000  60.00000
2  1.42080  1.43012  45.75000  61.00000
2  1.42133  1.43064  46.50000  62.00000
2  1.42185  1.43116  47.25000  63.00000
2  1.42237  1.43166  48.00000  64.00000
2  1.42287  1.43216  48.75000  65.00000
2  1.42337  1.43265  49.50000  66.00000
2  1.42386  1.43313  50.25000  67.00000
2  1.42434  1.43361  51.00000  68.00000
2  1.42482  1.43408  51.75000  69.00000
2  1.42529  1.43454  52.50000  70.00000
2  1.42575  1.43499  53.25000  71.00000
2  1.42621  1.43544  54.00000  72.00000
2  1.42666  1.43588  54.75000  73.00000
2  1.42710  1.43632  55.50000  74.00000
2  1.42754  1.43675  56.25000  75.00000
2  1.42797  1.43718  57.00000  76.00000
2  1.42839  1.43760  57.75000  77.00000
2  1.42881  1.43801  58.50000  78.00000
2  1.42923  1.43842  59.25000  79.00000
2  1.42964  1.43882  60.00000  80.00000
2  1.43004  1.43922  60.75000  81.00000
2  1.43044  1.43962  61.50000  82.00000
2  1.43084  1.44001  62.25000  83.00000
2  1.43123  1.44039  63.00000  84.00000
2  1.43161  1.44077  63.75000  85.00000
2  1.43200  1.44115  64.50000  86.00000
2  1.43237  1.44152  65.25000  87.00000
2  1.43275  1.44188  66.00000  88.00000
2  1.43311  1.44225  66.75000  89.00000
2  1.43348  1.44260  67.50000  90.00000
2  1.43384  1.44296  68.25000  91.00000
2  1.43419  1.44331  69.00000  92.00000
2  1.43455  1.44366  69.75000  93.00000
2  1.43489  1.44400  70.50000  94.00000
2  1.43524  1.44434  71.25000  95.00000
2  1.43558  1.44468  72.00000  96.00000
2  1.43592  1.44501  72.75000  97.00000
2  1.43625  1.44534  73.50000  98.00000
2  1.43658  1.44566  74.25000  99.00000
2  1.43691  1.44599  75.00000  100.00000
3  1.25758  1.26494  0.00000  0.00000
3  1.29892  1.28699  1.00000  0.75000
3  1.32154  1.30796  2.00000  1.50000
3  1.33496  1.32049  3.00000  2.25000
3  1.34453  1.32947  4.00000  3.00000
3  1.35198  1.33646  5.00000  3.75000
3  1.35808  1.34219  6.00000  4.50000
3  1.36325  1.34704  7.00000  5.25000
3  1.36773  1.35126  8.00000  6.00000
3  1.37168  1.35498  9.00000  6.75000
3  1.37522  1.35831  10.00000  7.50000
3  1.37842  1.36132  11.00000  8.25000
3  1.38134  1.36407  12.00000  9.00000
3  1.38404  1.36661  13.00000  9.75000
3  1.38653  1.36896  14.00000  10.50000
3  1.38885  1.37114  15.00000  11.25000
3  1.39102  1.37319  16.00000  12.00000
3  1.39306  1.37511  17.00000  12.75000
3  1.39498  1.37692  18.00000  13.50000
3  1.39680  1.37864  19.00000  14.25000
3  1.39853  1.38027  20.00000  15.00000
3  1.40017  1.38182  21.00000  15.75000
3  1.40174  1.38329  22.00000  16.50000
3  1.40324  1.38470  23.00000  17.25000
3  1.40467  1.38606  24.00000  18.00000
3  1.40605  1.38735  25.00000  18.75000
3  1.40737  1.38860  26.00000  19.50000
3  1.40864  1.38980  27.00000  20.25000
3  1.40986  1.39095  28.00000  21.00000
3  1.41105  1.39207  29.00000  21.75000
3  1.41219  1.39314  30.00000  22.50000
3  1.41329  1.39419  31.00000  23.25000
3  1.41436  1.39520  32.00000  24.00000
3  1.41540  1.39617  33.00000  24.75000
3  1.41641  1.39712  34.00000  25.50000
3  1.41738  1.39804  35.00000  26.25000
3  1.41833  1.39894  36.00000  27.00000
3  1.41926  1.39981  37.00000  27.75000
3  1.42016  1.40066  38.00000  28.50000
3  1.42103  1.40148  39.00000  29.25000
3  1.42188  1.40229  40.00000  30.00000
3  1.42272  1.40307  41.00000  30.75000
3  1.42353  1.40384  42.00000  31.50000
3  1.42432  1.40459  43.00000  32.25000
3  1.42510  1.40532  44.00000  33.00000
3  1.42586  1.40603  45.00000  33.75000
3  1.42660  1.40673  46.00000  34.50000
3  1.42732  1.40742  47.00000  35.25000
3  1.42803  1.40809  48.00000  36.00000
3  1.42873  1.40874  49.00000  36.75000
3  1.42941  1.40938  50.00000  37.50000
3  1.43008  1.41001  51.00000  38.25000
3  1.43073  1.41063  52.00000  39.00000
3  1.43137  1.41124  53.00000  39.75000
3  1.43200  1.41183  54.00000  40.50000
3  1.43262  1.41242  55.00000  41.25000
3  1.43323  1.41299  56.00000  42.00000
3  1.43383  1.41355  57.00000  42.75000
3  1.43441  1.41411  58.00000  43.50000
3  1.43499  1.41465  59.00000  44.25000
3  1.43556  1.41518  60.00000  45.00000
3  1.43611  1.41571  61.00000  45.75000
3  1.43666  1.41623  62.00000  46.50000
3  1.43720  1.41674  63.00000  47.25000
3  1.43773  1.41724  64.00000  48.00000
3  1.43826  1.41773  65.00000  48.75000
3  1.43877  1.41822  66.00000  49.50000
3  1.43928  1.41870  67.00000  50.25000
3  1.43978  1.41917  68.00000  51.00000
3  1.44027  1.41963  69.00000  51.75000
3  1.44075  1.42009  70.00000  52.50000
3  1.44123  1.42054  71.00000  53.25000
3  1.44170  1.42099  72.00000  54.00000
3  1.44217  1.42142  73.00000  54.75000
3  1.44263  1.42186  74.00000  55.50000
3  1.44308  1.42228  75.00000  56.25000
3  1.44353  1.42271  76.00000  57.00000
3  1.44397  1.42312  77.00000  57.75000
3  1.44440  1.42353  78.00000  58.50000
3  1.44483  1.42394  79.00000  59.25000
3  1.44526  1.42434  80.00000  60.00000
3  1.44568  1.42473  81.00000  60.75000
3  1.44609  1.42512  82.00000  61.50000
3  1.44650  1.42551  83.00000  62.25000
3  1.44690  1.42589  84.00000  63.00000
3  1.44730  1.42627  85.00000  63.75000
3  1.44770  1.42664  86.00000  64.50000
3  1.44809  1.42701  87.00000  65.25000
3  1.44847  1.42737  88.00000  66.00000
3  1.44885  1.42773  89.00000  66.75000
3  1.44923  1.42809  90.00000  67.50000
3  1.44960  1.42844  91.00000  68.25000
3  1.44997  1.42879  92.00000  69.00000
3  1.45034  1.42913  93.00000  69.75000
3  1.45070  1.42947  94.00000  70.50000
3  1.45106  1.42981  95.00000  71.25000
3  1.45141  1.43014  96.00000  72.00000
3  1.45176  1.43047  97.00000  72.75000
3  1.45210  1.43080  98.00000  73.50000
3  1.45245  1.43112  99.00000  74.25000
3  1.45279  1.43144  100.00000  75.00000
4  1.25758  1.26494  0.00000  0.00000
4  1.27822  1.28240  0.50000  1.00000
4  1.29899  1.30480  1.00000  2.00000
4  1.31132  1.31816  1.50000  3.00000
4  1.32011  1.32772  2.00000  4.00000
4  1.32696  1.33517  2.50000  5.00000
4  1.33256  1.34127  3.00000  6.00000
4  1.33730  1.34643  3.50000  7.00000
4  1.34141  1.35092  4.00000  8.00000
4  1.34505  1.35487  4.50000  9.00000
4  1.34829  1.35842  5.00000  10.00000
4  1.35124  1.36163  5.50000  11.00000
4  1.35392  1.36456  6.00000  12.00000
4  1.35639  1.36725  6.50000  13.00000
4  1.35868  1.36975  7.00000  14.00000
4  1.36081  1.37208  7.50000  15.00000
4  1.36281  1.37425  8.00000  16.00000
4  1.36468  1.37630  8.50000  17.00000
4  1.36645  1.37823  9.00000  18.00000
4  1.36812  1.38005  9.50000  19.00000
4  1.36971  1.38178  10.00000  20.00000
4  1.37122  1.38343  10.50000  21.00000
4  1.37265  1.38500  11.00000  22.00000
4  1.37403  1.38650  11.50000  23.00000
4  1.37535  1.38794  12.00000  24.00000
4  1.37661  1.38932  12.50000  25.00000
4  1.37782  1.39064  13.00000  26.00000
4  1.37899  1.39192  13.50000  27.00000
4  1.38012  1.39315  14.00000  28.00000
4  1.38120  1.39433  14.50000  29.00000
4  1.38225  1.39548  15.00000  30.00000
4  1.38327  1.39659  15.50000  31.00000
4  1.38425  1.39766  16.00000  32.00000
4  1.38520  1.39870  16.50000  33.00000
4  1.38612  1.39971  17.00000  34.00000
4  1.38702  1.40069  17.50000  35.00000
4  1.38789  1.40164  18.00000  36.00000
4  1.38874  1.40257  18.50000  37.00000
4  1.38957  1.40347  19.00000  38.00000
4  1.39037  1.40435  19.50000  39.00000
4  1.39116  1.40521  20.00000  40.00000
4  1.39192  1.40604  20.50000  41.00000
4  1.39267  1.40686  21.00000  42.00000
4  1.39339  1.40765  21.50000  43.00000
4  1.39411  1.40843  22.00000  44.00000
4  1.39480  1.40919  22.50000  45.00000
4  1.39548  1.40993  23.00000  46.00000
4  1.39615  1.41066  23.50000  47.00000
4  1.39680  1.41137  24.00000  48.00000
4  1.39744  1.41207  24.50000  49.00000
4  1.39807  1.41275  25.00000  50.00000
4  1.39868  1.41342  25.50000  51.00000
4  1.39928  1.41408  26.00000  52.00000
4  1.39987  1.41472  26.50000  53.00000
4  1.40045  1.41536  27.00000  54.00000
4  1.40102  1.41598  27.50000  55.00000
4  1.40157  1.41659  28.00000  56.00000
4  1.40212  1.41719  28.50000  57.00000
4  1.40266  1.41777  29.00000  58.00000
4  1.40319  1.41835  29.50000  59.00000
4  1.40371  1.41892  30.00000  60.00000
4  1.40422  1.41948  30.50000  61.00000
4  1.40473  1.42003  31.00000  62.00000
4  1.40522  1.42057  31.50000  63.00000
4  1.40571  1.42111  32.00000  64.00000
4  1.40619  1.42163  32.50000  65.00000
4  1.40666  1.42215  33.00000  66.00000
4  1.40713  1.42266  33.50000  67.00000
4  1.40759  1.42316  34.00000  68.00000
4  1.40804  1.42365  34.50000  69.00000
4  1.40849  1.42414  35.00000  70.00000
4  1.40893  1.42462  35.50000  71.00000
4  1.40936  1.42509  36.00000  72.00000
4  1.40979  1.42556  36.50000  73.00000
4  1.41021  1.42602  37.00000  74.00000
4  1.41062  1.42647  37.50000  75.00000
4  1.41103  1.42692  38.00000  76.00000
4  1.41144  1.42736  38.50000  77.00000
4  1.41184  1.42780  39.00000  78.00000
4  1.41223  1.42823  39.50000  79.00000
4  1.41262  1.42866  40.00000  80.00000
4  1.41301  1.42908  40.50000  81.00000
4  1.41339  1.42949  41.00000  82.00000
4  1.41376  1.42990  41.50000  83.00000
4  1.41413  1.43031  42.00000  84.00000
4  1.41450  1.43071  42.50000  85.00000
4  1.41486  1.43110  43.00000  86.00000
4  1.41522  1.43150  43.50000  87.00000
4  1.41558  1.43188  44.00000  88.00000
4  1.41593  1.43226  44.50000  89.00000
4  1.41627  1.43264  45.00000  90.00000
4  1.41661  1.43302  45.50000  91.00000
4  1.41695  1.43339  46.00000  92.00000
4  1.41729  1.43375  46.50000  93.00000
4  1.41762  1.43411  47.00000  94.00000
4  1.41795  1.43447  47.50000  95.00000
4  1.41827  1.43483  48.00000  96.00000
4  1.41859  1.43518  48.50000  97.00000
4  1.41891  1.43553  49.00000  98.00000
4  1.41922  1.43587  49.50000  99.00000
4  1.41954  1.43621  50.00000  100.00000
5  1.25758  1.26494  0.00000  0.00000
5  1.29645  1.27524  1.00000  0.50000
5  1.31932  1.29523  2.00000  1.00000
5  1.33288  1.30729  3.00000  1.50000
5  1.34256  1.31596  4.00000  2.00000
5  1.35009  1.32273  5.00000  2.50000
5  1.35626  1.32828  6.00000  3.00000
5  1.36148  1.33299  7.00000  3.50000
5  1.36600  1.33708  8.00000  4.00000
5  1.37000  1.34069  9.00000  4.50000
5  1.37357  1.34393  10.00000  5.00000
5  1.37681  1.34686  11.00000  5.50000
5  1.37976  1.34954  12.00000  6.00000
5  1.38248  1.35200  13.00000  6.50000
5  1.38500  1.35429  14.00000  7.00000
5  1.38735  1.35641  15.00000  7.50000
5  1.38954  1.35840  16.00000  8.00000
5  1.39160  1.36027  17.00000  8.50000
5  1.39355  1.36204  18.00000  9.00000
5  1.39538  1.36371  19.00000  9.50000
5  1.39713  1.36529  20.00000  10.00000
5  1.39879  1.36680  21.00000  10.50000
5  1.40037  1.36824  22.00000  11.00000
5  1.40188  1.36961  23.00000  11.50000
5  1.40333  1.37093  24.00000  12.00000
5  1.40472  1.37219  25.00000  12.50000
5  1.40606  1.37340  26.00000  13.00000
5  1.40734  1.37457  27.00000  13.50000
5  1.40858  1.37570  28.00000  14.00000
5  1.40977  1.37678  29.00000  14.50000
5  1.41093  1.37783  30.00000  15.00000
5  1.41205  1.37885  31.00000  15.50000
5  1.41313  1.37983  32.00000  16.00000
5  1.41417  1.38078  33.00000  16.50000
5  1.41519  1.38171  34.00000  17.00000
5  1.41618  1.38260  35.00000  17.50000
5  1.41714  1.38348  36.00000  18.00000
5  1.41807  1.38432  37.00000  18.50000
5  1.41898  1.38515  38.00000  19.00000
5  1.41986  1.38595  39.00000  19.50000
5  1.42073  1.38674  40.00000  20.00000
5  1.42157  1.38750  41.00000  20.50000
5  1.42239  1.38825  42.00000  21.00000
5  1.42319  1.38898  43.00000  21.50000
5  1.42397  1.38969  44.00000  22.00000
5  1.42474  1.39039  45.00000  22.50000
5  1.42549  1.39107  46.00000  23.00000
5  1.42622  1.39174  47.00000  23.50000
5  1.42694  1.39239  48.00000  24.00000
5  1.42764  1.39303  49.00000  24.50000
5  1.42833  1.39365  50.00000  25.00000
5  1.42900  1.39427  51.00000  25.50000
5  1.42966  1.39487  52.00000  26.00000
5  1.43031  1.39546  53.00000  26.50000
5  1.43095  1.39604  54.00000  27.00000
5  1.43157  1.39661  55.00000  27.50000
5  1.43219  1.39717  56.00000  28.00000
5  1.43279  1.39771  57.00000  28.50000
5  1.43338  1.39825  58.00000  29.00000
5  1.43397  1.39878  59.00000  29.50000
5  1.43454  1.39930  60.00000  30.00000
5  1.43510  1.39982  61.00000  30.50000
5  1.43566  1.40032  62.00000  31.00000
5  1.43620  1.40082  63.00000  31.50000
5  1.43674  1.40131  64.00000  32.00000
5  1.43727  1.40179  65.00000  32.50000
5  1.43779  1.40226  66.00000  33.00000
5  1.43830  1.40273  67.00000  33.50000
5  1.43880  1.40319  68.00000  34.00000
5  1.43930  1.40364  69.00000  34.50000
5  1.43979  1.40408  70.00000  35.00000
5  1.44028  1.40452  71.00000  35.50000
5  1.44075  1.40496  72.00000  36.00000
5  1.44122  1.40539  73.00000  36.50000
5  1.44169  1.40581  74.00000  37.00000
5  1.44214  1.40622  75.00000  37.50000
5  1.44259  1.40663  76.00000  38.00000
5  1.44304  1.40704  77.00000  38.50000
5  1.44348  1.40744  78.00000  39.00000
5  1.44391  1.40784  79.00000  39.50000
5  1.44434  1.40823  80.00000  40.00000
5  1.44477  1.40861  81.00000  40.50000
5  1.44518  1.40899  82.00000  41.00000
5  1.44560  1.40937  83.00000  41.50000
5  1.44601  1.40974  84.00000  42.00000
5  1.44641  1.41011  85.00000  42.50000
5  1.44681  1.41047  86.00000  43.00000
5  1.44720  1.41083  87.00000  43.50000
5  1.44759  1.41118  88.00000  44.00000
5  1.44798  1.41153  89.00000  44.50000
5  1.44836  1.41188  90.00000  45.00000
5  1.44873  1.41222  91.00000  45.50000
5  1.44911  1.41256  92.00000  46.00000
5  1.44947  1.41290  93.00000  46.50000
5  1.44984  1.41323  94.00000  47.00000
5  1.45020  1.41356  95.00000  47.50000
5  1.45056  1.41388  96.00000  48.00000
5  1.45091  1.41420  97.00000  48.50000
5  1.45126  1.41452  98.00000  49.00000
5  1.45161  1.41484  99.00000  49.50000
5  1.45195  1.41515  100.00000  50.00000
