# Supplementary material for: Regional biaxial mechanical data of the mitral and tricuspid valve anterior leaflets
Source: Data Brief. 2019 May 22;24:103961. doi: 10.1016/j.dib.2019.103961 (PMC6545396; doi:10.1016/j.dib.2019.103961)
Supplement: Multimedia component 2 [file mmc2.zip › NewTextFiles/regional_data_MVAL112-D.txt]

0.470 
3.60 
1  1.05813  1.24596  0.00000  0.00000
1  1.11013  1.27017  1.00000  1.00000
1  1.13618  1.29236  2.00000  2.00000
1  1.15164  1.30566  3.00000  3.00000
1  1.16267  1.31519  4.00000  4.00000
1  1.17125  1.32262  5.00000  5.00000
1  1.17827  1.32871  6.00000  6.00000
1  1.18422  1.33387  7.00000  7.00000
1  1.18938  1.33835  8.00000  8.00000
1  1.19393  1.34231  9.00000  9.00000
1  1.19800  1.34585  10.00000  10.00000
1  1.20169  1.34906  11.00000  11.00000
1  1.20506  1.35199  12.00000  12.00000
1  1.20816  1.35469  13.00000  13.00000
1  1.21103  1.35719  14.00000  14.00000
1  1.21370  1.35951  15.00000  15.00000
1  1.21620  1.36169  16.00000  16.00000
1  1.21855  1.36374  17.00000  17.00000
1  1.22076  1.36567  18.00000  18.00000
1  1.22286  1.36749  19.00000  19.00000
1  1.22485  1.36923  20.00000  20.00000
1  1.22674  1.37088  21.00000  21.00000
1  1.22854  1.37245  22.00000  22.00000
1  1.23027  1.37395  23.00000  23.00000
1  1.23192  1.37539  24.00000  24.00000
1  1.23350  1.37677  25.00000  25.00000
1  1.23502  1.37809  26.00000  26.00000
1  1.23648  1.37937  27.00000  27.00000
1  1.23790  1.38060  28.00000  28.00000
1  1.23926  1.38179  29.00000  29.00000
1  1.24057  1.38293  30.00000  30.00000
1  1.24184  1.38404  31.00000  31.00000
1  1.24308  1.38512  32.00000  32.00000
1  1.24427  1.38616  33.00000  33.00000
1  1.24543  1.38717  34.00000  34.00000
1  1.24655  1.38815  35.00000  35.00000
1  1.24765  1.38910  36.00000  36.00000
1  1.24871  1.39003  37.00000  37.00000
1  1.24974  1.39093  38.00000  38.00000
1  1.25075  1.39181  39.00000  39.00000
1  1.25174  1.39267  40.00000  40.00000
1  1.25269  1.39351  41.00000  41.00000
1  1.25363  1.39432  42.00000  42.00000
1  1.25454  1.39512  43.00000  43.00000
1  1.25543  1.39590  44.00000  44.00000
1  1.25631  1.39666  45.00000  45.00000
1  1.25716  1.39740  46.00000  46.00000
1  1.25800  1.39813  47.00000  47.00000
1  1.25881  1.39884  48.00000  48.00000
1  1.25961  1.39954  49.00000  49.00000
1  1.26040  1.40022  50.00000  50.00000
1  1.26117  1.40090  51.00000  51.00000
1  1.26192  1.40155  52.00000  52.00000
1  1.26266  1.40220  53.00000  53.00000
1  1.26339  1.40283  54.00000  54.00000
1  1.26410  1.40345  55.00000  55.00000
1  1.26480  1.40406  56.00000  56.00000
1  1.26548  1.40466  57.00000  57.00000
1  1.26616  1.40525  58.00000  58.00000
1  1.26682  1.40583  59.00000  59.00000
1  1.26748  1.40640  60.00000  60.00000
1  1.26812  1.40696  61.00000  61.00000
1  1.26875  1.40751  62.00000  62.00000
1  1.26937  1.40805  63.00000  63.00000
1  1.26998  1.40859  64.00000  64.00000
1  1.27058  1.40911  65.00000  65.00000
1  1.27118  1.40963  66.00000  66.00000
1  1.27176  1.41014  67.00000  67.00000
1  1.27234  1.41064  68.00000  68.00000
1  1.27290  1.41114  69.00000  69.00000
1  1.27346  1.41162  70.00000  70.00000
1  1.27401  1.41210  71.00000  71.00000
1  1.27456  1.41258  72.00000  72.00000
1  1.27509  1.41304  73.00000  73.00000
1  1.27562  1.41351  74.00000  74.00000
1  1.27614  1.41396  75.00000  75.00000
1  1.27666  1.41441  76.00000  76.00000
1  1.27716  1.41485  77.00000  77.00000
1  1.27766  1.41529  78.00000  78.00000
1  1.27816  1.41572  79.00000  79.00000
1  1.27865  1.41615  80.00000  80.00000
1  1.27913  1.41657  81.00000  81.00000
1  1.27961  1.41698  82.00000  82.00000
1  1.28008  1.41739  83.00000  83.00000
1  1.28054  1.41780  84.00000  84.00000
1  1.28100  1.41820  85.00000  85.00000
1  1.28146  1.41860  86.00000  86.00000
1  1.28190  1.41899  87.00000  87.00000
1  1.28235  1.41938  88.00000  88.00000
1  1.28279  1.41976  89.00000  89.00000
1  1.28322  1.42014  90.00000  90.00000
1  1.28365  1.42051  91.00000  91.00000
1  1.28408  1.42088  92.00000  92.00000
1  1.28449  1.42125  93.00000  93.00000
1  1.28491  1.42161  94.00000  94.00000
1  1.28532  1.42197  95.00000  95.00000
1  1.28573  1.42233  96.00000  96.00000
1  1.28613  1.42268  97.00000  97.00000
1  1.28653  1.42302  98.00000  98.00000
1  1.28692  1.42337  99.00000  99.00000
1  1.28731  1.42371  100.00000  100.00000
2  1.05813  1.24596  0.00000  0.00000
2  1.09442  1.27340  0.75000  1.00000
2  1.11882  1.29578  1.50000  2.00000
2  1.13335  1.30917  2.25000  3.00000
2  1.14374  1.31876  3.00000  4.00000
2  1.15183  1.32623  3.75000  5.00000
2  1.15845  1.33236  4.50000  6.00000
2  1.16407  1.33755  5.25000  7.00000
2  1.16893  1.34205  6.00000  8.00000
2  1.17323  1.34603  6.75000  9.00000
2  1.17708  1.34959  7.50000  10.00000
2  1.18056  1.35281  8.25000  11.00000
2  1.18374  1.35575  9.00000  12.00000
2  1.18666  1.35846  9.75000  13.00000
2  1.18938  1.36097  10.50000  14.00000
2  1.19190  1.36331  11.25000  15.00000
2  1.19426  1.36550  12.00000  16.00000
2  1.19648  1.36755  12.75000  17.00000
2  1.19857  1.36949  13.50000  18.00000
2  1.20055  1.37133  14.25000  19.00000
2  1.20243  1.37307  15.00000  20.00000
2  1.20422  1.37472  15.75000  21.00000
2  1.20593  1.37630  16.50000  22.00000
2  1.20755  1.37781  17.25000  23.00000
2  1.20911  1.37925  18.00000  24.00000
2  1.21061  1.38064  18.75000  25.00000
2  1.21205  1.38197  19.50000  26.00000
2  1.21343  1.38325  20.25000  27.00000
2  1.21476  1.38449  21.00000  28.00000
2  1.21605  1.38568  21.75000  29.00000
2  1.21729  1.38683  22.50000  30.00000
2  1.21850  1.38795  23.25000  31.00000
2  1.21966  1.38903  24.00000  32.00000
2  1.22079  1.39007  24.75000  33.00000
2  1.22188  1.39109  25.50000  34.00000
2  1.22295  1.39207  26.25000  35.00000
2  1.22398  1.39303  27.00000  36.00000
2  1.22499  1.39396  27.75000  37.00000
2  1.22596  1.39487  28.50000  38.00000
2  1.22692  1.39575  29.25000  39.00000
2  1.22785  1.39661  30.00000  40.00000
2  1.22875  1.39745  30.75000  41.00000
2  1.22964  1.39827  31.50000  42.00000
2  1.23050  1.39907  32.25000  43.00000
2  1.23134  1.39985  33.00000  44.00000
2  1.23217  1.40061  33.75000  45.00000
2  1.23297  1.40136  34.50000  46.00000
2  1.23376  1.40209  35.25000  47.00000
2  1.23454  1.40281  36.00000  48.00000
2  1.23529  1.40351  36.75000  49.00000
2  1.23603  1.40420  37.50000  50.00000
2  1.23676  1.40487  38.25000  51.00000
2  1.23747  1.40553  39.00000  52.00000
2  1.23817  1.40618  39.75000  53.00000
2  1.23886  1.40682  40.50000  54.00000
2  1.23953  1.40744  41.25000  55.00000
2  1.24019  1.40805  42.00000  56.00000
2  1.24084  1.40865  42.75000  57.00000
2  1.24148  1.40925  43.50000  58.00000
2  1.24211  1.40983  44.25000  59.00000
2  1.24273  1.41040  45.00000  60.00000
2  1.24333  1.41096  45.75000  61.00000
2  1.24393  1.41151  46.50000  62.00000
2  1.24452  1.41206  47.25000  63.00000
2  1.24510  1.41259  48.00000  64.00000
2  1.24567  1.41312  48.75000  65.00000
2  1.24623  1.41364  49.50000  66.00000
2  1.24678  1.41415  50.25000  67.00000
2  1.24732  1.41466  51.00000  68.00000
2  1.24786  1.41515  51.75000  69.00000
2  1.24839  1.41564  52.50000  70.00000
2  1.24891  1.41613  53.25000  71.00000
2  1.24942  1.41660  54.00000  72.00000
2  1.24993  1.41707  54.75000  73.00000
2  1.25043  1.41753  55.50000  74.00000
2  1.25092  1.41799  56.25000  75.00000
2  1.25140  1.41844  57.00000  76.00000
2  1.25188  1.41889  57.75000  77.00000
2  1.25236  1.41933  58.50000  78.00000
2  1.25283  1.41976  59.25000  79.00000
2  1.25329  1.42019  60.00000  80.00000
2  1.25374  1.42061  60.75000  81.00000
2  1.25419  1.42103  61.50000  82.00000
2  1.25464  1.42144  62.25000  83.00000
2  1.25508  1.42185  63.00000  84.00000
2  1.25551  1.42225  63.75000  85.00000
2  1.25594  1.42265  64.50000  86.00000
2  1.25637  1.42304  65.25000  87.00000
2  1.25679  1.42343  66.00000  88.00000
2  1.25720  1.42381  66.75000  89.00000
2  1.25761  1.42419  67.50000  90.00000
2  1.25802  1.42457  68.25000  91.00000
2  1.25842  1.42494  69.00000  92.00000
2  1.25882  1.42531  69.75000  93.00000
2  1.25921  1.42567  70.50000  94.00000
2  1.25960  1.42603  71.25000  95.00000
2  1.25998  1.42639  72.00000  96.00000
2  1.26036  1.42674  72.75000  97.00000
2  1.26074  1.42709  73.50000  98.00000
2  1.26111  1.42744  74.25000  99.00000
2  1.26148  1.42778  75.00000  100.00000
3  1.05813  1.24596  0.00000  0.00000
3  1.11460  1.26095  1.00000  0.75000
3  1.14078  1.28199  2.00000  1.50000
3  1.15629  1.29467  3.00000  2.25000
3  1.16734  1.30377  4.00000  3.00000
3  1.17594  1.31088  5.00000  3.75000
3  1.18298  1.31671  6.00000  4.50000
3  1.18894  1.32165  7.00000  5.25000
3  1.19411  1.32594  8.00000  6.00000
3  1.19867  1.32973  9.00000  6.75000
3  1.20275  1.33313  10.00000  7.50000
3  1.20644  1.33620  11.00000  8.25000
3  1.20981  1.33901  12.00000  9.00000
3  1.21292  1.34159  13.00000  9.75000
3  1.21579  1.34399  14.00000  10.50000
3  1.21847  1.34622  15.00000  11.25000
3  1.22097  1.34831  16.00000  12.00000
3  1.22332  1.35027  17.00000  12.75000
3  1.22554  1.35212  18.00000  13.50000
3  1.22764  1.35387  19.00000  14.25000
3  1.22963  1.35553  20.00000  15.00000
3  1.23153  1.35711  21.00000  15.75000
3  1.23333  1.35862  22.00000  16.50000
3  1.23506  1.36006  23.00000  17.25000
3  1.23671  1.36144  24.00000  18.00000
3  1.23830  1.36277  25.00000  18.75000
3  1.23982  1.36404  26.00000  19.50000
3  1.24128  1.36526  27.00000  20.25000
3  1.24270  1.36644  28.00000  21.00000
3  1.24406  1.36758  29.00000  21.75000
3  1.24538  1.36868  30.00000  22.50000
3  1.24665  1.36975  31.00000  23.25000
3  1.24788  1.37078  32.00000  24.00000
3  1.24908  1.37177  33.00000  24.75000
3  1.25024  1.37274  34.00000  25.50000
3  1.25137  1.37368  35.00000  26.25000
3  1.25246  1.37460  36.00000  27.00000
3  1.25352  1.37549  37.00000  27.75000
3  1.25456  1.37636  38.00000  28.50000
3  1.25557  1.37720  39.00000  29.25000
3  1.25655  1.37802  40.00000  30.00000
3  1.25751  1.37882  41.00000  30.75000
3  1.25845  1.37961  42.00000  31.50000
3  1.25936  1.38037  43.00000  32.25000
3  1.26026  1.38112  44.00000  33.00000
3  1.26113  1.38185  45.00000  33.75000
3  1.26199  1.38256  46.00000  34.50000
3  1.26282  1.38326  47.00000  35.25000
3  1.26364  1.38394  48.00000  36.00000
3  1.26444  1.38461  49.00000  36.75000
3  1.26523  1.38527  50.00000  37.50000
3  1.26600  1.38591  51.00000  38.25000
3  1.26675  1.38655  52.00000  39.00000
3  1.26749  1.38716  53.00000  39.75000
3  1.26822  1.38777  54.00000  40.50000
3  1.26893  1.38837  55.00000  41.25000
3  1.26963  1.38895  56.00000  42.00000
3  1.27032  1.38953  57.00000  42.75000
3  1.27100  1.39009  58.00000  43.50000
3  1.27166  1.39065  59.00000  44.25000
3  1.27231  1.39120  60.00000  45.00000
3  1.27296  1.39173  61.00000  45.75000
3  1.27359  1.39226  62.00000  46.50000
3  1.27421  1.39278  63.00000  47.25000
3  1.27482  1.39329  64.00000  48.00000
3  1.27543  1.39380  65.00000  48.75000
3  1.27602  1.39430  66.00000  49.50000
3  1.27660  1.39478  67.00000  50.25000
3  1.27718  1.39527  68.00000  51.00000
3  1.27775  1.39574  69.00000  51.75000
3  1.27831  1.39621  70.00000  52.50000
3  1.27886  1.39667  71.00000  53.25000
3  1.27940  1.39712  72.00000  54.00000
3  1.27994  1.39757  73.00000  54.75000
3  1.28047  1.39802  74.00000  55.50000
3  1.28099  1.39845  75.00000  56.25000
3  1.28150  1.39888  76.00000  57.00000
3  1.28201  1.39931  77.00000  57.75000
3  1.28251  1.39973  78.00000  58.50000
3  1.28301  1.40014  79.00000  59.25000
3  1.28350  1.40055  80.00000  60.00000
3  1.28398  1.40095  81.00000  60.75000
3  1.28446  1.40135  82.00000  61.50000
3  1.28493  1.40175  83.00000  62.25000
3  1.28539  1.40214  84.00000  63.00000
3  1.28586  1.40252  85.00000  63.75000
3  1.28631  1.40290  86.00000  64.50000
3  1.28676  1.40328  87.00000  65.25000
3  1.28720  1.40365  88.00000  66.00000
3  1.28764  1.40402  89.00000  66.75000
3  1.28808  1.40438  90.00000  67.50000
3  1.28851  1.40474  91.00000  68.25000
3  1.28893  1.40510  92.00000  69.00000
3  1.28935  1.40545  93.00000  69.75000
3  1.28977  1.40580  94.00000  70.50000
3  1.29018  1.40614  95.00000  71.25000
3  1.29059  1.40648  96.00000  72.00000
3  1.29099  1.40682  97.00000  72.75000
3  1.29139  1.40715  98.00000  73.50000
3  1.29178  1.40748  99.00000  74.25000
3  1.29217  1.40781  100.00000  75.00000
4  1.05813  1.24596  0.00000  0.00000
4  1.07507  1.27725  0.50000  1.00000
4  1.09820  1.30035  1.00000  2.00000
4  1.11208  1.31413  1.50000  3.00000
4  1.12202  1.32399  2.00000  4.00000
4  1.12978  1.33167  2.50000  5.00000
4  1.13614  1.33796  3.00000  6.00000
4  1.14153  1.34328  3.50000  7.00000
4  1.14620  1.34790  4.00000  8.00000
4  1.15033  1.35199  4.50000  9.00000
4  1.15403  1.35564  5.00000  10.00000
4  1.15738  1.35894  5.50000  11.00000
4  1.16044  1.36196  6.00000  12.00000
4  1.16326  1.36474  6.50000  13.00000
4  1.16587  1.36732  7.00000  14.00000
4  1.16830  1.36972  7.50000  15.00000
4  1.17057  1.37196  8.00000  16.00000
4  1.17271  1.37407  8.50000  17.00000
4  1.17472  1.37606  9.00000  18.00000
4  1.17663  1.37794  9.50000  19.00000
4  1.17844  1.37972  10.00000  20.00000
4  1.18016  1.38142  10.50000  21.00000
4  1.18180  1.38304  11.00000  22.00000
4  1.18337  1.38459  11.50000  23.00000
4  1.18487  1.38607  12.00000  24.00000
4  1.18631  1.38749  12.50000  25.00000
4  1.18770  1.38885  13.00000  26.00000
4  1.18903  1.39017  13.50000  27.00000
4  1.19032  1.39144  14.00000  28.00000
4  1.19156  1.39266  14.50000  29.00000
4  1.19275  1.39384  15.00000  30.00000
4  1.19391  1.39498  15.50000  31.00000
4  1.19503  1.39609  16.00000  32.00000
4  1.19612  1.39716  16.50000  33.00000
4  1.19718  1.39820  17.00000  34.00000
4  1.19820  1.39921  17.50000  35.00000
4  1.19920  1.40019  18.00000  36.00000
4  1.20016  1.40115  18.50000  37.00000
4  1.20111  1.40208  19.00000  38.00000
4  1.20203  1.40298  19.50000  39.00000
4  1.20292  1.40386  20.00000  40.00000
4  1.20379  1.40472  20.50000  41.00000
4  1.20464  1.40556  21.00000  42.00000
4  1.20548  1.40638  21.50000  43.00000
4  1.20629  1.40719  22.00000  44.00000
4  1.20708  1.40797  22.50000  45.00000
4  1.20786  1.40873  23.00000  46.00000
4  1.20862  1.40948  23.50000  47.00000
4  1.20937  1.41022  24.00000  48.00000
4  1.21010  1.41094  24.50000  49.00000
4  1.21081  1.41164  25.00000  50.00000
4  1.21151  1.41233  25.50000  51.00000
4  1.21220  1.41301  26.00000  52.00000
4  1.21287  1.41367  26.50000  53.00000
4  1.21353  1.41433  27.00000  54.00000
4  1.21418  1.41496  27.50000  55.00000
4  1.21482  1.41559  28.00000  56.00000
4  1.21544  1.41621  28.50000  57.00000
4  1.21606  1.41682  29.00000  58.00000
4  1.21666  1.41741  29.50000  59.00000
4  1.21726  1.41800  30.00000  60.00000
4  1.21784  1.41858  30.50000  61.00000
4  1.21842  1.41914  31.00000  62.00000
4  1.21899  1.41970  31.50000  63.00000
4  1.21954  1.42025  32.00000  64.00000
4  1.22009  1.42079  32.50000  65.00000
4  1.22063  1.42132  33.00000  66.00000
4  1.22116  1.42185  33.50000  67.00000
4  1.22169  1.42236  34.00000  68.00000
4  1.22220  1.42287  34.50000  69.00000
4  1.22271  1.42338  35.00000  70.00000
4  1.22321  1.42387  35.50000  71.00000
4  1.22371  1.42436  36.00000  72.00000
4  1.22420  1.42484  36.50000  73.00000
4  1.22468  1.42531  37.00000  74.00000
4  1.22515  1.42578  37.50000  75.00000
4  1.22562  1.42624  38.00000  76.00000
4  1.22609  1.42670  38.50000  77.00000
4  1.22654  1.42715  39.00000  78.00000
4  1.22699  1.42759  39.50000  79.00000
4  1.22744  1.42803  40.00000  80.00000
4  1.22788  1.42847  40.50000  81.00000
4  1.22831  1.42889  41.00000  82.00000
4  1.22874  1.42932  41.50000  83.00000
4  1.22916  1.42973  42.00000  84.00000
4  1.22958  1.43015  42.50000  85.00000
4  1.23000  1.43056  43.00000  86.00000
4  1.23041  1.43096  43.50000  87.00000
4  1.23081  1.43136  44.00000  88.00000
4  1.23121  1.43175  44.50000  89.00000
4  1.23161  1.43214  45.00000  90.00000
4  1.23200  1.43253  45.50000  91.00000
4  1.23238  1.43291  46.00000  92.00000
4  1.23277  1.43329  46.50000  93.00000
4  1.23315  1.43366  47.00000  94.00000
4  1.23352  1.43403  47.50000  95.00000
4  1.23389  1.43439  48.00000  96.00000
4  1.23426  1.43475  48.50000  97.00000
4  1.23462  1.43511  49.00000  98.00000
4  1.23498  1.43547  49.50000  99.00000
4  1.23534  1.43582  50.00000  100.00000
5  1.05813  1.24596  0.00000  0.00000
5  1.06086  1.26449  1.00000  0.50000
5  1.08446  1.28217  2.00000  1.00000
5  1.09832  1.29266  3.00000  1.50000
5  1.10817  1.30014  4.00000  2.00000
5  1.11581  1.30597  5.00000  2.50000
5  1.12206  1.31073  6.00000  3.00000
5  1.12734  1.31477  7.00000  3.50000
5  1.13192  1.31827  8.00000  4.00000
5  1.13596  1.32135  9.00000  4.50000
5  1.13958  1.32412  10.00000  5.00000
5  1.14285  1.32662  11.00000  5.50000
5  1.14583  1.32890  12.00000  6.00000
5  1.14858  1.33101  13.00000  6.50000
5  1.15112  1.33295  14.00000  7.00000
5  1.15349  1.33477  15.00000  7.50000
5  1.15570  1.33646  16.00000  8.00000
5  1.15778  1.33806  17.00000  8.50000
5  1.15974  1.33956  18.00000  9.00000
5  1.16160  1.34098  19.00000  9.50000
5  1.16336  1.34233  20.00000  10.00000
5  1.16503  1.34361  21.00000  10.50000
5  1.16663  1.34484  22.00000  11.00000
5  1.16816  1.34601  23.00000  11.50000
5  1.16962  1.34713  24.00000  12.00000
5  1.17102  1.34820  25.00000  12.50000
5  1.17237  1.34923  26.00000  13.00000
5  1.17366  1.35023  27.00000  13.50000
5  1.17491  1.35118  28.00000  14.00000
5  1.17611  1.35211  29.00000  14.50000
5  1.17728  1.35300  30.00000  15.00000
5  1.17840  1.35386  31.00000  15.50000
5  1.17949  1.35470  32.00000  16.00000
5  1.18055  1.35551  33.00000  16.50000
5  1.18157  1.35630  34.00000  17.00000
5  1.18257  1.35706  35.00000  17.50000
5  1.18354  1.35780  36.00000  18.00000
5  1.18448  1.35852  37.00000  18.50000
5  1.18539  1.35922  38.00000  19.00000
5  1.18628  1.35991  39.00000  19.50000
5  1.18715  1.36057  40.00000  20.00000
5  1.18800  1.36122  41.00000  20.50000
5  1.18883  1.36186  42.00000  21.00000
5  1.18964  1.36248  43.00000  21.50000
5  1.19043  1.36308  44.00000  22.00000
5  1.19120  1.36368  45.00000  22.50000
5  1.19195  1.36425  46.00000  23.00000
5  1.19269  1.36482  47.00000  23.50000
5  1.19341  1.36538  48.00000  24.00000
5  1.19412  1.36592  49.00000  24.50000
5  1.19481  1.36645  50.00000  25.00000
5  1.19549  1.36697  51.00000  25.50000
5  1.19616  1.36748  52.00000  26.00000
5  1.19682  1.36799  53.00000  26.50000
5  1.19746  1.36848  54.00000  27.00000
5  1.19809  1.36896  55.00000  27.50000
5  1.19871  1.36944  56.00000  28.00000
5  1.19931  1.36990  57.00000  28.50000
5  1.19991  1.37036  58.00000  29.00000
5  1.20050  1.37081  59.00000  29.50000
5  1.20107  1.37125  60.00000  30.00000
5  1.20164  1.37169  61.00000  30.50000
5  1.20220  1.37212  62.00000  31.00000
5  1.20275  1.37254  63.00000  31.50000
5  1.20329  1.37295  64.00000  32.00000
5  1.20382  1.37336  65.00000  32.50000
5  1.20435  1.37376  66.00000  33.00000
5  1.20486  1.37416  67.00000  33.50000
5  1.20537  1.37455  68.00000  34.00000
5  1.20587  1.37494  69.00000  34.50000
5  1.20637  1.37531  70.00000  35.00000
5  1.20685  1.37569  71.00000  35.50000
5  1.20733  1.37606  72.00000  36.00000
5  1.20781  1.37642  73.00000  36.50000
5  1.20828  1.37678  74.00000  37.00000
5  1.20874  1.37713  75.00000  37.50000
5  1.20919  1.37748  76.00000  38.00000
5  1.20964  1.37783  77.00000  38.50000
5  1.21008  1.37817  78.00000  39.00000
5  1.21052  1.37850  79.00000  39.50000
5  1.21095  1.37883  80.00000  40.00000
5  1.21138  1.37916  81.00000  40.50000
5  1.21180  1.37948  82.00000  41.00000
5  1.21222  1.37980  83.00000  41.50000
5  1.21263  1.38012  84.00000  42.00000
5  1.21303  1.38043  85.00000  42.50000
5  1.21344  1.38074  86.00000  43.00000
5  1.21383  1.38104  87.00000  43.50000
5  1.21423  1.38134  88.00000  44.00000
5  1.21461  1.38164  89.00000  44.50000
5  1.21500  1.38194  90.00000  45.00000
5  1.21538  1.38223  91.00000  45.50000
5  1.21575  1.38252  92.00000  46.00000
5  1.21612  1.38280  93.00000  46.50000
5  1.21649  1.38308  94.00000  47.00000
5  1.21685  1.38336  95.00000  47.50000
5  1.21721  1.38364  96.00000  48.00000
5  1.21757  1.38391  97.00000  48.50000
5  1.21792  1.38418  98.00000  49.00000
5  1.21827  1.38445  99.00000  49.50000
5  1.21861  1.38471  100.00000  50.00000
