# Supplementary material for: Regional biaxial mechanical data of the mitral and tricuspid valve anterior leaflets
Source: Data Brief. 2019 May 22;24:103961. doi: 10.1016/j.dib.2019.103961 (PMC6545396; doi:10.1016/j.dib.2019.103961)
Supplement: Multimedia component 2 [file mmc2.zip › NewTextFiles/regional_data_MVAL112-E.txt]

0.490 
3.80 
1  1.00037  1.40243  0.00000  0.00000
1  1.07567  1.46249  1.00000  1.00000
1  1.09947  1.49183  2.00000  2.00000
1  1.11345  1.50933  3.00000  3.00000
1  1.12339  1.52185  4.00000  4.00000
1  1.13111  1.53160  5.00000  5.00000
1  1.13742  1.53959  6.00000  6.00000
1  1.14276  1.54635  7.00000  7.00000
1  1.14738  1.55222  8.00000  8.00000
1  1.15146  1.55740  9.00000  9.00000
1  1.15511  1.56204  10.00000  10.00000
1  1.15841  1.56624  11.00000  11.00000
1  1.16143  1.57008  12.00000  12.00000
1  1.16420  1.57361  13.00000  13.00000
1  1.16677  1.57688  14.00000  14.00000
1  1.16916  1.57992  15.00000  15.00000
1  1.17140  1.58277  16.00000  16.00000
1  1.17350  1.58545  17.00000  17.00000
1  1.17548  1.58798  18.00000  18.00000
1  1.17736  1.59036  19.00000  19.00000
1  1.17914  1.59263  20.00000  20.00000
1  1.18083  1.59479  21.00000  21.00000
1  1.18244  1.59684  22.00000  22.00000
1  1.18398  1.59881  23.00000  23.00000
1  1.18546  1.60069  24.00000  24.00000
1  1.18688  1.60250  25.00000  25.00000
1  1.18824  1.60423  26.00000  26.00000
1  1.18955  1.60590  27.00000  27.00000
1  1.19081  1.60751  28.00000  28.00000
1  1.19202  1.60906  29.00000  29.00000
1  1.19320  1.61056  30.00000  30.00000
1  1.19434  1.61201  31.00000  31.00000
1  1.19544  1.61342  32.00000  32.00000
1  1.19651  1.61478  33.00000  33.00000
1  1.19754  1.61610  34.00000  34.00000
1  1.19855  1.61738  35.00000  35.00000
1  1.19952  1.61863  36.00000  36.00000
1  1.20047  1.61984  37.00000  37.00000
1  1.20140  1.62102  38.00000  38.00000
1  1.20230  1.62217  39.00000  39.00000
1  1.20318  1.62329  40.00000  40.00000
1  1.20404  1.62438  41.00000  41.00000
1  1.20487  1.62545  42.00000  42.00000
1  1.20569  1.62649  43.00000  43.00000
1  1.20649  1.62751  44.00000  44.00000
1  1.20726  1.62850  45.00000  45.00000
1  1.20803  1.62948  46.00000  46.00000
1  1.20877  1.63043  47.00000  47.00000
1  1.20950  1.63136  48.00000  48.00000
1  1.21022  1.63228  49.00000  49.00000
1  1.21092  1.63317  50.00000  50.00000
1  1.21161  1.63405  51.00000  51.00000
1  1.21228  1.63491  52.00000  52.00000
1  1.21294  1.63575  53.00000  53.00000
1  1.21359  1.63658  54.00000  54.00000
1  1.21423  1.63739  55.00000  55.00000
1  1.21485  1.63819  56.00000  56.00000
1  1.21547  1.63897  57.00000  57.00000
1  1.21607  1.63974  58.00000  58.00000
1  1.21666  1.64050  59.00000  59.00000
1  1.21725  1.64124  60.00000  60.00000
1  1.21782  1.64198  61.00000  61.00000
1  1.21838  1.64270  62.00000  62.00000
1  1.21894  1.64340  63.00000  63.00000
1  1.21948  1.64410  64.00000  64.00000
1  1.22002  1.64479  65.00000  65.00000
1  1.22055  1.64547  66.00000  66.00000
1  1.22107  1.64613  67.00000  67.00000
1  1.22159  1.64679  68.00000  68.00000
1  1.22209  1.64743  69.00000  69.00000
1  1.22259  1.64807  70.00000  70.00000
1  1.22309  1.64870  71.00000  71.00000
1  1.22357  1.64932  72.00000  72.00000
1  1.22405  1.64993  73.00000  73.00000
1  1.22452  1.65053  74.00000  74.00000
1  1.22499  1.65113  75.00000  75.00000
1  1.22545  1.65171  76.00000  76.00000
1  1.22590  1.65229  77.00000  77.00000
1  1.22635  1.65287  78.00000  78.00000
1  1.22679  1.65343  79.00000  79.00000
1  1.22723  1.65399  80.00000  80.00000
1  1.22766  1.65454  81.00000  81.00000
1  1.22808  1.65508  82.00000  82.00000
1  1.22850  1.65562  83.00000  83.00000
1  1.22892  1.65615  84.00000  84.00000
1  1.22933  1.65667  85.00000  85.00000
1  1.22974  1.65719  86.00000  86.00000
1  1.23014  1.65770  87.00000  87.00000
1  1.23053  1.65821  88.00000  88.00000
1  1.23093  1.65871  89.00000  89.00000
1  1.23131  1.65920  90.00000  90.00000
1  1.23170  1.65969  91.00000  91.00000
1  1.23208  1.66018  92.00000  92.00000
1  1.23245  1.66066  93.00000  93.00000
1  1.23282  1.66113  94.00000  94.00000
1  1.23319  1.66160  95.00000  95.00000
1  1.23355  1.66206  96.00000  96.00000
1  1.23391  1.66252  97.00000  97.00000
1  1.23427  1.66298  98.00000  98.00000
1  1.23462  1.66343  99.00000  99.00000
1  1.23497  1.66387  100.00000  100.00000
2  1.00037  1.40243  0.00000  0.00000
2  1.05968  1.46405  0.75000  1.00000
2  1.08347  1.49350  1.50000  2.00000
2  1.09748  1.51107  2.25000  3.00000
2  1.10745  1.52364  3.00000  4.00000
2  1.11519  1.53343  3.75000  5.00000
2  1.12152  1.54145  4.50000  6.00000
2  1.12688  1.54825  5.25000  7.00000
2  1.13152  1.55414  6.00000  8.00000
2  1.13562  1.55935  6.75000  9.00000
2  1.13928  1.56400  7.50000  10.00000
2  1.14260  1.56822  8.25000  11.00000
2  1.14563  1.57207  9.00000  12.00000
2  1.14841  1.57562  9.75000  13.00000
2  1.15099  1.57890  10.50000  14.00000
2  1.15339  1.58196  11.25000  15.00000
2  1.15564  1.58482  12.00000  16.00000
2  1.15775  1.58751  12.75000  17.00000
2  1.15974  1.59005  13.50000  18.00000
2  1.16162  1.59245  14.25000  19.00000
2  1.16341  1.59472  15.00000  20.00000
2  1.16511  1.59689  15.75000  21.00000
2  1.16673  1.59896  16.50000  22.00000
2  1.16828  1.60093  17.25000  23.00000
2  1.16976  1.60282  18.00000  24.00000
2  1.17118  1.60463  18.75000  25.00000
2  1.17255  1.60637  19.50000  26.00000
2  1.17386  1.60805  20.25000  27.00000
2  1.17513  1.60967  21.00000  28.00000
2  1.17635  1.61123  21.75000  29.00000
2  1.17753  1.61273  22.50000  30.00000
2  1.17868  1.61419  23.25000  31.00000
2  1.17978  1.61560  24.00000  32.00000
2  1.18085  1.61697  24.75000  33.00000
2  1.18189  1.61829  25.50000  34.00000
2  1.18290  1.61958  26.25000  35.00000
2  1.18389  1.62083  27.00000  36.00000
2  1.18484  1.62205  27.75000  37.00000
2  1.18577  1.62324  28.50000  38.00000
2  1.18668  1.62439  29.25000  39.00000
2  1.18756  1.62552  30.00000  40.00000
2  1.18842  1.62662  30.75000  41.00000
2  1.18926  1.62769  31.50000  42.00000
2  1.19008  1.62873  32.25000  43.00000
2  1.19088  1.62976  33.00000  44.00000
2  1.19166  1.63076  33.75000  45.00000
2  1.19243  1.63173  34.50000  46.00000
2  1.19318  1.63269  35.25000  47.00000
2  1.19391  1.63363  36.00000  48.00000
2  1.19463  1.63454  36.75000  49.00000
2  1.19533  1.63544  37.50000  50.00000
2  1.19602  1.63632  38.25000  51.00000
2  1.19670  1.63719  39.00000  52.00000
2  1.19736  1.63803  39.75000  53.00000
2  1.19802  1.63886  40.50000  54.00000
2  1.19866  1.63968  41.25000  55.00000
2  1.19928  1.64048  42.00000  56.00000
2  1.19990  1.64127  42.75000  57.00000
2  1.20051  1.64204  43.50000  58.00000
2  1.20110  1.64280  44.25000  59.00000
2  1.20169  1.64355  45.00000  60.00000
2  1.20226  1.64429  45.75000  61.00000
2  1.20283  1.64501  46.50000  62.00000
2  1.20339  1.64572  47.25000  63.00000
2  1.20394  1.64642  48.00000  64.00000
2  1.20448  1.64711  48.75000  65.00000
2  1.20501  1.64779  49.50000  66.00000
2  1.20553  1.64846  50.25000  67.00000
2  1.20605  1.64912  51.00000  68.00000
2  1.20656  1.64977  51.75000  69.00000
2  1.20706  1.65041  52.50000  70.00000
2  1.20755  1.65104  53.25000  71.00000
2  1.20804  1.65166  54.00000  72.00000
2  1.20852  1.65227  54.75000  73.00000
2  1.20900  1.65288  55.50000  74.00000
2  1.20947  1.65348  56.25000  75.00000
2  1.20993  1.65407  57.00000  76.00000
2  1.21038  1.65465  57.75000  77.00000
2  1.21083  1.65522  58.50000  78.00000
2  1.21128  1.65579  59.25000  79.00000
2  1.21171  1.65635  60.00000  80.00000
2  1.21215  1.65690  60.75000  81.00000
2  1.21258  1.65745  61.50000  82.00000
2  1.21300  1.65799  62.25000  83.00000
2  1.21342  1.65852  63.00000  84.00000
2  1.21383  1.65905  63.75000  85.00000
2  1.21424  1.65957  64.50000  86.00000
2  1.21464  1.66008  65.25000  87.00000
2  1.21504  1.66059  66.00000  88.00000
2  1.21543  1.66109  66.75000  89.00000
2  1.21582  1.66159  67.50000  90.00000
2  1.21621  1.66208  68.25000  91.00000
2  1.21659  1.66257  69.00000  92.00000
2  1.21696  1.66305  69.75000  93.00000
2  1.21734  1.66353  70.50000  94.00000
2  1.21770  1.66400  71.25000  95.00000
2  1.21807  1.66446  72.00000  96.00000
2  1.21843  1.66492  72.75000  97.00000
2  1.21879  1.66538  73.50000  98.00000
2  1.21914  1.66583  74.25000  99.00000
2  1.21949  1.66628  75.00000  100.00000
3  1.00037  1.40243  0.00000  0.00000
3  1.06192  1.51106  1.00000  0.75000
3  1.08698  1.53290  2.00000  1.50000
3  1.10177  1.54569  3.00000  2.25000
3  1.11230  1.55477  4.00000  3.00000
3  1.12048  1.56182  5.00000  3.75000
3  1.12717  1.56758  6.00000  4.50000
3  1.13283  1.57245  7.00000  5.25000
3  1.13774  1.57666  8.00000  6.00000
3  1.14207  1.58038  9.00000  6.75000
3  1.14594  1.58371  10.00000  7.50000
3  1.14945  1.58672  11.00000  8.25000
3  1.15265  1.58947  12.00000  9.00000
3  1.15560  1.59200  13.00000  9.75000
3  1.15832  1.59434  14.00000  10.50000
3  1.16086  1.59652  15.00000  11.25000
3  1.16324  1.59856  16.00000  12.00000
3  1.16547  1.60048  17.00000  12.75000
3  1.16758  1.60228  18.00000  13.50000
3  1.16957  1.60399  19.00000  14.25000
3  1.17146  1.60561  20.00000  15.00000
3  1.17326  1.60715  21.00000  15.75000
3  1.17497  1.60862  22.00000  16.50000
3  1.17661  1.61003  23.00000  17.25000
3  1.17818  1.61137  24.00000  18.00000
3  1.17968  1.61266  25.00000  18.75000
3  1.18113  1.61390  26.00000  19.50000
3  1.18252  1.61509  27.00000  20.25000
3  1.18386  1.61624  28.00000  21.00000
3  1.18515  1.61735  29.00000  21.75000
3  1.18640  1.61842  30.00000  22.50000
3  1.18761  1.61946  31.00000  23.25000
3  1.18878  1.62046  32.00000  24.00000
3  1.18991  1.62143  33.00000  24.75000
3  1.19101  1.62238  34.00000  25.50000
3  1.19208  1.62329  35.00000  26.25000
3  1.19312  1.62418  36.00000  27.00000
3  1.19413  1.62505  37.00000  27.75000
3  1.19511  1.62589  38.00000  28.50000
3  1.19607  1.62671  39.00000  29.25000
3  1.19700  1.62751  40.00000  30.00000
3  1.19791  1.62829  41.00000  30.75000
3  1.19880  1.62905  42.00000  31.50000
3  1.19967  1.62980  43.00000  32.25000
3  1.20052  1.63052  44.00000  33.00000
3  1.20134  1.63123  45.00000  33.75000
3  1.20215  1.63193  46.00000  34.50000
3  1.20295  1.63261  47.00000  35.25000
3  1.20372  1.63327  48.00000  36.00000
3  1.20448  1.63393  49.00000  36.75000
3  1.20523  1.63456  50.00000  37.50000
3  1.20596  1.63519  51.00000  38.25000
3  1.20667  1.63580  52.00000  39.00000
3  1.20738  1.63640  53.00000  39.75000
3  1.20807  1.63700  54.00000  40.50000
3  1.20874  1.63758  55.00000  41.25000
3  1.20941  1.63814  56.00000  42.00000
3  1.21006  1.63870  57.00000  42.75000
3  1.21070  1.63925  58.00000  43.50000
3  1.21133  1.63979  59.00000  44.25000
3  1.21195  1.64032  60.00000  45.00000
3  1.21256  1.64085  61.00000  45.75000
3  1.21316  1.64136  62.00000  46.50000
3  1.21375  1.64187  63.00000  47.25000
3  1.21433  1.64236  64.00000  48.00000
3  1.21490  1.64285  65.00000  48.75000
3  1.21547  1.64334  66.00000  49.50000
3  1.21602  1.64381  67.00000  50.25000
3  1.21657  1.64428  68.00000  51.00000
3  1.21710  1.64474  69.00000  51.75000
3  1.21763  1.64520  70.00000  52.50000
3  1.21816  1.64564  71.00000  53.25000
3  1.21867  1.64609  72.00000  54.00000
3  1.21918  1.64652  73.00000  54.75000
3  1.21968  1.64695  74.00000  55.50000
3  1.22018  1.64738  75.00000  56.25000
3  1.22067  1.64779  76.00000  57.00000
3  1.22115  1.64821  77.00000  57.75000
3  1.22163  1.64862  78.00000  58.50000
3  1.22209  1.64902  79.00000  59.25000
3  1.22256  1.64942  80.00000  60.00000
3  1.22302  1.64981  81.00000  60.75000
3  1.22347  1.65020  82.00000  61.50000
3  1.22392  1.65058  83.00000  62.25000
3  1.22436  1.65096  84.00000  63.00000
3  1.22479  1.65133  85.00000  63.75000
3  1.22523  1.65170  86.00000  64.50000
3  1.22565  1.65207  87.00000  65.25000
3  1.22607  1.65243  88.00000  66.00000
3  1.22649  1.65278  89.00000  66.75000
3  1.22690  1.65314  90.00000  67.50000
3  1.22731  1.65349  91.00000  68.25000
3  1.22771  1.65383  92.00000  69.00000
3  1.22811  1.65417  93.00000  69.75000
3  1.22851  1.65451  94.00000  70.50000
3  1.22890  1.65485  95.00000  71.25000
3  1.22928  1.65518  96.00000  72.00000
3  1.22966  1.65550  97.00000  72.75000
3  1.23004  1.65583  98.00000  73.50000
3  1.23042  1.65615  99.00000  74.25000
3  1.23079  1.65647  100.00000  75.00000
4  1.00037  1.40243  0.00000  0.00000
4  1.03633  1.44544  0.50000  1.00000
4  1.05935  1.47099  1.00000  2.00000
4  1.07292  1.48601  1.50000  3.00000
4  1.08258  1.49669  2.00000  4.00000
4  1.09009  1.50499  2.50000  5.00000
4  1.09623  1.51177  3.00000  6.00000
4  1.10143  1.51751  3.50000  7.00000
4  1.10593  1.52248  4.00000  8.00000
4  1.10990  1.52686  4.50000  9.00000
4  1.11346  1.53079  5.00000  10.00000
4  1.11668  1.53434  5.50000  11.00000
4  1.11961  1.53758  6.00000  12.00000
4  1.12232  1.54056  6.50000  13.00000
4  1.12482  1.54332  7.00000  14.00000
4  1.12715  1.54589  7.50000  15.00000
4  1.12933  1.54830  8.00000  16.00000
4  1.13138  1.55056  8.50000  17.00000
4  1.13331  1.55269  9.00000  18.00000
4  1.13514  1.55470  9.50000  19.00000
4  1.13687  1.55662  10.00000  20.00000
4  1.13852  1.55844  10.50000  21.00000
4  1.14009  1.56017  11.00000  22.00000
4  1.14159  1.56183  11.50000  23.00000
4  1.14303  1.56341  12.00000  24.00000
4  1.14441  1.56494  12.50000  25.00000
4  1.14574  1.56640  13.00000  26.00000
4  1.14702  1.56781  13.50000  27.00000
4  1.14824  1.56916  14.00000  28.00000
4  1.14943  1.57047  14.50000  29.00000
4  1.15058  1.57173  15.00000  30.00000
4  1.15169  1.57296  15.50000  31.00000
4  1.15276  1.57414  16.00000  32.00000
4  1.15380  1.57529  16.50000  33.00000
4  1.15481  1.57640  17.00000  34.00000
4  1.15579  1.57748  17.50000  35.00000
4  1.15674  1.57853  18.00000  36.00000
4  1.15767  1.57955  18.50000  37.00000
4  1.15857  1.58055  19.00000  38.00000
4  1.15945  1.58152  19.50000  39.00000
4  1.16031  1.58246  20.00000  40.00000
4  1.16114  1.58338  20.50000  41.00000
4  1.16196  1.58428  21.00000  42.00000
4  1.16275  1.58516  21.50000  43.00000
4  1.16353  1.58602  22.00000  44.00000
4  1.16429  1.58685  22.50000  45.00000
4  1.16503  1.58767  23.00000  46.00000
4  1.16576  1.58848  23.50000  47.00000
4  1.16647  1.58926  24.00000  48.00000
4  1.16717  1.59003  24.50000  49.00000
4  1.16785  1.59078  25.00000  50.00000
4  1.16852  1.59152  25.50000  51.00000
4  1.16918  1.59225  26.00000  52.00000
4  1.16982  1.59296  26.50000  53.00000
4  1.17046  1.59365  27.00000  54.00000
4  1.17108  1.59434  27.50000  55.00000
4  1.17169  1.59501  28.00000  56.00000
4  1.17229  1.59567  28.50000  57.00000
4  1.17287  1.59632  29.00000  58.00000
4  1.17345  1.59696  29.50000  59.00000
4  1.17402  1.59758  30.00000  60.00000
4  1.17458  1.59820  30.50000  61.00000
4  1.17513  1.59881  31.00000  62.00000
4  1.17567  1.59940  31.50000  63.00000
4  1.17620  1.59999  32.00000  64.00000
4  1.17673  1.60057  32.50000  65.00000
4  1.17724  1.60114  33.00000  66.00000
4  1.17775  1.60170  33.50000  67.00000
4  1.17825  1.60225  34.00000  68.00000
4  1.17875  1.60280  34.50000  69.00000
4  1.17924  1.60333  35.00000  70.00000
4  1.17972  1.60386  35.50000  71.00000
4  1.18019  1.60438  36.00000  72.00000
4  1.18065  1.60490  36.50000  73.00000
4  1.18112  1.60541  37.00000  74.00000
4  1.18157  1.60591  37.50000  75.00000
4  1.18202  1.60640  38.00000  76.00000
4  1.18246  1.60689  38.50000  77.00000
4  1.18290  1.60737  39.00000  78.00000
4  1.18333  1.60785  39.50000  79.00000
4  1.18375  1.60831  40.00000  80.00000
4  1.18417  1.60878  40.50000  81.00000
4  1.18459  1.60924  41.00000  82.00000
4  1.18500  1.60969  41.50000  83.00000
4  1.18540  1.61013  42.00000  84.00000
4  1.18580  1.61058  42.50000  85.00000
4  1.18620  1.61101  43.00000  86.00000
4  1.18659  1.61144  43.50000  87.00000
4  1.18698  1.61187  44.00000  88.00000
4  1.18736  1.61229  44.50000  89.00000
4  1.18774  1.61271  45.00000  90.00000
4  1.18811  1.61312  45.50000  91.00000
4  1.18848  1.61353  46.00000  92.00000
4  1.18885  1.61393  46.50000  93.00000
4  1.18921  1.61433  47.00000  94.00000
4  1.18957  1.61473  47.50000  95.00000
4  1.18992  1.61512  48.00000  96.00000
4  1.19027  1.61550  48.50000  97.00000
4  1.19062  1.61589  49.00000  98.00000
4  1.19096  1.61626  49.50000  99.00000
4  1.19130  1.61664  50.00000  100.00000
5  1.00037  1.40243  0.00000  0.00000
5  1.05586  1.45487  1.00000  0.50000
5  1.07860  1.48070  2.00000  1.00000
5  1.09195  1.49593  3.00000  1.50000
5  1.10143  1.50675  4.00000  2.00000
5  1.10879  1.51517  5.00000  2.50000
5  1.11481  1.52204  6.00000  3.00000
5  1.11989  1.52787  7.00000  3.50000
5  1.12430  1.53291  8.00000  4.00000
5  1.12819  1.53736  9.00000  4.50000
5  1.13167  1.54134  10.00000  5.00000
5  1.13482  1.54495  11.00000  5.50000
5  1.13769  1.54824  12.00000  6.00000
5  1.14034  1.55126  13.00000  6.50000
5  1.14278  1.55407  14.00000  7.00000
5  1.14506  1.55668  15.00000  7.50000
5  1.14719  1.55912  16.00000  8.00000
5  1.14920  1.56141  17.00000  8.50000
5  1.15109  1.56357  18.00000  9.00000
5  1.15287  1.56562  19.00000  9.50000
5  1.15457  1.56756  20.00000  10.00000
5  1.15618  1.56941  21.00000  10.50000
5  1.15772  1.57117  22.00000  11.00000
5  1.15919  1.57285  23.00000  11.50000
5  1.16059  1.57446  24.00000  12.00000
5  1.16194  1.57601  25.00000  12.50000
5  1.16324  1.57749  26.00000  13.00000
5  1.16448  1.57892  27.00000  13.50000
5  1.16569  1.58030  28.00000  14.00000
5  1.16685  1.58163  29.00000  14.50000
5  1.16797  1.58291  30.00000  15.00000
5  1.16905  1.58415  31.00000  15.50000
5  1.17010  1.58535  32.00000  16.00000
5  1.17112  1.58652  33.00000  16.50000
5  1.17210  1.58765  34.00000  17.00000
5  1.17306  1.58875  35.00000  17.50000
5  1.17399  1.58981  36.00000  18.00000
5  1.17490  1.59085  37.00000  18.50000
5  1.17578  1.59186  38.00000  19.00000
5  1.17664  1.59284  39.00000  19.50000
5  1.17747  1.59380  40.00000  20.00000
5  1.17829  1.59474  41.00000  20.50000
5  1.17909  1.59565  42.00000  21.00000
5  1.17986  1.59654  43.00000  21.50000
5  1.18062  1.59741  44.00000  22.00000
5  1.18137  1.59826  45.00000  22.50000
5  1.18209  1.59910  46.00000  23.00000
5  1.18280  1.59991  47.00000  23.50000
5  1.18350  1.60071  48.00000  24.00000
5  1.18418  1.60149  49.00000  24.50000
5  1.18485  1.60225  50.00000  25.00000
5  1.18550  1.60300  51.00000  25.50000
5  1.18614  1.60374  52.00000  26.00000
5  1.18677  1.60446  53.00000  26.50000
5  1.18739  1.60517  54.00000  27.00000
5  1.18800  1.60586  55.00000  27.50000
5  1.18859  1.60655  56.00000  28.00000
5  1.18918  1.60722  57.00000  28.50000
5  1.18975  1.60787  58.00000  29.00000
5  1.19032  1.60852  59.00000  29.50000
5  1.19087  1.60916  60.00000  30.00000
5  1.19142  1.60978  61.00000  30.50000
5  1.19196  1.61040  62.00000  31.00000
5  1.19249  1.61101  63.00000  31.50000
5  1.19301  1.61160  64.00000  32.00000
5  1.19352  1.61219  65.00000  32.50000
5  1.19403  1.61277  66.00000  33.00000
5  1.19452  1.61334  67.00000  33.50000
5  1.19501  1.61390  68.00000  34.00000
5  1.19549  1.61445  69.00000  34.50000
5  1.19597  1.61500  70.00000  35.00000
5  1.19644  1.61553  71.00000  35.50000
5  1.19690  1.61606  72.00000  36.00000
5  1.19736  1.61659  73.00000  36.50000
5  1.19781  1.61710  74.00000  37.00000
5  1.19825  1.61761  75.00000  37.50000
5  1.19869  1.61811  76.00000  38.00000
5  1.19912  1.61861  77.00000  38.50000
5  1.19955  1.61910  78.00000  39.00000
5  1.19997  1.61958  79.00000  39.50000
5  1.20038  1.62005  80.00000  40.00000
5  1.20079  1.62053  81.00000  40.50000
5  1.20120  1.62099  82.00000  41.00000
5  1.20160  1.62145  83.00000  41.50000
5  1.20200  1.62190  84.00000  42.00000
5  1.20239  1.62235  85.00000  42.50000
5  1.20277  1.62279  86.00000  43.00000
5  1.20316  1.62323  87.00000  43.50000
5  1.20353  1.62366  88.00000  44.00000
5  1.20391  1.62409  89.00000  44.50000
5  1.20428  1.62452  90.00000  45.00000
5  1.20464  1.62493  91.00000  45.50000
5  1.20500  1.62535  92.00000  46.00000
5  1.20536  1.62576  93.00000  46.50000
5  1.20571  1.62616  94.00000  47.00000
5  1.20606  1.62656  95.00000  47.50000
5  1.20641  1.62696  96.00000  48.00000
5  1.20675  1.62735  97.00000  48.50000
5  1.20709  1.62774  98.00000  49.00000
5  1.20743  1.62813  99.00000  49.50000
5  1.20776  1.62851  100.00000  50.00000
