# Supplementary material for: Regional biaxial mechanical data of the mitral and tricuspid valve anterior leaflets
Source: Data Brief. 2019 May 22;24:103961. doi: 10.1016/j.dib.2019.103961 (PMC6545396; doi:10.1016/j.dib.2019.103961)
Supplement: Multimedia component 2 [file mmc2.zip › NewTextFiles/regional_data_MVAL112-F.txt]

0.483 
3.80 
1  1.34492  1.10869  0.00000  0.00000
1  1.39058  1.12937  1.00000  1.00000
1  1.41994  1.15528  2.00000  2.00000
1  1.43764  1.17100  3.00000  3.00000
1  1.45036  1.18231  4.00000  4.00000
1  1.46028  1.19115  5.00000  5.00000
1  1.46843  1.19841  6.00000  6.00000
1  1.47534  1.20457  7.00000  7.00000
1  1.48133  1.20992  8.00000  8.00000
1  1.48663  1.21465  9.00000  9.00000
1  1.49137  1.21889  10.00000  10.00000
1  1.49567  1.22273  11.00000  11.00000
1  1.49959  1.22623  12.00000  12.00000
1  1.50321  1.22946  13.00000  13.00000
1  1.50655  1.23245  14.00000  14.00000
1  1.50967  1.23524  15.00000  15.00000
1  1.51259  1.23785  16.00000  16.00000
1  1.51533  1.24030  17.00000  17.00000
1  1.51792  1.24261  18.00000  18.00000
1  1.52037  1.24480  19.00000  19.00000
1  1.52269  1.24687  20.00000  20.00000
1  1.52490  1.24885  21.00000  21.00000
1  1.52701  1.25073  22.00000  22.00000
1  1.52902  1.25254  23.00000  23.00000
1  1.53095  1.25426  24.00000  24.00000
1  1.53280  1.25591  25.00000  25.00000
1  1.53458  1.25750  26.00000  26.00000
1  1.53629  1.25903  27.00000  27.00000
1  1.53794  1.26051  28.00000  28.00000
1  1.53953  1.26193  29.00000  29.00000
1  1.54107  1.26331  30.00000  30.00000
1  1.54256  1.26464  31.00000  31.00000
1  1.54400  1.26593  32.00000  32.00000
1  1.54539  1.26718  33.00000  33.00000
1  1.54675  1.26839  34.00000  34.00000
1  1.54806  1.26956  35.00000  35.00000
1  1.54934  1.27071  36.00000  36.00000
1  1.55059  1.27182  37.00000  37.00000
1  1.55180  1.27290  38.00000  38.00000
1  1.55298  1.27396  39.00000  39.00000
1  1.55412  1.27499  40.00000  40.00000
1  1.55525  1.27599  41.00000  41.00000
1  1.55634  1.27697  42.00000  42.00000
1  1.55741  1.27792  43.00000  43.00000
1  1.55845  1.27886  44.00000  44.00000
1  1.55947  1.27977  45.00000  45.00000
1  1.56047  1.28066  46.00000  46.00000
1  1.56145  1.28154  47.00000  47.00000
1  1.56240  1.28239  48.00000  48.00000
1  1.56334  1.28323  49.00000  49.00000
1  1.56426  1.28405  50.00000  50.00000
1  1.56516  1.28486  51.00000  51.00000
1  1.56604  1.28564  52.00000  52.00000
1  1.56691  1.28642  53.00000  53.00000
1  1.56776  1.28718  54.00000  54.00000
1  1.56859  1.28792  55.00000  55.00000
1  1.56941  1.28866  56.00000  56.00000
1  1.57021  1.28938  57.00000  57.00000
1  1.57100  1.29008  58.00000  58.00000
1  1.57178  1.29078  59.00000  59.00000
1  1.57254  1.29146  60.00000  60.00000
1  1.57329  1.29213  61.00000  61.00000
1  1.57403  1.29279  62.00000  62.00000
1  1.57476  1.29344  63.00000  63.00000
1  1.57548  1.29409  64.00000  64.00000
1  1.57618  1.29472  65.00000  65.00000
1  1.57687  1.29534  66.00000  66.00000
1  1.57756  1.29595  67.00000  67.00000
1  1.57823  1.29655  68.00000  68.00000
1  1.57889  1.29714  69.00000  69.00000
1  1.57955  1.29773  70.00000  70.00000
1  1.58019  1.29831  71.00000  71.00000
1  1.58083  1.29887  72.00000  72.00000
1  1.58146  1.29944  73.00000  73.00000
1  1.58207  1.29999  74.00000  74.00000
1  1.58268  1.30053  75.00000  75.00000
1  1.58329  1.30107  76.00000  76.00000
1  1.58388  1.30161  77.00000  77.00000
1  1.58447  1.30213  78.00000  78.00000
1  1.58505  1.30265  79.00000  79.00000
1  1.58562  1.30316  80.00000  80.00000
1  1.58618  1.30366  81.00000  81.00000
1  1.58674  1.30416  82.00000  82.00000
1  1.58729  1.30466  83.00000  83.00000
1  1.58784  1.30514  84.00000  84.00000
1  1.58837  1.30563  85.00000  85.00000
1  1.58891  1.30610  86.00000  86.00000
1  1.58943  1.30657  87.00000  87.00000
1  1.58995  1.30704  88.00000  88.00000
1  1.59047  1.30750  89.00000  89.00000
1  1.59097  1.30795  90.00000  90.00000
1  1.59148  1.30840  91.00000  91.00000
1  1.59197  1.30884  92.00000  92.00000
1  1.59246  1.30928  93.00000  93.00000
1  1.59295  1.30972  94.00000  94.00000
1  1.59343  1.31015  95.00000  95.00000
1  1.59391  1.31058  96.00000  96.00000
1  1.59438  1.31100  97.00000  97.00000
1  1.59485  1.31142  98.00000  98.00000
1  1.59531  1.31183  99.00000  99.00000
1  1.59576  1.31224  100.00000  100.00000
2  1.34492  1.10869  0.00000  0.00000
2  1.37937  1.11824  0.75000  1.00000
2  1.40720  1.14512  1.50000  2.00000
2  1.42405  1.16182  2.25000  3.00000
2  1.43616  1.17396  3.00000  4.00000
2  1.44563  1.18350  3.75000  5.00000
2  1.45341  1.19137  4.50000  6.00000
2  1.46000  1.19806  5.25000  7.00000
2  1.46573  1.20388  6.00000  8.00000
2  1.47079  1.20903  6.75000  9.00000
2  1.47532  1.21365  7.50000  10.00000
2  1.47942  1.21784  8.25000  11.00000
2  1.48318  1.22167  9.00000  12.00000
2  1.48663  1.22520  9.75000  13.00000
2  1.48983  1.22847  10.50000  14.00000
2  1.49281  1.23152  11.25000  15.00000
2  1.49560  1.23438  12.00000  16.00000
2  1.49822  1.23706  12.75000  17.00000
2  1.50070  1.23960  13.50000  18.00000
2  1.50304  1.24199  14.25000  19.00000
2  1.50526  1.24427  15.00000  20.00000
2  1.50737  1.24644  15.75000  21.00000
2  1.50938  1.24850  16.50000  22.00000
2  1.51131  1.25048  17.25000  23.00000
2  1.51315  1.25237  18.00000  24.00000
2  1.51492  1.25418  18.75000  25.00000
2  1.51662  1.25593  19.50000  26.00000
2  1.51826  1.25761  20.25000  27.00000
2  1.51984  1.25923  21.00000  28.00000
2  1.52136  1.26079  21.75000  29.00000
2  1.52283  1.26230  22.50000  30.00000
2  1.52425  1.26376  23.25000  31.00000
2  1.52563  1.26517  24.00000  32.00000
2  1.52697  1.26655  24.75000  33.00000
2  1.52826  1.26788  25.50000  34.00000
2  1.52952  1.26917  26.25000  35.00000
2  1.53074  1.27042  27.00000  36.00000
2  1.53193  1.27165  27.75000  37.00000
2  1.53309  1.27284  28.50000  38.00000
2  1.53422  1.27400  29.25000  39.00000
2  1.53532  1.27512  30.00000  40.00000
2  1.53639  1.27623  30.75000  41.00000
2  1.53744  1.27730  31.50000  42.00000
2  1.53846  1.27835  32.25000  43.00000
2  1.53946  1.27938  33.00000  44.00000
2  1.54044  1.28038  33.75000  45.00000
2  1.54139  1.28136  34.50000  46.00000
2  1.54232  1.28232  35.25000  47.00000
2  1.54324  1.28326  36.00000  48.00000
2  1.54414  1.28419  36.75000  49.00000
2  1.54501  1.28509  37.50000  50.00000
2  1.54587  1.28597  38.25000  51.00000
2  1.54672  1.28684  39.00000  52.00000
2  1.54755  1.28769  39.75000  53.00000
2  1.54836  1.28853  40.50000  54.00000
2  1.54916  1.28935  41.25000  55.00000
2  1.54994  1.29015  42.00000  56.00000
2  1.55071  1.29094  42.75000  57.00000
2  1.55146  1.29172  43.50000  58.00000
2  1.55221  1.29248  44.25000  59.00000
2  1.55294  1.29323  45.00000  60.00000
2  1.55366  1.29397  45.75000  61.00000
2  1.55436  1.29470  46.50000  62.00000
2  1.55506  1.29542  47.25000  63.00000
2  1.55574  1.29612  48.00000  64.00000
2  1.55642  1.29681  48.75000  65.00000
2  1.55708  1.29750  49.50000  66.00000
2  1.55773  1.29817  50.25000  67.00000
2  1.55838  1.29883  51.00000  68.00000
2  1.55901  1.29948  51.75000  69.00000
2  1.55964  1.30013  52.50000  70.00000
2  1.56026  1.30076  53.25000  71.00000
2  1.56086  1.30139  54.00000  72.00000
2  1.56146  1.30200  54.75000  73.00000
2  1.56206  1.30261  55.50000  74.00000
2  1.56264  1.30321  56.25000  75.00000
2  1.56322  1.30381  57.00000  76.00000
2  1.56378  1.30439  57.75000  77.00000
2  1.56435  1.30497  58.50000  78.00000
2  1.56490  1.30554  59.25000  79.00000
2  1.56545  1.30610  60.00000  80.00000
2  1.56599  1.30666  60.75000  81.00000
2  1.56652  1.30721  61.50000  82.00000
2  1.56705  1.30775  62.25000  83.00000
2  1.56757  1.30828  63.00000  84.00000
2  1.56808  1.30881  63.75000  85.00000
2  1.56859  1.30934  64.50000  86.00000
2  1.56910  1.30985  65.25000  87.00000
2  1.56959  1.31037  66.00000  88.00000
2  1.57008  1.31087  66.75000  89.00000
2  1.57057  1.31137  67.50000  90.00000
2  1.57105  1.31187  68.25000  91.00000
2  1.57153  1.31236  69.00000  92.00000
2  1.57200  1.31284  69.75000  93.00000
2  1.57246  1.31332  70.50000  94.00000
2  1.57292  1.31379  71.25000  95.00000
2  1.57338  1.31426  72.00000  96.00000
2  1.57383  1.31472  72.75000  97.00000
2  1.57427  1.31518  73.50000  98.00000
2  1.57472  1.31564  74.25000  99.00000
2  1.57515  1.31609  75.00000  100.00000
3  1.34492  1.10869  0.00000  0.00000
3  1.40162  1.11304  1.00000  0.75000
3  1.43026  1.13830  2.00000  1.50000
3  1.44736  1.15402  3.00000  2.25000
3  1.45958  1.16546  4.00000  3.00000
3  1.46910  1.17446  5.00000  3.75000
3  1.47691  1.18188  6.00000  4.50000
3  1.48352  1.18819  7.00000  5.25000
3  1.48925  1.19369  8.00000  6.00000
3  1.49431  1.19855  9.00000  6.75000
3  1.49884  1.20291  10.00000  7.50000
3  1.50295  1.20687  11.00000  8.25000
3  1.50669  1.21048  12.00000  9.00000
3  1.51014  1.21382  13.00000  9.75000
3  1.51334  1.21691  14.00000  10.50000
3  1.51631  1.21978  15.00000  11.25000
3  1.51910  1.22248  16.00000  12.00000
3  1.52171  1.22502  17.00000  12.75000
3  1.52418  1.22741  18.00000  13.50000
3  1.52651  1.22967  19.00000  14.25000
3  1.52873  1.23182  20.00000  15.00000
3  1.53083  1.23387  21.00000  15.75000
3  1.53284  1.23582  22.00000  16.50000
3  1.53476  1.23769  23.00000  17.25000
3  1.53660  1.23947  24.00000  18.00000
3  1.53837  1.24119  25.00000  18.75000
3  1.54006  1.24284  26.00000  19.50000
3  1.54169  1.24442  27.00000  20.25000
3  1.54326  1.24595  28.00000  21.00000
3  1.54478  1.24743  29.00000  21.75000
3  1.54625  1.24885  30.00000  22.50000
3  1.54766  1.25023  31.00000  23.25000
3  1.54903  1.25157  32.00000  24.00000
3  1.55037  1.25286  33.00000  24.75000
3  1.55166  1.25412  34.00000  25.50000
3  1.55291  1.25534  35.00000  26.25000
3  1.55413  1.25653  36.00000  27.00000
3  1.55531  1.25768  37.00000  27.75000
3  1.55647  1.25881  38.00000  28.50000
3  1.55759  1.25990  39.00000  29.25000
3  1.55868  1.26097  40.00000  30.00000
3  1.55975  1.26201  41.00000  30.75000
3  1.56079  1.26303  42.00000  31.50000
3  1.56181  1.26402  43.00000  32.25000
3  1.56281  1.26499  44.00000  33.00000
3  1.56378  1.26594  45.00000  33.75000
3  1.56473  1.26686  46.00000  34.50000
3  1.56566  1.26777  47.00000  35.25000
3  1.56657  1.26866  48.00000  36.00000
3  1.56746  1.26953  49.00000  36.75000
3  1.56834  1.27038  50.00000  37.50000
3  1.56919  1.27122  51.00000  38.25000
3  1.57003  1.27204  52.00000  39.00000
3  1.57086  1.27284  53.00000  39.75000
3  1.57167  1.27363  54.00000  40.50000
3  1.57246  1.27440  55.00000  41.25000
3  1.57324  1.27517  56.00000  42.00000
3  1.57401  1.27591  57.00000  42.75000
3  1.57476  1.27665  58.00000  43.50000
3  1.57550  1.27737  59.00000  44.25000
3  1.57623  1.27808  60.00000  45.00000
3  1.57694  1.27878  61.00000  45.75000
3  1.57764  1.27946  62.00000  46.50000
3  1.57834  1.28014  63.00000  47.25000
3  1.57902  1.28081  64.00000  48.00000
3  1.57969  1.28146  65.00000  48.75000
3  1.58035  1.28211  66.00000  49.50000
3  1.58100  1.28274  67.00000  50.25000
3  1.58164  1.28337  68.00000  51.00000
3  1.58227  1.28398  69.00000  51.75000
3  1.58290  1.28459  70.00000  52.50000
3  1.58351  1.28519  71.00000  53.25000
3  1.58412  1.28578  72.00000  54.00000
3  1.58471  1.28636  73.00000  54.75000
3  1.58530  1.28694  74.00000  55.50000
3  1.58588  1.28751  75.00000  56.25000
3  1.58646  1.28807  76.00000  57.00000
3  1.58702  1.28862  77.00000  57.75000
3  1.58758  1.28916  78.00000  58.50000
3  1.58813  1.28970  79.00000  59.25000
3  1.58868  1.29024  80.00000  60.00000
3  1.58921  1.29076  81.00000  60.75000
3  1.58975  1.29128  82.00000  61.50000
3  1.59027  1.29179  83.00000  62.25000
3  1.59079  1.29230  84.00000  63.00000
3  1.59130  1.29280  85.00000  63.75000
3  1.59181  1.29329  86.00000  64.50000
3  1.59231  1.29378  87.00000  65.25000
3  1.59280  1.29427  88.00000  66.00000
3  1.59329  1.29474  89.00000  66.75000
3  1.59378  1.29522  90.00000  67.50000
3  1.59425  1.29568  91.00000  68.25000
3  1.59473  1.29614  92.00000  69.00000
3  1.59519  1.29660  93.00000  69.75000
3  1.59566  1.29705  94.00000  70.50000
3  1.59612  1.29750  95.00000  71.25000
3  1.59657  1.29794  96.00000  72.00000
3  1.59702  1.29838  97.00000  72.75000
3  1.59746  1.29882  98.00000  73.50000
3  1.59790  1.29925  99.00000  74.25000
3  1.59834  1.29967  100.00000  75.00000
4  1.34492  1.10869  0.00000  0.00000
4  1.36477  1.12362  0.50000  1.00000
4  1.39170  1.15035  1.00000  2.00000
4  1.40826  1.16677  1.50000  3.00000
4  1.42024  1.17866  2.00000  4.00000
4  1.42965  1.18797  2.50000  5.00000
4  1.43738  1.19564  3.00000  6.00000
4  1.44396  1.20215  3.50000  7.00000
4  1.44967  1.20781  4.00000  8.00000
4  1.45473  1.21282  4.50000  9.00000
4  1.45926  1.21731  5.00000  10.00000
4  1.46336  1.22138  5.50000  11.00000
4  1.46712  1.22510  6.00000  12.00000
4  1.47058  1.22852  6.50000  13.00000
4  1.47378  1.23170  7.00000  14.00000
4  1.47677  1.23466  7.50000  15.00000
4  1.47956  1.23742  8.00000  16.00000
4  1.48219  1.24003  8.50000  17.00000
4  1.48467  1.24248  9.00000  18.00000
4  1.48702  1.24481  9.50000  19.00000
4  1.48924  1.24701  10.00000  20.00000
4  1.49136  1.24911  10.50000  21.00000
4  1.49339  1.25111  11.00000  22.00000
4  1.49532  1.25303  11.50000  23.00000
4  1.49717  1.25486  12.00000  24.00000
4  1.49894  1.25662  12.50000  25.00000
4  1.50065  1.25831  13.00000  26.00000
4  1.50229  1.25994  13.50000  27.00000
4  1.50388  1.26150  14.00000  28.00000
4  1.50540  1.26302  14.50000  29.00000
4  1.50688  1.26448  15.00000  30.00000
4  1.50831  1.26589  15.50000  31.00000
4  1.50969  1.26726  16.00000  32.00000
4  1.51103  1.26859  16.50000  33.00000
4  1.51234  1.26988  17.00000  34.00000
4  1.51360  1.27113  17.50000  35.00000
4  1.51483  1.27235  18.00000  36.00000
4  1.51602  1.27353  18.50000  37.00000
4  1.51718  1.27468  19.00000  38.00000
4  1.51832  1.27581  19.50000  39.00000
4  1.51942  1.27690  20.00000  40.00000
4  1.52050  1.27797  20.50000  41.00000
4  1.52155  1.27901  21.00000  42.00000
4  1.52258  1.28002  21.50000  43.00000
4  1.52358  1.28102  22.00000  44.00000
4  1.52456  1.28199  22.50000  45.00000
4  1.52552  1.28294  23.00000  46.00000
4  1.52646  1.28387  23.50000  47.00000
4  1.52738  1.28478  24.00000  48.00000
4  1.52828  1.28567  24.50000  49.00000
4  1.52916  1.28654  25.00000  50.00000
4  1.53002  1.28740  25.50000  51.00000
4  1.53087  1.28824  26.00000  52.00000
4  1.53170  1.28906  26.50000  53.00000
4  1.53252  1.28987  27.00000  54.00000
4  1.53332  1.29067  27.50000  55.00000
4  1.53411  1.29144  28.00000  56.00000
4  1.53488  1.29221  28.50000  57.00000
4  1.53564  1.29296  29.00000  58.00000
4  1.53639  1.29370  29.50000  59.00000
4  1.53712  1.29443  30.00000  60.00000
4  1.53784  1.29514  30.50000  61.00000
4  1.53856  1.29585  31.00000  62.00000
4  1.53925  1.29654  31.50000  63.00000
4  1.53994  1.29722  32.00000  64.00000
4  1.54062  1.29789  32.50000  65.00000
4  1.54129  1.29855  33.00000  66.00000
4  1.54194  1.29920  33.50000  67.00000
4  1.54259  1.29985  34.00000  68.00000
4  1.54323  1.30048  34.50000  69.00000
4  1.54386  1.30110  35.00000  70.00000
4  1.54448  1.30171  35.50000  71.00000
4  1.54509  1.30232  36.00000  72.00000
4  1.54569  1.30292  36.50000  73.00000
4  1.54629  1.30350  37.00000  74.00000
4  1.54687  1.30409  37.50000  75.00000
4  1.54745  1.30466  38.00000  76.00000
4  1.54802  1.30523  38.50000  77.00000
4  1.54859  1.30578  39.00000  78.00000
4  1.54915  1.30634  39.50000  79.00000
4  1.54970  1.30688  40.00000  80.00000
4  1.55024  1.30742  40.50000  81.00000
4  1.55077  1.30795  41.00000  82.00000
4  1.55130  1.30847  41.50000  83.00000
4  1.55183  1.30899  42.00000  84.00000
4  1.55235  1.30950  42.50000  85.00000
4  1.55286  1.31001  43.00000  86.00000
4  1.55336  1.31051  43.50000  87.00000
4  1.55386  1.31101  44.00000  88.00000
4  1.55436  1.31150  44.50000  89.00000
4  1.55484  1.31198  45.00000  90.00000
4  1.55533  1.31246  45.50000  91.00000
4  1.55581  1.31293  46.00000  92.00000
4  1.55628  1.31340  46.50000  93.00000
4  1.55675  1.31386  47.00000  94.00000
4  1.55721  1.31432  47.50000  95.00000
4  1.55767  1.31477  48.00000  96.00000
4  1.55812  1.31522  48.50000  97.00000
4  1.55857  1.31567  49.00000  98.00000
4  1.55901  1.31611  49.50000  99.00000
4  1.55945  1.31654  50.00000  100.00000
5  1.34492  1.10869  0.00000  0.00000
5  1.40611  1.10794  1.00000  0.50000
5  1.43475  1.13088  2.00000  1.00000
5  1.45184  1.14511  3.00000  1.50000
5  1.46405  1.15546  4.00000  2.00000
5  1.47356  1.16359  5.00000  2.50000
5  1.48136  1.17029  6.00000  3.00000
5  1.48796  1.17598  7.00000  3.50000
5  1.49368  1.18094  8.00000  4.00000
5  1.49874  1.18533  9.00000  4.50000
5  1.50326  1.18926  10.00000  5.00000
5  1.50736  1.19282  11.00000  5.50000
5  1.51110  1.19609  12.00000  6.00000
5  1.51455  1.19909  13.00000  6.50000
5  1.51774  1.20188  14.00000  7.00000
5  1.52071  1.20447  15.00000  7.50000
5  1.52349  1.20690  16.00000  8.00000
5  1.52610  1.20919  17.00000  8.50000
5  1.52856  1.21134  18.00000  9.00000
5  1.53089  1.21338  19.00000  9.50000
5  1.53310  1.21532  20.00000  10.00000
5  1.53521  1.21716  21.00000  10.50000
5  1.53721  1.21892  22.00000  11.00000
5  1.53913  1.22060  23.00000  11.50000
5  1.54097  1.22221  24.00000  12.00000
5  1.54273  1.22376  25.00000  12.50000
5  1.54442  1.22524  26.00000  13.00000
5  1.54605  1.22667  27.00000  13.50000
5  1.54762  1.22805  28.00000  14.00000
5  1.54913  1.22938  29.00000  14.50000
5  1.55059  1.23066  30.00000  15.00000
5  1.55201  1.23191  31.00000  15.50000
5  1.55338  1.23311  32.00000  16.00000
5  1.55471  1.23428  33.00000  16.50000
5  1.55600  1.23541  34.00000  17.00000
5  1.55725  1.23651  35.00000  17.50000
5  1.55846  1.23758  36.00000  18.00000
5  1.55965  1.23862  37.00000  18.50000
5  1.56080  1.23963  38.00000  19.00000
5  1.56192  1.24062  39.00000  19.50000
5  1.56301  1.24158  40.00000  20.00000
5  1.56408  1.24252  41.00000  20.50000
5  1.56512  1.24343  42.00000  21.00000
5  1.56614  1.24433  43.00000  21.50000
5  1.56713  1.24520  44.00000  22.00000
5  1.56810  1.24605  45.00000  22.50000
5  1.56905  1.24689  46.00000  23.00000
5  1.56998  1.24771  47.00000  23.50000
5  1.57089  1.24851  48.00000  24.00000
5  1.57178  1.24929  49.00000  24.50000
5  1.57265  1.25006  50.00000  25.00000
5  1.57351  1.25081  51.00000  25.50000
5  1.57434  1.25155  52.00000  26.00000
5  1.57517  1.25227  53.00000  26.50000
5  1.57597  1.25298  54.00000  27.00000
5  1.57677  1.25368  55.00000  27.50000
5  1.57755  1.25437  56.00000  28.00000
5  1.57831  1.25504  57.00000  28.50000
5  1.57906  1.25570  58.00000  29.00000
5  1.57980  1.25635  59.00000  29.50000
5  1.58053  1.25699  60.00000  30.00000
5  1.58124  1.25762  61.00000  30.50000
5  1.58194  1.25824  62.00000  31.00000
5  1.58263  1.25885  63.00000  31.50000
5  1.58331  1.25945  64.00000  32.00000
5  1.58398  1.26004  65.00000  32.50000
5  1.58464  1.26062  66.00000  33.00000
5  1.58529  1.26119  67.00000  33.50000
5  1.58593  1.26175  68.00000  34.00000
5  1.58657  1.26231  69.00000  34.50000
5  1.58719  1.26286  70.00000  35.00000
5  1.58780  1.26340  71.00000  35.50000
5  1.58840  1.26393  72.00000  36.00000
5  1.58900  1.26445  73.00000  36.50000
5  1.58959  1.26497  74.00000  37.00000
5  1.59017  1.26548  75.00000  37.50000
5  1.59074  1.26599  76.00000  38.00000
5  1.59131  1.26648  77.00000  38.50000
5  1.59186  1.26698  78.00000  39.00000
5  1.59241  1.26746  79.00000  39.50000
5  1.59296  1.26794  80.00000  40.00000
5  1.59349  1.26841  81.00000  40.50000
5  1.59402  1.26888  82.00000  41.00000
5  1.59455  1.26934  83.00000  41.50000
5  1.59507  1.26980  84.00000  42.00000
5  1.59558  1.27025  85.00000  42.50000
5  1.59608  1.27069  86.00000  43.00000
5  1.59658  1.27113  87.00000  43.50000
5  1.59708  1.27157  88.00000  44.00000
5  1.59756  1.27200  89.00000  44.50000
5  1.59805  1.27242  90.00000  45.00000
5  1.59853  1.27285  91.00000  45.50000
5  1.59900  1.27326  92.00000  46.00000
5  1.59946  1.27367  93.00000  46.50000
5  1.59993  1.27408  94.00000  47.00000
5  1.60038  1.27448  95.00000  47.50000
5  1.60084  1.27488  96.00000  48.00000
5  1.60128  1.27528  97.00000  48.50000
5  1.60173  1.27567  98.00000  49.00000
5  1.60217  1.27605  99.00000  49.50000
5  1.60260  1.27644  100.00000  50.00000
