# Supplementary material for: Regional biaxial mechanical data of the mitral and tricuspid valve anterior leaflets
Source: Data Brief. 2019 May 22;24:103961. doi: 10.1016/j.dib.2019.103961 (PMC6545396; doi:10.1016/j.dib.2019.103961)
Supplement: Multimedia component 2 [file mmc2.zip › NewTextFiles/regional_data_MVAL114-A.txt]

0.647 
3.80 
1  1.19844  1.40475  0.00000  0.00000
1  1.29495  1.50653  1.00000  1.00000
1  1.31938  1.53156  2.00000  2.00000
1  1.33372  1.54625  3.00000  3.00000
1  1.34390  1.55668  4.00000  4.00000
1  1.35180  1.56478  5.00000  5.00000
1  1.35825  1.57141  6.00000  6.00000
1  1.36372  1.57700  7.00000  7.00000
1  1.36845  1.58186  8.00000  8.00000
1  1.37262  1.58614  9.00000  9.00000
1  1.37636  1.58997  10.00000  10.00000
1  1.37973  1.59343  11.00000  11.00000
1  1.38282  1.59659  12.00000  12.00000
1  1.38566  1.59950  13.00000  13.00000
1  1.38829  1.60220  14.00000  14.00000
1  1.39073  1.60471  15.00000  15.00000
1  1.39302  1.60705  16.00000  16.00000
1  1.39517  1.60926  17.00000  17.00000
1  1.39720  1.61134  18.00000  18.00000
1  1.39911  1.61330  19.00000  19.00000
1  1.40093  1.61517  20.00000  20.00000
1  1.40266  1.61694  21.00000  21.00000
1  1.40431  1.61863  22.00000  22.00000
1  1.40589  1.62025  23.00000  23.00000
1  1.40740  1.62180  24.00000  24.00000
1  1.40885  1.62328  25.00000  25.00000
1  1.41024  1.62471  26.00000  26.00000
1  1.41158  1.62608  27.00000  27.00000
1  1.41287  1.62740  28.00000  28.00000
1  1.41411  1.62868  29.00000  29.00000
1  1.41531  1.62991  30.00000  30.00000
1  1.41648  1.63111  31.00000  31.00000
1  1.41760  1.63226  32.00000  32.00000
1  1.41869  1.63338  33.00000  33.00000
1  1.41975  1.63447  34.00000  34.00000
1  1.42078  1.63552  35.00000  35.00000
1  1.42178  1.63654  36.00000  36.00000
1  1.42275  1.63754  37.00000  37.00000
1  1.42370  1.63851  38.00000  38.00000
1  1.42462  1.63946  39.00000  39.00000
1  1.42552  1.64038  40.00000  40.00000
1  1.42639  1.64128  41.00000  41.00000
1  1.42725  1.64215  42.00000  42.00000
1  1.42808  1.64301  43.00000  43.00000
1  1.42890  1.64384  44.00000  44.00000
1  1.42970  1.64466  45.00000  45.00000
1  1.43048  1.64546  46.00000  46.00000
1  1.43124  1.64624  47.00000  47.00000
1  1.43198  1.64701  48.00000  48.00000
1  1.43272  1.64776  49.00000  49.00000
1  1.43343  1.64849  50.00000  50.00000
1  1.43414  1.64921  51.00000  51.00000
1  1.43482  1.64992  52.00000  52.00000
1  1.43550  1.65061  53.00000  53.00000
1  1.43616  1.65129  54.00000  54.00000
1  1.43681  1.65196  55.00000  55.00000
1  1.43745  1.65262  56.00000  56.00000
1  1.43808  1.65326  57.00000  57.00000
1  1.43870  1.65389  58.00000  58.00000
1  1.43930  1.65452  59.00000  59.00000
1  1.43990  1.65513  60.00000  60.00000
1  1.44049  1.65573  61.00000  61.00000
1  1.44106  1.65632  62.00000  62.00000
1  1.44163  1.65690  63.00000  63.00000
1  1.44219  1.65747  64.00000  64.00000
1  1.44274  1.65804  65.00000  65.00000
1  1.44328  1.65859  66.00000  66.00000
1  1.44382  1.65914  67.00000  67.00000
1  1.44434  1.65968  68.00000  68.00000
1  1.44486  1.66021  69.00000  69.00000
1  1.44537  1.66073  70.00000  70.00000
1  1.44587  1.66125  71.00000  71.00000
1  1.44637  1.66176  72.00000  72.00000
1  1.44686  1.66226  73.00000  73.00000
1  1.44734  1.66276  74.00000  74.00000
1  1.44782  1.66324  75.00000  75.00000
1  1.44829  1.66373  76.00000  76.00000
1  1.44875  1.66420  77.00000  77.00000
1  1.44921  1.66467  78.00000  78.00000
1  1.44966  1.66513  79.00000  79.00000
1  1.45011  1.66559  80.00000  80.00000
1  1.45055  1.66604  81.00000  81.00000
1  1.45098  1.66649  82.00000  82.00000
1  1.45141  1.66693  83.00000  83.00000
1  1.45184  1.66737  84.00000  84.00000
1  1.45226  1.66780  85.00000  85.00000
1  1.45267  1.66822  86.00000  86.00000
1  1.45308  1.66864  87.00000  87.00000
1  1.45349  1.66906  88.00000  88.00000
1  1.45389  1.66947  89.00000  89.00000
1  1.45428  1.66988  90.00000  90.00000
1  1.45468  1.67028  91.00000  91.00000
1  1.45506  1.67068  92.00000  92.00000
1  1.45545  1.67107  93.00000  93.00000
1  1.45583  1.67146  94.00000  94.00000
1  1.45620  1.67184  95.00000  95.00000
1  1.45657  1.67223  96.00000  96.00000
1  1.45694  1.67260  97.00000  97.00000
1  1.45731  1.67298  98.00000  98.00000
1  1.45767  1.67334  99.00000  99.00000
1  1.45802  1.67371  100.00000  100.00000
2  1.19844  1.40475  0.00000  0.00000
2  1.29935  1.49268  0.75000  1.00000
2  1.32332  1.52088  1.50000  2.00000
2  1.33737  1.53753  2.25000  3.00000
2  1.34736  1.54938  3.00000  4.00000
2  1.35510  1.55858  3.75000  5.00000
2  1.36143  1.56612  4.50000  6.00000
2  1.36679  1.57249  5.25000  7.00000
2  1.37143  1.57802  6.00000  8.00000
2  1.37552  1.58289  6.75000  9.00000
2  1.37918  1.58725  7.50000  10.00000
2  1.38250  1.59120  8.25000  11.00000
2  1.38552  1.59480  9.00000  12.00000
2  1.38830  1.59812  9.75000  13.00000
2  1.39088  1.60119  10.50000  14.00000
2  1.39328  1.60405  11.25000  15.00000
2  1.39552  1.60673  12.00000  16.00000
2  1.39763  1.60924  12.75000  17.00000
2  1.39961  1.61161  13.50000  18.00000
2  1.40149  1.61385  14.25000  19.00000
2  1.40328  1.61598  15.00000  20.00000
2  1.40497  1.61800  15.75000  21.00000
2  1.40659  1.61993  16.50000  22.00000
2  1.40814  1.62178  17.25000  23.00000
2  1.40962  1.62354  18.00000  24.00000
2  1.41104  1.62524  18.75000  25.00000
2  1.41240  1.62686  19.50000  26.00000
2  1.41371  1.62843  20.25000  27.00000
2  1.41498  1.62994  21.00000  28.00000
2  1.41620  1.63139  21.75000  29.00000
2  1.41738  1.63280  22.50000  30.00000
2  1.41852  1.63416  23.25000  31.00000
2  1.41962  1.63548  24.00000  32.00000
2  1.42069  1.63675  24.75000  33.00000
2  1.42173  1.63799  25.50000  34.00000
2  1.42274  1.63920  26.25000  35.00000
2  1.42372  1.64036  27.00000  36.00000
2  1.42467  1.64150  27.75000  37.00000
2  1.42560  1.64261  28.50000  38.00000
2  1.42650  1.64369  29.25000  39.00000
2  1.42738  1.64474  30.00000  40.00000
2  1.42824  1.64576  30.75000  41.00000
2  1.42908  1.64676  31.50000  42.00000
2  1.42989  1.64774  32.25000  43.00000
2  1.43069  1.64869  33.00000  44.00000
2  1.43148  1.64963  33.75000  45.00000
2  1.43224  1.65054  34.50000  46.00000
2  1.43299  1.65143  35.25000  47.00000
2  1.43372  1.65230  36.00000  48.00000
2  1.43444  1.65316  36.75000  49.00000
2  1.43514  1.65400  37.50000  50.00000
2  1.43583  1.65482  38.25000  51.00000
2  1.43650  1.65563  39.00000  52.00000
2  1.43717  1.65642  39.75000  53.00000
2  1.43782  1.65719  40.50000  54.00000
2  1.43845  1.65795  41.25000  55.00000
2  1.43908  1.65870  42.00000  56.00000
2  1.43970  1.65944  42.75000  57.00000
2  1.44030  1.66016  43.50000  58.00000
2  1.44090  1.66087  44.25000  59.00000
2  1.44148  1.66157  45.00000  60.00000
2  1.44205  1.66225  45.75000  61.00000
2  1.44262  1.66293  46.50000  62.00000
2  1.44318  1.66359  47.25000  63.00000
2  1.44372  1.66425  48.00000  64.00000
2  1.44426  1.66489  48.75000  65.00000
2  1.44479  1.66552  49.50000  66.00000
2  1.44532  1.66615  50.25000  67.00000
2  1.44583  1.66676  51.00000  68.00000
2  1.44634  1.66737  51.75000  69.00000
2  1.44684  1.66797  52.50000  70.00000
2  1.44733  1.66855  53.25000  71.00000
2  1.44782  1.66913  54.00000  72.00000
2  1.44830  1.66971  54.75000  73.00000
2  1.44877  1.67027  55.50000  74.00000
2  1.44924  1.67083  56.25000  75.00000
2  1.44970  1.67138  57.00000  76.00000
2  1.45016  1.67192  57.75000  77.00000
2  1.45060  1.67246  58.50000  78.00000
2  1.45105  1.67299  59.25000  79.00000
2  1.45149  1.67351  60.00000  80.00000
2  1.45192  1.67402  60.75000  81.00000
2  1.45234  1.67453  61.50000  82.00000
2  1.45277  1.67504  62.25000  83.00000
2  1.45318  1.67553  63.00000  84.00000
2  1.45359  1.67603  63.75000  85.00000
2  1.45400  1.67651  64.50000  86.00000
2  1.45440  1.67699  65.25000  87.00000
2  1.45480  1.67747  66.00000  88.00000
2  1.45519  1.67793  66.75000  89.00000
2  1.45558  1.67840  67.50000  90.00000
2  1.45597  1.67886  68.25000  91.00000
2  1.45635  1.67931  69.00000  92.00000
2  1.45672  1.67976  69.75000  93.00000
2  1.45709  1.68020  70.50000  94.00000
2  1.45746  1.68064  71.25000  95.00000
2  1.45783  1.68108  72.00000  96.00000
2  1.45819  1.68151  72.75000  97.00000
2  1.45854  1.68193  73.50000  98.00000
2  1.45890  1.68236  74.25000  99.00000
2  1.45925  1.68277  75.00000  100.00000
3  1.19844  1.40475  0.00000  0.00000
3  1.28983  1.49579  1.00000  0.75000
3  1.31447  1.52067  2.00000  1.50000
3  1.32892  1.53526  3.00000  2.25000
3  1.33918  1.54563  4.00000  3.00000
3  1.34714  1.55368  5.00000  3.75000
3  1.35365  1.56025  6.00000  4.50000
3  1.35915  1.56582  7.00000  5.25000
3  1.36392  1.57064  8.00000  6.00000
3  1.36813  1.57489  9.00000  6.75000
3  1.37189  1.57869  10.00000  7.50000
3  1.37530  1.58213  11.00000  8.25000
3  1.37840  1.58527  12.00000  9.00000
3  1.38126  1.58817  13.00000  9.75000
3  1.38391  1.59084  14.00000  10.50000
3  1.38638  1.59333  15.00000  11.25000
3  1.38868  1.59566  16.00000  12.00000
3  1.39085  1.59785  17.00000  12.75000
3  1.39289  1.59992  18.00000  13.50000
3  1.39482  1.60187  19.00000  14.25000
3  1.39665  1.60372  20.00000  15.00000
3  1.39840  1.60549  21.00000  15.75000
3  1.40006  1.60717  22.00000  16.50000
3  1.40165  1.60877  23.00000  17.25000
3  1.40317  1.61031  24.00000  18.00000
3  1.40463  1.61179  25.00000  18.75000
3  1.40603  1.61320  26.00000  19.50000
3  1.40738  1.61457  27.00000  20.25000
3  1.40868  1.61588  28.00000  21.00000
3  1.40993  1.61715  29.00000  21.75000
3  1.41114  1.61837  30.00000  22.50000
3  1.41232  1.61956  31.00000  23.25000
3  1.41345  1.62070  32.00000  24.00000
3  1.41455  1.62182  33.00000  24.75000
3  1.41562  1.62289  34.00000  25.50000
3  1.41665  1.62394  35.00000  26.25000
3  1.41766  1.62496  36.00000  27.00000
3  1.41864  1.62595  37.00000  27.75000
3  1.41959  1.62691  38.00000  28.50000
3  1.42052  1.62785  39.00000  29.25000
3  1.42142  1.62877  40.00000  30.00000
3  1.42231  1.62966  41.00000  30.75000
3  1.42317  1.63053  42.00000  31.50000
3  1.42401  1.63138  43.00000  32.25000
3  1.42483  1.63221  44.00000  33.00000
3  1.42563  1.63302  45.00000  33.75000
3  1.42642  1.63382  46.00000  34.50000
3  1.42719  1.63459  47.00000  35.25000
3  1.42794  1.63535  48.00000  36.00000
3  1.42868  1.63610  49.00000  36.75000
3  1.42940  1.63683  50.00000  37.50000
3  1.43011  1.63754  51.00000  38.25000
3  1.43080  1.63825  52.00000  39.00000
3  1.43148  1.63893  53.00000  39.75000
3  1.43215  1.63961  54.00000  40.50000
3  1.43281  1.64027  55.00000  41.25000
3  1.43345  1.64092  56.00000  42.00000
3  1.43408  1.64156  57.00000  42.75000
3  1.43470  1.64219  58.00000  43.50000
3  1.43532  1.64281  59.00000  44.25000
3  1.43592  1.64342  60.00000  45.00000
3  1.43651  1.64401  61.00000  45.75000
3  1.43709  1.64460  62.00000  46.50000
3  1.43766  1.64518  63.00000  47.25000
3  1.43822  1.64575  64.00000  48.00000
3  1.43878  1.64631  65.00000  48.75000
3  1.43932  1.64686  66.00000  49.50000
3  1.43986  1.64740  67.00000  50.25000
3  1.44039  1.64794  68.00000  51.00000
3  1.44091  1.64847  69.00000  51.75000
3  1.44143  1.64899  70.00000  52.50000
3  1.44193  1.64950  71.00000  53.25000
3  1.44243  1.65001  72.00000  54.00000
3  1.44293  1.65050  73.00000  54.75000
3  1.44341  1.65100  74.00000  55.50000
3  1.44389  1.65148  75.00000  56.25000
3  1.44437  1.65196  76.00000  57.00000
3  1.44483  1.65243  77.00000  57.75000
3  1.44529  1.65290  78.00000  58.50000
3  1.44575  1.65336  79.00000  59.25000
3  1.44620  1.65381  80.00000  60.00000
3  1.44664  1.65426  81.00000  60.75000
3  1.44708  1.65470  82.00000  61.50000
3  1.44751  1.65514  83.00000  62.25000
3  1.44794  1.65558  84.00000  63.00000
3  1.44837  1.65600  85.00000  63.75000
3  1.44878  1.65643  86.00000  64.50000
3  1.44920  1.65684  87.00000  65.25000
3  1.44961  1.65726  88.00000  66.00000
3  1.45001  1.65766  89.00000  66.75000
3  1.45041  1.65807  90.00000  67.50000
3  1.45080  1.65847  91.00000  68.25000
3  1.45119  1.65886  92.00000  69.00000
3  1.45158  1.65925  93.00000  69.75000
3  1.45196  1.65964  94.00000  70.50000
3  1.45234  1.66002  95.00000  71.25000
3  1.45272  1.66040  96.00000  72.00000
3  1.45309  1.66078  97.00000  72.75000
3  1.45345  1.66115  98.00000  73.50000
3  1.45381  1.66151  99.00000  74.25000
3  1.45417  1.66188  100.00000  75.00000
4  1.19844  1.40475  0.00000  0.00000
4  1.24456  1.51871  0.50000  1.00000
4  1.27330  1.54345  1.00000  2.00000
4  1.29054  1.55796  1.50000  3.00000
4  1.30289  1.56826  2.00000  4.00000
4  1.31253  1.57626  2.50000  5.00000
4  1.32043  1.58279  3.00000  6.00000
4  1.32713  1.58832  3.50000  7.00000
4  1.33294  1.59310  4.00000  8.00000
4  1.33807  1.59733  4.50000  9.00000
4  1.34267  1.60111  5.00000  10.00000
4  1.34683  1.60452  5.50000  11.00000
4  1.35063  1.60764  6.00000  12.00000
4  1.35413  1.61052  6.50000  13.00000
4  1.35737  1.61317  7.00000  14.00000
4  1.36039  1.61565  7.50000  15.00000
4  1.36321  1.61796  8.00000  16.00000
4  1.36587  1.62014  8.50000  17.00000
4  1.36837  1.62219  9.00000  18.00000
4  1.37074  1.62413  9.50000  19.00000
4  1.37299  1.62597  10.00000  20.00000
4  1.37513  1.62772  10.50000  21.00000
4  1.37717  1.62939  11.00000  22.00000
4  1.37912  1.63098  11.50000  23.00000
4  1.38098  1.63251  12.00000  24.00000
4  1.38277  1.63397  12.50000  25.00000
4  1.38449  1.63538  13.00000  26.00000
4  1.38615  1.63674  13.50000  27.00000
4  1.38775  1.63804  14.00000  28.00000
4  1.38929  1.63930  14.50000  29.00000
4  1.39077  1.64052  15.00000  30.00000
4  1.39221  1.64169  15.50000  31.00000
4  1.39361  1.64283  16.00000  32.00000
4  1.39496  1.64394  16.50000  33.00000
4  1.39627  1.64501  17.00000  34.00000
4  1.39754  1.64605  17.50000  35.00000
4  1.39878  1.64706  18.00000  36.00000
4  1.39998  1.64804  18.50000  37.00000
4  1.40115  1.64900  19.00000  38.00000
4  1.40229  1.64993  19.50000  39.00000
4  1.40341  1.65084  20.00000  40.00000
4  1.40449  1.65173  20.50000  41.00000
4  1.40555  1.65259  21.00000  42.00000
4  1.40658  1.65343  21.50000  43.00000
4  1.40759  1.65426  22.00000  44.00000
4  1.40858  1.65507  22.50000  45.00000
4  1.40955  1.65585  23.00000  46.00000
4  1.41049  1.65663  23.50000  47.00000
4  1.41142  1.65738  24.00000  48.00000
4  1.41232  1.65812  24.50000  49.00000
4  1.41321  1.65885  25.00000  50.00000
4  1.41408  1.65956  25.50000  51.00000
4  1.41493  1.66025  26.00000  52.00000
4  1.41577  1.66094  26.50000  53.00000
4  1.41659  1.66161  27.00000  54.00000
4  1.41740  1.66227  27.50000  55.00000
4  1.41819  1.66291  28.00000  56.00000
4  1.41897  1.66355  28.50000  57.00000
4  1.41973  1.66417  29.00000  58.00000
4  1.42048  1.66479  29.50000  59.00000
4  1.42122  1.66539  30.00000  60.00000
4  1.42195  1.66598  30.50000  61.00000
4  1.42266  1.66657  31.00000  62.00000
4  1.42337  1.66714  31.50000  63.00000
4  1.42406  1.66771  32.00000  64.00000
4  1.42474  1.66826  32.50000  65.00000
4  1.42541  1.66881  33.00000  66.00000
4  1.42607  1.66935  33.50000  67.00000
4  1.42672  1.66988  34.00000  68.00000
4  1.42737  1.67040  34.50000  69.00000
4  1.42800  1.67092  35.00000  70.00000
4  1.42862  1.67143  35.50000  71.00000
4  1.42924  1.67193  36.00000  72.00000
4  1.42984  1.67243  36.50000  73.00000
4  1.43044  1.67292  37.00000  74.00000
4  1.43103  1.67340  37.50000  75.00000
4  1.43161  1.67387  38.00000  76.00000
4  1.43219  1.67434  38.50000  77.00000
4  1.43276  1.67480  39.00000  78.00000
4  1.43332  1.67526  39.50000  79.00000
4  1.43387  1.67571  40.00000  80.00000
4  1.43442  1.67616  40.50000  81.00000
4  1.43496  1.67660  41.00000  82.00000
4  1.43549  1.67703  41.50000  83.00000
4  1.43601  1.67746  42.00000  84.00000
4  1.43654  1.67789  42.50000  85.00000
4  1.43705  1.67831  43.00000  86.00000
4  1.43756  1.67872  43.50000  87.00000
4  1.43806  1.67913  44.00000  88.00000
4  1.43856  1.67954  44.50000  89.00000
4  1.43905  1.67994  45.00000  90.00000
4  1.43953  1.68034  45.50000  91.00000
4  1.44002  1.68073  46.00000  92.00000
4  1.44049  1.68112  46.50000  93.00000
4  1.44096  1.68150  47.00000  94.00000
4  1.44143  1.68188  47.50000  95.00000
4  1.44189  1.68226  48.00000  96.00000
4  1.44234  1.68263  48.50000  97.00000
4  1.44279  1.68300  49.00000  98.00000
4  1.44324  1.68336  49.50000  99.00000
4  1.44368  1.68372  50.00000  100.00000
5  1.19844  1.40475  0.00000  0.00000
5  1.29502  1.48725  1.00000  0.50000
5  1.32108  1.51468  2.00000  1.00000
5  1.33639  1.53087  3.00000  1.50000
5  1.34727  1.54239  4.00000  2.00000
5  1.35571  1.55135  5.00000  2.50000
5  1.36261  1.55868  6.00000  3.00000
5  1.36845  1.56488  7.00000  3.50000
5  1.37351  1.57026  8.00000  4.00000
5  1.37797  1.57500  9.00000  4.50000
5  1.38197  1.57925  10.00000  5.00000
5  1.38558  1.58309  11.00000  5.50000
5  1.38888  1.58659  12.00000  6.00000
5  1.39191  1.58982  13.00000  6.50000
5  1.39472  1.59281  14.00000  7.00000
5  1.39734  1.59559  15.00000  7.50000
5  1.39979  1.59820  16.00000  8.00000
5  1.40209  1.60064  17.00000  8.50000
5  1.40425  1.60295  18.00000  9.00000
5  1.40630  1.60513  19.00000  9.50000
5  1.40825  1.60720  20.00000  10.00000
5  1.41010  1.60917  21.00000  10.50000
5  1.41186  1.61105  22.00000  11.00000
5  1.41355  1.61284  23.00000  11.50000
5  1.41516  1.61456  24.00000  12.00000
5  1.41671  1.61620  25.00000  12.50000
5  1.41820  1.61779  26.00000  13.00000
5  1.41963  1.61931  27.00000  13.50000
5  1.42101  1.62078  28.00000  14.00000
5  1.42234  1.62220  29.00000  14.50000
5  1.42363  1.62357  30.00000  15.00000
5  1.42487  1.62489  31.00000  15.50000
5  1.42608  1.62617  32.00000  16.00000
5  1.42725  1.62741  33.00000  16.50000
5  1.42838  1.62862  34.00000  17.00000
5  1.42948  1.62979  35.00000  17.50000
5  1.43055  1.63093  36.00000  18.00000
5  1.43159  1.63203  37.00000  18.50000
5  1.43260  1.63311  38.00000  19.00000
5  1.43358  1.63416  39.00000  19.50000
5  1.43454  1.63518  40.00000  20.00000
5  1.43548  1.63618  41.00000  20.50000
5  1.43639  1.63715  42.00000  21.00000
5  1.43729  1.63810  43.00000  21.50000
5  1.43816  1.63903  44.00000  22.00000
5  1.43901  1.63994  45.00000  22.50000
5  1.43985  1.64083  46.00000  23.00000
5  1.44066  1.64169  47.00000  23.50000
5  1.44146  1.64255  48.00000  24.00000
5  1.44224  1.64338  49.00000  24.50000
5  1.44301  1.64419  50.00000  25.00000
5  1.44376  1.64499  51.00000  25.50000
5  1.44450  1.64578  52.00000  26.00000
5  1.44522  1.64655  53.00000  26.50000
5  1.44593  1.64730  54.00000  27.00000
5  1.44663  1.64804  55.00000  27.50000
5  1.44731  1.64877  56.00000  28.00000
5  1.44798  1.64949  57.00000  28.50000
5  1.44864  1.65019  58.00000  29.00000
5  1.44929  1.65088  59.00000  29.50000
5  1.44993  1.65156  60.00000  30.00000
5  1.45056  1.65223  61.00000  30.50000
5  1.45117  1.65288  62.00000  31.00000
5  1.45178  1.65353  63.00000  31.50000
5  1.45238  1.65417  64.00000  32.00000
5  1.45297  1.65479  65.00000  32.50000
5  1.45354  1.65541  66.00000  33.00000
5  1.45412  1.65602  67.00000  33.50000
5  1.45468  1.65661  68.00000  34.00000
5  1.45523  1.65720  69.00000  34.50000
5  1.45578  1.65779  70.00000  35.00000
5  1.45632  1.65836  71.00000  35.50000
5  1.45685  1.65892  72.00000  36.00000
5  1.45737  1.65948  73.00000  36.50000
5  1.45789  1.66003  74.00000  37.00000
5  1.45840  1.66057  75.00000  37.50000
5  1.45890  1.66111  76.00000  38.00000
5  1.45939  1.66164  77.00000  38.50000
5  1.45988  1.66216  78.00000  39.00000
5  1.46037  1.66267  79.00000  39.50000
5  1.46084  1.66318  80.00000  40.00000
5  1.46132  1.66368  81.00000  40.50000
5  1.46178  1.66418  82.00000  41.00000
5  1.46224  1.66467  83.00000  41.50000
5  1.46270  1.66515  84.00000  42.00000
5  1.46314  1.66563  85.00000  42.50000
5  1.46359  1.66610  86.00000  43.00000
5  1.46403  1.66657  87.00000  43.50000
5  1.46446  1.66703  88.00000  44.00000
5  1.46489  1.66749  89.00000  44.50000
5  1.46531  1.66794  90.00000  45.00000
5  1.46573  1.66839  91.00000  45.50000
5  1.46615  1.66883  92.00000  46.00000
5  1.46656  1.66926  93.00000  46.50000
5  1.46696  1.66970  94.00000  47.00000
5  1.46737  1.67012  95.00000  47.50000
5  1.46776  1.67055  96.00000  48.00000
5  1.46816  1.67096  97.00000  48.50000
5  1.46855  1.67138  98.00000  49.00000
5  1.46893  1.67179  99.00000  49.50000
5  1.46931  1.67220  100.00000  50.00000
