# Supplementary material for: Regional biaxial mechanical data of the mitral and tricuspid valve anterior leaflets
Source: Data Brief. 2019 May 22;24:103961. doi: 10.1016/j.dib.2019.103961 (PMC6545396; doi:10.1016/j.dib.2019.103961)
Supplement: Multimedia component 2 [file mmc2.zip › NewTextFiles/regional_data_MVAL114-B.txt]

0.300 
3.60 
1  1.08426  1.27264  0.00000  0.00000
1  1.10895  1.28574  1.00000  1.00000
1  1.12900  1.30746  2.00000  2.00000
1  1.14089  1.32055  3.00000  3.00000
1  1.14938  1.32995  4.00000  4.00000
1  1.15598  1.33729  5.00000  5.00000
1  1.16139  1.34331  6.00000  6.00000
1  1.16596  1.34842  7.00000  7.00000
1  1.16993  1.35285  8.00000  8.00000
1  1.17343  1.35677  9.00000  9.00000
1  1.17657  1.36027  10.00000  10.00000
1  1.17941  1.36345  11.00000  11.00000
1  1.18200  1.36635  12.00000  12.00000
1  1.18438  1.36902  13.00000  13.00000
1  1.18659  1.37150  14.00000  14.00000
1  1.18865  1.37380  15.00000  15.00000
1  1.19057  1.37596  16.00000  16.00000
1  1.19238  1.37799  17.00000  17.00000
1  1.19408  1.37990  18.00000  18.00000
1  1.19570  1.38171  19.00000  19.00000
1  1.19723  1.38343  20.00000  20.00000
1  1.19868  1.38506  21.00000  21.00000
1  1.20007  1.38662  22.00000  22.00000
1  1.20140  1.38811  23.00000  23.00000
1  1.20267  1.38953  24.00000  24.00000
1  1.20389  1.39090  25.00000  25.00000
1  1.20506  1.39222  26.00000  26.00000
1  1.20618  1.39348  27.00000  27.00000
1  1.20727  1.39470  28.00000  28.00000
1  1.20832  1.39588  29.00000  29.00000
1  1.20933  1.39701  30.00000  30.00000
1  1.21031  1.39811  31.00000  31.00000
1  1.21126  1.39918  32.00000  32.00000
1  1.21218  1.40021  33.00000  33.00000
1  1.21307  1.40121  34.00000  34.00000
1  1.21393  1.40218  35.00000  35.00000
1  1.21478  1.40313  36.00000  36.00000
1  1.21559  1.40405  37.00000  37.00000
1  1.21639  1.40494  38.00000  38.00000
1  1.21717  1.40582  39.00000  39.00000
1  1.21792  1.40667  40.00000  40.00000
1  1.21866  1.40749  41.00000  41.00000
1  1.21938  1.40830  42.00000  42.00000
1  1.22008  1.40909  43.00000  43.00000
1  1.22077  1.40986  44.00000  44.00000
1  1.22144  1.41062  45.00000  45.00000
1  1.22210  1.41136  46.00000  46.00000
1  1.22274  1.41208  47.00000  47.00000
1  1.22337  1.41279  48.00000  48.00000
1  1.22399  1.41348  49.00000  49.00000
1  1.22459  1.41416  50.00000  50.00000
1  1.22518  1.41482  51.00000  51.00000
1  1.22576  1.41547  52.00000  52.00000
1  1.22633  1.41611  53.00000  53.00000
1  1.22689  1.41674  54.00000  54.00000
1  1.22744  1.41736  55.00000  55.00000
1  1.22798  1.41796  56.00000  56.00000
1  1.22850  1.41856  57.00000  57.00000
1  1.22902  1.41914  58.00000  58.00000
1  1.22953  1.41972  59.00000  59.00000
1  1.23004  1.42028  60.00000  60.00000
1  1.23053  1.42084  61.00000  61.00000
1  1.23102  1.42138  62.00000  62.00000
1  1.23150  1.42192  63.00000  63.00000
1  1.23197  1.42245  64.00000  64.00000
1  1.23243  1.42297  65.00000  65.00000
1  1.23289  1.42348  66.00000  66.00000
1  1.23333  1.42399  67.00000  67.00000
1  1.23378  1.42449  68.00000  68.00000
1  1.23421  1.42498  69.00000  69.00000
1  1.23464  1.42546  70.00000  70.00000
1  1.23507  1.42594  71.00000  71.00000
1  1.23549  1.42641  72.00000  72.00000
1  1.23590  1.42687  73.00000  73.00000
1  1.23630  1.42733  74.00000  74.00000
1  1.23671  1.42778  75.00000  75.00000
1  1.23710  1.42822  76.00000  76.00000
1  1.23749  1.42866  77.00000  77.00000
1  1.23788  1.42910  78.00000  78.00000
1  1.23826  1.42952  79.00000  79.00000
1  1.23863  1.42995  80.00000  80.00000
1  1.23901  1.43036  81.00000  81.00000
1  1.23937  1.43078  82.00000  82.00000
1  1.23974  1.43118  83.00000  83.00000
1  1.24009  1.43159  84.00000  84.00000
1  1.24045  1.43198  85.00000  85.00000
1  1.24080  1.43238  86.00000  86.00000
1  1.24114  1.43277  87.00000  87.00000
1  1.24148  1.43315  88.00000  88.00000
1  1.24182  1.43353  89.00000  89.00000
1  1.24216  1.43391  90.00000  90.00000
1  1.24249  1.43428  91.00000  91.00000
1  1.24281  1.43464  92.00000  92.00000
1  1.24314  1.43501  93.00000  93.00000
1  1.24346  1.43537  94.00000  94.00000
1  1.24377  1.43572  95.00000  95.00000
1  1.24408  1.43607  96.00000  96.00000
1  1.24439  1.43642  97.00000  97.00000
1  1.24470  1.43677  98.00000  98.00000
1  1.24500  1.43711  99.00000  99.00000
1  1.24531  1.43745  100.00000  100.00000
2  1.08426  1.27264  0.00000  0.00000
2  1.09944  1.28187  0.75000  1.00000
2  1.11920  1.30428  1.50000  2.00000
2  1.13099  1.31790  2.25000  3.00000
2  1.13941  1.32772  3.00000  4.00000
2  1.14597  1.33539  3.75000  5.00000
2  1.15135  1.34170  4.50000  6.00000
2  1.15590  1.34705  5.25000  7.00000
2  1.15985  1.35170  6.00000  8.00000
2  1.16334  1.35581  6.75000  9.00000
2  1.16646  1.35950  7.50000  10.00000
2  1.16929  1.36283  8.25000  11.00000
2  1.17187  1.36588  9.00000  12.00000
2  1.17424  1.36869  9.75000  13.00000
2  1.17644  1.37129  10.50000  14.00000
2  1.17849  1.37371  11.25000  15.00000
2  1.18041  1.37598  12.00000  16.00000
2  1.18221  1.37811  12.75000  17.00000
2  1.18391  1.38012  13.50000  18.00000
2  1.18552  1.38202  14.25000  19.00000
2  1.18704  1.38383  15.00000  20.00000
2  1.18849  1.38554  15.75000  21.00000
2  1.18988  1.38718  16.50000  22.00000
2  1.19120  1.38875  17.25000  23.00000
2  1.19246  1.39025  18.00000  24.00000
2  1.19368  1.39169  18.75000  25.00000
2  1.19484  1.39307  19.50000  26.00000
2  1.19597  1.39440  20.25000  27.00000
2  1.19705  1.39568  21.00000  28.00000
2  1.19809  1.39692  21.75000  29.00000
2  1.19910  1.39812  22.50000  30.00000
2  1.20008  1.39927  23.25000  31.00000
2  1.20102  1.40039  24.00000  32.00000
2  1.20194  1.40148  24.75000  33.00000
2  1.20283  1.40253  25.50000  34.00000
2  1.20369  1.40356  26.25000  35.00000
2  1.20453  1.40455  27.00000  36.00000
2  1.20535  1.40552  27.75000  37.00000
2  1.20614  1.40646  28.50000  38.00000
2  1.20691  1.40738  29.25000  39.00000
2  1.20767  1.40827  30.00000  40.00000
2  1.20840  1.40914  30.75000  41.00000
2  1.20912  1.41000  31.50000  42.00000
2  1.20982  1.41083  32.25000  43.00000
2  1.21051  1.41164  33.00000  44.00000
2  1.21118  1.41243  33.75000  45.00000
2  1.21183  1.41321  34.50000  46.00000
2  1.21247  1.41397  35.25000  47.00000
2  1.21310  1.41471  36.00000  48.00000
2  1.21371  1.41544  36.75000  49.00000
2  1.21432  1.41616  37.50000  50.00000
2  1.21491  1.41686  38.25000  51.00000
2  1.21548  1.41754  39.00000  52.00000
2  1.21605  1.41822  39.75000  53.00000
2  1.21661  1.41888  40.50000  54.00000
2  1.21715  1.41953  41.25000  55.00000
2  1.21769  1.42016  42.00000  56.00000
2  1.21822  1.42079  42.75000  57.00000
2  1.21874  1.42140  43.50000  58.00000
2  1.21925  1.42201  44.25000  59.00000
2  1.21975  1.42260  45.00000  60.00000
2  1.22024  1.42319  45.75000  61.00000
2  1.22072  1.42376  46.50000  62.00000
2  1.22120  1.42433  47.25000  63.00000
2  1.22167  1.42488  48.00000  64.00000
2  1.22213  1.42543  48.75000  65.00000
2  1.22259  1.42597  49.50000  66.00000
2  1.22304  1.42651  50.25000  67.00000
2  1.22348  1.42703  51.00000  68.00000
2  1.22391  1.42755  51.75000  69.00000
2  1.22434  1.42805  52.50000  70.00000
2  1.22476  1.42856  53.25000  71.00000
2  1.22518  1.42905  54.00000  72.00000
2  1.22559  1.42954  54.75000  73.00000
2  1.22600  1.43002  55.50000  74.00000
2  1.22640  1.43049  56.25000  75.00000
2  1.22679  1.43096  57.00000  76.00000
2  1.22718  1.43143  57.75000  77.00000
2  1.22757  1.43188  58.50000  78.00000
2  1.22795  1.43233  59.25000  79.00000
2  1.22832  1.43278  60.00000  80.00000
2  1.22869  1.43322  60.75000  81.00000
2  1.22906  1.43365  61.50000  82.00000
2  1.22942  1.43408  62.25000  83.00000
2  1.22977  1.43450  63.00000  84.00000
2  1.23013  1.43492  63.75000  85.00000
2  1.23048  1.43534  64.50000  86.00000
2  1.23082  1.43575  65.25000  87.00000
2  1.23116  1.43615  66.00000  88.00000
2  1.23150  1.43655  66.75000  89.00000
2  1.23183  1.43695  67.50000  90.00000
2  1.23216  1.43734  68.25000  91.00000
2  1.23249  1.43772  69.00000  92.00000
2  1.23281  1.43811  69.75000  93.00000
2  1.23313  1.43848  70.50000  94.00000
2  1.23344  1.43886  71.25000  95.00000
2  1.23375  1.43923  72.00000  96.00000
2  1.23406  1.43960  72.75000  97.00000
2  1.23437  1.43996  73.50000  98.00000
2  1.23467  1.44032  74.25000  99.00000
2  1.23497  1.44067  75.00000  100.00000
3  1.08426  1.27264  0.00000  0.00000
3  1.12158  1.28981  1.00000  0.75000
3  1.13957  1.31018  2.00000  1.50000
3  1.15015  1.32241  3.00000  2.25000
3  1.15768  1.33117  4.00000  3.00000
3  1.16352  1.33800  5.00000  3.75000
3  1.16829  1.34360  6.00000  4.50000
3  1.17234  1.34835  7.00000  5.25000
3  1.17584  1.35247  8.00000  6.00000
3  1.17893  1.35611  9.00000  6.75000
3  1.18169  1.35937  10.00000  7.50000
3  1.18419  1.36232  11.00000  8.25000
3  1.18647  1.36502  12.00000  9.00000
3  1.18858  1.36750  13.00000  9.75000
3  1.19052  1.36980  14.00000  10.50000
3  1.19233  1.37194  15.00000  11.25000
3  1.19403  1.37394  16.00000  12.00000
3  1.19562  1.37582  17.00000  12.75000
3  1.19712  1.37760  18.00000  13.50000
3  1.19854  1.37928  19.00000  14.25000
3  1.19989  1.38087  20.00000  15.00000
3  1.20117  1.38239  21.00000  15.75000
3  1.20239  1.38383  22.00000  16.50000
3  1.20356  1.38522  23.00000  17.25000
3  1.20467  1.38654  24.00000  18.00000
3  1.20575  1.38781  25.00000  18.75000
3  1.20678  1.38903  26.00000  19.50000
3  1.20777  1.39020  27.00000  20.25000
3  1.20872  1.39134  28.00000  21.00000
3  1.20964  1.39243  29.00000  21.75000
3  1.21053  1.39348  30.00000  22.50000
3  1.21140  1.39450  31.00000  23.25000
3  1.21223  1.39549  32.00000  24.00000
3  1.21304  1.39645  33.00000  24.75000
3  1.21382  1.39738  34.00000  25.50000
3  1.21458  1.39828  35.00000  26.25000
3  1.21532  1.39916  36.00000  27.00000
3  1.21604  1.40001  37.00000  27.75000
3  1.21674  1.40084  38.00000  28.50000
3  1.21743  1.40165  39.00000  29.25000
3  1.21809  1.40244  40.00000  30.00000
3  1.21874  1.40321  41.00000  30.75000
3  1.21937  1.40396  42.00000  31.50000
3  1.21999  1.40469  43.00000  32.25000
3  1.22060  1.40541  44.00000  33.00000
3  1.22119  1.40611  45.00000  33.75000
3  1.22176  1.40679  46.00000  34.50000
3  1.22233  1.40746  47.00000  35.25000
3  1.22288  1.40812  48.00000  36.00000
3  1.22342  1.40876  49.00000  36.75000
3  1.22395  1.40939  50.00000  37.50000
3  1.22447  1.41001  51.00000  38.25000
3  1.22498  1.41061  52.00000  39.00000
3  1.22549  1.41121  53.00000  39.75000
3  1.22598  1.41179  54.00000  40.50000
3  1.22646  1.41236  55.00000  41.25000
3  1.22693  1.41292  56.00000  42.00000
3  1.22740  1.41347  57.00000  42.75000
3  1.22785  1.41402  58.00000  43.50000
3  1.22830  1.41455  59.00000  44.25000
3  1.22874  1.41507  60.00000  45.00000
3  1.22918  1.41559  61.00000  45.75000
3  1.22961  1.41609  62.00000  46.50000
3  1.23003  1.41659  63.00000  47.25000
3  1.23044  1.41708  64.00000  48.00000
3  1.23085  1.41757  65.00000  48.75000
3  1.23125  1.41804  66.00000  49.50000
3  1.23164  1.41851  67.00000  50.25000
3  1.23203  1.41897  68.00000  51.00000
3  1.23242  1.41943  69.00000  51.75000
3  1.23279  1.41988  70.00000  52.50000
3  1.23317  1.42032  71.00000  53.25000
3  1.23354  1.42076  72.00000  54.00000
3  1.23390  1.42119  73.00000  54.75000
3  1.23426  1.42161  74.00000  55.50000
3  1.23461  1.42203  75.00000  56.25000
3  1.23496  1.42244  76.00000  57.00000
3  1.23530  1.42285  77.00000  57.75000
3  1.23564  1.42325  78.00000  58.50000
3  1.23597  1.42365  79.00000  59.25000
3  1.23630  1.42404  80.00000  60.00000
3  1.23663  1.42443  81.00000  60.75000
3  1.23695  1.42481  82.00000  61.50000
3  1.23727  1.42519  83.00000  62.25000
3  1.23759  1.42556  84.00000  63.00000
3  1.23790  1.42593  85.00000  63.75000
3  1.23820  1.42629  86.00000  64.50000
3  1.23851  1.42666  87.00000  65.25000
3  1.23881  1.42701  88.00000  66.00000
3  1.23911  1.42736  89.00000  66.75000
3  1.23940  1.42771  90.00000  67.50000
3  1.23969  1.42806  91.00000  68.25000
3  1.23998  1.42840  92.00000  69.00000
3  1.24026  1.42873  93.00000  69.75000
3  1.24054  1.42907  94.00000  70.50000
3  1.24082  1.42940  95.00000  71.25000
3  1.24109  1.42972  96.00000  72.00000
3  1.24137  1.43005  97.00000  72.75000
3  1.24164  1.43037  98.00000  73.50000
3  1.24190  1.43068  99.00000  74.25000
3  1.24217  1.43100  100.00000  75.00000
4  1.08426  1.27264  0.00000  0.00000
4  1.09030  1.27904  0.50000  1.00000
4  1.10911  1.30197  1.00000  2.00000
4  1.12038  1.31612  1.50000  3.00000
4  1.12846  1.32639  2.00000  4.00000
4  1.13476  1.33444  2.50000  5.00000
4  1.13992  1.34108  3.00000  6.00000
4  1.14430  1.34672  3.50000  7.00000
4  1.14810  1.35163  4.00000  8.00000
4  1.15145  1.35596  4.50000  9.00000
4  1.15445  1.35986  5.00000  10.00000
4  1.15717  1.36338  5.50000  11.00000
4  1.15966  1.36661  6.00000  12.00000
4  1.16194  1.36958  6.50000  13.00000
4  1.16406  1.37233  7.00000  14.00000
4  1.16603  1.37490  7.50000  15.00000
4  1.16788  1.37730  8.00000  16.00000
4  1.16961  1.37956  8.50000  17.00000
4  1.17125  1.38169  9.00000  18.00000
4  1.17280  1.38370  9.50000  19.00000
4  1.17427  1.38562  10.00000  20.00000
4  1.17566  1.38744  10.50000  21.00000
4  1.17700  1.38918  11.00000  22.00000
4  1.17827  1.39084  11.50000  23.00000
4  1.17949  1.39243  12.00000  24.00000
4  1.18066  1.39395  12.50000  25.00000
4  1.18178  1.39542  13.00000  26.00000
4  1.18286  1.39683  13.50000  27.00000
4  1.18391  1.39819  14.00000  28.00000
4  1.18491  1.39951  14.50000  29.00000
4  1.18588  1.40078  15.00000  30.00000
4  1.18682  1.40201  15.50000  31.00000
4  1.18773  1.40319  16.00000  32.00000
4  1.18862  1.40435  16.50000  33.00000
4  1.18947  1.40547  17.00000  34.00000
4  1.19031  1.40655  17.50000  35.00000
4  1.19111  1.40761  18.00000  36.00000
4  1.19190  1.40864  18.50000  37.00000
4  1.19266  1.40964  19.00000  38.00000
4  1.19341  1.41061  19.50000  39.00000
4  1.19414  1.41156  20.00000  40.00000
4  1.19484  1.41248  20.50000  41.00000
4  1.19554  1.41339  21.00000  42.00000
4  1.19621  1.41427  21.50000  43.00000
4  1.19687  1.41513  22.00000  44.00000
4  1.19752  1.41598  22.50000  45.00000
4  1.19815  1.41680  23.00000  46.00000
4  1.19876  1.41761  23.50000  47.00000
4  1.19937  1.41840  24.00000  48.00000
4  1.19996  1.41917  24.50000  49.00000
4  1.20054  1.41993  25.00000  50.00000
4  1.20111  1.42068  25.50000  51.00000
4  1.20167  1.42140  26.00000  52.00000
4  1.20221  1.42212  26.50000  53.00000
4  1.20275  1.42282  27.00000  54.00000
4  1.20328  1.42351  27.50000  55.00000
4  1.20379  1.42419  28.00000  56.00000
4  1.20430  1.42485  28.50000  57.00000
4  1.20480  1.42551  29.00000  58.00000
4  1.20529  1.42615  29.50000  59.00000
4  1.20577  1.42678  30.00000  60.00000
4  1.20625  1.42740  30.50000  61.00000
4  1.20672  1.42801  31.00000  62.00000
4  1.20718  1.42861  31.50000  63.00000
4  1.20763  1.42920  32.00000  64.00000
4  1.20807  1.42979  32.50000  65.00000
4  1.20851  1.43036  33.00000  66.00000
4  1.20894  1.43092  33.50000  67.00000
4  1.20937  1.43148  34.00000  68.00000
4  1.20979  1.43203  34.50000  69.00000
4  1.21020  1.43257  35.00000  70.00000
4  1.21061  1.43310  35.50000  71.00000
4  1.21101  1.43363  36.00000  72.00000
4  1.21141  1.43415  36.50000  73.00000
4  1.21180  1.43466  37.00000  74.00000
4  1.21218  1.43516  37.50000  75.00000
4  1.21256  1.43566  38.00000  76.00000
4  1.21294  1.43615  38.50000  77.00000
4  1.21331  1.43664  39.00000  78.00000
4  1.21368  1.43712  39.50000  79.00000
4  1.21404  1.43759  40.00000  80.00000
4  1.21439  1.43806  40.50000  81.00000
4  1.21475  1.43852  41.00000  82.00000
4  1.21509  1.43897  41.50000  83.00000
4  1.21544  1.43942  42.00000  84.00000
4  1.21578  1.43987  42.50000  85.00000
4  1.21611  1.44031  43.00000  86.00000
4  1.21645  1.44074  43.50000  87.00000
4  1.21677  1.44117  44.00000  88.00000
4  1.21710  1.44160  44.50000  89.00000
4  1.21742  1.44202  45.00000  90.00000
4  1.21774  1.44243  45.50000  91.00000
4  1.21805  1.44285  46.00000  92.00000
4  1.21836  1.44325  46.50000  93.00000
4  1.21867  1.44365  47.00000  94.00000
4  1.21897  1.44405  47.50000  95.00000
4  1.21927  1.44445  48.00000  96.00000
4  1.21957  1.44484  48.50000  97.00000
4  1.21987  1.44522  49.00000  98.00000
4  1.22016  1.44560  49.50000  99.00000
4  1.22045  1.44598  50.00000  100.00000
5  1.08426  1.27264  0.00000  0.00000
5  1.13167  1.28502  1.00000  0.50000
5  1.14845  1.30320  2.00000  1.00000
5  1.15829  1.31407  3.00000  1.50000
5  1.16528  1.32184  4.00000  2.00000
5  1.17070  1.32790  5.00000  2.50000
5  1.17514  1.33287  6.00000  3.00000
5  1.17889  1.33707  7.00000  3.50000
5  1.18214  1.34072  8.00000  4.00000
5  1.18500  1.34395  9.00000  4.50000
5  1.18757  1.34683  10.00000  5.00000
5  1.18989  1.34944  11.00000  5.50000
5  1.19200  1.35183  12.00000  6.00000
5  1.19395  1.35403  13.00000  6.50000
5  1.19576  1.35606  14.00000  7.00000
5  1.19744  1.35796  15.00000  7.50000
5  1.19901  1.35973  16.00000  8.00000
5  1.20048  1.36139  17.00000  8.50000
5  1.20187  1.36296  18.00000  9.00000
5  1.20319  1.36445  19.00000  9.50000
5  1.20444  1.36586  20.00000  10.00000
5  1.20563  1.36720  21.00000  10.50000
5  1.20676  1.36848  22.00000  11.00000
5  1.20784  1.36970  23.00000  11.50000
5  1.20888  1.37088  24.00000  12.00000
5  1.20987  1.37200  25.00000  12.50000
5  1.21083  1.37308  26.00000  13.00000
5  1.21175  1.37412  27.00000  13.50000
5  1.21263  1.37512  28.00000  14.00000
5  1.21349  1.37608  29.00000  14.50000
5  1.21431  1.37702  30.00000  15.00000
5  1.21511  1.37792  31.00000  15.50000
5  1.21588  1.37879  32.00000  16.00000
5  1.21663  1.37964  33.00000  16.50000
5  1.21736  1.38046  34.00000  17.00000
5  1.21807  1.38126  35.00000  17.50000
5  1.21875  1.38204  36.00000  18.00000
5  1.21942  1.38279  37.00000  18.50000
5  1.22007  1.38353  38.00000  19.00000
5  1.22070  1.38424  39.00000  19.50000
5  1.22132  1.38494  40.00000  20.00000
5  1.22192  1.38562  41.00000  20.50000
5  1.22251  1.38628  42.00000  21.00000
5  1.22308  1.38693  43.00000  21.50000
5  1.22364  1.38756  44.00000  22.00000
5  1.22419  1.38818  45.00000  22.50000
5  1.22472  1.38879  46.00000  23.00000
5  1.22524  1.38938  47.00000  23.50000
5  1.22576  1.38996  48.00000  24.00000
5  1.22626  1.39053  49.00000  24.50000
5  1.22675  1.39109  50.00000  25.00000
5  1.22723  1.39163  51.00000  25.50000
5  1.22771  1.39217  52.00000  26.00000
5  1.22817  1.39269  53.00000  26.50000
5  1.22863  1.39321  54.00000  27.00000
5  1.22907  1.39371  55.00000  27.50000
5  1.22951  1.39421  56.00000  28.00000
5  1.22994  1.39470  57.00000  28.50000
5  1.23037  1.39518  58.00000  29.00000
5  1.23078  1.39565  59.00000  29.50000
5  1.23119  1.39611  60.00000  30.00000
5  1.23159  1.39657  61.00000  30.50000
5  1.23199  1.39701  62.00000  31.00000
5  1.23238  1.39746  63.00000  31.50000
5  1.23276  1.39789  64.00000  32.00000
5  1.23314  1.39832  65.00000  32.50000
5  1.23351  1.39874  66.00000  33.00000
5  1.23388  1.39915  67.00000  33.50000
5  1.23424  1.39956  68.00000  34.00000
5  1.23460  1.39996  69.00000  34.50000
5  1.23495  1.40036  70.00000  35.00000
5  1.23529  1.40075  71.00000  35.50000
5  1.23563  1.40114  72.00000  36.00000
5  1.23597  1.40152  73.00000  36.50000
5  1.23630  1.40189  74.00000  37.00000
5  1.23663  1.40226  75.00000  37.50000
5  1.23695  1.40263  76.00000  38.00000
5  1.23727  1.40299  77.00000  38.50000
5  1.23758  1.40334  78.00000  39.00000
5  1.23789  1.40369  79.00000  39.50000
5  1.23820  1.40404  80.00000  40.00000
5  1.23850  1.40438  81.00000  40.50000
5  1.23880  1.40472  82.00000  41.00000
5  1.23909  1.40506  83.00000  41.50000
5  1.23939  1.40539  84.00000  42.00000
5  1.23967  1.40571  85.00000  42.50000
5  1.23996  1.40603  86.00000  43.00000
5  1.24024  1.40635  87.00000  43.50000
5  1.24052  1.40667  88.00000  44.00000
5  1.24079  1.40698  89.00000  44.50000
5  1.24107  1.40729  90.00000  45.00000
5  1.24134  1.40759  91.00000  45.50000
5  1.24160  1.40789  92.00000  46.00000
5  1.24187  1.40819  93.00000  46.50000
5  1.24213  1.40849  94.00000  47.00000
5  1.24238  1.40878  95.00000  47.50000
5  1.24264  1.40907  96.00000  48.00000
5  1.24289  1.40935  97.00000  48.50000
5  1.24314  1.40964  98.00000  49.00000
5  1.24339  1.40992  99.00000  49.50000
5  1.24363  1.41019  100.00000  50.00000
