# Supplementary material for: Regional biaxial mechanical data of the mitral and tricuspid valve anterior leaflets
Source: Data Brief. 2019 May 22;24:103961. doi: 10.1016/j.dib.2019.103961 (PMC6545396; doi:10.1016/j.dib.2019.103961)
Supplement: Multimedia component 2 [file mmc2.zip › NewTextFiles/regional_data_MVAL114-C.txt]

0.510 
3.60 
1  1.09297  1.27209  0.00000  0.00000
1  1.17858  1.33286  1.00000  1.00000
1  1.20083  1.35696  2.00000  2.00000
1  1.21389  1.37120  3.00000  3.00000
1  1.22316  1.38135  4.00000  4.00000
1  1.23035  1.38923  5.00000  5.00000
1  1.23623  1.39568  6.00000  6.00000
1  1.24121  1.40114  7.00000  7.00000
1  1.24551  1.40587  8.00000  8.00000
1  1.24932  1.41004  9.00000  9.00000
1  1.25272  1.41378  10.00000  10.00000
1  1.25579  1.41716  11.00000  11.00000
1  1.25860  1.42025  12.00000  12.00000
1  1.26119  1.42309  13.00000  13.00000
1  1.26358  1.42572  14.00000  14.00000
1  1.26581  1.42817  15.00000  15.00000
1  1.26789  1.43046  16.00000  16.00000
1  1.26985  1.43262  17.00000  17.00000
1  1.27169  1.43465  18.00000  18.00000
1  1.27344  1.43657  19.00000  19.00000
1  1.27509  1.43839  20.00000  20.00000
1  1.27667  1.44012  21.00000  21.00000
1  1.27817  1.44178  22.00000  22.00000
1  1.27961  1.44336  23.00000  23.00000
1  1.28098  1.44487  24.00000  24.00000
1  1.28230  1.44632  25.00000  25.00000
1  1.28357  1.44771  26.00000  26.00000
1  1.28479  1.44905  27.00000  27.00000
1  1.28596  1.45035  28.00000  28.00000
1  1.28709  1.45159  29.00000  29.00000
1  1.28819  1.45280  30.00000  30.00000
1  1.28925  1.45396  31.00000  31.00000
1  1.29027  1.45509  32.00000  32.00000
1  1.29127  1.45619  33.00000  33.00000
1  1.29223  1.45725  34.00000  34.00000
1  1.29317  1.45828  35.00000  35.00000
1  1.29408  1.45928  36.00000  36.00000
1  1.29496  1.46025  37.00000  37.00000
1  1.29582  1.46120  38.00000  38.00000
1  1.29666  1.46213  39.00000  39.00000
1  1.29748  1.46303  40.00000  40.00000
1  1.29828  1.46390  41.00000  41.00000
1  1.29906  1.46476  42.00000  42.00000
1  1.29982  1.46560  43.00000  43.00000
1  1.30056  1.46642  44.00000  44.00000
1  1.30128  1.46721  45.00000  45.00000
1  1.30199  1.46800  46.00000  46.00000
1  1.30269  1.46876  47.00000  47.00000
1  1.30337  1.46951  48.00000  48.00000
1  1.30403  1.47024  49.00000  49.00000
1  1.30469  1.47096  50.00000  50.00000
1  1.30533  1.47167  51.00000  51.00000
1  1.30595  1.47236  52.00000  52.00000
1  1.30657  1.47303  53.00000  53.00000
1  1.30717  1.47370  54.00000  54.00000
1  1.30777  1.47435  55.00000  55.00000
1  1.30835  1.47499  56.00000  56.00000
1  1.30892  1.47562  57.00000  57.00000
1  1.30948  1.47624  58.00000  58.00000
1  1.31003  1.47685  59.00000  59.00000
1  1.31058  1.47745  60.00000  60.00000
1  1.31111  1.47803  61.00000  61.00000
1  1.31163  1.47861  62.00000  62.00000
1  1.31215  1.47918  63.00000  63.00000
1  1.31266  1.47974  64.00000  64.00000
1  1.31316  1.48029  65.00000  65.00000
1  1.31365  1.48083  66.00000  66.00000
1  1.31414  1.48137  67.00000  67.00000
1  1.31462  1.48190  68.00000  68.00000
1  1.31509  1.48242  69.00000  69.00000
1  1.31555  1.48293  70.00000  70.00000
1  1.31601  1.48343  71.00000  71.00000
1  1.31646  1.48393  72.00000  72.00000
1  1.31691  1.48442  73.00000  73.00000
1  1.31735  1.48490  74.00000  74.00000
1  1.31778  1.48538  75.00000  75.00000
1  1.31821  1.48585  76.00000  76.00000
1  1.31863  1.48632  77.00000  77.00000
1  1.31905  1.48678  78.00000  78.00000
1  1.31946  1.48723  79.00000  79.00000
1  1.31987  1.48768  80.00000  80.00000
1  1.32027  1.48812  81.00000  81.00000
1  1.32067  1.48856  82.00000  82.00000
1  1.32106  1.48899  83.00000  83.00000
1  1.32144  1.48941  84.00000  84.00000
1  1.32183  1.48983  85.00000  85.00000
1  1.32220  1.49025  86.00000  86.00000
1  1.32258  1.49066  87.00000  87.00000
1  1.32295  1.49107  88.00000  88.00000
1  1.32331  1.49147  89.00000  89.00000
1  1.32367  1.49187  90.00000  90.00000
1  1.32403  1.49226  91.00000  91.00000
1  1.32438  1.49265  92.00000  92.00000
1  1.32473  1.49303  93.00000  93.00000
1  1.32508  1.49341  94.00000  94.00000
1  1.32542  1.49379  95.00000  95.00000
1  1.32576  1.49416  96.00000  96.00000
1  1.32609  1.49453  97.00000  97.00000
1  1.32642  1.49490  98.00000  98.00000
1  1.32675  1.49526  99.00000  99.00000
1  1.32708  1.49561  100.00000  100.00000
2  1.09297  1.27209  0.00000  0.00000
2  1.15833  1.33997  0.75000  1.00000
2  1.18177  1.36391  1.50000  2.00000
2  1.19558  1.37801  2.25000  3.00000
2  1.20540  1.38805  3.00000  4.00000
2  1.21302  1.39584  3.75000  5.00000
2  1.21926  1.40222  4.50000  6.00000
2  1.22454  1.40762  5.25000  7.00000
2  1.22911  1.41229  6.00000  8.00000
2  1.23315  1.41642  6.75000  9.00000
2  1.23676  1.42011  7.50000  10.00000
2  1.24003  1.42345  8.25000  11.00000
2  1.24301  1.42650  9.00000  12.00000
2  1.24575  1.42931  9.75000  13.00000
2  1.24829  1.43191  10.50000  14.00000
2  1.25066  1.43433  11.25000  15.00000
2  1.25287  1.43659  12.00000  16.00000
2  1.25495  1.43872  12.75000  17.00000
2  1.25691  1.44072  13.50000  18.00000
2  1.25877  1.44262  14.25000  19.00000
2  1.26053  1.44442  15.00000  20.00000
2  1.26220  1.44613  15.75000  21.00000
2  1.26380  1.44776  16.50000  22.00000
2  1.26532  1.44932  17.25000  23.00000
2  1.26679  1.45082  18.00000  24.00000
2  1.26819  1.45225  18.75000  25.00000
2  1.26953  1.45362  19.50000  26.00000
2  1.27083  1.45495  20.25000  27.00000
2  1.27208  1.45623  21.00000  28.00000
2  1.27328  1.45746  21.75000  29.00000
2  1.27444  1.45865  22.50000  30.00000
2  1.27557  1.45980  23.25000  31.00000
2  1.27666  1.46091  24.00000  32.00000
2  1.27771  1.46199  24.75000  33.00000
2  1.27874  1.46304  25.50000  34.00000
2  1.27973  1.46406  26.25000  35.00000
2  1.28070  1.46505  27.00000  36.00000
2  1.28164  1.46601  27.75000  37.00000
2  1.28256  1.46695  28.50000  38.00000
2  1.28345  1.46786  29.25000  39.00000
2  1.28432  1.46875  30.00000  40.00000
2  1.28517  1.46961  30.75000  41.00000
2  1.28599  1.47046  31.50000  42.00000
2  1.28680  1.47129  32.25000  43.00000
2  1.28759  1.47209  33.00000  44.00000
2  1.28836  1.47288  33.75000  45.00000
2  1.28912  1.47365  34.50000  46.00000
2  1.28985  1.47441  35.25000  47.00000
2  1.29058  1.47515  36.00000  48.00000
2  1.29128  1.47587  36.75000  49.00000
2  1.29198  1.47658  37.50000  50.00000
2  1.29266  1.47728  38.25000  51.00000
2  1.29333  1.47796  39.00000  52.00000
2  1.29398  1.47863  39.75000  53.00000
2  1.29462  1.47928  40.50000  54.00000
2  1.29525  1.47993  41.25000  55.00000
2  1.29587  1.48056  42.00000  56.00000
2  1.29648  1.48118  42.75000  57.00000
2  1.29707  1.48179  43.50000  58.00000
2  1.29766  1.48239  44.25000  59.00000
2  1.29824  1.48298  45.00000  60.00000
2  1.29881  1.48356  45.75000  61.00000
2  1.29936  1.48413  46.50000  62.00000
2  1.29991  1.48470  47.25000  63.00000
2  1.30045  1.48525  48.00000  64.00000
2  1.30099  1.48579  48.75000  65.00000
2  1.30151  1.48633  49.50000  66.00000
2  1.30203  1.48686  50.25000  67.00000
2  1.30254  1.48738  51.00000  68.00000
2  1.30304  1.48789  51.75000  69.00000
2  1.30353  1.48840  52.50000  70.00000
2  1.30402  1.48889  53.25000  71.00000
2  1.30450  1.48939  54.00000  72.00000
2  1.30497  1.48987  54.75000  73.00000
2  1.30544  1.49035  55.50000  74.00000
2  1.30590  1.49082  56.25000  75.00000
2  1.30635  1.49128  57.00000  76.00000
2  1.30680  1.49174  57.75000  77.00000
2  1.30725  1.49220  58.50000  78.00000
2  1.30768  1.49264  59.25000  79.00000
2  1.30812  1.49309  60.00000  80.00000
2  1.30854  1.49352  60.75000  81.00000
2  1.30896  1.49395  61.50000  82.00000
2  1.30938  1.49438  62.25000  83.00000
2  1.30979  1.49480  63.00000  84.00000
2  1.31020  1.49522  63.75000  85.00000
2  1.31060  1.49563  64.50000  86.00000
2  1.31100  1.49603  65.25000  87.00000
2  1.31139  1.49643  66.00000  88.00000
2  1.31178  1.49683  66.75000  89.00000
2  1.31216  1.49722  67.50000  90.00000
2  1.31254  1.49761  68.25000  91.00000
2  1.31292  1.49799  69.00000  92.00000
2  1.31329  1.49837  69.75000  93.00000
2  1.31365  1.49875  70.50000  94.00000
2  1.31402  1.49912  71.25000  95.00000
2  1.31438  1.49949  72.00000  96.00000
2  1.31473  1.49985  72.75000  97.00000
2  1.31508  1.50021  73.50000  98.00000
2  1.31543  1.50057  74.25000  99.00000
2  1.31578  1.50092  75.00000  100.00000
3  1.09297  1.27209  0.00000  0.00000
3  1.15623  1.31310  1.00000  0.75000
3  1.17558  1.33465  2.00000  1.50000
3  1.18691  1.34731  3.00000  2.25000
3  1.19495  1.35632  4.00000  3.00000
3  1.20118  1.36331  5.00000  3.75000
3  1.20628  1.36902  6.00000  4.50000
3  1.21059  1.37386  7.00000  5.25000
3  1.21432  1.37805  8.00000  6.00000
3  1.21761  1.38174  9.00000  6.75000
3  1.22056  1.38505  10.00000  7.50000
3  1.22322  1.38804  11.00000  8.25000
3  1.22565  1.39077  12.00000  9.00000
3  1.22789  1.39328  13.00000  9.75000
3  1.22996  1.39561  14.00000  10.50000
3  1.23189  1.39778  15.00000  11.25000
3  1.23370  1.39980  16.00000  12.00000
3  1.23539  1.40171  17.00000  12.75000
3  1.23699  1.40350  18.00000  13.50000
3  1.23850  1.40520  19.00000  14.25000
3  1.23993  1.40681  20.00000  15.00000
3  1.24130  1.40835  21.00000  15.75000
3  1.24260  1.40981  22.00000  16.50000
3  1.24384  1.41120  23.00000  17.25000
3  1.24503  1.41254  24.00000  18.00000
3  1.24617  1.41382  25.00000  18.75000
3  1.24727  1.41505  26.00000  19.50000
3  1.24832  1.41624  27.00000  20.25000
3  1.24934  1.41738  28.00000  21.00000
3  1.25032  1.41849  29.00000  21.75000
3  1.25127  1.41955  30.00000  22.50000
3  1.25219  1.42058  31.00000  23.25000
3  1.25307  1.42158  32.00000  24.00000
3  1.25393  1.42255  33.00000  24.75000
3  1.25477  1.42348  34.00000  25.50000
3  1.25558  1.42439  35.00000  26.25000
3  1.25637  1.42528  36.00000  27.00000
3  1.25713  1.42614  37.00000  27.75000
3  1.25788  1.42698  38.00000  28.50000
3  1.25860  1.42779  39.00000  29.25000
3  1.25931  1.42859  40.00000  30.00000
3  1.26000  1.42937  41.00000  30.75000
3  1.26068  1.43012  42.00000  31.50000
3  1.26133  1.43086  43.00000  32.25000
3  1.26198  1.43158  44.00000  33.00000
3  1.26260  1.43229  45.00000  33.75000
3  1.26322  1.43298  46.00000  34.50000
3  1.26382  1.43366  47.00000  35.25000
3  1.26441  1.43432  48.00000  36.00000
3  1.26498  1.43497  49.00000  36.75000
3  1.26555  1.43560  50.00000  37.50000
3  1.26610  1.43622  51.00000  38.25000
3  1.26665  1.43683  52.00000  39.00000
3  1.26718  1.43743  53.00000  39.75000
3  1.26770  1.43802  54.00000  40.50000
3  1.26821  1.43860  55.00000  41.25000
3  1.26872  1.43916  56.00000  42.00000
3  1.26921  1.43972  57.00000  42.75000
3  1.26970  1.44027  58.00000  43.50000
3  1.27018  1.44080  59.00000  44.25000
3  1.27065  1.44133  60.00000  45.00000
3  1.27111  1.44185  61.00000  45.75000
3  1.27156  1.44236  62.00000  46.50000
3  1.27201  1.44286  63.00000  47.25000
3  1.27245  1.44336  64.00000  48.00000
3  1.27288  1.44385  65.00000  48.75000
3  1.27331  1.44433  66.00000  49.50000
3  1.27373  1.44480  67.00000  50.25000
3  1.27415  1.44527  68.00000  51.00000
3  1.27455  1.44572  69.00000  51.75000
3  1.27496  1.44618  70.00000  52.50000
3  1.27535  1.44662  71.00000  53.25000
3  1.27574  1.44706  72.00000  54.00000
3  1.27613  1.44749  73.00000  54.75000
3  1.27651  1.44792  74.00000  55.50000
3  1.27688  1.44834  75.00000  56.25000
3  1.27726  1.44876  76.00000  57.00000
3  1.27762  1.44917  77.00000  57.75000
3  1.27798  1.44958  78.00000  58.50000
3  1.27834  1.44998  79.00000  59.25000
3  1.27869  1.45037  80.00000  60.00000
3  1.27904  1.45076  81.00000  60.75000
3  1.27938  1.45115  82.00000  61.50000
3  1.27972  1.45153  83.00000  62.25000
3  1.28005  1.45191  84.00000  63.00000
3  1.28038  1.45228  85.00000  63.75000
3  1.28071  1.45265  86.00000  64.50000
3  1.28103  1.45301  87.00000  65.25000
3  1.28135  1.45337  88.00000  66.00000
3  1.28167  1.45372  89.00000  66.75000
3  1.28198  1.45407  90.00000  67.50000
3  1.28229  1.45442  91.00000  68.25000
3  1.28260  1.45477  92.00000  69.00000
3  1.28290  1.45511  93.00000  69.75000
3  1.28320  1.45544  94.00000  70.50000
3  1.28349  1.45577  95.00000  71.25000
3  1.28379  1.45610  96.00000  72.00000
3  1.28408  1.45643  97.00000  72.75000
3  1.28436  1.45675  98.00000  73.50000
3  1.28465  1.45707  99.00000  74.25000
3  1.28493  1.45739  100.00000  75.00000
4  1.09297  1.27209  0.00000  0.00000
4  1.12737  1.30367  0.50000  1.00000
4  1.14959  1.32717  1.00000  2.00000
4  1.16266  1.34099  1.50000  3.00000
4  1.17196  1.35083  2.00000  4.00000
4  1.17918  1.35847  2.50000  5.00000
4  1.18509  1.36471  3.00000  6.00000
4  1.19008  1.36999  3.50000  7.00000
4  1.19441  1.37457  4.00000  8.00000
4  1.19823  1.37861  4.50000  9.00000
4  1.20165  1.38223  5.00000  10.00000
4  1.20474  1.38550  5.50000  11.00000
4  1.20756  1.38848  6.00000  12.00000
4  1.21016  1.39123  6.50000  13.00000
4  1.21256  1.39378  7.00000  14.00000
4  1.21480  1.39614  7.50000  15.00000
4  1.21690  1.39836  8.00000  16.00000
4  1.21887  1.40044  8.50000  17.00000
4  1.22072  1.40241  9.00000  18.00000
4  1.22248  1.40426  9.50000  19.00000
4  1.22414  1.40602  10.00000  20.00000
4  1.22573  1.40770  10.50000  21.00000
4  1.22724  1.40930  11.00000  22.00000
4  1.22868  1.41082  11.50000  23.00000
4  1.23006  1.41229  12.00000  24.00000
4  1.23139  1.41369  12.50000  25.00000
4  1.23266  1.41504  13.00000  26.00000
4  1.23389  1.41633  13.50000  27.00000
4  1.23507  1.41758  14.00000  28.00000
4  1.23621  1.41879  14.50000  29.00000
4  1.23731  1.41995  15.00000  30.00000
4  1.23837  1.42108  15.50000  31.00000
4  1.23941  1.42217  16.00000  32.00000
4  1.24040  1.42323  16.50000  33.00000
4  1.24137  1.42425  17.00000  34.00000
4  1.24232  1.42525  17.50000  35.00000
4  1.24323  1.42622  18.00000  36.00000
4  1.24412  1.42716  18.50000  37.00000
4  1.24499  1.42807  19.00000  38.00000
4  1.24583  1.42897  19.50000  39.00000
4  1.24665  1.42984  20.00000  40.00000
4  1.24746  1.43068  20.50000  41.00000
4  1.24824  1.43151  21.00000  42.00000
4  1.24900  1.43232  21.50000  43.00000
4  1.24975  1.43311  22.00000  44.00000
4  1.25048  1.43388  22.50000  45.00000
4  1.25119  1.43464  23.00000  46.00000
4  1.25189  1.43538  23.50000  47.00000
4  1.25258  1.43610  24.00000  48.00000
4  1.25325  1.43681  24.50000  49.00000
4  1.25390  1.43750  25.00000  50.00000
4  1.25455  1.43818  25.50000  51.00000
4  1.25518  1.43885  26.00000  52.00000
4  1.25580  1.43951  26.50000  53.00000
4  1.25640  1.44015  27.00000  54.00000
4  1.25700  1.44078  27.50000  55.00000
4  1.25758  1.44140  28.00000  56.00000
4  1.25816  1.44201  28.50000  57.00000
4  1.25872  1.44260  29.00000  58.00000
4  1.25928  1.44319  29.50000  59.00000
4  1.25983  1.44377  30.00000  60.00000
4  1.26036  1.44434  30.50000  61.00000
4  1.26089  1.44490  31.00000  62.00000
4  1.26141  1.44545  31.50000  63.00000
4  1.26192  1.44599  32.00000  64.00000
4  1.26243  1.44652  32.50000  65.00000
4  1.26292  1.44704  33.00000  66.00000
4  1.26341  1.44756  33.50000  67.00000
4  1.26389  1.44807  34.00000  68.00000
4  1.26437  1.44857  34.50000  69.00000
4  1.26483  1.44907  35.00000  70.00000
4  1.26530  1.44955  35.50000  71.00000
4  1.26575  1.45004  36.00000  72.00000
4  1.26620  1.45051  36.50000  73.00000
4  1.26664  1.45098  37.00000  74.00000
4  1.26708  1.45144  37.50000  75.00000
4  1.26751  1.45189  38.00000  76.00000
4  1.26793  1.45234  38.50000  77.00000
4  1.26835  1.45279  39.00000  78.00000
4  1.26876  1.45322  39.50000  79.00000
4  1.26917  1.45366  40.00000  80.00000
4  1.26958  1.45408  40.50000  81.00000
4  1.26998  1.45451  41.00000  82.00000
4  1.27037  1.45492  41.50000  83.00000
4  1.27076  1.45533  42.00000  84.00000
4  1.27114  1.45574  42.50000  85.00000
4  1.27152  1.45614  43.00000  86.00000
4  1.27190  1.45654  43.50000  87.00000
4  1.27227  1.45693  44.00000  88.00000
4  1.27264  1.45732  44.50000  89.00000
4  1.27300  1.45770  45.00000  90.00000
4  1.27336  1.45808  45.50000  91.00000
4  1.27371  1.45846  46.00000  92.00000
4  1.27407  1.45883  46.50000  93.00000
4  1.27441  1.45920  47.00000  94.00000
4  1.27476  1.45956  47.50000  95.00000
4  1.27510  1.45992  48.00000  96.00000
4  1.27543  1.46028  48.50000  97.00000
4  1.27577  1.46063  49.00000  98.00000
4  1.27610  1.46098  49.50000  99.00000
4  1.27642  1.46133  50.00000  100.00000
5  1.09297  1.27209  0.00000  0.00000
5  1.19556  1.31978  1.00000  0.50000
5  1.21587  1.34119  2.00000  1.00000
5  1.22777  1.35384  3.00000  1.50000
5  1.23621  1.36285  4.00000  2.00000
5  1.24276  1.36986  5.00000  2.50000
5  1.24811  1.37558  6.00000  3.00000
5  1.25263  1.38043  7.00000  3.50000
5  1.25656  1.38464  8.00000  4.00000
5  1.26001  1.38835  9.00000  4.50000
5  1.26311  1.39166  10.00000  5.00000
5  1.26591  1.39467  11.00000  5.50000
5  1.26846  1.39741  12.00000  6.00000
5  1.27081  1.39993  13.00000  6.50000
5  1.27299  1.40227  14.00000  7.00000
5  1.27501  1.40445  15.00000  7.50000
5  1.27691  1.40648  16.00000  8.00000
5  1.27869  1.40840  17.00000  8.50000
5  1.28037  1.41020  18.00000  9.00000
5  1.28196  1.41191  19.00000  9.50000
5  1.28346  1.41352  20.00000  10.00000
5  1.28489  1.41506  21.00000  10.50000
5  1.28626  1.41653  22.00000  11.00000
5  1.28757  1.41794  23.00000  11.50000
5  1.28882  1.41928  24.00000  12.00000
5  1.29001  1.42057  25.00000  12.50000
5  1.29117  1.42181  26.00000  13.00000
5  1.29227  1.42300  27.00000  13.50000
5  1.29334  1.42415  28.00000  14.00000
5  1.29437  1.42525  29.00000  14.50000
5  1.29537  1.42632  30.00000  15.00000
5  1.29633  1.42736  31.00000  15.50000
5  1.29726  1.42836  32.00000  16.00000
5  1.29817  1.42933  33.00000  16.50000
5  1.29904  1.43028  34.00000  17.00000
5  1.29990  1.43119  35.00000  17.50000
5  1.30072  1.43208  36.00000  18.00000
5  1.30153  1.43295  37.00000  18.50000
5  1.30231  1.43379  38.00000  19.00000
5  1.30307  1.43461  39.00000  19.50000
5  1.30382  1.43541  40.00000  20.00000
5  1.30454  1.43619  41.00000  20.50000
5  1.30525  1.43695  42.00000  21.00000
5  1.30594  1.43769  43.00000  21.50000
5  1.30662  1.43842  44.00000  22.00000
5  1.30728  1.43913  45.00000  22.50000
5  1.30792  1.43982  46.00000  23.00000
5  1.30855  1.44050  47.00000  23.50000
5  1.30917  1.44117  48.00000  24.00000
5  1.30978  1.44182  49.00000  24.50000
5  1.31037  1.44246  50.00000  25.00000
5  1.31095  1.44308  51.00000  25.50000
5  1.31152  1.44370  52.00000  26.00000
5  1.31208  1.44430  53.00000  26.50000
5  1.31263  1.44489  54.00000  27.00000
5  1.31317  1.44547  55.00000  27.50000
5  1.31370  1.44604  56.00000  28.00000
5  1.31422  1.44660  57.00000  28.50000
5  1.31473  1.44715  58.00000  29.00000
5  1.31523  1.44769  59.00000  29.50000
5  1.31573  1.44822  60.00000  30.00000
5  1.31621  1.44874  61.00000  30.50000
5  1.31669  1.44925  62.00000  31.00000
5  1.31716  1.44976  63.00000  31.50000
5  1.31762  1.45026  64.00000  32.00000
5  1.31808  1.45075  65.00000  32.50000
5  1.31853  1.45123  66.00000  33.00000
5  1.31897  1.45170  67.00000  33.50000
5  1.31940  1.45217  68.00000  34.00000
5  1.31983  1.45263  69.00000  34.50000
5  1.32025  1.45309  70.00000  35.00000
5  1.32067  1.45354  71.00000  35.50000
5  1.32108  1.45398  72.00000  36.00000
5  1.32149  1.45441  73.00000  36.50000
5  1.32189  1.45484  74.00000  37.00000
5  1.32228  1.45527  75.00000  37.50000
5  1.32267  1.45569  76.00000  38.00000
5  1.32305  1.45610  77.00000  38.50000
5  1.32343  1.45651  78.00000  39.00000
5  1.32381  1.45691  79.00000  39.50000
5  1.32418  1.45731  80.00000  40.00000
5  1.32454  1.45770  81.00000  40.50000
5  1.32490  1.45809  82.00000  41.00000
5  1.32526  1.45847  83.00000  41.50000
5  1.32561  1.45885  84.00000  42.00000
5  1.32596  1.45922  85.00000  42.50000
5  1.32630  1.45959  86.00000  43.00000
5  1.32664  1.45996  87.00000  43.50000
5  1.32697  1.46032  88.00000  44.00000
5  1.32731  1.46068  89.00000  44.50000
5  1.32763  1.46103  90.00000  45.00000
5  1.32796  1.46138  91.00000  45.50000
5  1.32828  1.46172  92.00000  46.00000
5  1.32860  1.46206  93.00000  46.50000
5  1.32891  1.46240  94.00000  47.00000
5  1.32922  1.46274  95.00000  47.50000
5  1.32953  1.46307  96.00000  48.00000
5  1.32983  1.46340  97.00000  48.50000
5  1.33014  1.46372  98.00000  49.00000
5  1.33043  1.46404  99.00000  49.50000
5  1.33073  1.46436  100.00000  50.00000
