# Supplementary material for: Regional biaxial mechanical data of the mitral and tricuspid valve anterior leaflets
Source: Data Brief. 2019 May 22;24:103961. doi: 10.1016/j.dib.2019.103961 (PMC6545396; doi:10.1016/j.dib.2019.103961)
Supplement: Multimedia component 2 [file mmc2.zip › NewTextFiles/regional_data_MVAL114-D.txt]

0.487 
3.60 
1  1.23371  1.27237  0.00000  0.00000
1  1.25111  1.28915  1.00000  1.00000
1  1.27318  1.31133  2.00000  2.00000
1  1.28633  1.32455  3.00000  3.00000
1  1.29573  1.33400  4.00000  4.00000
1  1.30306  1.34136  5.00000  5.00000
1  1.30905  1.34739  6.00000  6.00000
1  1.31413  1.35249  7.00000  7.00000
1  1.31854  1.35692  8.00000  8.00000
1  1.32243  1.36083  9.00000  9.00000
1  1.32591  1.36433  10.00000  10.00000
1  1.32907  1.36750  11.00000  11.00000
1  1.33195  1.37039  12.00000  12.00000
1  1.33460  1.37305  13.00000  13.00000
1  1.33705  1.37552  14.00000  14.00000
1  1.33934  1.37781  15.00000  15.00000
1  1.34148  1.37996  16.00000  16.00000
1  1.34349  1.38198  17.00000  17.00000
1  1.34538  1.38389  18.00000  18.00000
1  1.34717  1.38569  19.00000  19.00000
1  1.34887  1.38740  20.00000  20.00000
1  1.35049  1.38902  21.00000  21.00000
1  1.35204  1.39057  22.00000  22.00000
1  1.35351  1.39206  23.00000  23.00000
1  1.35492  1.39348  24.00000  24.00000
1  1.35628  1.39484  25.00000  25.00000
1  1.35758  1.39614  26.00000  26.00000
1  1.35883  1.39740  27.00000  27.00000
1  1.36004  1.39862  28.00000  28.00000
1  1.36121  1.39979  29.00000  29.00000
1  1.36233  1.40092  30.00000  30.00000
1  1.36342  1.40201  31.00000  31.00000
1  1.36447  1.40307  32.00000  32.00000
1  1.36550  1.40410  33.00000  33.00000
1  1.36649  1.40509  34.00000  34.00000
1  1.36745  1.40606  35.00000  35.00000
1  1.36839  1.40700  36.00000  36.00000
1  1.36930  1.40792  37.00000  37.00000
1  1.37018  1.40881  38.00000  38.00000
1  1.37105  1.40967  39.00000  39.00000
1  1.37189  1.41052  40.00000  40.00000
1  1.37271  1.41134  41.00000  41.00000
1  1.37351  1.41215  42.00000  42.00000
1  1.37429  1.41293  43.00000  43.00000
1  1.37505  1.41370  44.00000  44.00000
1  1.37580  1.41445  45.00000  45.00000
1  1.37653  1.41518  46.00000  46.00000
1  1.37725  1.41590  47.00000  47.00000
1  1.37795  1.41660  48.00000  48.00000
1  1.37863  1.41729  49.00000  49.00000
1  1.37930  1.41797  50.00000  50.00000
1  1.37996  1.41863  51.00000  51.00000
1  1.38061  1.41928  52.00000  52.00000
1  1.38124  1.41991  53.00000  53.00000
1  1.38186  1.42054  54.00000  54.00000
1  1.38247  1.42115  55.00000  55.00000
1  1.38307  1.42175  56.00000  56.00000
1  1.38366  1.42234  57.00000  57.00000
1  1.38423  1.42292  58.00000  58.00000
1  1.38480  1.42349  59.00000  59.00000
1  1.38536  1.42406  60.00000  60.00000
1  1.38591  1.42461  61.00000  61.00000
1  1.38645  1.42515  62.00000  62.00000
1  1.38698  1.42569  63.00000  63.00000
1  1.38751  1.42621  64.00000  64.00000
1  1.38802  1.42673  65.00000  65.00000
1  1.38853  1.42724  66.00000  66.00000
1  1.38903  1.42774  67.00000  67.00000
1  1.38952  1.42824  68.00000  68.00000
1  1.39001  1.42872  69.00000  69.00000
1  1.39049  1.42920  70.00000  70.00000
1  1.39096  1.42968  71.00000  71.00000
1  1.39142  1.43015  72.00000  72.00000
1  1.39188  1.43061  73.00000  73.00000
1  1.39233  1.43106  74.00000  74.00000
1  1.39278  1.43151  75.00000  75.00000
1  1.39322  1.43195  76.00000  76.00000
1  1.39365  1.43239  77.00000  77.00000
1  1.39408  1.43282  78.00000  78.00000
1  1.39451  1.43324  79.00000  79.00000
1  1.39493  1.43366  80.00000  80.00000
1  1.39534  1.43408  81.00000  81.00000
1  1.39575  1.43449  82.00000  82.00000
1  1.39615  1.43489  83.00000  83.00000
1  1.39655  1.43529  84.00000  84.00000
1  1.39694  1.43569  85.00000  85.00000
1  1.39733  1.43608  86.00000  86.00000
1  1.39771  1.43647  87.00000  87.00000
1  1.39809  1.43685  88.00000  88.00000
1  1.39847  1.43723  89.00000  89.00000
1  1.39884  1.43760  90.00000  90.00000
1  1.39921  1.43797  91.00000  91.00000
1  1.39957  1.43833  92.00000  92.00000
1  1.39993  1.43870  93.00000  93.00000
1  1.40029  1.43905  94.00000  94.00000
1  1.40064  1.43941  95.00000  95.00000
1  1.40099  1.43976  96.00000  96.00000
1  1.40133  1.44010  97.00000  97.00000
1  1.40167  1.44044  98.00000  98.00000
1  1.40201  1.44078  99.00000  99.00000
1  1.40235  1.44112  100.00000  100.00000
2  1.21275  1.25549  0.00000  0.00000
2  1.24099  1.31317  0.75000  1.00000
2  1.26133  1.33700  1.50000  2.00000
2  1.27342  1.35141  2.25000  3.00000
2  1.28205  1.36177  3.00000  4.00000
2  1.28877  1.36986  3.75000  5.00000
2  1.29427  1.37650  4.50000  6.00000
2  1.29893  1.38214  5.25000  7.00000
2  1.30297  1.38703  6.00000  8.00000
2  1.30653  1.39136  6.75000  9.00000
2  1.30972  1.39523  7.50000  10.00000
2  1.31261  1.39874  8.25000  11.00000
2  1.31525  1.40195  9.00000  12.00000
2  1.31768  1.40490  9.75000  13.00000
2  1.31993  1.40763  10.50000  14.00000
2  1.32202  1.41018  11.25000  15.00000
2  1.32398  1.41256  12.00000  16.00000
2  1.32583  1.41480  12.75000  17.00000
2  1.32756  1.41691  13.50000  18.00000
2  1.32920  1.41891  14.25000  19.00000
2  1.33076  1.42081  15.00000  20.00000
2  1.33225  1.42262  15.75000  21.00000
2  1.33366  1.42434  16.50000  22.00000
2  1.33501  1.42598  17.25000  23.00000
2  1.33630  1.42756  18.00000  24.00000
2  1.33755  1.42907  18.75000  25.00000
2  1.33874  1.43052  19.50000  26.00000
2  1.33989  1.43192  20.25000  27.00000
2  1.34099  1.43327  21.00000  28.00000
2  1.34206  1.43457  21.75000  29.00000
2  1.34309  1.43583  22.50000  30.00000
2  1.34409  1.43704  23.25000  31.00000
2  1.34505  1.43822  24.00000  32.00000
2  1.34599  1.43936  24.75000  33.00000
2  1.34690  1.44047  25.50000  34.00000
2  1.34778  1.44154  26.25000  35.00000
2  1.34864  1.44259  27.00000  36.00000
2  1.34947  1.44360  27.75000  37.00000
2  1.35028  1.44459  28.50000  38.00000
2  1.35107  1.44556  29.25000  39.00000
2  1.35184  1.44650  30.00000  40.00000
2  1.35259  1.44741  30.75000  41.00000
2  1.35333  1.44831  31.50000  42.00000
2  1.35404  1.44918  32.25000  43.00000
2  1.35474  1.45003  33.00000  44.00000
2  1.35543  1.45087  33.75000  45.00000
2  1.35609  1.45168  34.50000  46.00000
2  1.35675  1.45248  35.25000  47.00000
2  1.35739  1.45326  36.00000  48.00000
2  1.35802  1.45403  36.75000  49.00000
2  1.35863  1.45478  37.50000  50.00000
2  1.35923  1.45551  38.25000  51.00000
2  1.35983  1.45623  39.00000  52.00000
2  1.36041  1.45694  39.75000  53.00000
2  1.36097  1.45764  40.50000  54.00000
2  1.36153  1.45832  41.25000  55.00000
2  1.36208  1.45899  42.00000  56.00000
2  1.36262  1.45964  42.75000  57.00000
2  1.36315  1.46029  43.50000  58.00000
2  1.36367  1.46092  44.25000  59.00000
2  1.36418  1.46155  45.00000  60.00000
2  1.36468  1.46216  45.75000  61.00000
2  1.36518  1.46277  46.50000  62.00000
2  1.36567  1.46336  47.25000  63.00000
2  1.36615  1.46394  48.00000  64.00000
2  1.36662  1.46452  48.75000  65.00000
2  1.36708  1.46509  49.50000  66.00000
2  1.36754  1.46565  50.25000  67.00000
2  1.36799  1.46620  51.00000  68.00000
2  1.36844  1.46674  51.75000  69.00000
2  1.36887  1.46727  52.50000  70.00000
2  1.36931  1.46780  53.25000  71.00000
2  1.36973  1.46832  54.00000  72.00000
2  1.37015  1.46883  54.75000  73.00000
2  1.37057  1.46934  55.50000  74.00000
2  1.37097  1.46984  56.25000  75.00000
2  1.37138  1.47033  57.00000  76.00000
2  1.37178  1.47081  57.75000  77.00000
2  1.37217  1.47129  58.50000  78.00000
2  1.37256  1.47177  59.25000  79.00000
2  1.37294  1.47223  60.00000  80.00000
2  1.37332  1.47270  60.75000  81.00000
2  1.37369  1.47315  61.50000  82.00000
2  1.37406  1.47360  62.25000  83.00000
2  1.37443  1.47405  63.00000  84.00000
2  1.37479  1.47449  63.75000  85.00000
2  1.37514  1.47492  64.50000  86.00000
2  1.37549  1.47535  65.25000  87.00000
2  1.37584  1.47578  66.00000  88.00000
2  1.37619  1.47620  66.75000  89.00000
2  1.37653  1.47661  67.50000  90.00000
2  1.37686  1.47702  68.25000  91.00000
2  1.37720  1.47743  69.00000  92.00000
2  1.37752  1.47783  69.75000  93.00000
2  1.37785  1.47823  70.50000  94.00000
2  1.37817  1.47862  71.25000  95.00000
2  1.37849  1.47901  72.00000  96.00000
2  1.37881  1.47939  72.75000  97.00000
2  1.37912  1.47978  73.50000  98.00000
2  1.37943  1.48015  74.25000  99.00000
2  1.37973  1.48053  75.00000  100.00000
3  1.23371  1.27237  0.00000  0.00000
3  1.24475  1.28828  1.00000  0.75000
3  1.26656  1.30919  2.00000  1.50000
3  1.27951  1.32160  3.00000  2.25000
3  1.28876  1.33045  4.00000  3.00000
3  1.29596  1.33734  5.00000  3.75000
3  1.30186  1.34298  6.00000  4.50000
3  1.30685  1.34776  7.00000  5.25000
3  1.31117  1.35190  8.00000  6.00000
3  1.31499  1.35556  9.00000  6.75000
3  1.31841  1.35883  10.00000  7.50000
3  1.32151  1.36179  11.00000  8.25000
3  1.32434  1.36449  12.00000  9.00000
3  1.32694  1.36698  13.00000  9.75000
3  1.32935  1.36928  14.00000  10.50000
3  1.33159  1.37143  15.00000  11.25000
3  1.33369  1.37344  16.00000  12.00000
3  1.33566  1.37532  17.00000  12.75000
3  1.33752  1.37710  18.00000  13.50000
3  1.33928  1.37879  19.00000  14.25000
3  1.34095  1.38038  20.00000  15.00000
3  1.34254  1.38190  21.00000  15.75000
3  1.34405  1.38335  22.00000  16.50000
3  1.34550  1.38474  23.00000  17.25000
3  1.34688  1.38606  24.00000  18.00000
3  1.34821  1.38733  25.00000  18.75000
3  1.34949  1.38855  26.00000  19.50000
3  1.35072  1.38973  27.00000  20.25000
3  1.35190  1.39086  28.00000  21.00000
3  1.35305  1.39196  29.00000  21.75000
3  1.35415  1.39301  30.00000  22.50000
3  1.35522  1.39403  31.00000  23.25000
3  1.35625  1.39502  32.00000  24.00000
3  1.35726  1.39598  33.00000  24.75000
3  1.35823  1.39691  34.00000  25.50000
3  1.35917  1.39782  35.00000  26.25000
3  1.36009  1.39869  36.00000  27.00000
3  1.36098  1.39955  37.00000  27.75000
3  1.36185  1.40038  38.00000  28.50000
3  1.36270  1.40119  39.00000  29.25000
3  1.36353  1.40198  40.00000  30.00000
3  1.36433  1.40275  41.00000  30.75000
3  1.36512  1.40350  42.00000  31.50000
3  1.36588  1.40423  43.00000  32.25000
3  1.36663  1.40495  44.00000  33.00000
3  1.36736  1.40565  45.00000  33.75000
3  1.36808  1.40633  46.00000  34.50000
3  1.36878  1.40700  47.00000  35.25000
3  1.36947  1.40766  48.00000  36.00000
3  1.37014  1.40830  49.00000  36.75000
3  1.37080  1.40893  50.00000  37.50000
3  1.37144  1.40955  51.00000  38.25000
3  1.37208  1.41016  52.00000  39.00000
3  1.37270  1.41075  53.00000  39.75000
3  1.37331  1.41133  54.00000  40.50000
3  1.37391  1.41191  55.00000  41.25000
3  1.37449  1.41247  56.00000  42.00000
3  1.37507  1.41302  57.00000  42.75000
3  1.37564  1.41356  58.00000  43.50000
3  1.37619  1.41409  59.00000  44.25000
3  1.37674  1.41462  60.00000  45.00000
3  1.37728  1.41513  61.00000  45.75000
3  1.37781  1.41564  62.00000  46.50000
3  1.37833  1.41614  63.00000  47.25000
3  1.37885  1.41663  64.00000  48.00000
3  1.37935  1.41711  65.00000  48.75000
3  1.37985  1.41759  66.00000  49.50000
3  1.38034  1.41806  67.00000  50.25000
3  1.38082  1.41852  68.00000  51.00000
3  1.38130  1.41898  69.00000  51.75000
3  1.38177  1.41943  70.00000  52.50000
3  1.38223  1.41987  71.00000  53.25000
3  1.38269  1.42030  72.00000  54.00000
3  1.38314  1.42073  73.00000  54.75000
3  1.38358  1.42116  74.00000  55.50000
3  1.38402  1.42158  75.00000  56.25000
3  1.38445  1.42199  76.00000  57.00000
3  1.38488  1.42240  77.00000  57.75000
3  1.38530  1.42280  78.00000  58.50000
3  1.38571  1.42320  79.00000  59.25000
3  1.38612  1.42359  80.00000  60.00000
3  1.38653  1.42398  81.00000  60.75000
3  1.38693  1.42436  82.00000  61.50000
3  1.38732  1.42474  83.00000  62.25000
3  1.38771  1.42511  84.00000  63.00000
3  1.38810  1.42548  85.00000  63.75000
3  1.38848  1.42585  86.00000  64.50000
3  1.38886  1.42621  87.00000  65.25000
3  1.38923  1.42656  88.00000  66.00000
3  1.38960  1.42692  89.00000  66.75000
3  1.38996  1.42726  90.00000  67.50000
3  1.39032  1.42761  91.00000  68.25000
3  1.39068  1.42795  92.00000  69.00000
3  1.39103  1.42829  93.00000  69.75000
3  1.39138  1.42862  94.00000  70.50000
3  1.39173  1.42895  95.00000  71.25000
3  1.39207  1.42928  96.00000  72.00000
3  1.39241  1.42960  97.00000  72.75000
3  1.39274  1.42992  98.00000  73.50000
3  1.39307  1.43024  99.00000  74.25000
3  1.39340  1.43055  100.00000  75.00000
4  1.23371  1.27237  0.00000  0.00000
4  1.24521  1.30967  0.50000  1.00000
4  1.26458  1.33203  1.00000  2.00000
4  1.27620  1.34533  1.50000  3.00000
4  1.28454  1.35483  2.00000  4.00000
4  1.29104  1.36222  2.50000  5.00000
4  1.29637  1.36827  3.00000  6.00000
4  1.30089  1.37340  3.50000  7.00000
4  1.30481  1.37785  4.00000  8.00000
4  1.30827  1.38177  4.50000  9.00000
4  1.31137  1.38528  5.00000  10.00000
4  1.31418  1.38846  5.50000  11.00000
4  1.31674  1.39137  6.00000  12.00000
4  1.31911  1.39404  6.50000  13.00000
4  1.32129  1.39651  7.00000  14.00000
4  1.32333  1.39882  7.50000  15.00000
4  1.32524  1.40098  8.00000  16.00000
4  1.32703  1.40300  8.50000  17.00000
4  1.32872  1.40491  9.00000  18.00000
4  1.33032  1.40672  9.50000  19.00000
4  1.33183  1.40844  10.00000  20.00000
4  1.33328  1.41007  10.50000  21.00000
4  1.33465  1.41162  11.00000  22.00000
4  1.33597  1.41311  11.50000  23.00000
4  1.33723  1.41453  12.00000  24.00000
4  1.33844  1.41590  12.50000  25.00000
4  1.33960  1.41721  13.00000  26.00000
4  1.34072  1.41848  13.50000  27.00000
4  1.34179  1.41969  14.00000  28.00000
4  1.34283  1.42087  14.50000  29.00000
4  1.34384  1.42200  15.00000  30.00000
4  1.34481  1.42310  15.50000  31.00000
4  1.34575  1.42416  16.00000  32.00000
4  1.34666  1.42519  16.50000  33.00000
4  1.34754  1.42619  17.00000  34.00000
4  1.34840  1.42716  17.50000  35.00000
4  1.34924  1.42811  18.00000  36.00000
4  1.35005  1.42902  18.50000  37.00000
4  1.35084  1.42992  19.00000  38.00000
4  1.35161  1.43079  19.50000  39.00000
4  1.35236  1.43163  20.00000  40.00000
4  1.35309  1.43246  20.50000  41.00000
4  1.35381  1.43327  21.00000  42.00000
4  1.35450  1.43406  21.50000  43.00000
4  1.35519  1.43482  22.00000  44.00000
4  1.35585  1.43558  22.50000  45.00000
4  1.35650  1.43631  23.00000  46.00000
4  1.35714  1.43703  23.50000  47.00000
4  1.35777  1.43774  24.00000  48.00000
4  1.35838  1.43843  24.50000  49.00000
4  1.35898  1.43911  25.00000  50.00000
4  1.35956  1.43977  25.50000  51.00000
4  1.36014  1.44042  26.00000  52.00000
4  1.36070  1.44106  26.50000  53.00000
4  1.36126  1.44168  27.00000  54.00000
4  1.36180  1.44230  27.50000  55.00000
4  1.36234  1.44290  28.00000  56.00000
4  1.36286  1.44350  28.50000  57.00000
4  1.36338  1.44408  29.00000  58.00000
4  1.36389  1.44465  29.50000  59.00000
4  1.36438  1.44521  30.00000  60.00000
4  1.36487  1.44577  30.50000  61.00000
4  1.36536  1.44631  31.00000  62.00000
4  1.36583  1.44685  31.50000  63.00000
4  1.36630  1.44738  32.00000  64.00000
4  1.36676  1.44790  32.50000  65.00000
4  1.36721  1.44841  33.00000  66.00000
4  1.36766  1.44891  33.50000  67.00000
4  1.36810  1.44941  34.00000  68.00000
4  1.36853  1.44990  34.50000  69.00000
4  1.36896  1.45038  35.00000  70.00000
4  1.36938  1.45085  35.50000  71.00000
4  1.36979  1.45132  36.00000  72.00000
4  1.37020  1.45179  36.50000  73.00000
4  1.37061  1.45224  37.00000  74.00000
4  1.37100  1.45269  37.50000  75.00000
4  1.37140  1.45313  38.00000  76.00000
4  1.37179  1.45357  38.50000  77.00000
4  1.37217  1.45401  39.00000  78.00000
4  1.37255  1.45443  39.50000  79.00000
4  1.37292  1.45485  40.00000  80.00000
4  1.37329  1.45527  40.50000  81.00000
4  1.37365  1.45568  41.00000  82.00000
4  1.37401  1.45609  41.50000  83.00000
4  1.37437  1.45649  42.00000  84.00000
4  1.37472  1.45689  42.50000  85.00000
4  1.37507  1.45728  43.00000  86.00000
4  1.37541  1.45766  43.50000  87.00000
4  1.37575  1.45805  44.00000  88.00000
4  1.37608  1.45843  44.50000  89.00000
4  1.37642  1.45880  45.00000  90.00000
4  1.37674  1.45917  45.50000  91.00000
4  1.37707  1.45954  46.00000  92.00000
4  1.37739  1.45990  46.50000  93.00000
4  1.37771  1.46026  47.00000  94.00000
4  1.37802  1.46061  47.50000  95.00000
4  1.37833  1.46096  48.00000  96.00000
4  1.37864  1.46131  48.50000  97.00000
4  1.37894  1.46165  49.00000  98.00000
4  1.37924  1.46199  49.50000  99.00000
4  1.37954  1.46233  50.00000  100.00000
5  1.23371  1.27237  0.00000  0.00000
5  1.24077  1.28379  1.00000  0.50000
5  1.26246  1.30341  2.00000  1.00000
5  1.27533  1.31513  3.00000  1.50000
5  1.28451  1.32352  4.00000  2.00000
5  1.29165  1.33006  5.00000  2.50000
5  1.29749  1.33542  6.00000  3.00000
5  1.30244  1.33995  7.00000  3.50000
5  1.30673  1.34389  8.00000  4.00000
5  1.31052  1.34737  9.00000  4.50000
5  1.31391  1.35048  10.00000  5.00000
5  1.31698  1.35329  11.00000  5.50000
5  1.31978  1.35587  12.00000  6.00000
5  1.32236  1.35824  13.00000  6.50000
5  1.32475  1.36043  14.00000  7.00000
5  1.32697  1.36247  15.00000  7.50000
5  1.32905  1.36438  16.00000  8.00000
5  1.33100  1.36618  17.00000  8.50000
5  1.33285  1.36788  18.00000  9.00000
5  1.33459  1.36948  19.00000  9.50000
5  1.33625  1.37100  20.00000  10.00000
5  1.33782  1.37245  21.00000  10.50000
5  1.33932  1.37383  22.00000  11.00000
5  1.34075  1.37514  23.00000  11.50000
5  1.34213  1.37641  24.00000  12.00000
5  1.34344  1.37762  25.00000  12.50000
5  1.34471  1.37878  26.00000  13.00000
5  1.34593  1.37990  27.00000  13.50000
5  1.34710  1.38098  28.00000  14.00000
5  1.34823  1.38202  29.00000  14.50000
5  1.34933  1.38303  30.00000  15.00000
5  1.35039  1.38400  31.00000  15.50000
5  1.35141  1.38495  32.00000  16.00000
5  1.35241  1.38586  33.00000  16.50000
5  1.35337  1.38675  34.00000  17.00000
5  1.35430  1.38761  35.00000  17.50000
5  1.35521  1.38844  36.00000  18.00000
5  1.35610  1.38926  37.00000  18.50000
5  1.35696  1.39005  38.00000  19.00000
5  1.35780  1.39082  39.00000  19.50000
5  1.35862  1.39157  40.00000  20.00000
5  1.35941  1.39231  41.00000  20.50000
5  1.36019  1.39302  42.00000  21.00000
5  1.36095  1.39372  43.00000  21.50000
5  1.36169  1.39440  44.00000  22.00000
5  1.36242  1.39507  45.00000  22.50000
5  1.36313  1.39573  46.00000  23.00000
5  1.36382  1.39636  47.00000  23.50000
5  1.36450  1.39699  48.00000  24.00000
5  1.36517  1.39760  49.00000  24.50000
5  1.36582  1.39820  50.00000  25.00000
5  1.36646  1.39879  51.00000  25.50000
5  1.36709  1.39937  52.00000  26.00000
5  1.36770  1.39993  53.00000  26.50000
5  1.36831  1.40049  54.00000  27.00000
5  1.36890  1.40104  55.00000  27.50000
5  1.36948  1.40157  56.00000  28.00000
5  1.37006  1.40210  57.00000  28.50000
5  1.37062  1.40261  58.00000  29.00000
5  1.37117  1.40312  59.00000  29.50000
5  1.37171  1.40362  60.00000  30.00000
5  1.37225  1.40411  61.00000  30.50000
5  1.37277  1.40460  62.00000  31.00000
5  1.37329  1.40507  63.00000  31.50000
5  1.37380  1.40554  64.00000  32.00000
5  1.37430  1.40600  65.00000  32.50000
5  1.37479  1.40645  66.00000  33.00000
5  1.37528  1.40690  67.00000  33.50000
5  1.37576  1.40734  68.00000  34.00000
5  1.37623  1.40778  69.00000  34.50000
5  1.37669  1.40820  70.00000  35.00000
5  1.37715  1.40863  71.00000  35.50000
5  1.37760  1.40904  72.00000  36.00000
5  1.37805  1.40945  73.00000  36.50000
5  1.37849  1.40986  74.00000  37.00000
5  1.37892  1.41025  75.00000  37.50000
5  1.37935  1.41065  76.00000  38.00000
5  1.37977  1.41104  77.00000  38.50000
5  1.38019  1.41142  78.00000  39.00000
5  1.38060  1.41180  79.00000  39.50000
5  1.38101  1.41217  80.00000  40.00000
5  1.38141  1.41254  81.00000  40.50000
5  1.38180  1.41291  82.00000  41.00000
5  1.38220  1.41327  83.00000  41.50000
5  1.38258  1.41362  84.00000  42.00000
5  1.38296  1.41398  85.00000  42.50000
5  1.38334  1.41432  86.00000  43.00000
5  1.38372  1.41467  87.00000  43.50000
5  1.38409  1.41501  88.00000  44.00000
5  1.38445  1.41534  89.00000  44.50000
5  1.38481  1.41568  90.00000  45.00000
5  1.38517  1.41600  91.00000  45.50000
5  1.38552  1.41633  92.00000  46.00000
5  1.38587  1.41665  93.00000  46.50000
5  1.38622  1.41697  94.00000  47.00000
5  1.38656  1.41728  95.00000  47.50000
5  1.38690  1.41759  96.00000  48.00000
5  1.38723  1.41790  97.00000  48.50000
5  1.38756  1.41821  98.00000  49.00000
5  1.38789  1.41851  99.00000  49.50000
5  1.38822  1.41881  100.00000  50.00000
