# Supplementary material for: Regional biaxial mechanical data of the mitral and tricuspid valve anterior leaflets
Source: Data Brief. 2019 May 22;24:103961. doi: 10.1016/j.dib.2019.103961 (PMC6545396; doi:10.1016/j.dib.2019.103961)
Supplement: Multimedia component 2 [file mmc2.zip › NewTextFiles/regional_data_MVAL114-E.txt]

0.403 
3.40 
1  1.00940  1.32300  0.00000  0.00000
1  1.03965  1.36827  1.00000  1.00000
1  1.06107  1.39057  2.00000  2.00000
1  1.07377  1.40373  3.00000  3.00000
1  1.08281  1.41311  4.00000  4.00000
1  1.08985  1.42040  5.00000  5.00000
1  1.09561  1.42636  6.00000  6.00000
1  1.10049  1.43141  7.00000  7.00000
1  1.10472  1.43578  8.00000  8.00000
1  1.10845  1.43965  9.00000  9.00000
1  1.11179  1.44310  10.00000  10.00000
1  1.11481  1.44623  11.00000  11.00000
1  1.11757  1.44908  12.00000  12.00000
1  1.12011  1.45171  13.00000  13.00000
1  1.12247  1.45414  14.00000  14.00000
1  1.12466  1.45640  15.00000  15.00000
1  1.12671  1.45852  16.00000  16.00000
1  1.12863  1.46051  17.00000  17.00000
1  1.13045  1.46239  18.00000  18.00000
1  1.13217  1.46417  19.00000  19.00000
1  1.13380  1.46585  20.00000  20.00000
1  1.13535  1.46745  21.00000  21.00000
1  1.13682  1.46898  22.00000  22.00000
1  1.13824  1.47044  23.00000  23.00000
1  1.13959  1.47184  24.00000  24.00000
1  1.14089  1.47318  25.00000  25.00000
1  1.14213  1.47447  26.00000  26.00000
1  1.14333  1.47571  27.00000  27.00000
1  1.14449  1.47691  28.00000  28.00000
1  1.14561  1.47806  29.00000  29.00000
1  1.14668  1.47917  30.00000  30.00000
1  1.14773  1.48025  31.00000  31.00000
1  1.14874  1.48129  32.00000  32.00000
1  1.14971  1.48231  33.00000  33.00000
1  1.15066  1.48329  34.00000  34.00000
1  1.15159  1.48424  35.00000  35.00000
1  1.15248  1.48517  36.00000  36.00000
1  1.15335  1.48607  37.00000  37.00000
1  1.15420  1.48694  38.00000  38.00000
1  1.15503  1.48780  39.00000  39.00000
1  1.15583  1.48863  40.00000  40.00000
1  1.15662  1.48944  41.00000  41.00000
1  1.15738  1.49023  42.00000  42.00000
1  1.15813  1.49101  43.00000  43.00000
1  1.15886  1.49176  44.00000  44.00000
1  1.15958  1.49250  45.00000  45.00000
1  1.16028  1.49322  46.00000  46.00000
1  1.16096  1.49393  47.00000  47.00000
1  1.16163  1.49462  48.00000  48.00000
1  1.16229  1.49530  49.00000  49.00000
1  1.16293  1.49597  50.00000  50.00000
1  1.16356  1.49662  51.00000  51.00000
1  1.16418  1.49725  52.00000  52.00000
1  1.16478  1.49788  53.00000  53.00000
1  1.16538  1.49850  54.00000  54.00000
1  1.16596  1.49910  55.00000  55.00000
1  1.16654  1.49969  56.00000  56.00000
1  1.16710  1.50027  57.00000  57.00000
1  1.16765  1.50085  58.00000  58.00000
1  1.16820  1.50141  59.00000  59.00000
1  1.16873  1.50196  60.00000  60.00000
1  1.16926  1.50250  61.00000  61.00000
1  1.16978  1.50304  62.00000  62.00000
1  1.17028  1.50356  63.00000  63.00000
1  1.17079  1.50408  64.00000  64.00000
1  1.17128  1.50459  65.00000  65.00000
1  1.17176  1.50509  66.00000  66.00000
1  1.17224  1.50559  67.00000  67.00000
1  1.17271  1.50608  68.00000  68.00000
1  1.17318  1.50656  69.00000  69.00000
1  1.17364  1.50703  70.00000  70.00000
1  1.17409  1.50750  71.00000  71.00000
1  1.17453  1.50796  72.00000  72.00000
1  1.17497  1.50841  73.00000  73.00000
1  1.17541  1.50886  74.00000  74.00000
1  1.17583  1.50930  75.00000  75.00000
1  1.17625  1.50973  76.00000  76.00000
1  1.17667  1.51016  77.00000  77.00000
1  1.17708  1.51059  78.00000  78.00000
1  1.17749  1.51101  79.00000  79.00000
1  1.17789  1.51142  80.00000  80.00000
1  1.17828  1.51183  81.00000  81.00000
1  1.17867  1.51223  82.00000  82.00000
1  1.17906  1.51263  83.00000  83.00000
1  1.17944  1.51302  84.00000  84.00000
1  1.17982  1.51341  85.00000  85.00000
1  1.18019  1.51380  86.00000  86.00000
1  1.18056  1.51418  87.00000  87.00000
1  1.18092  1.51455  88.00000  88.00000
1  1.18128  1.51493  89.00000  89.00000
1  1.18164  1.51529  90.00000  90.00000
1  1.18199  1.51566  91.00000  91.00000
1  1.18233  1.51602  92.00000  92.00000
1  1.18268  1.51637  93.00000  93.00000
1  1.18302  1.51672  94.00000  94.00000
1  1.18336  1.51707  95.00000  95.00000
1  1.18369  1.51742  96.00000  96.00000
1  1.18402  1.51776  97.00000  97.00000
1  1.18435  1.51809  98.00000  98.00000
1  1.18467  1.51843  99.00000  99.00000
1  1.18499  1.51876  100.00000  100.00000
2  1.00940  1.32300  0.00000  0.00000
2  1.04135  1.37347  0.75000  1.00000
2  1.06161  1.39578  1.50000  2.00000
2  1.07359  1.40898  2.25000  3.00000
2  1.08212  1.41838  3.00000  4.00000
2  1.08876  1.42568  3.75000  5.00000
2  1.09418  1.43166  4.50000  6.00000
2  1.09878  1.43672  5.25000  7.00000
2  1.10276  1.44111  6.00000  8.00000
2  1.10627  1.44498  6.75000  9.00000
2  1.10942  1.44845  7.50000  10.00000
2  1.11226  1.45158  8.25000  11.00000
2  1.11486  1.45444  9.00000  12.00000
2  1.11725  1.45708  9.75000  13.00000
2  1.11947  1.45952  10.50000  14.00000
2  1.12153  1.46179  11.25000  15.00000
2  1.12346  1.46391  12.00000  16.00000
2  1.12527  1.46591  12.75000  17.00000
2  1.12698  1.46779  13.50000  18.00000
2  1.12860  1.46957  14.25000  19.00000
2  1.13013  1.47126  15.00000  20.00000
2  1.13159  1.47287  15.75000  21.00000
2  1.13298  1.47441  16.50000  22.00000
2  1.13431  1.47587  17.25000  23.00000
2  1.13558  1.47727  18.00000  24.00000
2  1.13681  1.47862  18.75000  25.00000
2  1.13798  1.47991  19.50000  26.00000
2  1.13911  1.48115  20.25000  27.00000
2  1.14020  1.48235  21.00000  28.00000
2  1.14125  1.48351  21.75000  29.00000
2  1.14226  1.48463  22.50000  30.00000
2  1.14324  1.48571  23.25000  31.00000
2  1.14419  1.48676  24.00000  32.00000
2  1.14511  1.48777  24.75000  33.00000
2  1.14601  1.48875  25.50000  34.00000
2  1.14687  1.48971  26.25000  35.00000
2  1.14772  1.49064  27.00000  36.00000
2  1.14854  1.49154  27.75000  37.00000
2  1.14933  1.49242  28.50000  38.00000
2  1.15011  1.49328  29.25000  39.00000
2  1.15087  1.49411  30.00000  40.00000
2  1.15161  1.49493  30.75000  41.00000
2  1.15233  1.49572  31.50000  42.00000
2  1.15303  1.49650  32.25000  43.00000
2  1.15372  1.49726  33.00000  44.00000
2  1.15440  1.49800  33.75000  45.00000
2  1.15505  1.49872  34.50000  46.00000
2  1.15570  1.49943  35.25000  47.00000
2  1.15633  1.50013  36.00000  48.00000
2  1.15694  1.50081  36.75000  49.00000
2  1.15755  1.50147  37.50000  50.00000
2  1.15814  1.50212  38.25000  51.00000
2  1.15872  1.50277  39.00000  52.00000
2  1.15929  1.50339  39.75000  53.00000
2  1.15985  1.50401  40.50000  54.00000
2  1.16040  1.50462  41.25000  55.00000
2  1.16094  1.50521  42.00000  56.00000
2  1.16147  1.50579  42.75000  57.00000
2  1.16199  1.50637  43.50000  58.00000
2  1.16250  1.50693  44.25000  59.00000
2  1.16301  1.50749  45.00000  60.00000
2  1.16350  1.50803  45.75000  61.00000
2  1.16399  1.50857  46.50000  62.00000
2  1.16447  1.50909  47.25000  63.00000
2  1.16494  1.50961  48.00000  64.00000
2  1.16540  1.51013  48.75000  65.00000
2  1.16586  1.51063  49.50000  66.00000
2  1.16631  1.51113  50.25000  67.00000
2  1.16675  1.51161  51.00000  68.00000
2  1.16719  1.51210  51.75000  69.00000
2  1.16762  1.51257  52.50000  70.00000
2  1.16805  1.51304  53.25000  71.00000
2  1.16847  1.51350  54.00000  72.00000
2  1.16888  1.51395  54.75000  73.00000
2  1.16929  1.51440  55.50000  74.00000
2  1.16969  1.51485  56.25000  75.00000
2  1.17009  1.51528  57.00000  76.00000
2  1.17048  1.51571  57.75000  77.00000
2  1.17086  1.51614  58.50000  78.00000
2  1.17124  1.51656  59.25000  79.00000
2  1.17162  1.51698  60.00000  80.00000
2  1.17199  1.51739  60.75000  81.00000
2  1.17236  1.51779  61.50000  82.00000
2  1.17272  1.51819  62.25000  83.00000
2  1.17308  1.51858  63.00000  84.00000
2  1.17344  1.51898  63.75000  85.00000
2  1.17379  1.51936  64.50000  86.00000
2  1.17413  1.51974  65.25000  87.00000
2  1.17448  1.52012  66.00000  88.00000
2  1.17481  1.52049  66.75000  89.00000
2  1.17515  1.52086  67.50000  90.00000
2  1.17548  1.52123  68.25000  91.00000
2  1.17581  1.52159  69.00000  92.00000
2  1.17613  1.52194  69.75000  93.00000
2  1.17645  1.52230  70.50000  94.00000
2  1.17677  1.52264  71.25000  95.00000
2  1.17708  1.52299  72.00000  96.00000
2  1.17739  1.52333  72.75000  97.00000
2  1.17770  1.52367  73.50000  98.00000
2  1.17800  1.52401  74.25000  99.00000
2  1.17830  1.52434  75.00000  100.00000
3  1.00940  1.32300  0.00000  0.00000
3  1.03709  1.35817  1.00000  0.75000
3  1.05844  1.38143  2.00000  1.50000
3  1.07111  1.39532  3.00000  2.25000
3  1.08016  1.40526  4.00000  3.00000
3  1.08719  1.41300  5.00000  3.75000
3  1.09295  1.41935  6.00000  4.50000
3  1.09783  1.42472  7.00000  5.25000
3  1.10206  1.42938  8.00000  6.00000
3  1.10579  1.43350  9.00000  6.75000
3  1.10913  1.43719  10.00000  7.50000
3  1.11215  1.44053  11.00000  8.25000
3  1.11492  1.44357  12.00000  9.00000
3  1.11746  1.44638  13.00000  9.75000
3  1.11981  1.44898  14.00000  10.50000
3  1.12200  1.45140  15.00000  11.25000
3  1.12405  1.45366  16.00000  12.00000
3  1.12598  1.45579  17.00000  12.75000
3  1.12779  1.45780  18.00000  13.50000
3  1.12951  1.45970  19.00000  14.25000
3  1.13114  1.46150  20.00000  15.00000
3  1.13270  1.46321  21.00000  15.75000
3  1.13417  1.46485  22.00000  16.50000
3  1.13559  1.46641  23.00000  17.25000
3  1.13694  1.46790  24.00000  18.00000
3  1.13824  1.46934  25.00000  18.75000
3  1.13949  1.47072  26.00000  19.50000
3  1.14069  1.47205  27.00000  20.25000
3  1.14185  1.47332  28.00000  21.00000
3  1.14296  1.47456  29.00000  21.75000
3  1.14404  1.47575  30.00000  22.50000
3  1.14508  1.47690  31.00000  23.25000
3  1.14609  1.47802  32.00000  24.00000
3  1.14707  1.47910  33.00000  24.75000
3  1.14802  1.48015  34.00000  25.50000
3  1.14895  1.48117  35.00000  26.25000
3  1.14984  1.48216  36.00000  27.00000
3  1.15071  1.48313  37.00000  27.75000
3  1.15156  1.48407  38.00000  28.50000
3  1.15239  1.48498  39.00000  29.25000
3  1.15320  1.48587  40.00000  30.00000
3  1.15398  1.48674  41.00000  30.75000
3  1.15475  1.48759  42.00000  31.50000
3  1.15550  1.48841  43.00000  32.25000
3  1.15623  1.48922  44.00000  33.00000
3  1.15694  1.49001  45.00000  33.75000
3  1.15764  1.49079  46.00000  34.50000
3  1.15833  1.49155  47.00000  35.25000
3  1.15900  1.49229  48.00000  36.00000
3  1.15966  1.49301  49.00000  36.75000
3  1.16030  1.49372  50.00000  37.50000
3  1.16093  1.49442  51.00000  38.25000
3  1.16155  1.49510  52.00000  39.00000
3  1.16215  1.49577  53.00000  39.75000
3  1.16275  1.49643  54.00000  40.50000
3  1.16333  1.49708  55.00000  41.25000
3  1.16391  1.49771  56.00000  42.00000
3  1.16447  1.49834  57.00000  42.75000
3  1.16502  1.49895  58.00000  43.50000
3  1.16557  1.49955  59.00000  44.25000
3  1.16610  1.50014  60.00000  45.00000
3  1.16663  1.50072  61.00000  45.75000
3  1.16715  1.50130  62.00000  46.50000
3  1.16766  1.50186  63.00000  47.25000
3  1.16816  1.50241  64.00000  48.00000
3  1.16865  1.50296  65.00000  48.75000
3  1.16914  1.50350  66.00000  49.50000
3  1.16962  1.50403  67.00000  50.25000
3  1.17009  1.50455  68.00000  51.00000
3  1.17056  1.50506  69.00000  51.75000
3  1.17101  1.50557  70.00000  52.50000
3  1.17147  1.50607  71.00000  53.25000
3  1.17191  1.50656  72.00000  54.00000
3  1.17235  1.50705  73.00000  54.75000
3  1.17278  1.50753  74.00000  55.50000
3  1.17321  1.50800  75.00000  56.25000
3  1.17363  1.50847  76.00000  57.00000
3  1.17405  1.50893  77.00000  57.75000
3  1.17446  1.50938  78.00000  58.50000
3  1.17487  1.50983  79.00000  59.25000
3  1.17527  1.51027  80.00000  60.00000
3  1.17566  1.51071  81.00000  60.75000
3  1.17605  1.51114  82.00000  61.50000
3  1.17644  1.51157  83.00000  62.25000
3  1.17682  1.51199  84.00000  63.00000
3  1.17720  1.51241  85.00000  63.75000
3  1.17757  1.51282  86.00000  64.50000
3  1.17794  1.51323  87.00000  65.25000
3  1.17830  1.51363  88.00000  66.00000
3  1.17866  1.51403  89.00000  66.75000
3  1.17902  1.51442  90.00000  67.50000
3  1.17937  1.51481  91.00000  68.25000
3  1.17972  1.51519  92.00000  69.00000
3  1.18006  1.51558  93.00000  69.75000
3  1.18040  1.51595  94.00000  70.50000
3  1.18074  1.51633  95.00000  71.25000
3  1.18107  1.51669  96.00000  72.00000
3  1.18140  1.51706  97.00000  72.75000
3  1.18173  1.51742  98.00000  73.50000
3  1.18205  1.51778  99.00000  74.25000
3  1.18237  1.51813  100.00000  75.00000
4  1.00940  1.32300  0.00000  0.00000
4  1.04774  1.34360  0.50000  1.00000
4  1.06564  1.36896  1.00000  2.00000
4  1.07617  1.38443  1.50000  3.00000
4  1.08364  1.39559  2.00000  4.00000
4  1.08945  1.40432  2.50000  5.00000
4  1.09419  1.41150  3.00000  6.00000
4  1.09821  1.41760  3.50000  7.00000
4  1.10169  1.42289  4.00000  8.00000
4  1.10475  1.42758  4.50000  9.00000
4  1.10750  1.43177  5.00000  10.00000
4  1.10998  1.43557  5.50000  11.00000
4  1.11225  1.43905  6.00000  12.00000
4  1.11434  1.44225  6.50000  13.00000
4  1.11627  1.44521  7.00000  14.00000
4  1.11807  1.44797  7.50000  15.00000
4  1.11975  1.45056  8.00000  16.00000
4  1.12133  1.45299  8.50000  17.00000
4  1.12282  1.45528  9.00000  18.00000
4  1.12423  1.45745  9.50000  19.00000
4  1.12557  1.45951  10.00000  20.00000
4  1.12684  1.46147  10.50000  21.00000
4  1.12806  1.46334  11.00000  22.00000
4  1.12922  1.46512  11.50000  23.00000
4  1.13033  1.46683  12.00000  24.00000
4  1.13139  1.46847  12.50000  25.00000
4  1.13242  1.47005  13.00000  26.00000
4  1.13340  1.47157  13.50000  27.00000
4  1.13435  1.47303  14.00000  28.00000
4  1.13526  1.47444  14.50000  29.00000
4  1.13615  1.47581  15.00000  30.00000
4  1.13700  1.47713  15.50000  31.00000
4  1.13783  1.47840  16.00000  32.00000
4  1.13863  1.47964  16.50000  33.00000
4  1.13941  1.48085  17.00000  34.00000
4  1.14017  1.48201  17.50000  35.00000
4  1.14090  1.48315  18.00000  36.00000
4  1.14162  1.48425  18.50000  37.00000
4  1.14231  1.48532  19.00000  38.00000
4  1.14299  1.48637  19.50000  39.00000
4  1.14365  1.48739  20.00000  40.00000
4  1.14430  1.48839  20.50000  41.00000
4  1.14493  1.48936  21.00000  42.00000
4  1.14554  1.49031  21.50000  43.00000
4  1.14614  1.49123  22.00000  44.00000
4  1.14673  1.49214  22.50000  45.00000
4  1.14730  1.49302  23.00000  46.00000
4  1.14786  1.49389  23.50000  47.00000
4  1.14841  1.49474  24.00000  48.00000
4  1.14895  1.49557  24.50000  49.00000
4  1.14947  1.49639  25.00000  50.00000
4  1.14999  1.49718  25.50000  51.00000
4  1.15050  1.49797  26.00000  52.00000
4  1.15100  1.49873  26.50000  53.00000
4  1.15148  1.49949  27.00000  54.00000
4  1.15196  1.50023  27.50000  55.00000
4  1.15243  1.50096  28.00000  56.00000
4  1.15289  1.50167  28.50000  57.00000
4  1.15335  1.50237  29.00000  58.00000
4  1.15379  1.50306  29.50000  59.00000
4  1.15423  1.50374  30.00000  60.00000
4  1.15466  1.50440  30.50000  61.00000
4  1.15509  1.50506  31.00000  62.00000
4  1.15551  1.50571  31.50000  63.00000
4  1.15592  1.50634  32.00000  64.00000
4  1.15632  1.50697  32.50000  65.00000
4  1.15672  1.50758  33.00000  66.00000
4  1.15711  1.50819  33.50000  67.00000
4  1.15750  1.50879  34.00000  68.00000
4  1.15788  1.50938  34.50000  69.00000
4  1.15825  1.50996  35.00000  70.00000
4  1.15862  1.51053  35.50000  71.00000
4  1.15899  1.51109  36.00000  72.00000
4  1.15935  1.51165  36.50000  73.00000
4  1.15970  1.51220  37.00000  74.00000
4  1.16005  1.51274  37.50000  75.00000
4  1.16040  1.51328  38.00000  76.00000
4  1.16074  1.51380  38.50000  77.00000
4  1.16108  1.51432  39.00000  78.00000
4  1.16141  1.51484  39.50000  79.00000
4  1.16174  1.51535  40.00000  80.00000
4  1.16206  1.51585  40.50000  81.00000
4  1.16238  1.51634  41.00000  82.00000
4  1.16270  1.51683  41.50000  83.00000
4  1.16301  1.51732  42.00000  84.00000
4  1.16332  1.51779  42.50000  85.00000
4  1.16363  1.51827  43.00000  86.00000
4  1.16393  1.51873  43.50000  87.00000
4  1.16423  1.51919  44.00000  88.00000
4  1.16452  1.51965  44.50000  89.00000
4  1.16481  1.52010  45.00000  90.00000
4  1.16510  1.52055  45.50000  91.00000
4  1.16539  1.52099  46.00000  92.00000
4  1.16567  1.52143  46.50000  93.00000
4  1.16595  1.52186  47.00000  94.00000
4  1.16622  1.52228  47.50000  95.00000
4  1.16650  1.52271  48.00000  96.00000
4  1.16677  1.52313  48.50000  97.00000
4  1.16703  1.52354  49.00000  98.00000
4  1.16730  1.52395  49.50000  99.00000
4  1.16756  1.52436  50.00000  100.00000
5  1.00940  1.32300  0.00000  0.00000
5  1.03177  1.35900  1.00000  0.50000
5  1.05339  1.37999  2.00000  1.00000
5  1.06622  1.39244  3.00000  1.50000
5  1.07538  1.40132  4.00000  2.00000
5  1.08250  1.40822  5.00000  2.50000
5  1.08834  1.41387  6.00000  3.00000
5  1.09328  1.41865  7.00000  3.50000
5  1.09756  1.42280  8.00000  4.00000
5  1.10134  1.42646  9.00000  4.50000
5  1.10472  1.42974  10.00000  5.00000
5  1.10779  1.43270  11.00000  5.50000
5  1.11058  1.43541  12.00000  6.00000
5  1.11316  1.43790  13.00000  6.50000
5  1.11554  1.44021  14.00000  7.00000
5  1.11776  1.44236  15.00000  7.50000
5  1.11984  1.44437  16.00000  8.00000
5  1.12179  1.44626  17.00000  8.50000
5  1.12363  1.44804  18.00000  9.00000
5  1.12537  1.44972  19.00000  9.50000
5  1.12702  1.45132  20.00000  10.00000
5  1.12859  1.45284  21.00000  10.50000
5  1.13009  1.45429  22.00000  11.00000
5  1.13152  1.45568  23.00000  11.50000
5  1.13289  1.45701  24.00000  12.00000
5  1.13421  1.45828  25.00000  12.50000
5  1.13547  1.45950  26.00000  13.00000
5  1.13669  1.46068  27.00000  13.50000
5  1.13786  1.46181  28.00000  14.00000
5  1.13899  1.46291  29.00000  14.50000
5  1.14009  1.46397  30.00000  15.00000
5  1.14114  1.46499  31.00000  15.50000
5  1.14217  1.46598  32.00000  16.00000
5  1.14316  1.46694  33.00000  16.50000
5  1.14412  1.46787  34.00000  17.00000
5  1.14505  1.46878  35.00000  17.50000
5  1.14596  1.46965  36.00000  18.00000
5  1.14685  1.47051  37.00000  18.50000
5  1.14771  1.47134  38.00000  19.00000
5  1.14854  1.47215  39.00000  19.50000
5  1.14936  1.47294  40.00000  20.00000
5  1.15016  1.47371  41.00000  20.50000
5  1.15093  1.47447  42.00000  21.00000
5  1.15169  1.47520  43.00000  21.50000
5  1.15243  1.47592  44.00000  22.00000
5  1.15316  1.47662  45.00000  22.50000
5  1.15387  1.47730  46.00000  23.00000
5  1.15456  1.47798  47.00000  23.50000
5  1.15524  1.47863  48.00000  24.00000
5  1.15590  1.47928  49.00000  24.50000
5  1.15656  1.47991  50.00000  25.00000
5  1.15719  1.48052  51.00000  25.50000
5  1.15782  1.48113  52.00000  26.00000
5  1.15843  1.48173  53.00000  26.50000
5  1.15904  1.48231  54.00000  27.00000
5  1.15963  1.48288  55.00000  27.50000
5  1.16021  1.48344  56.00000  28.00000
5  1.16078  1.48400  57.00000  28.50000
5  1.16134  1.48454  58.00000  29.00000
5  1.16189  1.48507  59.00000  29.50000
5  1.16244  1.48560  60.00000  30.00000
5  1.16297  1.48611  61.00000  30.50000
5  1.16349  1.48662  62.00000  31.00000
5  1.16401  1.48712  63.00000  31.50000
5  1.16452  1.48761  64.00000  32.00000
5  1.16502  1.48810  65.00000  32.50000
5  1.16551  1.48857  66.00000  33.00000
5  1.16600  1.48904  67.00000  33.50000
5  1.16647  1.48950  68.00000  34.00000
5  1.16694  1.48996  69.00000  34.50000
5  1.16741  1.49041  70.00000  35.00000
5  1.16787  1.49085  71.00000  35.50000
5  1.16832  1.49129  72.00000  36.00000
5  1.16876  1.49172  73.00000  36.50000
5  1.16920  1.49214  74.00000  37.00000
5  1.16963  1.49256  75.00000  37.50000
5  1.17006  1.49298  76.00000  38.00000
5  1.17048  1.49339  77.00000  38.50000
5  1.17090  1.49379  78.00000  39.00000
5  1.17131  1.49419  79.00000  39.50000
5  1.17172  1.49458  80.00000  40.00000
5  1.17212  1.49497  81.00000  40.50000
5  1.17251  1.49535  82.00000  41.00000
5  1.17290  1.49573  83.00000  41.50000
5  1.17329  1.49610  84.00000  42.00000
5  1.17367  1.49647  85.00000  42.50000
5  1.17405  1.49684  86.00000  43.00000
5  1.17442  1.49720  87.00000  43.50000
5  1.17479  1.49755  88.00000  44.00000
5  1.17516  1.49791  89.00000  44.50000
5  1.17552  1.49826  90.00000  45.00000
5  1.17587  1.49860  91.00000  45.50000
5  1.17623  1.49894  92.00000  46.00000
5  1.17657  1.49928  93.00000  46.50000
5  1.17692  1.49961  94.00000  47.00000
5  1.17726  1.49994  95.00000  47.50000
5  1.17760  1.50027  96.00000  48.00000
5  1.17793  1.50059  97.00000  48.50000
5  1.17826  1.50091  98.00000  49.00000
5  1.17859  1.50123  99.00000  49.50000
5  1.17892  1.50155  100.00000  50.00000
