# Supplementary material for: Regional biaxial mechanical data of the mitral and tricuspid valve anterior leaflets
Source: Data Brief. 2019 May 22;24:103961. doi: 10.1016/j.dib.2019.103961 (PMC6545396; doi:10.1016/j.dib.2019.103961)
Supplement: Multimedia component 2 [file mmc2.zip › NewTextFiles/regional_data_MVAL114-F.txt]

0.670 
3.80 
1  1.09167  1.18967  0.00000  0.00000
1  1.13670  1.25657  1.00000  1.00000
1  1.15920  1.28244  2.00000  2.00000
1  1.17251  1.29771  3.00000  3.00000
1  1.18199  1.30858  4.00000  4.00000
1  1.18936  1.31703  5.00000  5.00000
1  1.19539  1.32394  6.00000  6.00000
1  1.20049  1.32979  7.00000  7.00000
1  1.20491  1.33485  8.00000  8.00000
1  1.20882  1.33933  9.00000  9.00000
1  1.21231  1.34333  10.00000  10.00000
1  1.21547  1.34695  11.00000  11.00000
1  1.21836  1.35025  12.00000  12.00000
1  1.22102  1.35330  13.00000  13.00000
1  1.22348  1.35611  14.00000  14.00000
1  1.22577  1.35874  15.00000  15.00000
1  1.22791  1.36119  16.00000  16.00000
1  1.22993  1.36350  17.00000  17.00000
1  1.23183  1.36567  18.00000  18.00000
1  1.23362  1.36773  19.00000  19.00000
1  1.23533  1.36968  20.00000  20.00000
1  1.23695  1.37153  21.00000  21.00000
1  1.23849  1.37330  22.00000  22.00000
1  1.23997  1.37499  23.00000  23.00000
1  1.24139  1.37661  24.00000  24.00000
1  1.24274  1.37817  25.00000  25.00000
1  1.24405  1.37966  26.00000  26.00000
1  1.24530  1.38110  27.00000  27.00000
1  1.24651  1.38248  28.00000  28.00000
1  1.24768  1.38381  29.00000  29.00000
1  1.24880  1.38511  30.00000  30.00000
1  1.24989  1.38635  31.00000  31.00000
1  1.25095  1.38756  32.00000  32.00000
1  1.25197  1.38873  33.00000  33.00000
1  1.25297  1.38987  34.00000  34.00000
1  1.25393  1.39097  35.00000  35.00000
1  1.25487  1.39204  36.00000  36.00000
1  1.25578  1.39309  37.00000  37.00000
1  1.25666  1.39410  38.00000  38.00000
1  1.25753  1.39509  39.00000  39.00000
1  1.25837  1.39605  40.00000  40.00000
1  1.25919  1.39699  41.00000  41.00000
1  1.25999  1.39791  42.00000  42.00000
1  1.26078  1.39881  43.00000  43.00000
1  1.26154  1.39968  44.00000  44.00000
1  1.26229  1.40054  45.00000  45.00000
1  1.26302  1.40138  46.00000  46.00000
1  1.26373  1.40219  47.00000  47.00000
1  1.26443  1.40300  48.00000  48.00000
1  1.26512  1.40378  49.00000  49.00000
1  1.26579  1.40455  50.00000  50.00000
1  1.26645  1.40530  51.00000  51.00000
1  1.26710  1.40604  52.00000  52.00000
1  1.26773  1.40677  53.00000  53.00000
1  1.26835  1.40748  54.00000  54.00000
1  1.26896  1.40818  55.00000  55.00000
1  1.26956  1.40886  56.00000  56.00000
1  1.27015  1.40954  57.00000  57.00000
1  1.27073  1.41020  58.00000  58.00000
1  1.27130  1.41085  59.00000  59.00000
1  1.27186  1.41149  60.00000  60.00000
1  1.27241  1.41212  61.00000  61.00000
1  1.27295  1.41274  62.00000  62.00000
1  1.27348  1.41335  63.00000  63.00000
1  1.27400  1.41395  64.00000  64.00000
1  1.27452  1.41454  65.00000  65.00000
1  1.27503  1.41512  66.00000  66.00000
1  1.27553  1.41569  67.00000  67.00000
1  1.27602  1.41626  68.00000  68.00000
1  1.27651  1.41681  69.00000  69.00000
1  1.27699  1.41736  70.00000  70.00000
1  1.27746  1.41790  71.00000  71.00000
1  1.27792  1.41843  72.00000  72.00000
1  1.27838  1.41896  73.00000  73.00000
1  1.27883  1.41948  74.00000  74.00000
1  1.27928  1.41999  75.00000  75.00000
1  1.27972  1.42049  76.00000  76.00000
1  1.28016  1.42099  77.00000  77.00000
1  1.28059  1.42148  78.00000  78.00000
1  1.28101  1.42197  79.00000  79.00000
1  1.28143  1.42245  80.00000  80.00000
1  1.28184  1.42292  81.00000  81.00000
1  1.28225  1.42339  82.00000  82.00000
1  1.28265  1.42385  83.00000  83.00000
1  1.28305  1.42430  84.00000  84.00000
1  1.28345  1.42475  85.00000  85.00000
1  1.28383  1.42520  86.00000  86.00000
1  1.28422  1.42564  87.00000  87.00000
1  1.28460  1.42607  88.00000  88.00000
1  1.28498  1.42650  89.00000  89.00000
1  1.28535  1.42693  90.00000  90.00000
1  1.28571  1.42735  91.00000  91.00000
1  1.28608  1.42777  92.00000  92.00000
1  1.28644  1.42818  93.00000  93.00000
1  1.28679  1.42859  94.00000  94.00000
1  1.28715  1.42899  95.00000  95.00000
1  1.28749  1.42939  96.00000  96.00000
1  1.28784  1.42978  97.00000  97.00000
1  1.28818  1.43017  98.00000  98.00000
1  1.28852  1.43056  99.00000  99.00000
1  1.28885  1.43094  100.00000  100.00000
2  1.09167  1.18967  0.00000  0.00000
2  1.12602  1.25034  0.75000  1.00000
2  1.14875  1.27778  1.50000  2.00000
2  1.16226  1.29407  2.25000  3.00000
2  1.17191  1.30569  3.00000  4.00000
2  1.17941  1.31473  3.75000  5.00000
2  1.18556  1.32214  4.50000  6.00000
2  1.19076  1.32841  5.25000  7.00000
2  1.19528  1.33384  6.00000  8.00000
2  1.19926  1.33864  6.75000  9.00000
2  1.20283  1.34293  7.50000  10.00000
2  1.20605  1.34682  8.25000  11.00000
2  1.20900  1.35037  9.00000  12.00000
2  1.21172  1.35364  9.75000  13.00000
2  1.21423  1.35666  10.50000  14.00000
2  1.21657  1.35948  11.25000  15.00000
2  1.21876  1.36211  12.00000  16.00000
2  1.22081  1.36459  12.75000  17.00000
2  1.22275  1.36692  13.50000  18.00000
2  1.22459  1.36913  14.25000  19.00000
2  1.22633  1.37123  15.00000  20.00000
2  1.22799  1.37322  15.75000  21.00000
2  1.22957  1.37512  16.50000  22.00000
2  1.23108  1.37694  17.25000  23.00000
2  1.23252  1.37868  18.00000  24.00000
2  1.23391  1.38035  18.75000  25.00000
2  1.23524  1.38195  19.50000  26.00000
2  1.23652  1.38350  20.25000  27.00000
2  1.23776  1.38498  21.00000  28.00000
2  1.23895  1.38642  21.75000  29.00000
2  1.24010  1.38781  22.50000  30.00000
2  1.24121  1.38915  23.25000  31.00000
2  1.24229  1.39045  24.00000  32.00000
2  1.24334  1.39170  24.75000  33.00000
2  1.24435  1.39293  25.50000  34.00000
2  1.24534  1.39411  26.25000  35.00000
2  1.24630  1.39526  27.00000  36.00000
2  1.24723  1.39639  27.75000  37.00000
2  1.24813  1.39748  28.50000  38.00000
2  1.24902  1.39854  29.25000  39.00000
2  1.24988  1.39958  30.00000  40.00000
2  1.25072  1.40059  30.75000  41.00000
2  1.25154  1.40157  31.50000  42.00000
2  1.25234  1.40253  32.25000  43.00000
2  1.25312  1.40348  33.00000  44.00000
2  1.25388  1.40439  33.75000  45.00000
2  1.25463  1.40529  34.50000  46.00000
2  1.25536  1.40617  35.25000  47.00000
2  1.25608  1.40704  36.00000  48.00000
2  1.25678  1.40788  36.75000  49.00000
2  1.25746  1.40871  37.50000  50.00000
2  1.25814  1.40952  38.25000  51.00000
2  1.25880  1.41031  39.00000  52.00000
2  1.25945  1.41109  39.75000  53.00000
2  1.26008  1.41186  40.50000  54.00000
2  1.26070  1.41261  41.25000  55.00000
2  1.26132  1.41334  42.00000  56.00000
2  1.26192  1.41407  42.75000  57.00000
2  1.26251  1.41478  43.50000  58.00000
2  1.26309  1.41548  44.25000  59.00000
2  1.26366  1.41617  45.00000  60.00000
2  1.26423  1.41685  45.75000  61.00000
2  1.26478  1.41751  46.50000  62.00000
2  1.26532  1.41817  47.25000  63.00000
2  1.26586  1.41881  48.00000  64.00000
2  1.26639  1.41945  48.75000  65.00000
2  1.26690  1.42007  49.50000  66.00000
2  1.26742  1.42069  50.25000  67.00000
2  1.26792  1.42129  51.00000  68.00000
2  1.26842  1.42189  51.75000  69.00000
2  1.26891  1.42248  52.50000  70.00000
2  1.26939  1.42306  53.25000  71.00000
2  1.26986  1.42363  54.00000  72.00000
2  1.27033  1.42420  54.75000  73.00000
2  1.27080  1.42475  55.50000  74.00000
2  1.27125  1.42530  56.25000  75.00000
2  1.27170  1.42585  57.00000  76.00000
2  1.27215  1.42638  57.75000  77.00000
2  1.27259  1.42691  58.50000  78.00000
2  1.27302  1.42743  59.25000  79.00000
2  1.27345  1.42795  60.00000  80.00000
2  1.27387  1.42845  60.75000  81.00000
2  1.27429  1.42896  61.50000  82.00000
2  1.27470  1.42945  62.25000  83.00000
2  1.27511  1.42994  63.00000  84.00000
2  1.27551  1.43043  63.75000  85.00000
2  1.27591  1.43091  64.50000  86.00000
2  1.27630  1.43138  65.25000  87.00000
2  1.27669  1.43185  66.00000  88.00000
2  1.27707  1.43231  66.75000  89.00000
2  1.27745  1.43277  67.50000  90.00000
2  1.27783  1.43322  68.25000  91.00000
2  1.27820  1.43367  69.00000  92.00000
2  1.27857  1.43411  69.75000  93.00000
2  1.27893  1.43455  70.50000  94.00000
2  1.27929  1.43498  71.25000  95.00000
2  1.27965  1.43541  72.00000  96.00000
2  1.28000  1.43583  72.75000  97.00000
2  1.28035  1.43625  73.50000  98.00000
2  1.28070  1.43667  74.25000  99.00000
2  1.28104  1.43708  75.00000  100.00000
3  1.09167  1.18967  0.00000  0.00000
3  1.15030  1.25990  1.00000  0.75000
3  1.17158  1.28359  2.00000  1.50000
3  1.18409  1.29752  3.00000  2.25000
3  1.19299  1.30743  4.00000  3.00000
3  1.19990  1.31512  5.00000  3.75000
3  1.20554  1.32142  6.00000  4.50000
3  1.21032  1.32674  7.00000  5.25000
3  1.21446  1.33135  8.00000  6.00000
3  1.21811  1.33542  9.00000  6.75000
3  1.22138  1.33906  10.00000  7.50000
3  1.22434  1.34235  11.00000  8.25000
3  1.22704  1.34536  12.00000  9.00000
3  1.22952  1.34813  13.00000  9.75000
3  1.23182  1.35069  14.00000  10.50000
3  1.23396  1.35308  15.00000  11.25000
3  1.23596  1.35531  16.00000  12.00000
3  1.23785  1.35741  17.00000  12.75000
3  1.23962  1.35938  18.00000  13.50000
3  1.24130  1.36125  19.00000  14.25000
3  1.24289  1.36303  20.00000  15.00000
3  1.24441  1.36472  21.00000  15.75000
3  1.24585  1.36632  22.00000  16.50000
3  1.24723  1.36786  23.00000  17.25000
3  1.24855  1.36933  24.00000  18.00000
3  1.24982  1.37075  25.00000  18.75000
3  1.25104  1.37210  26.00000  19.50000
3  1.25221  1.37341  27.00000  20.25000
3  1.25334  1.37467  28.00000  21.00000
3  1.25443  1.37588  29.00000  21.75000
3  1.25548  1.37706  30.00000  22.50000
3  1.25650  1.37819  31.00000  23.25000
3  1.25749  1.37929  32.00000  24.00000
3  1.25844  1.38035  33.00000  24.75000
3  1.25937  1.38139  34.00000  25.50000
3  1.26027  1.38239  35.00000  26.25000
3  1.26114  1.38336  36.00000  27.00000
3  1.26199  1.38431  37.00000  27.75000
3  1.26282  1.38524  38.00000  28.50000
3  1.26363  1.38613  39.00000  29.25000
3  1.26442  1.38701  40.00000  30.00000
3  1.26518  1.38787  41.00000  30.75000
3  1.26593  1.38870  42.00000  31.50000
3  1.26666  1.38951  43.00000  32.25000
3  1.26738  1.39031  44.00000  33.00000
3  1.26807  1.39109  45.00000  33.75000
3  1.26876  1.39185  46.00000  34.50000
3  1.26942  1.39259  47.00000  35.25000
3  1.27008  1.39332  48.00000  36.00000
3  1.27072  1.39403  49.00000  36.75000
3  1.27135  1.39473  50.00000  37.50000
3  1.27196  1.39542  51.00000  38.25000
3  1.27256  1.39609  52.00000  39.00000
3  1.27316  1.39675  53.00000  39.75000
3  1.27374  1.39740  54.00000  40.50000
3  1.27431  1.39803  55.00000  41.25000
3  1.27487  1.39866  56.00000  42.00000
3  1.27542  1.39927  57.00000  42.75000
3  1.27596  1.39987  58.00000  43.50000
3  1.27649  1.40046  59.00000  44.25000
3  1.27701  1.40104  60.00000  45.00000
3  1.27752  1.40162  61.00000  45.75000
3  1.27803  1.40218  62.00000  46.50000
3  1.27853  1.40273  63.00000  47.25000
3  1.27901  1.40328  64.00000  48.00000
3  1.27950  1.40382  65.00000  48.75000
3  1.27997  1.40434  66.00000  49.50000
3  1.28044  1.40486  67.00000  50.25000
3  1.28090  1.40538  68.00000  51.00000
3  1.28135  1.40588  69.00000  51.75000
3  1.28180  1.40638  70.00000  52.50000
3  1.28224  1.40687  71.00000  53.25000
3  1.28267  1.40736  72.00000  54.00000
3  1.28310  1.40783  73.00000  54.75000
3  1.28352  1.40830  74.00000  55.50000
3  1.28394  1.40877  75.00000  56.25000
3  1.28435  1.40923  76.00000  57.00000
3  1.28476  1.40968  77.00000  57.75000
3  1.28516  1.41013  78.00000  58.50000
3  1.28556  1.41057  79.00000  59.25000
3  1.28595  1.41100  80.00000  60.00000
3  1.28633  1.41143  81.00000  60.75000
3  1.28671  1.41186  82.00000  61.50000
3  1.28709  1.41228  83.00000  62.25000
3  1.28746  1.41269  84.00000  63.00000
3  1.28783  1.41310  85.00000  63.75000
3  1.28819  1.41351  86.00000  64.50000
3  1.28855  1.41391  87.00000  65.25000
3  1.28891  1.41430  88.00000  66.00000
3  1.28926  1.41469  89.00000  66.75000
3  1.28961  1.41508  90.00000  67.50000
3  1.28995  1.41546  91.00000  68.25000
3  1.29029  1.41584  92.00000  69.00000
3  1.29062  1.41622  93.00000  69.75000
3  1.29096  1.41659  94.00000  70.50000
3  1.29129  1.41695  95.00000  71.25000
3  1.29161  1.41731  96.00000  72.00000
3  1.29193  1.41767  97.00000  72.75000
3  1.29225  1.41803  98.00000  73.50000
3  1.29257  1.41838  99.00000  74.25000
3  1.29288  1.41873  100.00000  75.00000
4  1.09167  1.18967  0.00000  0.00000
4  1.11297  1.24463  0.50000  1.00000
4  1.13556  1.27341  1.00000  2.00000
4  1.14911  1.29058  1.50000  3.00000
4  1.15881  1.30286  2.00000  4.00000
4  1.16637  1.31242  2.50000  5.00000
4  1.17258  1.32025  3.00000  6.00000
4  1.17783  1.32689  3.50000  7.00000
4  1.18239  1.33264  4.00000  8.00000
4  1.18642  1.33772  4.50000  9.00000
4  1.19003  1.34227  5.00000  10.00000
4  1.19329  1.34639  5.50000  11.00000
4  1.19628  1.35015  6.00000  12.00000
4  1.19902  1.35361  6.50000  13.00000
4  1.20157  1.35682  7.00000  14.00000
4  1.20394  1.35981  7.50000  15.00000
4  1.20615  1.36260  8.00000  16.00000
4  1.20824  1.36523  8.50000  17.00000
4  1.21020  1.36770  9.00000  18.00000
4  1.21206  1.37004  9.50000  19.00000
4  1.21382  1.37227  10.00000  20.00000
4  1.21550  1.37438  10.50000  21.00000
4  1.21710  1.37640  11.00000  22.00000
4  1.21863  1.37833  11.50000  23.00000
4  1.22010  1.38017  12.00000  24.00000
4  1.22150  1.38194  12.50000  25.00000
4  1.22285  1.38364  13.00000  26.00000
4  1.22415  1.38528  13.50000  27.00000
4  1.22540  1.38686  14.00000  28.00000
4  1.22661  1.38838  14.50000  29.00000
4  1.22778  1.38985  15.00000  30.00000
4  1.22891  1.39127  15.50000  31.00000
4  1.23000  1.39265  16.00000  32.00000
4  1.23106  1.39398  16.50000  33.00000
4  1.23209  1.39528  17.00000  34.00000
4  1.23309  1.39654  17.50000  35.00000
4  1.23406  1.39776  18.00000  36.00000
4  1.23500  1.39895  18.50000  37.00000
4  1.23592  1.40011  19.00000  38.00000
4  1.23682  1.40123  19.50000  39.00000
4  1.23769  1.40233  20.00000  40.00000
4  1.23854  1.40340  20.50000  41.00000
4  1.23937  1.40445  21.00000  42.00000
4  1.24018  1.40547  21.50000  43.00000
4  1.24097  1.40647  22.00000  44.00000
4  1.24175  1.40745  22.50000  45.00000
4  1.24251  1.40840  23.00000  46.00000
4  1.24325  1.40933  23.50000  47.00000
4  1.24397  1.41025  24.00000  48.00000
4  1.24468  1.41114  24.50000  49.00000
4  1.24538  1.41202  25.00000  50.00000
4  1.24606  1.41288  25.50000  51.00000
4  1.24673  1.41372  26.00000  52.00000
4  1.24739  1.41455  26.50000  53.00000
4  1.24803  1.41536  27.00000  54.00000
4  1.24867  1.41616  27.50000  55.00000
4  1.24929  1.41694  28.00000  56.00000
4  1.24990  1.41771  28.50000  57.00000
4  1.25050  1.41846  29.00000  58.00000
4  1.25109  1.41921  29.50000  59.00000
4  1.25167  1.41994  30.00000  60.00000
4  1.25224  1.42065  30.50000  61.00000
4  1.25280  1.42136  31.00000  62.00000
4  1.25335  1.42206  31.50000  63.00000
4  1.25389  1.42274  32.00000  64.00000
4  1.25443  1.42341  32.50000  65.00000
4  1.25495  1.42408  33.00000  66.00000
4  1.25547  1.42473  33.50000  67.00000
4  1.25598  1.42537  34.00000  68.00000
4  1.25649  1.42601  34.50000  69.00000
4  1.25698  1.42663  35.00000  70.00000
4  1.25747  1.42725  35.50000  71.00000
4  1.25795  1.42786  36.00000  72.00000
4  1.25843  1.42846  36.50000  73.00000
4  1.25890  1.42905  37.00000  74.00000
4  1.25936  1.42963  37.50000  75.00000
4  1.25982  1.43020  38.00000  76.00000
4  1.26027  1.43077  38.50000  77.00000
4  1.26072  1.43133  39.00000  78.00000
4  1.26116  1.43189  39.50000  79.00000
4  1.26159  1.43243  40.00000  80.00000
4  1.26202  1.43297  40.50000  81.00000
4  1.26244  1.43351  41.00000  82.00000
4  1.26286  1.43403  41.50000  83.00000
4  1.26327  1.43455  42.00000  84.00000
4  1.26368  1.43507  42.50000  85.00000
4  1.26408  1.43557  43.00000  86.00000
4  1.26448  1.43608  43.50000  87.00000
4  1.26488  1.43657  44.00000  88.00000
4  1.26527  1.43706  44.50000  89.00000
4  1.26565  1.43755  45.00000  90.00000
4  1.26603  1.43803  45.50000  91.00000
4  1.26641  1.43850  46.00000  92.00000
4  1.26678  1.43897  46.50000  93.00000
4  1.26715  1.43944  47.00000  94.00000
4  1.26752  1.43990  47.50000  95.00000
4  1.26788  1.44035  48.00000  96.00000
4  1.26824  1.44080  48.50000  97.00000
4  1.26859  1.44125  49.00000  98.00000
4  1.26894  1.44169  49.50000  99.00000
4  1.26929  1.44213  50.00000  100.00000
5  1.09167  1.18967  0.00000  0.00000
5  1.15516  1.24584  1.00000  0.50000
5  1.17548  1.26964  2.00000  1.00000
5  1.18740  1.28367  3.00000  1.50000
5  1.19587  1.29365  4.00000  2.00000
5  1.20245  1.30141  5.00000  2.50000
5  1.20783  1.30775  6.00000  3.00000
5  1.21237  1.31312  7.00000  3.50000
5  1.21631  1.31777  8.00000  4.00000
5  1.21979  1.32187  9.00000  4.50000
5  1.22290  1.32554  10.00000  5.00000
5  1.22571  1.32887  11.00000  5.50000
5  1.22828  1.33190  12.00000  6.00000
5  1.23064  1.33469  13.00000  6.50000
5  1.23283  1.33728  14.00000  7.00000
5  1.23487  1.33968  15.00000  7.50000
5  1.23677  1.34194  16.00000  8.00000
5  1.23856  1.34405  17.00000  8.50000
5  1.24025  1.34605  18.00000  9.00000
5  1.24185  1.34793  19.00000  9.50000
5  1.24336  1.34972  20.00000  10.00000
5  1.24480  1.35143  21.00000  10.50000
5  1.24618  1.35305  22.00000  11.00000
5  1.24749  1.35460  23.00000  11.50000
5  1.24875  1.35609  24.00000  12.00000
5  1.24995  1.35751  25.00000  12.50000
5  1.25111  1.35888  26.00000  13.00000
5  1.25223  1.36020  27.00000  13.50000
5  1.25330  1.36147  28.00000  14.00000
5  1.25434  1.36269  29.00000  14.50000
5  1.25534  1.36388  30.00000  15.00000
5  1.25631  1.36502  31.00000  15.50000
5  1.25724  1.36613  32.00000  16.00000
5  1.25815  1.36720  33.00000  16.50000
5  1.25903  1.36825  34.00000  17.00000
5  1.25989  1.36926  35.00000  17.50000
5  1.26072  1.37024  36.00000  18.00000
5  1.26153  1.37120  37.00000  18.50000
5  1.26232  1.37213  38.00000  19.00000
5  1.26309  1.37304  39.00000  19.50000
5  1.26384  1.37392  40.00000  20.00000
5  1.26456  1.37478  41.00000  20.50000
5  1.26528  1.37563  42.00000  21.00000
5  1.26597  1.37645  43.00000  21.50000
5  1.26665  1.37725  44.00000  22.00000
5  1.26731  1.37803  45.00000  22.50000
5  1.26796  1.37880  46.00000  23.00000
5  1.26860  1.37955  47.00000  23.50000
5  1.26922  1.38029  48.00000  24.00000
5  1.26983  1.38101  49.00000  24.50000
5  1.27043  1.38171  50.00000  25.00000
5  1.27101  1.38241  51.00000  25.50000
5  1.27159  1.38308  52.00000  26.00000
5  1.27215  1.38375  53.00000  26.50000
5  1.27270  1.38440  54.00000  27.00000
5  1.27324  1.38504  55.00000  27.50000
5  1.27377  1.38567  56.00000  28.00000
5  1.27430  1.38629  57.00000  28.50000
5  1.27481  1.38690  58.00000  29.00000
5  1.27532  1.38750  59.00000  29.50000
5  1.27581  1.38808  60.00000  30.00000
5  1.27630  1.38866  61.00000  30.50000
5  1.27678  1.38923  62.00000  31.00000
5  1.27725  1.38979  63.00000  31.50000
5  1.27772  1.39034  64.00000  32.00000
5  1.27818  1.39088  65.00000  32.50000
5  1.27863  1.39141  66.00000  33.00000
5  1.27907  1.39194  67.00000  33.50000
5  1.27951  1.39245  68.00000  34.00000
5  1.27994  1.39296  69.00000  34.50000
5  1.28037  1.39347  70.00000  35.00000
5  1.28079  1.39396  71.00000  35.50000
5  1.28120  1.39445  72.00000  36.00000
5  1.28161  1.39493  73.00000  36.50000
5  1.28201  1.39541  74.00000  37.00000
5  1.28241  1.39588  75.00000  37.50000
5  1.28280  1.39634  76.00000  38.00000
5  1.28318  1.39680  77.00000  38.50000
5  1.28356  1.39725  78.00000  39.00000
5  1.28394  1.39769  79.00000  39.50000
5  1.28431  1.39813  80.00000  40.00000
5  1.28468  1.39857  81.00000  40.50000
5  1.28504  1.39899  82.00000  41.00000
5  1.28540  1.39942  83.00000  41.50000
5  1.28575  1.39984  84.00000  42.00000
5  1.28610  1.40025  85.00000  42.50000
5  1.28645  1.40066  86.00000  43.00000
5  1.28679  1.40106  87.00000  43.50000
5  1.28713  1.40146  88.00000  44.00000
5  1.28746  1.40186  89.00000  44.50000
5  1.28779  1.40225  90.00000  45.00000
5  1.28812  1.40263  91.00000  45.50000
5  1.28844  1.40301  92.00000  46.00000
5  1.28876  1.40339  93.00000  46.50000
5  1.28908  1.40376  94.00000  47.00000
5  1.28939  1.40413  95.00000  47.50000
5  1.28970  1.40450  96.00000  48.00000
5  1.29000  1.40486  97.00000  48.50000
5  1.29031  1.40522  98.00000  49.00000
5  1.29061  1.40558  99.00000  49.50000
5  1.29090  1.40593  100.00000  50.00000
