# Supplementary material for: Regional biaxial mechanical data of the mitral and tricuspid valve anterior leaflets
Source: Data Brief. 2019 May 22;24:103961. doi: 10.1016/j.dib.2019.103961 (PMC6545396; doi:10.1016/j.dib.2019.103961)
Supplement: Multimedia component 2 [file mmc2.zip › NewTextFiles/regional_data_MVAL115-A.txt]

0.913 
3.80 
1  1.14815  1.10224  0.00000  0.00000
1  1.18876  1.18086  1.00000  1.00000
1  1.20315  1.19586  2.00000  2.00000
1  1.21157  1.20463  3.00000  3.00000
1  1.21756  1.21086  4.00000  4.00000
1  1.22220  1.21568  5.00000  5.00000
1  1.22600  1.21963  6.00000  6.00000
1  1.22921  1.22297  7.00000  7.00000
1  1.23199  1.22586  8.00000  8.00000
1  1.23444  1.22841  9.00000  9.00000
1  1.23663  1.23069  10.00000  10.00000
1  1.23862  1.23275  11.00000  11.00000
1  1.24043  1.23463  12.00000  12.00000
1  1.24210  1.23637  13.00000  13.00000
1  1.24364  1.23797  14.00000  14.00000
1  1.24508  1.23946  15.00000  15.00000
1  1.24642  1.24086  16.00000  16.00000
1  1.24769  1.24217  17.00000  17.00000
1  1.24888  1.24341  18.00000  18.00000
1  1.25000  1.24458  19.00000  19.00000
1  1.25107  1.24569  20.00000  20.00000
1  1.25209  1.24675  21.00000  21.00000
1  1.25306  1.24775  22.00000  22.00000
1  1.25398  1.24872  23.00000  23.00000
1  1.25487  1.24964  24.00000  24.00000
1  1.25572  1.25052  25.00000  25.00000
1  1.25654  1.25137  26.00000  26.00000
1  1.25733  1.25219  27.00000  27.00000
1  1.25808  1.25297  28.00000  28.00000
1  1.25881  1.25373  29.00000  29.00000
1  1.25952  1.25447  30.00000  30.00000
1  1.26020  1.25518  31.00000  31.00000
1  1.26086  1.25587  32.00000  32.00000
1  1.26151  1.25653  33.00000  33.00000
1  1.26213  1.25718  34.00000  34.00000
1  1.26273  1.25780  35.00000  35.00000
1  1.26332  1.25841  36.00000  36.00000
1  1.26389  1.25901  37.00000  37.00000
1  1.26445  1.25959  38.00000  38.00000
1  1.26499  1.26015  39.00000  39.00000
1  1.26551  1.26070  40.00000  40.00000
1  1.26603  1.26123  41.00000  41.00000
1  1.26653  1.26175  42.00000  42.00000
1  1.26702  1.26226  43.00000  43.00000
1  1.26750  1.26276  44.00000  44.00000
1  1.26797  1.26325  45.00000  45.00000
1  1.26843  1.26372  46.00000  46.00000
1  1.26887  1.26419  47.00000  47.00000
1  1.26931  1.26464  48.00000  48.00000
1  1.26974  1.26509  49.00000  49.00000
1  1.27016  1.26553  50.00000  50.00000
1  1.27058  1.26595  51.00000  51.00000
1  1.27098  1.26638  52.00000  52.00000
1  1.27138  1.26679  53.00000  53.00000
1  1.27177  1.26719  54.00000  54.00000
1  1.27215  1.26759  55.00000  55.00000
1  1.27252  1.26798  56.00000  56.00000
1  1.27289  1.26836  57.00000  57.00000
1  1.27326  1.26874  58.00000  58.00000
1  1.27361  1.26911  59.00000  59.00000
1  1.27396  1.26947  60.00000  60.00000
1  1.27431  1.26983  61.00000  61.00000
1  1.27465  1.27018  62.00000  62.00000
1  1.27498  1.27053  63.00000  63.00000
1  1.27531  1.27087  64.00000  64.00000
1  1.27563  1.27121  65.00000  65.00000
1  1.27595  1.27154  66.00000  66.00000
1  1.27626  1.27186  67.00000  67.00000
1  1.27657  1.27218  68.00000  68.00000
1  1.27687  1.27250  69.00000  69.00000
1  1.27717  1.27281  70.00000  70.00000
1  1.27747  1.27312  71.00000  71.00000
1  1.27776  1.27342  72.00000  72.00000
1  1.27805  1.27372  73.00000  73.00000
1  1.27833  1.27401  74.00000  74.00000
1  1.27861  1.27430  75.00000  75.00000
1  1.27889  1.27459  76.00000  76.00000
1  1.27916  1.27487  77.00000  77.00000
1  1.27943  1.27515  78.00000  78.00000
1  1.27969  1.27543  79.00000  79.00000
1  1.27996  1.27570  80.00000  80.00000
1  1.28022  1.27597  81.00000  81.00000
1  1.28047  1.27623  82.00000  82.00000
1  1.28072  1.27650  83.00000  83.00000
1  1.28097  1.27676  84.00000  84.00000
1  1.28122  1.27701  85.00000  85.00000
1  1.28146  1.27727  86.00000  86.00000
1  1.28170  1.27752  87.00000  87.00000
1  1.28194  1.27776  88.00000  88.00000
1  1.28218  1.27801  89.00000  89.00000
1  1.28241  1.27825  90.00000  90.00000
1  1.28264  1.27849  91.00000  91.00000
1  1.28287  1.27873  92.00000  92.00000
1  1.28309  1.27896  93.00000  93.00000
1  1.28332  1.27919  94.00000  94.00000
1  1.28354  1.27942  95.00000  95.00000
1  1.28376  1.27965  96.00000  96.00000
1  1.28397  1.27987  97.00000  97.00000
1  1.28419  1.28009  98.00000  98.00000
1  1.28440  1.28031  99.00000  99.00000
1  1.28461  1.28053  100.00000  100.00000
2  1.14815  1.10224  0.00000  0.00000
2  1.18530  1.17350  0.75000  1.00000
2  1.19872  1.18937  1.50000  2.00000
2  1.20659  1.19867  2.25000  3.00000
2  1.21218  1.20526  3.00000  4.00000
2  1.21651  1.21038  3.75000  5.00000
2  1.22005  1.21456  4.50000  6.00000
2  1.22305  1.21810  5.25000  7.00000
2  1.22564  1.22116  6.00000  8.00000
2  1.22793  1.22386  6.75000  9.00000
2  1.22998  1.22628  7.50000  10.00000
2  1.23183  1.22846  8.25000  11.00000
2  1.23352  1.23046  9.00000  12.00000
2  1.23508  1.23230  9.75000  13.00000
2  1.23652  1.23400  10.50000  14.00000
2  1.23786  1.23558  11.25000  15.00000
2  1.23911  1.23706  12.00000  16.00000
2  1.24029  1.23845  12.75000  17.00000
2  1.24140  1.23976  13.50000  18.00000
2  1.24246  1.24100  14.25000  19.00000
2  1.24345  1.24218  15.00000  20.00000
2  1.24440  1.24330  15.75000  21.00000
2  1.24531  1.24436  16.50000  22.00000
2  1.24617  1.24538  17.25000  23.00000
2  1.24700  1.24636  18.00000  24.00000
2  1.24779  1.24730  18.75000  25.00000
2  1.24855  1.24820  19.50000  26.00000
2  1.24929  1.24906  20.25000  27.00000
2  1.24999  1.24990  21.00000  28.00000
2  1.25068  1.25070  21.75000  29.00000
2  1.25133  1.25148  22.50000  30.00000
2  1.25197  1.25223  23.25000  31.00000
2  1.25259  1.25296  24.00000  32.00000
2  1.25319  1.25367  24.75000  33.00000
2  1.25377  1.25435  25.50000  34.00000
2  1.25433  1.25502  26.25000  35.00000
2  1.25488  1.25566  27.00000  36.00000
2  1.25541  1.25629  27.75000  37.00000
2  1.25593  1.25690  28.50000  38.00000
2  1.25644  1.25750  29.25000  39.00000
2  1.25693  1.25808  30.00000  40.00000
2  1.25741  1.25865  30.75000  41.00000
2  1.25788  1.25920  31.50000  42.00000
2  1.25833  1.25974  32.25000  43.00000
2  1.25878  1.26027  33.00000  44.00000
2  1.25922  1.26078  33.75000  45.00000
2  1.25965  1.26128  34.50000  46.00000
2  1.26006  1.26178  35.25000  47.00000
2  1.26047  1.26226  36.00000  48.00000
2  1.26087  1.26273  36.75000  49.00000
2  1.26127  1.26320  37.50000  50.00000
2  1.26165  1.26365  38.25000  51.00000
2  1.26203  1.26410  39.00000  52.00000
2  1.26240  1.26453  39.75000  53.00000
2  1.26276  1.26496  40.50000  54.00000
2  1.26312  1.26538  41.25000  55.00000
2  1.26347  1.26580  42.00000  56.00000
2  1.26381  1.26620  42.75000  57.00000
2  1.26415  1.26660  43.50000  58.00000
2  1.26448  1.26699  44.25000  59.00000
2  1.26481  1.26738  45.00000  60.00000
2  1.26513  1.26776  45.75000  61.00000
2  1.26545  1.26813  46.50000  62.00000
2  1.26576  1.26850  47.25000  63.00000
2  1.26607  1.26886  48.00000  64.00000
2  1.26637  1.26922  48.75000  65.00000
2  1.26666  1.26957  49.50000  66.00000
2  1.26696  1.26991  50.25000  67.00000
2  1.26724  1.27025  51.00000  68.00000
2  1.26753  1.27059  51.75000  69.00000
2  1.26781  1.27092  52.50000  70.00000
2  1.26808  1.27124  53.25000  71.00000
2  1.26836  1.27156  54.00000  72.00000
2  1.26862  1.27188  54.75000  73.00000
2  1.26889  1.27219  55.50000  74.00000
2  1.26915  1.27250  56.25000  75.00000
2  1.26941  1.27280  57.00000  76.00000
2  1.26966  1.27310  57.75000  77.00000
2  1.26991  1.27340  58.50000  78.00000
2  1.27016  1.27369  59.25000  79.00000
2  1.27040  1.27398  60.00000  80.00000
2  1.27065  1.27427  60.75000  81.00000
2  1.27088  1.27455  61.50000  82.00000
2  1.27112  1.27482  62.25000  83.00000
2  1.27135  1.27510  63.00000  84.00000
2  1.27158  1.27537  63.75000  85.00000
2  1.27181  1.27564  64.50000  86.00000
2  1.27204  1.27590  65.25000  87.00000
2  1.27226  1.27617  66.00000  88.00000
2  1.27248  1.27643  66.75000  89.00000
2  1.27269  1.27668  67.50000  90.00000
2  1.27291  1.27694  68.25000  91.00000
2  1.27312  1.27719  69.00000  92.00000
2  1.27333  1.27743  69.75000  93.00000
2  1.27354  1.27768  70.50000  94.00000
2  1.27375  1.27792  71.25000  95.00000
2  1.27395  1.27816  72.00000  96.00000
2  1.27415  1.27840  72.75000  97.00000
2  1.27435  1.27864  73.50000  98.00000
2  1.27455  1.27887  74.25000  99.00000
2  1.27474  1.27910  75.00000  100.00000
3  1.14815  1.10224  0.00000  0.00000
3  1.19298  1.17993  1.00000  0.75000
3  1.20684  1.19396  2.00000  1.50000
3  1.21495  1.20218  3.00000  2.25000
3  1.22071  1.20800  4.00000  3.00000
3  1.22518  1.21252  5.00000  3.75000
3  1.22883  1.21622  6.00000  4.50000
3  1.23192  1.21934  7.00000  5.25000
3  1.23459  1.22204  8.00000  6.00000
3  1.23695  1.22443  9.00000  6.75000
3  1.23906  1.22656  10.00000  7.50000
3  1.24097  1.22849  11.00000  8.25000
3  1.24271  1.23026  12.00000  9.00000
3  1.24432  1.23188  13.00000  9.75000
3  1.24580  1.23338  14.00000  10.50000
3  1.24719  1.23478  15.00000  11.25000
3  1.24848  1.23608  16.00000  12.00000
3  1.24969  1.23731  17.00000  12.75000
3  1.25084  1.23847  18.00000  13.50000
3  1.25192  1.23957  19.00000  14.25000
3  1.25295  1.24061  20.00000  15.00000
3  1.25393  1.24159  21.00000  15.75000
3  1.25486  1.24254  22.00000  16.50000
3  1.25575  1.24344  23.00000  17.25000
3  1.25660  1.24430  24.00000  18.00000
3  1.25742  1.24513  25.00000  18.75000
3  1.25821  1.24592  26.00000  19.50000
3  1.25897  1.24668  27.00000  20.25000
3  1.25969  1.24742  28.00000  21.00000
3  1.26040  1.24813  29.00000  21.75000
3  1.26108  1.24882  30.00000  22.50000
3  1.26173  1.24948  31.00000  23.25000
3  1.26237  1.25013  32.00000  24.00000
3  1.26299  1.25075  33.00000  24.75000
3  1.26358  1.25136  34.00000  25.50000
3  1.26417  1.25194  35.00000  26.25000
3  1.26473  1.25251  36.00000  27.00000
3  1.26528  1.25307  37.00000  27.75000
3  1.26581  1.25361  38.00000  28.50000
3  1.26633  1.25413  39.00000  29.25000
3  1.26684  1.25465  40.00000  30.00000
3  1.26734  1.25515  41.00000  30.75000
3  1.26782  1.25564  42.00000  31.50000
3  1.26829  1.25611  43.00000  32.25000
3  1.26875  1.25658  44.00000  33.00000
3  1.26920  1.25703  45.00000  33.75000
3  1.26964  1.25748  46.00000  34.50000
3  1.27007  1.25791  47.00000  35.25000
3  1.27050  1.25834  48.00000  36.00000
3  1.27091  1.25876  49.00000  36.75000
3  1.27131  1.25917  50.00000  37.50000
3  1.27171  1.25957  51.00000  38.25000
3  1.27210  1.25996  52.00000  39.00000
3  1.27248  1.26035  53.00000  39.75000
3  1.27286  1.26073  54.00000  40.50000
3  1.27322  1.26110  55.00000  41.25000
3  1.27359  1.26146  56.00000  42.00000
3  1.27394  1.26182  57.00000  42.75000
3  1.27429  1.26217  58.00000  43.50000
3  1.27463  1.26252  59.00000  44.25000
3  1.27497  1.26286  60.00000  45.00000
3  1.27530  1.26320  61.00000  45.75000
3  1.27563  1.26353  62.00000  46.50000
3  1.27595  1.26385  63.00000  47.25000
3  1.27626  1.26417  64.00000  48.00000
3  1.27657  1.26448  65.00000  48.75000
3  1.27688  1.26479  66.00000  49.50000
3  1.27718  1.26510  67.00000  50.25000
3  1.27748  1.26540  68.00000  51.00000
3  1.27777  1.26569  69.00000  51.75000
3  1.27806  1.26598  70.00000  52.50000
3  1.27834  1.26627  71.00000  53.25000
3  1.27862  1.26656  72.00000  54.00000
3  1.27890  1.26683  73.00000  54.75000
3  1.27917  1.26711  74.00000  55.50000
3  1.27944  1.26738  75.00000  56.25000
3  1.27971  1.26765  76.00000  57.00000
3  1.27997  1.26792  77.00000  57.75000
3  1.28023  1.26818  78.00000  58.50000
3  1.28048  1.26843  79.00000  59.25000
3  1.28073  1.26869  80.00000  60.00000
3  1.28098  1.26894  81.00000  60.75000
3  1.28123  1.26919  82.00000  61.50000
3  1.28147  1.26944  83.00000  62.25000
3  1.28171  1.26968  84.00000  63.00000
3  1.28195  1.26992  85.00000  63.75000
3  1.28218  1.27015  86.00000  64.50000
3  1.28242  1.27039  87.00000  65.25000
3  1.28264  1.27062  88.00000  66.00000
3  1.28287  1.27085  89.00000  66.75000
3  1.28309  1.27108  90.00000  67.50000
3  1.28332  1.27130  91.00000  68.25000
3  1.28354  1.27152  92.00000  69.00000
3  1.28375  1.27174  93.00000  69.75000
3  1.28397  1.27196  94.00000  70.50000
3  1.28418  1.27217  95.00000  71.25000
3  1.28439  1.27238  96.00000  72.00000
3  1.28460  1.27259  97.00000  72.75000
3  1.28480  1.27280  98.00000  73.50000
3  1.28500  1.27301  99.00000  74.25000
3  1.28521  1.27321  100.00000  75.00000
4  1.14815  1.10224  0.00000  0.00000
4  1.16607  1.17672  0.50000  1.00000
4  1.17927  1.19307  1.00000  2.00000
4  1.18703  1.20263  1.50000  3.00000
4  1.19254  1.20942  2.00000  4.00000
4  1.19682  1.21469  2.50000  5.00000
4  1.20031  1.21900  3.00000  6.00000
4  1.20327  1.22264  3.50000  7.00000
4  1.20584  1.22579  4.00000  8.00000
4  1.20810  1.22857  4.50000  9.00000
4  1.21012  1.23106  5.00000  10.00000
4  1.21195  1.23331  5.50000  11.00000
4  1.21362  1.23536  6.00000  12.00000
4  1.21516  1.23725  6.50000  13.00000
4  1.21658  1.23901  7.00000  14.00000
4  1.21791  1.24063  7.50000  15.00000
4  1.21915  1.24216  8.00000  16.00000
4  1.22031  1.24359  8.50000  17.00000
4  1.22141  1.24494  9.00000  18.00000
4  1.22245  1.24622  9.50000  19.00000
4  1.22344  1.24743  10.00000  20.00000
4  1.22437  1.24858  10.50000  21.00000
4  1.22527  1.24968  11.00000  22.00000
4  1.22612  1.25073  11.50000  23.00000
4  1.22694  1.25173  12.00000  24.00000
4  1.22772  1.25270  12.50000  25.00000
4  1.22848  1.25363  13.00000  26.00000
4  1.22920  1.25452  13.50000  27.00000
4  1.22990  1.25538  14.00000  28.00000
4  1.23058  1.25620  14.50000  29.00000
4  1.23123  1.25701  15.00000  30.00000
4  1.23186  1.25778  15.50000  31.00000
4  1.23247  1.25853  16.00000  32.00000
4  1.23306  1.25926  16.50000  33.00000
4  1.23363  1.25996  17.00000  34.00000
4  1.23419  1.26065  17.50000  35.00000
4  1.23473  1.26131  18.00000  36.00000
4  1.23526  1.26196  18.50000  37.00000
4  1.23577  1.26259  19.00000  38.00000
4  1.23627  1.26320  19.50000  39.00000
4  1.23676  1.26380  20.00000  40.00000
4  1.23723  1.26438  20.50000  41.00000
4  1.23770  1.26495  21.00000  42.00000
4  1.23815  1.26551  21.50000  43.00000
4  1.23859  1.26605  22.00000  44.00000
4  1.23902  1.26658  22.50000  45.00000
4  1.23944  1.26710  23.00000  46.00000
4  1.23986  1.26761  23.50000  47.00000
4  1.24026  1.26811  24.00000  48.00000
4  1.24066  1.26859  24.50000  49.00000
4  1.24105  1.26907  25.00000  50.00000
4  1.24143  1.26954  25.50000  51.00000
4  1.24180  1.27000  26.00000  52.00000
4  1.24217  1.27045  26.50000  53.00000
4  1.24253  1.27089  27.00000  54.00000
4  1.24288  1.27132  27.50000  55.00000
4  1.24323  1.27175  28.00000  56.00000
4  1.24357  1.27217  28.50000  57.00000
4  1.24390  1.27258  29.00000  58.00000
4  1.24423  1.27298  29.50000  59.00000
4  1.24455  1.27338  30.00000  60.00000
4  1.24487  1.27377  30.50000  61.00000
4  1.24518  1.27415  31.00000  62.00000
4  1.24549  1.27453  31.50000  63.00000
4  1.24579  1.27490  32.00000  64.00000
4  1.24609  1.27527  32.50000  65.00000
4  1.24638  1.27563  33.00000  66.00000
4  1.24667  1.27598  33.50000  67.00000
4  1.24696  1.27633  34.00000  68.00000
4  1.24724  1.27668  34.50000  69.00000
4  1.24752  1.27702  35.00000  70.00000
4  1.24779  1.27735  35.50000  71.00000
4  1.24806  1.27768  36.00000  72.00000
4  1.24832  1.27801  36.50000  73.00000
4  1.24858  1.27833  37.00000  74.00000
4  1.24884  1.27865  37.50000  75.00000
4  1.24910  1.27896  38.00000  76.00000
4  1.24935  1.27927  38.50000  77.00000
4  1.24960  1.27957  39.00000  78.00000
4  1.24984  1.27988  39.50000  79.00000
4  1.25008  1.28017  40.00000  80.00000
4  1.25032  1.28047  40.50000  81.00000
4  1.25056  1.28076  41.00000  82.00000
4  1.25079  1.28104  41.50000  83.00000
4  1.25102  1.28132  42.00000  84.00000
4  1.25125  1.28160  42.50000  85.00000
4  1.25147  1.28188  43.00000  86.00000
4  1.25170  1.28215  43.50000  87.00000
4  1.25192  1.28242  44.00000  88.00000
4  1.25213  1.28269  44.50000  89.00000
4  1.25235  1.28295  45.00000  90.00000
4  1.25256  1.28322  45.50000  91.00000
4  1.25277  1.28347  46.00000  92.00000
4  1.25298  1.28373  46.50000  93.00000
4  1.25318  1.28398  47.00000  94.00000
4  1.25339  1.28423  47.50000  95.00000
4  1.25359  1.28448  48.00000  96.00000
4  1.25379  1.28472  48.50000  97.00000
4  1.25398  1.28497  49.00000  98.00000
4  1.25418  1.28521  49.50000  99.00000
4  1.25437  1.28544  50.00000  100.00000
5  1.14815  1.10224  0.00000  0.00000
5  1.19474  1.17089  1.00000  0.50000
5  1.20893  1.18335  2.00000  1.00000
5  1.21724  1.19063  3.00000  1.50000
5  1.22314  1.19581  4.00000  2.00000
5  1.22772  1.19982  5.00000  2.50000
5  1.23147  1.20309  6.00000  3.00000
5  1.23463  1.20587  7.00000  3.50000
5  1.23737  1.20827  8.00000  4.00000
5  1.23979  1.21038  9.00000  4.50000
5  1.24195  1.21228  10.00000  5.00000
5  1.24391  1.21399  11.00000  5.50000
5  1.24569  1.21555  12.00000  6.00000
5  1.24734  1.21699  13.00000  6.50000
5  1.24886  1.21833  14.00000  7.00000
5  1.25028  1.21957  15.00000  7.50000
5  1.25160  1.22073  16.00000  8.00000
5  1.25285  1.22182  17.00000  8.50000
5  1.25402  1.22284  18.00000  9.00000
5  1.25513  1.22381  19.00000  9.50000
5  1.25618  1.22474  20.00000  10.00000
5  1.25719  1.22561  21.00000  10.50000
5  1.25814  1.22645  22.00000  11.00000
5  1.25905  1.22725  23.00000  11.50000
5  1.25993  1.22801  24.00000  12.00000
5  1.26077  1.22875  25.00000  12.50000
5  1.26157  1.22945  26.00000  13.00000
5  1.26235  1.23013  27.00000  13.50000
5  1.26309  1.23079  28.00000  14.00000
5  1.26381  1.23142  29.00000  14.50000
5  1.26451  1.23203  30.00000  15.00000
5  1.26518  1.23262  31.00000  15.50000
5  1.26584  1.23319  32.00000  16.00000
5  1.26647  1.23374  33.00000  16.50000
5  1.26708  1.23428  34.00000  17.00000
5  1.26768  1.23480  35.00000  17.50000
5  1.26826  1.23530  36.00000  18.00000
5  1.26882  1.23580  37.00000  18.50000
5  1.26937  1.23628  38.00000  19.00000
5  1.26990  1.23674  39.00000  19.50000
5  1.27042  1.23720  40.00000  20.00000
5  1.27093  1.23764  41.00000  20.50000
5  1.27142  1.23807  42.00000  21.00000
5  1.27190  1.23850  43.00000  21.50000
5  1.27238  1.23891  44.00000  22.00000
5  1.27284  1.23932  45.00000  22.50000
5  1.27329  1.23971  46.00000  23.00000
5  1.27373  1.24010  47.00000  23.50000
5  1.27416  1.24048  48.00000  24.00000
5  1.27459  1.24085  49.00000  24.50000
5  1.27500  1.24121  50.00000  25.00000
5  1.27541  1.24157  51.00000  25.50000
5  1.27581  1.24191  52.00000  26.00000
5  1.27620  1.24226  53.00000  26.50000
5  1.27658  1.24259  54.00000  27.00000
5  1.27696  1.24292  55.00000  27.50000
5  1.27733  1.24325  56.00000  28.00000
5  1.27769  1.24356  57.00000  28.50000
5  1.27805  1.24388  58.00000  29.00000
5  1.27840  1.24418  59.00000  29.50000
5  1.27875  1.24449  60.00000  30.00000
5  1.27909  1.24478  61.00000  30.50000
5  1.27942  1.24508  62.00000  31.00000
5  1.27975  1.24536  63.00000  31.50000
5  1.28007  1.24565  64.00000  32.00000
5  1.28039  1.24593  65.00000  32.50000
5  1.28070  1.24620  66.00000  33.00000
5  1.28101  1.24647  67.00000  33.50000
5  1.28132  1.24674  68.00000  34.00000
5  1.28162  1.24700  69.00000  34.50000
5  1.28191  1.24726  70.00000  35.00000
5  1.28220  1.24751  71.00000  35.50000
5  1.28249  1.24776  72.00000  36.00000
5  1.28277  1.24801  73.00000  36.50000
5  1.28305  1.24826  74.00000  37.00000
5  1.28333  1.24850  75.00000  37.50000
5  1.28360  1.24874  76.00000  38.00000
5  1.28387  1.24897  77.00000  38.50000
5  1.28413  1.24920  78.00000  39.00000
5  1.28440  1.24943  79.00000  39.50000
5  1.28465  1.24966  80.00000  40.00000
5  1.28491  1.24988  81.00000  40.50000
5  1.28516  1.25010  82.00000  41.00000
5  1.28541  1.25032  83.00000  41.50000
5  1.28566  1.25054  84.00000  42.00000
5  1.28590  1.25075  85.00000  42.50000
5  1.28614  1.25096  86.00000  43.00000
5  1.28638  1.25117  87.00000  43.50000
5  1.28661  1.25137  88.00000  44.00000
5  1.28684  1.25157  89.00000  44.50000
5  1.28707  1.25178  90.00000  45.00000
5  1.28730  1.25197  91.00000  45.50000
5  1.28753  1.25217  92.00000  46.00000
5  1.28775  1.25237  93.00000  46.50000
5  1.28797  1.25256  94.00000  47.00000
5  1.28818  1.25275  95.00000  47.50000
5  1.28840  1.25294  96.00000  48.00000
5  1.28861  1.25312  97.00000  48.50000
5  1.28882  1.25331  98.00000  49.00000
5  1.28903  1.25349  99.00000  49.50000
5  1.28924  1.25367  100.00000  50.00000
