# Supplementary material for: Regional biaxial mechanical data of the mitral and tricuspid valve anterior leaflets
Source: Data Brief. 2019 May 22;24:103961. doi: 10.1016/j.dib.2019.103961 (PMC6545396; doi:10.1016/j.dib.2019.103961)
Supplement: Multimedia component 2 [file mmc2.zip › NewTextFiles/regional_data_MVAL115-B.txt]

0.850 
3.80 
1  1.01358  1.02596  0.00000  0.00000
1  1.02228  1.04612  1.00000  1.00000
1  1.04075  1.06739  2.00000  2.00000
1  1.05175  1.08005  3.00000  3.00000
1  1.05961  1.08909  4.00000  4.00000
1  1.06573  1.09613  5.00000  5.00000
1  1.07075  1.10189  6.00000  6.00000
1  1.07500  1.10677  7.00000  7.00000
1  1.07868  1.11101  8.00000  8.00000
1  1.08193  1.11474  9.00000  9.00000
1  1.08484  1.11809  10.00000  10.00000
1  1.08748  1.12112  11.00000  11.00000
1  1.08988  1.12388  12.00000  12.00000
1  1.09210  1.12643  13.00000  13.00000
1  1.09415  1.12879  14.00000  14.00000
1  1.09606  1.13098  15.00000  15.00000
1  1.09785  1.13304  16.00000  16.00000
1  1.09953  1.13497  17.00000  17.00000
1  1.10111  1.13679  18.00000  18.00000
1  1.10261  1.13851  19.00000  19.00000
1  1.10403  1.14014  20.00000  20.00000
1  1.10538  1.14170  21.00000  21.00000
1  1.10667  1.14318  22.00000  22.00000
1  1.10791  1.14459  23.00000  23.00000
1  1.10909  1.14595  24.00000  24.00000
1  1.11022  1.14725  25.00000  25.00000
1  1.11131  1.14850  26.00000  26.00000
1  1.11235  1.14970  27.00000  27.00000
1  1.11336  1.15086  28.00000  28.00000
1  1.11434  1.15198  29.00000  29.00000
1  1.11528  1.15306  30.00000  30.00000
1  1.11619  1.15411  31.00000  31.00000
1  1.11707  1.15512  32.00000  32.00000
1  1.11792  1.15610  33.00000  33.00000
1  1.11875  1.15705  34.00000  34.00000
1  1.11956  1.15798  35.00000  35.00000
1  1.12034  1.15888  36.00000  36.00000
1  1.12110  1.15975  37.00000  37.00000
1  1.12184  1.16060  38.00000  38.00000
1  1.12256  1.16143  39.00000  39.00000
1  1.12326  1.16224  40.00000  40.00000
1  1.12395  1.16303  41.00000  41.00000
1  1.12462  1.16379  42.00000  42.00000
1  1.12527  1.16454  43.00000  43.00000
1  1.12591  1.16528  44.00000  44.00000
1  1.12653  1.16599  45.00000  45.00000
1  1.12714  1.16670  46.00000  46.00000
1  1.12774  1.16738  47.00000  47.00000
1  1.12833  1.16805  48.00000  48.00000
1  1.12890  1.16871  49.00000  49.00000
1  1.12946  1.16936  50.00000  50.00000
1  1.13001  1.16999  51.00000  51.00000
1  1.13055  1.17061  52.00000  52.00000
1  1.13108  1.17122  53.00000  53.00000
1  1.13160  1.17181  54.00000  54.00000
1  1.13211  1.17240  55.00000  55.00000
1  1.13261  1.17297  56.00000  56.00000
1  1.13310  1.17354  57.00000  57.00000
1  1.13358  1.17409  58.00000  58.00000
1  1.13406  1.17464  59.00000  59.00000
1  1.13452  1.17517  60.00000  60.00000
1  1.13498  1.17570  61.00000  61.00000
1  1.13543  1.17622  62.00000  62.00000
1  1.13588  1.17673  63.00000  63.00000
1  1.13632  1.17723  64.00000  64.00000
1  1.13675  1.17773  65.00000  65.00000
1  1.13717  1.17822  66.00000  66.00000
1  1.13759  1.17870  67.00000  67.00000
1  1.13800  1.17917  68.00000  68.00000
1  1.13841  1.17964  69.00000  69.00000
1  1.13880  1.18009  70.00000  70.00000
1  1.13920  1.18055  71.00000  71.00000
1  1.13959  1.18099  72.00000  72.00000
1  1.13997  1.18143  73.00000  73.00000
1  1.14035  1.18187  74.00000  74.00000
1  1.14072  1.18230  75.00000  75.00000
1  1.14109  1.18272  76.00000  76.00000
1  1.14145  1.18314  77.00000  77.00000
1  1.14181  1.18355  78.00000  78.00000
1  1.14217  1.18396  79.00000  79.00000
1  1.14251  1.18436  80.00000  80.00000
1  1.14286  1.18475  81.00000  81.00000
1  1.14320  1.18514  82.00000  82.00000
1  1.14354  1.18553  83.00000  83.00000
1  1.14387  1.18591  84.00000  84.00000
1  1.14420  1.18629  85.00000  85.00000
1  1.14452  1.18667  86.00000  86.00000
1  1.14485  1.18703  87.00000  87.00000
1  1.14516  1.18740  88.00000  88.00000
1  1.14548  1.18776  89.00000  89.00000
1  1.14579  1.18812  90.00000  90.00000
1  1.14609  1.18847  91.00000  91.00000
1  1.14640  1.18882  92.00000  92.00000
1  1.14670  1.18916  93.00000  93.00000
1  1.14700  1.18950  94.00000  94.00000
1  1.14729  1.18984  95.00000  95.00000
1  1.14758  1.19018  96.00000  96.00000
1  1.14787  1.19051  97.00000  97.00000
1  1.14815  1.19084  98.00000  98.00000
1  1.14844  1.19116  99.00000  99.00000
1  1.14872  1.19148  100.00000  100.00000
2  1.01358  1.02596  0.00000  0.00000
2  1.02063  1.02104  0.75000  1.00000
2  1.03745  1.04081  1.50000  2.00000
2  1.04740  1.05245  2.25000  3.00000
2  1.05449  1.06073  3.00000  4.00000
2  1.06000  1.06717  3.75000  5.00000
2  1.06451  1.07243  4.50000  6.00000
2  1.06833  1.07688  5.25000  7.00000
2  1.07164  1.08074  6.00000  8.00000
2  1.07456  1.08414  6.75000  9.00000
2  1.07717  1.08719  7.50000  10.00000
2  1.07954  1.08995  8.25000  11.00000
2  1.08170  1.09246  9.00000  12.00000
2  1.08368  1.09478  9.75000  13.00000
2  1.08552  1.09692  10.50000  14.00000
2  1.08724  1.09892  11.25000  15.00000
2  1.08884  1.10079  12.00000  16.00000
2  1.09035  1.10254  12.75000  17.00000
2  1.09177  1.10420  13.50000  18.00000
2  1.09311  1.10576  14.25000  19.00000
2  1.09439  1.10725  15.00000  20.00000
2  1.09560  1.10866  15.75000  21.00000
2  1.09676  1.11001  16.50000  22.00000
2  1.09786  1.11130  17.25000  23.00000
2  1.09892  1.11253  18.00000  24.00000
2  1.09994  1.11371  18.75000  25.00000
2  1.10091  1.11485  19.50000  26.00000
2  1.10185  1.11594  20.25000  27.00000
2  1.10275  1.11699  21.00000  28.00000
2  1.10363  1.11801  21.75000  29.00000
2  1.10447  1.11899  22.50000  30.00000
2  1.10529  1.11994  23.25000  31.00000
2  1.10608  1.12086  24.00000  32.00000
2  1.10684  1.12175  24.75000  33.00000
2  1.10758  1.12262  25.50000  34.00000
2  1.10831  1.12346  26.25000  35.00000
2  1.10901  1.12427  27.00000  36.00000
2  1.10969  1.12507  27.75000  37.00000
2  1.11035  1.12584  28.50000  38.00000
2  1.11100  1.12659  29.25000  39.00000
2  1.11163  1.12732  30.00000  40.00000
2  1.11224  1.12804  30.75000  41.00000
2  1.11284  1.12874  31.50000  42.00000
2  1.11343  1.12942  32.25000  43.00000
2  1.11400  1.13009  33.00000  44.00000
2  1.11456  1.13074  33.75000  45.00000
2  1.11511  1.13137  34.50000  46.00000
2  1.11564  1.13200  35.25000  47.00000
2  1.11617  1.13261  36.00000  48.00000
2  1.11668  1.13320  36.75000  49.00000
2  1.11718  1.13379  37.50000  50.00000
2  1.11767  1.13436  38.25000  51.00000
2  1.11816  1.13493  39.00000  52.00000
2  1.11863  1.13548  39.75000  53.00000
2  1.11910  1.13602  40.50000  54.00000
2  1.11955  1.13655  41.25000  55.00000
2  1.12000  1.13707  42.00000  56.00000
2  1.12044  1.13759  42.75000  57.00000
2  1.12088  1.13809  43.50000  58.00000
2  1.12130  1.13858  44.25000  59.00000
2  1.12172  1.13907  45.00000  60.00000
2  1.12213  1.13955  45.75000  61.00000
2  1.12254  1.14002  46.50000  62.00000
2  1.12293  1.14049  47.25000  63.00000
2  1.12333  1.14094  48.00000  64.00000
2  1.12371  1.14139  48.75000  65.00000
2  1.12409  1.14183  49.50000  66.00000
2  1.12447  1.14227  50.25000  67.00000
2  1.12483  1.14270  51.00000  68.00000
2  1.12520  1.14312  51.75000  69.00000
2  1.12556  1.14354  52.50000  70.00000
2  1.12591  1.14395  53.25000  71.00000
2  1.12626  1.14435  54.00000  72.00000
2  1.12660  1.14475  54.75000  73.00000
2  1.12694  1.14515  55.50000  74.00000
2  1.12727  1.14554  56.25000  75.00000
2  1.12760  1.14592  57.00000  76.00000
2  1.12793  1.14630  57.75000  77.00000
2  1.12825  1.14667  58.50000  78.00000
2  1.12857  1.14704  59.25000  79.00000
2  1.12888  1.14741  60.00000  80.00000
2  1.12919  1.14777  60.75000  81.00000
2  1.12949  1.14812  61.50000  82.00000
2  1.12980  1.14847  62.25000  83.00000
2  1.13009  1.14882  63.00000  84.00000
2  1.13039  1.14916  63.75000  85.00000
2  1.13068  1.14950  64.50000  86.00000
2  1.13097  1.14984  65.25000  87.00000
2  1.13125  1.15017  66.00000  88.00000
2  1.13153  1.15050  66.75000  89.00000
2  1.13181  1.15082  67.50000  90.00000
2  1.13209  1.15114  68.25000  91.00000
2  1.13236  1.15146  69.00000  92.00000
2  1.13263  1.15177  69.75000  93.00000
2  1.13289  1.15208  70.50000  94.00000
2  1.13316  1.15239  71.25000  95.00000
2  1.13342  1.15269  72.00000  96.00000
2  1.13368  1.15299  72.75000  97.00000
2  1.13393  1.15329  73.50000  98.00000
2  1.13419  1.15358  74.25000  99.00000
2  1.13444  1.15387  75.00000  100.00000
3  1.01358  1.02596  0.00000  0.00000
3  1.03222  1.06358  1.00000  0.75000
3  1.05013  1.08217  2.00000  1.50000
3  1.06072  1.09311  3.00000  2.25000
3  1.06827  1.10089  4.00000  3.00000
3  1.07414  1.10693  5.00000  3.75000
3  1.07894  1.11187  6.00000  4.50000
3  1.08300  1.11605  7.00000  5.25000
3  1.08653  1.11967  8.00000  6.00000
3  1.08964  1.12287  9.00000  6.75000
3  1.09242  1.12572  10.00000  7.50000
3  1.09494  1.12831  11.00000  8.25000
3  1.09724  1.13067  12.00000  9.00000
3  1.09935  1.13285  13.00000  9.75000
3  1.10131  1.13486  14.00000  10.50000
3  1.10314  1.13673  15.00000  11.25000
3  1.10485  1.13849  16.00000  12.00000
3  1.10645  1.14013  17.00000  12.75000
3  1.10796  1.14168  18.00000  13.50000
3  1.10939  1.14315  19.00000  14.25000
3  1.11075  1.14455  20.00000  15.00000
3  1.11204  1.14587  21.00000  15.75000
3  1.11327  1.14714  22.00000  16.50000
3  1.11445  1.14834  23.00000  17.25000
3  1.11558  1.14950  24.00000  18.00000
3  1.11666  1.15061  25.00000  18.75000
3  1.11770  1.15167  26.00000  19.50000
3  1.11870  1.15270  27.00000  20.25000
3  1.11966  1.15369  28.00000  21.00000
3  1.12059  1.15464  29.00000  21.75000
3  1.12149  1.15556  30.00000  22.50000
3  1.12235  1.15645  31.00000  23.25000
3  1.12319  1.15732  32.00000  24.00000
3  1.12401  1.15815  33.00000  24.75000
3  1.12480  1.15896  34.00000  25.50000
3  1.12557  1.15975  35.00000  26.25000
3  1.12631  1.16052  36.00000  27.00000
3  1.12704  1.16126  37.00000  27.75000
3  1.12775  1.16199  38.00000  28.50000
3  1.12843  1.16269  39.00000  29.25000
3  1.12911  1.16338  40.00000  30.00000
3  1.12976  1.16405  41.00000  30.75000
3  1.13040  1.16471  42.00000  31.50000
3  1.13102  1.16535  43.00000  32.25000
3  1.13163  1.16597  44.00000  33.00000
3  1.13223  1.16658  45.00000  33.75000
3  1.13281  1.16718  46.00000  34.50000
3  1.13338  1.16776  47.00000  35.25000
3  1.13394  1.16834  48.00000  36.00000
3  1.13448  1.16890  49.00000  36.75000
3  1.13502  1.16945  50.00000  37.50000
3  1.13554  1.16999  51.00000  38.25000
3  1.13606  1.17051  52.00000  39.00000
3  1.13656  1.17103  53.00000  39.75000
3  1.13706  1.17154  54.00000  40.50000
3  1.13754  1.17204  55.00000  41.25000
3  1.13802  1.17253  56.00000  42.00000
3  1.13849  1.17301  57.00000  42.75000
3  1.13895  1.17348  58.00000  43.50000
3  1.13940  1.17395  59.00000  44.25000
3  1.13985  1.17440  60.00000  45.00000
3  1.14029  1.17485  61.00000  45.75000
3  1.14072  1.17529  62.00000  46.50000
3  1.14114  1.17573  63.00000  47.25000
3  1.14156  1.17616  64.00000  48.00000
3  1.14197  1.17658  65.00000  48.75000
3  1.14237  1.17699  66.00000  49.50000
3  1.14277  1.17740  67.00000  50.25000
3  1.14317  1.17781  68.00000  51.00000
3  1.14355  1.17820  69.00000  51.75000
3  1.14393  1.17859  70.00000  52.50000
3  1.14431  1.17898  71.00000  53.25000
3  1.14468  1.17936  72.00000  54.00000
3  1.14505  1.17973  73.00000  54.75000
3  1.14541  1.18010  74.00000  55.50000
3  1.14576  1.18047  75.00000  56.25000
3  1.14611  1.18083  76.00000  57.00000
3  1.14646  1.18118  77.00000  57.75000
3  1.14680  1.18154  78.00000  58.50000
3  1.14714  1.18188  79.00000  59.25000
3  1.14747  1.18222  80.00000  60.00000
3  1.14780  1.18256  81.00000  60.75000
3  1.14813  1.18289  82.00000  61.50000
3  1.14845  1.18322  83.00000  62.25000
3  1.14877  1.18355  84.00000  63.00000
3  1.14908  1.18387  85.00000  63.75000
3  1.14939  1.18419  86.00000  64.50000
3  1.14970  1.18450  87.00000  65.25000
3  1.15000  1.18481  88.00000  66.00000
3  1.15030  1.18512  89.00000  66.75000
3  1.15059  1.18543  90.00000  67.50000
3  1.15089  1.18573  91.00000  68.25000
3  1.15118  1.18602  92.00000  69.00000
3  1.15146  1.18632  93.00000  69.75000
3  1.15175  1.18661  94.00000  70.50000
3  1.15203  1.18690  95.00000  71.25000
3  1.15231  1.18718  96.00000  72.00000
3  1.15258  1.18746  97.00000  72.75000
3  1.15285  1.18774  98.00000  73.50000
3  1.15312  1.18802  99.00000  74.25000
3  1.15339  1.18829  100.00000  75.00000
4  1.01358  1.02596  0.00000  0.00000
4  1.00566  1.04504  0.50000  1.00000
4  1.02252  1.06736  1.00000  2.00000
4  1.03269  1.08069  1.50000  3.00000
4  1.03999  1.09022  2.00000  4.00000
4  1.04569  1.09765  2.50000  5.00000
4  1.05037  1.10373  3.00000  6.00000
4  1.05433  1.10889  3.50000  7.00000
4  1.05777  1.11336  4.00000  8.00000
4  1.06081  1.11731  4.50000  9.00000
4  1.06354  1.12085  5.00000  10.00000
4  1.06600  1.12405  5.50000  11.00000
4  1.06826  1.12698  6.00000  12.00000
4  1.07033  1.12967  6.50000  13.00000
4  1.07225  1.13216  7.00000  14.00000
4  1.07404  1.13448  7.50000  15.00000
4  1.07572  1.13665  8.00000  16.00000
4  1.07729  1.13869  8.50000  17.00000
4  1.07878  1.14062  9.00000  18.00000
4  1.08018  1.14244  9.50000  19.00000
4  1.08151  1.14417  10.00000  20.00000
4  1.08278  1.14581  10.50000  21.00000
4  1.08399  1.14738  11.00000  22.00000
4  1.08515  1.14888  11.50000  23.00000
4  1.08625  1.15031  12.00000  24.00000
4  1.08732  1.15169  12.50000  25.00000
4  1.08834  1.15301  13.00000  26.00000
4  1.08932  1.15428  13.50000  27.00000
4  1.09027  1.15551  14.00000  28.00000
4  1.09118  1.15669  14.50000  29.00000
4  1.09206  1.15784  15.00000  30.00000
4  1.09292  1.15894  15.50000  31.00000
4  1.09374  1.16001  16.00000  32.00000
4  1.09454  1.16105  16.50000  33.00000
4  1.09532  1.16206  17.00000  34.00000
4  1.09608  1.16304  17.50000  35.00000
4  1.09681  1.16399  18.00000  36.00000
4  1.09753  1.16491  18.50000  37.00000
4  1.09822  1.16581  19.00000  38.00000
4  1.09890  1.16669  19.50000  39.00000
4  1.09956  1.16754  20.00000  40.00000
4  1.10020  1.16838  20.50000  41.00000
4  1.10083  1.16919  21.00000  42.00000
4  1.10144  1.16999  21.50000  43.00000
4  1.10204  1.17076  22.00000  44.00000
4  1.10263  1.17152  22.50000  45.00000
4  1.10320  1.17226  23.00000  46.00000
4  1.10376  1.17299  23.50000  47.00000
4  1.10431  1.17370  24.00000  48.00000
4  1.10485  1.17440  24.50000  49.00000
4  1.10537  1.17508  25.00000  50.00000
4  1.10589  1.17575  25.50000  51.00000
4  1.10640  1.17640  26.00000  52.00000
4  1.10689  1.17704  26.50000  53.00000
4  1.10738  1.17768  27.00000  54.00000
4  1.10786  1.17830  27.50000  55.00000
4  1.10833  1.17890  28.00000  56.00000
4  1.10879  1.17950  28.50000  57.00000
4  1.10924  1.18009  29.00000  58.00000
4  1.10969  1.18067  29.50000  59.00000
4  1.11013  1.18123  30.00000  60.00000
4  1.11056  1.18179  30.50000  61.00000
4  1.11098  1.18234  31.00000  62.00000
4  1.11140  1.18288  31.50000  63.00000
4  1.11181  1.18341  32.00000  64.00000
4  1.11222  1.18394  32.50000  65.00000
4  1.11261  1.18445  33.00000  66.00000
4  1.11301  1.18496  33.50000  67.00000
4  1.11339  1.18546  34.00000  68.00000
4  1.11377  1.18595  34.50000  69.00000
4  1.11415  1.18644  35.00000  70.00000
4  1.11452  1.18692  35.50000  71.00000
4  1.11488  1.18739  36.00000  72.00000
4  1.11524  1.18786  36.50000  73.00000
4  1.11560  1.18832  37.00000  74.00000
4  1.11595  1.18877  37.50000  75.00000
4  1.11630  1.18922  38.00000  76.00000
4  1.11664  1.18966  38.50000  77.00000
4  1.11697  1.19009  39.00000  78.00000
4  1.11731  1.19053  39.50000  79.00000
4  1.11763  1.19095  40.00000  80.00000
4  1.11796  1.19137  40.50000  81.00000
4  1.11828  1.19178  41.00000  82.00000
4  1.11859  1.19219  41.50000  83.00000
4  1.11891  1.19260  42.00000  84.00000
4  1.11922  1.19300  42.50000  85.00000
4  1.11952  1.19339  43.00000  86.00000
4  1.11982  1.19378  43.50000  87.00000
4  1.12012  1.19417  44.00000  88.00000
4  1.12042  1.19455  44.50000  89.00000
4  1.12071  1.19493  45.00000  90.00000
4  1.12100  1.19530  45.50000  91.00000
4  1.12128  1.19567  46.00000  92.00000
4  1.12156  1.19604  46.50000  93.00000
4  1.12184  1.19640  47.00000  94.00000
4  1.12212  1.19676  47.50000  95.00000
4  1.12239  1.19711  48.00000  96.00000
4  1.12266  1.19746  48.50000  97.00000
4  1.12293  1.19781  49.00000  98.00000
4  1.12320  1.19815  49.50000  99.00000
4  1.12346  1.19849  50.00000  100.00000
5  1.01358  1.02596  0.00000  0.00000
5  1.03577  1.04918  1.00000  0.50000
5  1.05324  1.06635  2.00000  1.00000
5  1.06353  1.07647  3.00000  1.50000
5  1.07084  1.08367  4.00000  2.00000
5  1.07652  1.08927  5.00000  2.50000
5  1.08117  1.09385  6.00000  3.00000
5  1.08510  1.09772  7.00000  3.50000
5  1.08851  1.10108  8.00000  4.00000
5  1.09151  1.10404  9.00000  4.50000
5  1.09420  1.10669  10.00000  5.00000
5  1.09664  1.10909  11.00000  5.50000
5  1.09886  1.11128  12.00000  6.00000
5  1.10090  1.11329  13.00000  6.50000
5  1.10280  1.11516  14.00000  7.00000
5  1.10456  1.11689  15.00000  7.50000
5  1.10621  1.11852  16.00000  8.00000
5  1.10776  1.12004  17.00000  8.50000
5  1.10922  1.12148  18.00000  9.00000
5  1.11060  1.12285  19.00000  9.50000
5  1.11191  1.12414  20.00000  10.00000
5  1.11316  1.12537  21.00000  10.50000
5  1.11435  1.12654  22.00000  11.00000
5  1.11548  1.12766  23.00000  11.50000
5  1.11657  1.12873  24.00000  12.00000
5  1.11761  1.12976  25.00000  12.50000
5  1.11862  1.13075  26.00000  13.00000
5  1.11958  1.13170  27.00000  13.50000
5  1.12051  1.13261  28.00000  14.00000
5  1.12141  1.13350  29.00000  14.50000
5  1.12228  1.13435  30.00000  15.00000
5  1.12311  1.13518  31.00000  15.50000
5  1.12393  1.13598  32.00000  16.00000
5  1.12471  1.13675  33.00000  16.50000
5  1.12548  1.13751  34.00000  17.00000
5  1.12622  1.13824  35.00000  17.50000
5  1.12694  1.13895  36.00000  18.00000
5  1.12764  1.13964  37.00000  18.50000
5  1.12832  1.14031  38.00000  19.00000
5  1.12898  1.14096  39.00000  19.50000
5  1.12963  1.14160  40.00000  20.00000
5  1.13026  1.14222  41.00000  20.50000
5  1.13088  1.14283  42.00000  21.00000
5  1.13148  1.14342  43.00000  21.50000
5  1.13207  1.14400  44.00000  22.00000
5  1.13264  1.14457  45.00000  22.50000
5  1.13320  1.14512  46.00000  23.00000
5  1.13375  1.14567  47.00000  23.50000
5  1.13429  1.14620  48.00000  24.00000
5  1.13482  1.14672  49.00000  24.50000
5  1.13534  1.14723  50.00000  25.00000
5  1.13584  1.14772  51.00000  25.50000
5  1.13634  1.14821  52.00000  26.00000
5  1.13683  1.14869  53.00000  26.50000
5  1.13731  1.14916  54.00000  27.00000
5  1.13777  1.14963  55.00000  27.50000
5  1.13824  1.15008  56.00000  28.00000
5  1.13869  1.15053  57.00000  28.50000
5  1.13913  1.15097  58.00000  29.00000
5  1.13957  1.15140  59.00000  29.50000
5  1.14000  1.15182  60.00000  30.00000
5  1.14042  1.15224  61.00000  30.50000
5  1.14084  1.15265  62.00000  31.00000
5  1.14125  1.15305  63.00000  31.50000
5  1.14165  1.15345  64.00000  32.00000
5  1.14205  1.15384  65.00000  32.50000
5  1.14244  1.15422  66.00000  33.00000
5  1.14282  1.15460  67.00000  33.50000
5  1.14320  1.15498  68.00000  34.00000
5  1.14357  1.15534  69.00000  34.50000
5  1.14394  1.15571  70.00000  35.00000
5  1.14431  1.15606  71.00000  35.50000
5  1.14466  1.15642  72.00000  36.00000
5  1.14502  1.15676  73.00000  36.50000
5  1.14536  1.15711  74.00000  37.00000
5  1.14571  1.15745  75.00000  37.50000
5  1.14605  1.15778  76.00000  38.00000
5  1.14638  1.15811  77.00000  38.50000
5  1.14671  1.15843  78.00000  39.00000
5  1.14704  1.15876  79.00000  39.50000
5  1.14736  1.15907  80.00000  40.00000
5  1.14768  1.15939  81.00000  40.50000
5  1.14799  1.15970  82.00000  41.00000
5  1.14830  1.16000  83.00000  41.50000
5  1.14861  1.16030  84.00000  42.00000
5  1.14891  1.16060  85.00000  42.50000
5  1.14921  1.16090  86.00000  43.00000
5  1.14950  1.16119  87.00000  43.50000
5  1.14980  1.16148  88.00000  44.00000
5  1.15008  1.16176  89.00000  44.50000
5  1.15037  1.16204  90.00000  45.00000
5  1.15065  1.16232  91.00000  45.50000
5  1.15093  1.16260  92.00000  46.00000
5  1.15121  1.16287  93.00000  46.50000
5  1.15148  1.16314  94.00000  47.00000
5  1.15175  1.16341  95.00000  47.50000
5  1.15202  1.16367  96.00000  48.00000
5  1.15229  1.16393  97.00000  48.50000
5  1.15255  1.16419  98.00000  49.00000
5  1.15281  1.16445  99.00000  49.50000
5  1.15307  1.16470  100.00000  50.00000
