# Supplementary material for: Regional biaxial mechanical data of the mitral and tricuspid valve anterior leaflets
Source: Data Brief. 2019 May 22;24:103961. doi: 10.1016/j.dib.2019.103961 (PMC6545396; doi:10.1016/j.dib.2019.103961)
Supplement: Multimedia component 2 [file mmc2.zip › NewTextFiles/regional_data_MVAL115-C.txt]

0.847 
3.80 
1  1.02257  1.02707  0.00000  0.00000
1  1.04096  1.05302  1.00000  1.00000
1  1.06158  1.07767  2.00000  2.00000
1  1.07385  1.09226  3.00000  3.00000
1  1.08262  1.10265  4.00000  4.00000
1  1.08944  1.11073  5.00000  5.00000
1  1.09503  1.11734  6.00000  6.00000
1  1.09976  1.12294  7.00000  7.00000
1  1.10387  1.12779  8.00000  8.00000
1  1.10749  1.13207  9.00000  9.00000
1  1.11074  1.13590  10.00000  10.00000
1  1.11367  1.13937  11.00000  11.00000
1  1.11635  1.14253  12.00000  12.00000
1  1.11882  1.14545  13.00000  13.00000
1  1.12111  1.14815  14.00000  14.00000
1  1.12324  1.15066  15.00000  15.00000
1  1.12523  1.15301  16.00000  16.00000
1  1.12710  1.15522  17.00000  17.00000
1  1.12886  1.15730  18.00000  18.00000
1  1.13053  1.15927  19.00000  19.00000
1  1.13212  1.16114  20.00000  20.00000
1  1.13362  1.16292  21.00000  21.00000
1  1.13506  1.16461  22.00000  22.00000
1  1.13644  1.16623  23.00000  23.00000
1  1.13775  1.16778  24.00000  24.00000
1  1.13901  1.16927  25.00000  25.00000
1  1.14022  1.17070  26.00000  26.00000
1  1.14139  1.17208  27.00000  27.00000
1  1.14251  1.17340  28.00000  28.00000
1  1.14360  1.17468  29.00000  29.00000
1  1.14465  1.17592  30.00000  30.00000
1  1.14566  1.17711  31.00000  31.00000
1  1.14664  1.17827  32.00000  32.00000
1  1.14759  1.17939  33.00000  33.00000
1  1.14852  1.18048  34.00000  34.00000
1  1.14941  1.18154  35.00000  35.00000
1  1.15029  1.18257  36.00000  36.00000
1  1.15113  1.18357  37.00000  37.00000
1  1.15196  1.18454  38.00000  38.00000
1  1.15276  1.18549  39.00000  39.00000
1  1.15354  1.18641  40.00000  40.00000
1  1.15431  1.18731  41.00000  41.00000
1  1.15505  1.18819  42.00000  42.00000
1  1.15578  1.18905  43.00000  43.00000
1  1.15649  1.18989  44.00000  44.00000
1  1.15719  1.19071  45.00000  45.00000
1  1.15787  1.19151  46.00000  46.00000
1  1.15853  1.19229  47.00000  47.00000
1  1.15918  1.19306  48.00000  48.00000
1  1.15982  1.19381  49.00000  49.00000
1  1.16045  1.19455  50.00000  50.00000
1  1.16106  1.19527  51.00000  51.00000
1  1.16166  1.19598  52.00000  52.00000
1  1.16225  1.19668  53.00000  53.00000
1  1.16283  1.19736  54.00000  54.00000
1  1.16340  1.19803  55.00000  55.00000
1  1.16395  1.19868  56.00000  56.00000
1  1.16450  1.19933  57.00000  57.00000
1  1.16504  1.19996  58.00000  58.00000
1  1.16557  1.20059  59.00000  59.00000
1  1.16609  1.20120  60.00000  60.00000
1  1.16660  1.20180  61.00000  61.00000
1  1.16710  1.20240  62.00000  62.00000
1  1.16760  1.20298  63.00000  63.00000
1  1.16809  1.20356  64.00000  64.00000
1  1.16857  1.20412  65.00000  65.00000
1  1.16904  1.20468  66.00000  66.00000
1  1.16950  1.20523  67.00000  67.00000
1  1.16996  1.20577  68.00000  68.00000
1  1.17041  1.20630  69.00000  69.00000
1  1.17086  1.20683  70.00000  70.00000
1  1.17130  1.20734  71.00000  71.00000
1  1.17173  1.20785  72.00000  72.00000
1  1.17216  1.20836  73.00000  73.00000
1  1.17258  1.20885  74.00000  74.00000
1  1.17300  1.20934  75.00000  75.00000
1  1.17341  1.20983  76.00000  76.00000
1  1.17381  1.21030  77.00000  77.00000
1  1.17421  1.21077  78.00000  78.00000
1  1.17460  1.21124  79.00000  79.00000
1  1.17499  1.21170  80.00000  80.00000
1  1.17538  1.21215  81.00000  81.00000
1  1.17576  1.21260  82.00000  82.00000
1  1.17613  1.21304  83.00000  83.00000
1  1.17650  1.21348  84.00000  84.00000
1  1.17687  1.21391  85.00000  85.00000
1  1.17723  1.21434  86.00000  86.00000
1  1.17759  1.21476  87.00000  87.00000
1  1.17794  1.21518  88.00000  88.00000
1  1.17829  1.21559  89.00000  89.00000
1  1.17864  1.21600  90.00000  90.00000
1  1.17898  1.21640  91.00000  91.00000
1  1.17932  1.21680  92.00000  92.00000
1  1.17965  1.21719  93.00000  93.00000
1  1.17998  1.21758  94.00000  94.00000
1  1.18031  1.21797  95.00000  95.00000
1  1.18064  1.21835  96.00000  96.00000
1  1.18096  1.21873  97.00000  97.00000
1  1.18127  1.21910  98.00000  98.00000
1  1.18159  1.21947  99.00000  99.00000
1  1.18190  1.21984  100.00000  100.00000
2  1.02257  1.02707  0.00000  0.00000
2  1.03768  1.05006  0.75000  1.00000
2  1.05739  1.07718  1.50000  2.00000
2  1.06912  1.09354  2.25000  3.00000
2  1.07751  1.10530  3.00000  4.00000
2  1.08404  1.11448  3.75000  5.00000
2  1.08939  1.12201  4.50000  6.00000
2  1.09391  1.12840  5.25000  7.00000
2  1.09784  1.13395  6.00000  8.00000
2  1.10131  1.13885  6.75000  9.00000
2  1.10441  1.14324  7.50000  10.00000
2  1.10722  1.14721  8.25000  11.00000
2  1.10979  1.15084  9.00000  12.00000
2  1.11215  1.15419  9.75000  13.00000
2  1.11434  1.15729  10.50000  14.00000
2  1.11638  1.16017  11.25000  15.00000
2  1.11828  1.16287  12.00000  16.00000
2  1.12007  1.16541  12.75000  17.00000
2  1.12176  1.16780  13.50000  18.00000
2  1.12336  1.17007  14.25000  19.00000
2  1.12488  1.17222  15.00000  20.00000
2  1.12632  1.17426  15.75000  21.00000
2  1.12769  1.17621  16.50000  22.00000
2  1.12901  1.17808  17.25000  23.00000
2  1.13027  1.17986  18.00000  24.00000
2  1.13147  1.18157  18.75000  25.00000
2  1.13263  1.18322  19.50000  26.00000
2  1.13375  1.18480  20.25000  27.00000
2  1.13483  1.18633  21.00000  28.00000
2  1.13586  1.18780  21.75000  29.00000
2  1.13687  1.18922  22.50000  30.00000
2  1.13784  1.19060  23.25000  31.00000
2  1.13878  1.19193  24.00000  32.00000
2  1.13969  1.19323  24.75000  33.00000
2  1.14057  1.19448  25.50000  34.00000
2  1.14143  1.19570  26.25000  35.00000
2  1.14226  1.19688  27.00000  36.00000
2  1.14307  1.19803  27.75000  37.00000
2  1.14386  1.19915  28.50000  38.00000
2  1.14463  1.20024  29.25000  39.00000
2  1.14538  1.20131  30.00000  40.00000
2  1.14611  1.20235  30.75000  41.00000
2  1.14683  1.20336  31.50000  42.00000
2  1.14752  1.20435  32.25000  43.00000
2  1.14820  1.20531  33.00000  44.00000
2  1.14887  1.20626  33.75000  45.00000
2  1.14952  1.20718  34.50000  46.00000
2  1.15016  1.20809  35.25000  47.00000
2  1.15078  1.20897  36.00000  48.00000
2  1.15139  1.20984  36.75000  49.00000
2  1.15199  1.21069  37.50000  50.00000
2  1.15257  1.21152  38.25000  51.00000
2  1.15315  1.21234  39.00000  52.00000
2  1.15371  1.21314  39.75000  53.00000
2  1.15427  1.21392  40.50000  54.00000
2  1.15481  1.21469  41.25000  55.00000
2  1.15534  1.21545  42.00000  56.00000
2  1.15587  1.21620  42.75000  57.00000
2  1.15638  1.21693  43.50000  58.00000
2  1.15689  1.21765  44.25000  59.00000
2  1.15739  1.21835  45.00000  60.00000
2  1.15788  1.21905  45.75000  61.00000
2  1.15836  1.21973  46.50000  62.00000
2  1.15883  1.22040  47.25000  63.00000
2  1.15930  1.22107  48.00000  64.00000
2  1.15976  1.22172  48.75000  65.00000
2  1.16021  1.22236  49.50000  66.00000
2  1.16066  1.22299  50.25000  67.00000
2  1.16109  1.22362  51.00000  68.00000
2  1.16153  1.22423  51.75000  69.00000
2  1.16195  1.22484  52.50000  70.00000
2  1.16237  1.22543  53.25000  71.00000
2  1.16279  1.22602  54.00000  72.00000
2  1.16320  1.22660  54.75000  73.00000
2  1.16360  1.22717  55.50000  74.00000
2  1.16400  1.22774  56.25000  75.00000
2  1.16439  1.22830  57.00000  76.00000
2  1.16478  1.22885  57.75000  77.00000
2  1.16516  1.22939  58.50000  78.00000
2  1.16554  1.22993  59.25000  79.00000
2  1.16591  1.23045  60.00000  80.00000
2  1.16628  1.23098  60.75000  81.00000
2  1.16664  1.23149  61.50000  82.00000
2  1.16700  1.23200  62.25000  83.00000
2  1.16735  1.23251  63.00000  84.00000
2  1.16770  1.23301  63.75000  85.00000
2  1.16805  1.23350  64.50000  86.00000
2  1.16839  1.23398  65.25000  87.00000
2  1.16873  1.23446  66.00000  88.00000
2  1.16907  1.23494  66.75000  89.00000
2  1.16940  1.23541  67.50000  90.00000
2  1.16973  1.23588  68.25000  91.00000
2  1.17005  1.23634  69.00000  92.00000
2  1.17037  1.23679  69.75000  93.00000
2  1.17069  1.23724  70.50000  94.00000
2  1.17100  1.23769  71.25000  95.00000
2  1.17131  1.23813  72.00000  96.00000
2  1.17162  1.23856  72.75000  97.00000
2  1.17192  1.23899  73.50000  98.00000
2  1.17222  1.23942  74.25000  99.00000
2  1.17252  1.23984  75.00000  100.00000
3  1.02257  1.02707  0.00000  0.00000
3  1.04035  1.07179  1.00000  0.75000
3  1.06126  1.09608  2.00000  1.50000
3  1.07374  1.11046  3.00000  2.25000
3  1.08267  1.12072  4.00000  3.00000
3  1.08962  1.12869  5.00000  3.75000
3  1.09532  1.13522  6.00000  4.50000
3  1.10014  1.14074  7.00000  5.25000
3  1.10433  1.14553  8.00000  6.00000
3  1.10802  1.14976  9.00000  6.75000
3  1.11133  1.15354  10.00000  7.50000
3  1.11433  1.15696  11.00000  8.25000
3  1.11707  1.16009  12.00000  9.00000
3  1.11958  1.16297  13.00000  9.75000
3  1.12192  1.16563  14.00000  10.50000
3  1.12409  1.16811  15.00000  11.25000
3  1.12612  1.17043  16.00000  12.00000
3  1.12803  1.17261  17.00000  12.75000
3  1.12983  1.17467  18.00000  13.50000
3  1.13153  1.17662  19.00000  14.25000
3  1.13315  1.17846  20.00000  15.00000
3  1.13469  1.18022  21.00000  15.75000
3  1.13616  1.18189  22.00000  16.50000
3  1.13756  1.18349  23.00000  17.25000
3  1.13890  1.18502  24.00000  18.00000
3  1.14019  1.18649  25.00000  18.75000
3  1.14142  1.18790  26.00000  19.50000
3  1.14262  1.18926  27.00000  20.25000
3  1.14376  1.19057  28.00000  21.00000
3  1.14487  1.19184  29.00000  21.75000
3  1.14594  1.19306  30.00000  22.50000
3  1.14697  1.19424  31.00000  23.25000
3  1.14798  1.19538  32.00000  24.00000
3  1.14895  1.19649  33.00000  24.75000
3  1.14989  1.19756  34.00000  25.50000
3  1.15080  1.19861  35.00000  26.25000
3  1.15169  1.19962  36.00000  27.00000
3  1.15256  1.20061  37.00000  27.75000
3  1.15340  1.20157  38.00000  28.50000
3  1.15422  1.20251  39.00000  29.25000
3  1.15502  1.20342  40.00000  30.00000
3  1.15580  1.20431  41.00000  30.75000
3  1.15656  1.20518  42.00000  31.50000
3  1.15730  1.20602  43.00000  32.25000
3  1.15803  1.20685  44.00000  33.00000
3  1.15874  1.20766  45.00000  33.75000
3  1.15943  1.20845  46.00000  34.50000
3  1.16011  1.20923  47.00000  35.25000
3  1.16078  1.20999  48.00000  36.00000
3  1.16143  1.21073  49.00000  36.75000
3  1.16207  1.21146  50.00000  37.50000
3  1.16269  1.21217  51.00000  38.25000
3  1.16331  1.21287  52.00000  39.00000
3  1.16391  1.21356  53.00000  39.75000
3  1.16450  1.21423  54.00000  40.50000
3  1.16508  1.21489  55.00000  41.25000
3  1.16565  1.21554  56.00000  42.00000
3  1.16621  1.21618  57.00000  42.75000
3  1.16676  1.21680  58.00000  43.50000
3  1.16730  1.21742  59.00000  44.25000
3  1.16783  1.21803  60.00000  45.00000
3  1.16835  1.21862  61.00000  45.75000
3  1.16886  1.21921  62.00000  46.50000
3  1.16937  1.21978  63.00000  47.25000
3  1.16987  1.22035  64.00000  48.00000
3  1.17036  1.22091  65.00000  48.75000
3  1.17084  1.22146  66.00000  49.50000
3  1.17131  1.22200  67.00000  50.25000
3  1.17178  1.22254  68.00000  51.00000
3  1.17224  1.22306  69.00000  51.75000
3  1.17270  1.22358  70.00000  52.50000
3  1.17315  1.22409  71.00000  53.25000
3  1.17359  1.22460  72.00000  54.00000
3  1.17402  1.22509  73.00000  54.75000
3  1.17445  1.22558  74.00000  55.50000
3  1.17488  1.22607  75.00000  56.25000
3  1.17530  1.22654  76.00000  57.00000
3  1.17571  1.22701  77.00000  57.75000
3  1.17612  1.22748  78.00000  58.50000
3  1.17652  1.22794  79.00000  59.25000
3  1.17692  1.22839  80.00000  60.00000
3  1.17731  1.22884  81.00000  60.75000
3  1.17770  1.22928  82.00000  61.50000
3  1.17808  1.22972  83.00000  62.25000
3  1.17846  1.23015  84.00000  63.00000
3  1.17883  1.23058  85.00000  63.75000
3  1.17920  1.23100  86.00000  64.50000
3  1.17957  1.23142  87.00000  65.25000
3  1.17993  1.23183  88.00000  66.00000
3  1.18029  1.23223  89.00000  66.75000
3  1.18064  1.23264  90.00000  67.50000
3  1.18099  1.23304  91.00000  68.25000
3  1.18133  1.23343  92.00000  69.00000
3  1.18168  1.23382  93.00000  69.75000
3  1.18201  1.23420  94.00000  70.50000
3  1.18235  1.23459  95.00000  71.25000
3  1.18268  1.23496  96.00000  72.00000
3  1.18301  1.23534  97.00000  72.75000
3  1.18333  1.23571  98.00000  73.50000
3  1.18365  1.23607  99.00000  74.25000
3  1.18397  1.23643  100.00000  75.00000
4  1.02257  1.02707  0.00000  0.00000
4  1.02643  1.06738  0.50000  1.00000
4  1.04543  1.09355  1.00000  2.00000
4  1.05684  1.10916  1.50000  3.00000
4  1.06501  1.12033  2.00000  4.00000
4  1.07139  1.12903  2.50000  5.00000
4  1.07661  1.13615  3.00000  6.00000
4  1.08104  1.14219  3.50000  7.00000
4  1.08489  1.14742  4.00000  8.00000
4  1.08829  1.15204  4.50000  9.00000
4  1.09133  1.15618  5.00000  10.00000
4  1.09408  1.15993  5.50000  11.00000
4  1.09660  1.16335  6.00000  12.00000
4  1.09891  1.16650  6.50000  13.00000
4  1.10106  1.16942  7.00000  14.00000
4  1.10306  1.17213  7.50000  15.00000
4  1.10492  1.17468  8.00000  16.00000
4  1.10668  1.17707  8.50000  17.00000
4  1.10834  1.17932  9.00000  18.00000
4  1.10991  1.18145  9.50000  19.00000
4  1.11139  1.18347  10.00000  20.00000
4  1.11281  1.18539  10.50000  21.00000
4  1.11416  1.18723  11.00000  22.00000
4  1.11545  1.18898  11.50000  23.00000
4  1.11668  1.19066  12.00000  24.00000
4  1.11787  1.19227  12.50000  25.00000
4  1.11901  1.19382  13.00000  26.00000
4  1.12010  1.19531  13.50000  27.00000
4  1.12116  1.19674  14.00000  28.00000
4  1.12218  1.19813  14.50000  29.00000
4  1.12316  1.19947  15.00000  30.00000
4  1.12412  1.20076  15.50000  31.00000
4  1.12504  1.20201  16.00000  32.00000
4  1.12593  1.20323  16.50000  33.00000
4  1.12680  1.20441  17.00000  34.00000
4  1.12764  1.20555  17.50000  35.00000
4  1.12846  1.20666  18.00000  36.00000
4  1.12926  1.20774  18.50000  37.00000
4  1.13003  1.20880  19.00000  38.00000
4  1.13079  1.20982  19.50000  39.00000
4  1.13152  1.21082  20.00000  40.00000
4  1.13224  1.21180  20.50000  41.00000
4  1.13294  1.21275  21.00000  42.00000
4  1.13362  1.21368  21.50000  43.00000
4  1.13429  1.21459  22.00000  44.00000
4  1.13495  1.21547  22.50000  45.00000
4  1.13559  1.21634  23.00000  46.00000
4  1.13621  1.21719  23.50000  47.00000
4  1.13682  1.21802  24.00000  48.00000
4  1.13742  1.21884  24.50000  49.00000
4  1.13801  1.21964  25.00000  50.00000
4  1.13859  1.22042  25.50000  51.00000
4  1.13915  1.22119  26.00000  52.00000
4  1.13970  1.22194  26.50000  53.00000
4  1.14025  1.22268  27.00000  54.00000
4  1.14078  1.22340  27.50000  55.00000
4  1.14131  1.22411  28.00000  56.00000
4  1.14182  1.22481  28.50000  57.00000
4  1.14233  1.22550  29.00000  58.00000
4  1.14282  1.22617  29.50000  59.00000
4  1.14331  1.22684  30.00000  60.00000
4  1.14379  1.22749  30.50000  61.00000
4  1.14427  1.22813  31.00000  62.00000
4  1.14473  1.22877  31.50000  63.00000
4  1.14519  1.22939  32.00000  64.00000
4  1.14564  1.23000  32.50000  65.00000
4  1.14609  1.23061  33.00000  66.00000
4  1.14652  1.23120  33.50000  67.00000
4  1.14695  1.23178  34.00000  68.00000
4  1.14738  1.23236  34.50000  69.00000
4  1.14780  1.23293  35.00000  70.00000
4  1.14821  1.23349  35.50000  71.00000
4  1.14862  1.23404  36.00000  72.00000
4  1.14902  1.23459  36.50000  73.00000
4  1.14941  1.23513  37.00000  74.00000
4  1.14980  1.23566  37.50000  75.00000
4  1.15019  1.23618  38.00000  76.00000
4  1.15057  1.23670  38.50000  77.00000
4  1.15095  1.23721  39.00000  78.00000
4  1.15132  1.23771  39.50000  79.00000
4  1.15168  1.23821  40.00000  80.00000
4  1.15204  1.23870  40.50000  81.00000
4  1.15240  1.23918  41.00000  82.00000
4  1.15275  1.23966  41.50000  83.00000
4  1.15310  1.24014  42.00000  84.00000
4  1.15345  1.24060  42.50000  85.00000
4  1.15379  1.24107  43.00000  86.00000
4  1.15412  1.24152  43.50000  87.00000
4  1.15446  1.24197  44.00000  88.00000
4  1.15478  1.24242  44.50000  89.00000
4  1.15511  1.24286  45.00000  90.00000
4  1.15543  1.24330  45.50000  91.00000
4  1.15575  1.24373  46.00000  92.00000
4  1.15606  1.24416  46.50000  93.00000
4  1.15638  1.24458  47.00000  94.00000
4  1.15668  1.24500  47.50000  95.00000
4  1.15699  1.24541  48.00000  96.00000
4  1.15729  1.24582  48.50000  97.00000
4  1.15759  1.24623  49.00000  98.00000
4  1.15788  1.24663  49.50000  99.00000
4  1.15818  1.24703  50.00000  100.00000
5  1.02257  1.02707  0.00000  0.00000
5  1.04730  1.05215  1.00000  0.50000
5  1.06794  1.07715  2.00000  1.00000
5  1.08020  1.09216  3.00000  1.50000
5  1.08894  1.10292  4.00000  2.00000
5  1.09574  1.11131  5.00000  2.50000
5  1.10132  1.11820  6.00000  3.00000
5  1.10603  1.12403  7.00000  3.50000
5  1.11012  1.12909  8.00000  4.00000
5  1.11373  1.13356  9.00000  4.50000
5  1.11696  1.13757  10.00000  5.00000
5  1.11989  1.14119  11.00000  5.50000
5  1.12256  1.14450  12.00000  6.00000
5  1.12502  1.14755  13.00000  6.50000
5  1.12729  1.15038  14.00000  7.00000
5  1.12941  1.15301  15.00000  7.50000
5  1.13140  1.15547  16.00000  8.00000
5  1.13326  1.15778  17.00000  8.50000
5  1.13502  1.15996  18.00000  9.00000
5  1.13668  1.16202  19.00000  9.50000
5  1.13826  1.16398  20.00000  10.00000
5  1.13976  1.16585  21.00000  10.50000
5  1.14119  1.16762  22.00000  11.00000
5  1.14256  1.16932  23.00000  11.50000
5  1.14387  1.17095  24.00000  12.00000
5  1.14512  1.17251  25.00000  12.50000
5  1.14633  1.17401  26.00000  13.00000
5  1.14749  1.17545  27.00000  13.50000
5  1.14861  1.17684  28.00000  14.00000
5  1.14969  1.17818  29.00000  14.50000
5  1.15073  1.17948  30.00000  15.00000
5  1.15174  1.18073  31.00000  15.50000
5  1.15272  1.18195  32.00000  16.00000
5  1.15367  1.18312  33.00000  16.50000
5  1.15459  1.18427  34.00000  17.00000
5  1.15548  1.18538  35.00000  17.50000
5  1.15635  1.18645  36.00000  18.00000
5  1.15719  1.18750  37.00000  18.50000
5  1.15801  1.18852  38.00000  19.00000
5  1.15881  1.18952  39.00000  19.50000
5  1.15959  1.19048  40.00000  20.00000
5  1.16035  1.19143  41.00000  20.50000
5  1.16109  1.19235  42.00000  21.00000
5  1.16182  1.19325  43.00000  21.50000
5  1.16253  1.19413  44.00000  22.00000
5  1.16322  1.19499  45.00000  22.50000
5  1.16389  1.19583  46.00000  23.00000
5  1.16456  1.19666  47.00000  23.50000
5  1.16521  1.19746  48.00000  24.00000
5  1.16584  1.19825  49.00000  24.50000
5  1.16646  1.19903  50.00000  25.00000
5  1.16707  1.19978  51.00000  25.50000
5  1.16767  1.20053  52.00000  26.00000
5  1.16826  1.20126  53.00000  26.50000
5  1.16883  1.20197  54.00000  27.00000
5  1.16940  1.20268  55.00000  27.50000
5  1.16995  1.20337  56.00000  28.00000
5  1.17050  1.20404  57.00000  28.50000
5  1.17103  1.20471  58.00000  29.00000
5  1.17156  1.20536  59.00000  29.50000
5  1.17208  1.20601  60.00000  30.00000
5  1.17259  1.20664  61.00000  30.50000
5  1.17309  1.20726  62.00000  31.00000
5  1.17358  1.20788  63.00000  31.50000
5  1.17407  1.20848  64.00000  32.00000
5  1.17454  1.20907  65.00000  32.50000
5  1.17501  1.20966  66.00000  33.00000
5  1.17548  1.21023  67.00000  33.50000
5  1.17593  1.21080  68.00000  34.00000
5  1.17638  1.21136  69.00000  34.50000
5  1.17683  1.21191  70.00000  35.00000
5  1.17726  1.21246  71.00000  35.50000
5  1.17770  1.21299  72.00000  36.00000
5  1.17812  1.21352  73.00000  36.50000
5  1.17854  1.21404  74.00000  37.00000
5  1.17895  1.21456  75.00000  37.50000
5  1.17936  1.21506  76.00000  38.00000
5  1.17976  1.21556  77.00000  38.50000
5  1.18016  1.21606  78.00000  39.00000
5  1.18055  1.21655  79.00000  39.50000
5  1.18094  1.21703  80.00000  40.00000
5  1.18132  1.21750  81.00000  40.50000
5  1.18170  1.21797  82.00000  41.00000
5  1.18208  1.21844  83.00000  41.50000
5  1.18244  1.21890  84.00000  42.00000
5  1.18281  1.21935  85.00000  42.50000
5  1.18317  1.21980  86.00000  43.00000
5  1.18353  1.22024  87.00000  43.50000
5  1.18388  1.22068  88.00000  44.00000
5  1.18423  1.22111  89.00000  44.50000
5  1.18457  1.22154  90.00000  45.00000
5  1.18491  1.22196  91.00000  45.50000
5  1.18525  1.22238  92.00000  46.00000
5  1.18558  1.22280  93.00000  46.50000
5  1.18591  1.22321  94.00000  47.00000
5  1.18624  1.22361  95.00000  47.50000
5  1.18656  1.22401  96.00000  48.00000
5  1.18688  1.22441  97.00000  48.50000
5  1.18719  1.22480  98.00000  49.00000
5  1.18751  1.22519  99.00000  49.50000
5  1.18782  1.22558  100.00000  50.00000
