# Supplementary material for: Regional biaxial mechanical data of the mitral and tricuspid valve anterior leaflets
Source: Data Brief. 2019 May 22;24:103961. doi: 10.1016/j.dib.2019.103961 (PMC6545396; doi:10.1016/j.dib.2019.103961)
Supplement: Multimedia component 2 [file mmc2.zip › NewTextFiles/regional_data_MVAL115-D.txt]

0.490 
3.40 
1  1.02140  1.05071  0.00000  0.00000
1  1.03497  1.06321  1.00000  1.00000
1  1.05509  1.08342  2.00000  2.00000
1  1.06710  1.09552  3.00000  3.00000
1  1.07568  1.10417  4.00000  4.00000
1  1.08236  1.11092  5.00000  5.00000
1  1.08783  1.11645  6.00000  6.00000
1  1.09247  1.12114  7.00000  7.00000
1  1.09649  1.12520  8.00000  8.00000
1  1.10004  1.12879  9.00000  9.00000
1  1.10322  1.13201  10.00000  10.00000
1  1.10610  1.13492  11.00000  11.00000
1  1.10873  1.13758  12.00000  12.00000
1  1.11115  1.14002  13.00000  13.00000
1  1.11339  1.14229  14.00000  14.00000
1  1.11548  1.14440  15.00000  15.00000
1  1.11743  1.14638  16.00000  16.00000
1  1.11926  1.14823  17.00000  17.00000
1  1.12099  1.14998  18.00000  18.00000
1  1.12263  1.15164  19.00000  19.00000
1  1.12418  1.15321  20.00000  20.00000
1  1.12566  1.15470  21.00000  21.00000
1  1.12707  1.15613  22.00000  22.00000
1  1.12842  1.15749  23.00000  23.00000
1  1.12971  1.15880  24.00000  24.00000
1  1.13094  1.16005  25.00000  25.00000
1  1.13213  1.16125  26.00000  26.00000
1  1.13327  1.16241  27.00000  27.00000
1  1.13438  1.16352  28.00000  28.00000
1  1.13544  1.16460  29.00000  29.00000
1  1.13647  1.16564  30.00000  30.00000
1  1.13746  1.16665  31.00000  31.00000
1  1.13842  1.16762  32.00000  32.00000
1  1.13936  1.16856  33.00000  33.00000
1  1.14026  1.16948  34.00000  34.00000
1  1.14114  1.17037  35.00000  35.00000
1  1.14200  1.17123  36.00000  36.00000
1  1.14283  1.17207  37.00000  37.00000
1  1.14364  1.17289  38.00000  38.00000
1  1.14442  1.17369  39.00000  39.00000
1  1.14519  1.17447  40.00000  40.00000
1  1.14594  1.17523  41.00000  41.00000
1  1.14667  1.17597  42.00000  42.00000
1  1.14738  1.17669  43.00000  43.00000
1  1.14808  1.17739  44.00000  44.00000
1  1.14876  1.17808  45.00000  45.00000
1  1.14943  1.17876  46.00000  46.00000
1  1.15008  1.17942  47.00000  47.00000
1  1.15072  1.18006  48.00000  48.00000
1  1.15135  1.18070  49.00000  49.00000
1  1.15196  1.18132  50.00000  50.00000
1  1.15256  1.18193  51.00000  51.00000
1  1.15315  1.18252  52.00000  52.00000
1  1.15373  1.18311  53.00000  53.00000
1  1.15429  1.18368  54.00000  54.00000
1  1.15485  1.18425  55.00000  55.00000
1  1.15540  1.18480  56.00000  56.00000
1  1.15594  1.18534  57.00000  57.00000
1  1.15646  1.18588  58.00000  58.00000
1  1.15698  1.18640  59.00000  59.00000
1  1.15749  1.18692  60.00000  60.00000
1  1.15799  1.18743  61.00000  61.00000
1  1.15849  1.18792  62.00000  62.00000
1  1.15897  1.18842  63.00000  63.00000
1  1.15945  1.18890  64.00000  64.00000
1  1.15992  1.18938  65.00000  65.00000
1  1.16038  1.18985  66.00000  66.00000
1  1.16084  1.19031  67.00000  67.00000
1  1.16129  1.19076  68.00000  68.00000
1  1.16173  1.19121  69.00000  69.00000
1  1.16217  1.19165  70.00000  70.00000
1  1.16260  1.19209  71.00000  71.00000
1  1.16303  1.19252  72.00000  72.00000
1  1.16344  1.19294  73.00000  73.00000
1  1.16386  1.19336  74.00000  74.00000
1  1.16426  1.19377  75.00000  75.00000
1  1.16467  1.19418  76.00000  76.00000
1  1.16506  1.19458  77.00000  77.00000
1  1.16545  1.19498  78.00000  78.00000
1  1.16584  1.19537  79.00000  79.00000
1  1.16622  1.19576  80.00000  80.00000
1  1.16660  1.19614  81.00000  81.00000
1  1.16697  1.19651  82.00000  82.00000
1  1.16734  1.19689  83.00000  83.00000
1  1.16770  1.19725  84.00000  84.00000
1  1.16806  1.19762  85.00000  85.00000
1  1.16842  1.19798  86.00000  86.00000
1  1.16877  1.19833  87.00000  87.00000
1  1.16912  1.19868  88.00000  88.00000
1  1.16946  1.19903  89.00000  89.00000
1  1.16980  1.19937  90.00000  90.00000
1  1.17013  1.19971  91.00000  91.00000
1  1.17047  1.20005  92.00000  92.00000
1  1.17079  1.20038  93.00000  93.00000
1  1.17112  1.20071  94.00000  94.00000
1  1.17144  1.20104  95.00000  95.00000
1  1.17176  1.20136  96.00000  96.00000
1  1.17207  1.20168  97.00000  97.00000
1  1.17238  1.20199  98.00000  98.00000
1  1.17269  1.20230  99.00000  99.00000
1  1.17300  1.20261  100.00000  100.00000
2  1.02140  1.05071  0.00000  0.00000
2  1.02979  1.06641  0.75000  1.00000
2  1.04844  1.08653  1.50000  2.00000
2  1.05953  1.09850  2.25000  3.00000
2  1.06746  1.10706  3.00000  4.00000
2  1.07363  1.11373  3.75000  5.00000
2  1.07868  1.11918  4.50000  6.00000
2  1.08296  1.12381  5.25000  7.00000
2  1.08667  1.12781  6.00000  8.00000
2  1.08995  1.13135  6.75000  9.00000
2  1.09288  1.13452  7.50000  10.00000
2  1.09554  1.13739  8.25000  11.00000
2  1.09796  1.14001  9.00000  12.00000
2  1.10019  1.14242  9.75000  13.00000
2  1.10226  1.14465  10.50000  14.00000
2  1.10419  1.14673  11.25000  15.00000
2  1.10599  1.14868  12.00000  16.00000
2  1.10768  1.15051  12.75000  17.00000
2  1.10927  1.15223  13.50000  18.00000
2  1.11078  1.15386  14.25000  19.00000
2  1.11222  1.15541  15.00000  20.00000
2  1.11358  1.15688  15.75000  21.00000
2  1.11488  1.15828  16.50000  22.00000
2  1.11612  1.15962  17.25000  23.00000
2  1.11731  1.16091  18.00000  24.00000
2  1.11845  1.16214  18.75000  25.00000
2  1.11955  1.16333  19.50000  26.00000
2  1.12060  1.16447  20.25000  27.00000
2  1.12162  1.16556  21.00000  28.00000
2  1.12260  1.16662  21.75000  29.00000
2  1.12355  1.16765  22.50000  30.00000
2  1.12446  1.16864  23.25000  31.00000
2  1.12535  1.16960  24.00000  32.00000
2  1.12621  1.17053  24.75000  33.00000
2  1.12704  1.17143  25.50000  34.00000
2  1.12786  1.17230  26.25000  35.00000
2  1.12864  1.17315  27.00000  36.00000
2  1.12941  1.17398  27.75000  37.00000
2  1.13015  1.17479  28.50000  38.00000
2  1.13088  1.17557  29.25000  39.00000
2  1.13159  1.17634  30.00000  40.00000
2  1.13228  1.17708  30.75000  41.00000
2  1.13295  1.17781  31.50000  42.00000
2  1.13361  1.17852  32.25000  43.00000
2  1.13426  1.17922  33.00000  44.00000
2  1.13488  1.17990  33.75000  45.00000
2  1.13550  1.18056  34.50000  46.00000
2  1.13610  1.18121  35.25000  47.00000
2  1.13669  1.18185  36.00000  48.00000
2  1.13727  1.18247  36.75000  49.00000
2  1.13783  1.18308  37.50000  50.00000
2  1.13838  1.18368  38.25000  51.00000
2  1.13893  1.18427  39.00000  52.00000
2  1.13946  1.18484  39.75000  53.00000
2  1.13998  1.18541  40.50000  54.00000
2  1.14050  1.18596  41.25000  55.00000
2  1.14100  1.18651  42.00000  56.00000
2  1.14150  1.18704  42.75000  57.00000
2  1.14198  1.18757  43.50000  58.00000
2  1.14246  1.18808  44.25000  59.00000
2  1.14293  1.18859  45.00000  60.00000
2  1.14339  1.18909  45.75000  61.00000
2  1.14385  1.18958  46.50000  62.00000
2  1.14430  1.19007  47.25000  63.00000
2  1.14474  1.19054  48.00000  64.00000
2  1.14517  1.19101  48.75000  65.00000
2  1.14560  1.19147  49.50000  66.00000
2  1.14602  1.19193  50.25000  67.00000
2  1.14643  1.19238  51.00000  68.00000
2  1.14684  1.19282  51.75000  69.00000
2  1.14725  1.19325  52.50000  70.00000
2  1.14764  1.19368  53.25000  71.00000
2  1.14803  1.19410  54.00000  72.00000
2  1.14842  1.19452  54.75000  73.00000
2  1.14880  1.19493  55.50000  74.00000
2  1.14918  1.19534  56.25000  75.00000
2  1.14955  1.19574  57.00000  76.00000
2  1.14991  1.19613  57.75000  77.00000
2  1.15027  1.19652  58.50000  78.00000
2  1.15063  1.19691  59.25000  79.00000
2  1.15098  1.19729  60.00000  80.00000
2  1.15133  1.19766  60.75000  81.00000
2  1.15167  1.19804  61.50000  82.00000
2  1.15201  1.19840  62.25000  83.00000
2  1.15235  1.19876  63.00000  84.00000
2  1.15268  1.19912  63.75000  85.00000
2  1.15301  1.19948  64.50000  86.00000
2  1.15333  1.19983  65.25000  87.00000
2  1.15365  1.20017  66.00000  88.00000
2  1.15397  1.20051  66.75000  89.00000
2  1.15428  1.20085  67.50000  90.00000
2  1.15459  1.20119  68.25000  91.00000
2  1.15489  1.20152  69.00000  92.00000
2  1.15520  1.20184  69.75000  93.00000
2  1.15550  1.20217  70.50000  94.00000
2  1.15579  1.20249  71.25000  95.00000
2  1.15609  1.20280  72.00000  96.00000
2  1.15638  1.20312  72.75000  97.00000
2  1.15666  1.20343  73.50000  98.00000
2  1.15695  1.20373  74.25000  99.00000
2  1.15723  1.20404  75.00000  100.00000
3  1.02140  1.05071  0.00000  0.00000
3  1.03403  1.06414  1.00000  0.75000
3  1.05431  1.08285  2.00000  1.50000
3  1.06641  1.09397  3.00000  2.25000
3  1.07505  1.10192  4.00000  3.00000
3  1.08179  1.10810  5.00000  3.75000
3  1.08731  1.11316  6.00000  4.50000
3  1.09198  1.11745  7.00000  5.25000
3  1.09604  1.12117  8.00000  6.00000
3  1.09962  1.12445  9.00000  6.75000
3  1.10282  1.12739  10.00000  7.50000
3  1.10572  1.13005  11.00000  8.25000
3  1.10837  1.13248  12.00000  9.00000
3  1.11081  1.13471  13.00000  9.75000
3  1.11307  1.13679  14.00000  10.50000
3  1.11518  1.13871  15.00000  11.25000
3  1.11714  1.14052  16.00000  12.00000
3  1.11899  1.14221  17.00000  12.75000
3  1.12074  1.14381  18.00000  13.50000
3  1.12239  1.14532  19.00000  14.25000
3  1.12395  1.14676  20.00000  15.00000
3  1.12544  1.14812  21.00000  15.75000
3  1.12686  1.14942  22.00000  16.50000
3  1.12822  1.15067  23.00000  17.25000
3  1.12952  1.15186  24.00000  18.00000
3  1.13077  1.15300  25.00000  18.75000
3  1.13197  1.15410  26.00000  19.50000
3  1.13312  1.15516  27.00000  20.25000
3  1.13423  1.15617  28.00000  21.00000
3  1.13530  1.15716  29.00000  21.75000
3  1.13634  1.15811  30.00000  22.50000
3  1.13734  1.15902  31.00000  23.25000
3  1.13831  1.15991  32.00000  24.00000
3  1.13925  1.16077  33.00000  24.75000
3  1.14017  1.16161  34.00000  25.50000
3  1.14105  1.16242  35.00000  26.25000
3  1.14191  1.16321  36.00000  27.00000
3  1.14275  1.16398  37.00000  27.75000
3  1.14357  1.16473  38.00000  28.50000
3  1.14436  1.16545  39.00000  29.25000
3  1.14513  1.16616  40.00000  30.00000
3  1.14589  1.16685  41.00000  30.75000
3  1.14663  1.16753  42.00000  31.50000
3  1.14735  1.16819  43.00000  32.25000
3  1.14805  1.16883  44.00000  33.00000
3  1.14874  1.16946  45.00000  33.75000
3  1.14941  1.17008  46.00000  34.50000
3  1.15007  1.17068  47.00000  35.25000
3  1.15071  1.17127  48.00000  36.00000
3  1.15134  1.17185  49.00000  36.75000
3  1.15196  1.17241  50.00000  37.50000
3  1.15257  1.17297  51.00000  38.25000
3  1.15316  1.17351  52.00000  39.00000
3  1.15374  1.17405  53.00000  39.75000
3  1.15431  1.17457  54.00000  40.50000
3  1.15488  1.17508  55.00000  41.25000
3  1.15543  1.17559  56.00000  42.00000
3  1.15597  1.17608  57.00000  42.75000
3  1.15650  1.17657  58.00000  43.50000
3  1.15702  1.17705  59.00000  44.25000
3  1.15754  1.17752  60.00000  45.00000
3  1.15804  1.17799  61.00000  45.75000
3  1.15854  1.17844  62.00000  46.50000
3  1.15903  1.17889  63.00000  47.25000
3  1.15951  1.17933  64.00000  48.00000
3  1.15999  1.17977  65.00000  48.75000
3  1.16045  1.18019  66.00000  49.50000
3  1.16091  1.18061  67.00000  50.25000
3  1.16137  1.18103  68.00000  51.00000
3  1.16181  1.18144  69.00000  51.75000
3  1.16225  1.18184  70.00000  52.50000
3  1.16269  1.18224  71.00000  53.25000
3  1.16312  1.18263  72.00000  54.00000
3  1.16354  1.18302  73.00000  54.75000
3  1.16395  1.18340  74.00000  55.50000
3  1.16437  1.18378  75.00000  56.25000
3  1.16477  1.18415  76.00000  57.00000
3  1.16517  1.18451  77.00000  57.75000
3  1.16557  1.18488  78.00000  58.50000
3  1.16596  1.18523  79.00000  59.25000
3  1.16634  1.18559  80.00000  60.00000
3  1.16672  1.18593  81.00000  60.75000
3  1.16710  1.18628  82.00000  61.50000
3  1.16747  1.18662  83.00000  62.25000
3  1.16783  1.18695  84.00000  63.00000
3  1.16820  1.18728  85.00000  63.75000
3  1.16855  1.18761  86.00000  64.50000
3  1.16891  1.18794  87.00000  65.25000
3  1.16926  1.18826  88.00000  66.00000
3  1.16960  1.18857  89.00000  66.75000
3  1.16994  1.18889  90.00000  67.50000
3  1.17028  1.18920  91.00000  68.25000
3  1.17062  1.18950  92.00000  69.00000
3  1.17095  1.18981  93.00000  69.75000
3  1.17128  1.19011  94.00000  70.50000
3  1.17160  1.19040  95.00000  71.25000
3  1.17192  1.19070  96.00000  72.00000
3  1.17224  1.19099  97.00000  72.75000
3  1.17255  1.19127  98.00000  73.50000
3  1.17286  1.19156  99.00000  74.25000
3  1.17317  1.19184  100.00000  75.00000
4  1.02140  1.05071  0.00000  0.00000
4  1.01944  1.06839  0.50000  1.00000
4  1.03674  1.08808  1.00000  2.00000
4  1.04711  1.09977  1.50000  3.00000
4  1.05455  1.10811  2.00000  4.00000
4  1.06034  1.11459  2.50000  5.00000
4  1.06510  1.11991  3.00000  6.00000
4  1.06912  1.12440  3.50000  7.00000
4  1.07262  1.12830  4.00000  8.00000
4  1.07570  1.13175  4.50000  9.00000
4  1.07847  1.13483  5.00000  10.00000
4  1.08097  1.13762  5.50000  11.00000
4  1.08325  1.14016  6.00000  12.00000
4  1.08536  1.14251  6.50000  13.00000
4  1.08731  1.14468  7.00000  14.00000
4  1.08912  1.14670  7.50000  15.00000
4  1.09082  1.14859  8.00000  16.00000
4  1.09242  1.15037  8.50000  17.00000
4  1.09392  1.15204  9.00000  18.00000
4  1.09535  1.15363  9.50000  19.00000
4  1.09670  1.15513  10.00000  20.00000
4  1.09798  1.15656  10.50000  21.00000
4  1.09921  1.15793  11.00000  22.00000
4  1.10038  1.15923  11.50000  23.00000
4  1.10150  1.16048  12.00000  24.00000
4  1.10258  1.16168  12.50000  25.00000
4  1.10362  1.16283  13.00000  26.00000
4  1.10461  1.16394  13.50000  27.00000
4  1.10557  1.16500  14.00000  28.00000
4  1.10650  1.16603  14.50000  29.00000
4  1.10739  1.16703  15.00000  30.00000
4  1.10826  1.16799  15.50000  31.00000
4  1.10909  1.16892  16.00000  32.00000
4  1.10991  1.16983  16.50000  33.00000
4  1.11069  1.17070  17.00000  34.00000
4  1.11146  1.17155  17.50000  35.00000
4  1.11220  1.17238  18.00000  36.00000
4  1.11293  1.17319  18.50000  37.00000
4  1.11363  1.17397  19.00000  38.00000
4  1.11432  1.17473  19.50000  39.00000
4  1.11499  1.17547  20.00000  40.00000
4  1.11564  1.17620  20.50000  41.00000
4  1.11627  1.17691  21.00000  42.00000
4  1.11690  1.17760  21.50000  43.00000
4  1.11750  1.17827  22.00000  44.00000
4  1.11810  1.17893  22.50000  45.00000
4  1.11868  1.17958  23.00000  46.00000
4  1.11924  1.18021  23.50000  47.00000
4  1.11980  1.18083  24.00000  48.00000
4  1.12035  1.18143  24.50000  49.00000
4  1.12088  1.18203  25.00000  50.00000
4  1.12140  1.18261  25.50000  51.00000
4  1.12192  1.18318  26.00000  52.00000
4  1.12242  1.18374  26.50000  53.00000
4  1.12291  1.18429  27.00000  54.00000
4  1.12340  1.18483  27.50000  55.00000
4  1.12387  1.18536  28.00000  56.00000
4  1.12434  1.18588  28.50000  57.00000
4  1.12480  1.18639  29.00000  58.00000
4  1.12525  1.18689  29.50000  59.00000
4  1.12570  1.18738  30.00000  60.00000
4  1.12613  1.18787  30.50000  61.00000
4  1.12656  1.18834  31.00000  62.00000
4  1.12699  1.18881  31.50000  63.00000
4  1.12740  1.18928  32.00000  64.00000
4  1.12781  1.18973  32.50000  65.00000
4  1.12822  1.19018  33.00000  66.00000
4  1.12861  1.19062  33.50000  67.00000
4  1.12900  1.19106  34.00000  68.00000
4  1.12939  1.19149  34.50000  69.00000
4  1.12977  1.19191  35.00000  70.00000
4  1.13015  1.19233  35.50000  71.00000
4  1.13051  1.19274  36.00000  72.00000
4  1.13088  1.19314  36.50000  73.00000
4  1.13124  1.19354  37.00000  74.00000
4  1.13159  1.19394  37.50000  75.00000
4  1.13194  1.19433  38.00000  76.00000
4  1.13229  1.19471  38.50000  77.00000
4  1.13263  1.19509  39.00000  78.00000
4  1.13297  1.19546  39.50000  79.00000
4  1.13330  1.19583  40.00000  80.00000
4  1.13363  1.19620  40.50000  81.00000
4  1.13395  1.19656  41.00000  82.00000
4  1.13427  1.19691  41.50000  83.00000
4  1.13459  1.19727  42.00000  84.00000
4  1.13490  1.19761  42.50000  85.00000
4  1.13521  1.19796  43.00000  86.00000
4  1.13552  1.19830  43.50000  87.00000
4  1.13582  1.19863  44.00000  88.00000
4  1.13612  1.19896  44.50000  89.00000
4  1.13641  1.19929  45.00000  90.00000
4  1.13671  1.19962  45.50000  91.00000
4  1.13699  1.19994  46.00000  92.00000
4  1.13728  1.20026  46.50000  93.00000
4  1.13756  1.20057  47.00000  94.00000
4  1.13784  1.20088  47.50000  95.00000
4  1.13812  1.20119  48.00000  96.00000
4  1.13839  1.20149  48.50000  97.00000
4  1.13866  1.20180  49.00000  98.00000
4  1.13893  1.20209  49.50000  99.00000
4  1.13920  1.20239  50.00000  100.00000
5  1.02140  1.05071  0.00000  0.00000
5  1.04021  1.05481  1.00000  0.50000
5  1.06094  1.07170  2.00000  1.00000
5  1.07329  1.08176  3.00000  1.50000
5  1.08211  1.08896  4.00000  2.00000
5  1.08899  1.09455  5.00000  2.50000
5  1.09461  1.09914  6.00000  3.00000
5  1.09938  1.10303  7.00000  3.50000
5  1.10351  1.10639  8.00000  4.00000
5  1.10716  1.10937  9.00000  4.50000
5  1.11043  1.11203  10.00000  5.00000
5  1.11339  1.11444  11.00000  5.50000
5  1.11609  1.11664  12.00000  6.00000
5  1.11857  1.11867  13.00000  6.50000
5  1.12088  1.12055  14.00000  7.00000
5  1.12302  1.12229  15.00000  7.50000
5  1.12503  1.12393  16.00000  8.00000
5  1.12691  1.12546  17.00000  8.50000
5  1.12869  1.12691  18.00000  9.00000
5  1.13037  1.12828  19.00000  9.50000
5  1.13197  1.12958  20.00000  10.00000
5  1.13348  1.13082  21.00000  10.50000
5  1.13493  1.13200  22.00000  11.00000
5  1.13631  1.13313  23.00000  11.50000
5  1.13764  1.13421  24.00000  12.00000
5  1.13891  1.13524  25.00000  12.50000
5  1.14013  1.13624  26.00000  13.00000
5  1.14131  1.13720  27.00000  13.50000
5  1.14244  1.13812  28.00000  14.00000
5  1.14353  1.13901  29.00000  14.50000
5  1.14459  1.13987  30.00000  15.00000
5  1.14561  1.14070  31.00000  15.50000
5  1.14660  1.14151  32.00000  16.00000
5  1.14756  1.14229  33.00000  16.50000
5  1.14849  1.14305  34.00000  17.00000
5  1.14939  1.14378  35.00000  17.50000
5  1.15027  1.14450  36.00000  18.00000
5  1.15112  1.14519  37.00000  18.50000
5  1.15195  1.14587  38.00000  19.00000
5  1.15276  1.14653  39.00000  19.50000
5  1.15355  1.14717  40.00000  20.00000
5  1.15432  1.14780  41.00000  20.50000
5  1.15507  1.14841  42.00000  21.00000
5  1.15580  1.14901  43.00000  21.50000
5  1.15652  1.14960  44.00000  22.00000
5  1.15722  1.15017  45.00000  22.50000
5  1.15790  1.15072  46.00000  23.00000
5  1.15857  1.15127  47.00000  23.50000
5  1.15923  1.15181  48.00000  24.00000
5  1.15987  1.15233  49.00000  24.50000
5  1.16050  1.15284  50.00000  25.00000
5  1.16112  1.15335  51.00000  25.50000
5  1.16172  1.15384  52.00000  26.00000
5  1.16232  1.15432  53.00000  26.50000
5  1.16290  1.15480  54.00000  27.00000
5  1.16347  1.15526  55.00000  27.50000
5  1.16403  1.15572  56.00000  28.00000
5  1.16459  1.15617  57.00000  28.50000
5  1.16513  1.15661  58.00000  29.00000
5  1.16566  1.15705  59.00000  29.50000
5  1.16618  1.15747  60.00000  30.00000
5  1.16670  1.15789  61.00000  30.50000
5  1.16721  1.15831  62.00000  31.00000
5  1.16771  1.15871  63.00000  31.50000
5  1.16820  1.15911  64.00000  32.00000
5  1.16868  1.15951  65.00000  32.50000
5  1.16916  1.15990  66.00000  33.00000
5  1.16962  1.16028  67.00000  33.50000
5  1.17009  1.16065  68.00000  34.00000
5  1.17054  1.16103  69.00000  34.50000
5  1.17099  1.16139  70.00000  35.00000
5  1.17143  1.16175  71.00000  35.50000
5  1.17187  1.16211  72.00000  36.00000
5  1.17230  1.16246  73.00000  36.50000
5  1.17272  1.16280  74.00000  37.00000
5  1.17314  1.16314  75.00000  37.50000
5  1.17355  1.16348  76.00000  38.00000
5  1.17396  1.16381  77.00000  38.50000
5  1.17436  1.16414  78.00000  39.00000
5  1.17476  1.16446  79.00000  39.50000
5  1.17515  1.16478  80.00000  40.00000
5  1.17554  1.16510  81.00000  40.50000
5  1.17592  1.16541  82.00000  41.00000
5  1.17630  1.16572  83.00000  41.50000
5  1.17668  1.16602  84.00000  42.00000
5  1.17704  1.16633  85.00000  42.50000
5  1.17741  1.16662  86.00000  43.00000
5  1.17777  1.16692  87.00000  43.50000
5  1.17813  1.16721  88.00000  44.00000
5  1.17848  1.16749  89.00000  44.50000
5  1.17883  1.16778  90.00000  45.00000
5  1.17917  1.16806  91.00000  45.50000
5  1.17951  1.16834  92.00000  46.00000
5  1.17985  1.16861  93.00000  46.50000
5  1.18018  1.16888  94.00000  47.00000
5  1.18051  1.16915  95.00000  47.50000
5  1.18084  1.16942  96.00000  48.00000
5  1.18116  1.16968  97.00000  48.50000
5  1.18148  1.16994  98.00000  49.00000
5  1.18180  1.17020  99.00000  49.50000
5  1.18211  1.17046  100.00000  50.00000
