# Supplementary material for: Regional biaxial mechanical data of the mitral and tricuspid valve anterior leaflets
Source: Data Brief. 2019 May 22;24:103961. doi: 10.1016/j.dib.2019.103961 (PMC6545396; doi:10.1016/j.dib.2019.103961)
Supplement: Multimedia component 2 [file mmc2.zip › NewTextFiles/regional_data_MVAL115-E.txt]

0.497 
3.40 
1  0.99419  0.99998  0.00000  0.00000
1  1.01003  1.02259  1.00000  1.00000
1  1.02829  1.05101  2.00000  2.00000
1  1.03911  1.06828  3.00000  3.00000
1  1.04682  1.08073  4.00000  4.00000
1  1.05282  1.09047  5.00000  5.00000
1  1.05774  1.09847  6.00000  6.00000
1  1.06190  1.10526  7.00000  7.00000
1  1.06550  1.11116  8.00000  8.00000
1  1.06868  1.11637  9.00000  9.00000
1  1.07153  1.12104  10.00000  10.00000
1  1.07411  1.12527  11.00000  11.00000
1  1.07647  1.12914  12.00000  12.00000
1  1.07863  1.13270  13.00000  13.00000
1  1.08064  1.13599  14.00000  14.00000
1  1.08251  1.13907  15.00000  15.00000
1  1.08425  1.14194  16.00000  16.00000
1  1.08590  1.14465  17.00000  17.00000
1  1.08745  1.14720  18.00000  18.00000
1  1.08891  1.14961  19.00000  19.00000
1  1.09030  1.15190  20.00000  20.00000
1  1.09162  1.15408  21.00000  21.00000
1  1.09288  1.15616  22.00000  22.00000
1  1.09409  1.15814  23.00000  23.00000
1  1.09524  1.16005  24.00000  24.00000
1  1.09635  1.16187  25.00000  25.00000
1  1.09741  1.16363  26.00000  26.00000
1  1.09844  1.16531  27.00000  27.00000
1  1.09942  1.16694  28.00000  28.00000
1  1.10037  1.16851  29.00000  29.00000
1  1.10129  1.17003  30.00000  30.00000
1  1.10218  1.17150  31.00000  31.00000
1  1.10304  1.17292  32.00000  32.00000
1  1.10388  1.17429  33.00000  33.00000
1  1.10469  1.17563  34.00000  34.00000
1  1.10547  1.17693  35.00000  35.00000
1  1.10624  1.17819  36.00000  36.00000
1  1.10698  1.17942  37.00000  37.00000
1  1.10770  1.18061  38.00000  38.00000
1  1.10841  1.18178  39.00000  39.00000
1  1.10910  1.18291  40.00000  40.00000
1  1.10977  1.18402  41.00000  41.00000
1  1.11042  1.18510  42.00000  42.00000
1  1.11106  1.18615  43.00000  43.00000
1  1.11168  1.18718  44.00000  44.00000
1  1.11229  1.18819  45.00000  45.00000
1  1.11289  1.18917  46.00000  46.00000
1  1.11347  1.19014  47.00000  47.00000
1  1.11404  1.19108  48.00000  48.00000
1  1.11460  1.19201  49.00000  49.00000
1  1.11515  1.19291  50.00000  50.00000
1  1.11569  1.19380  51.00000  51.00000
1  1.11622  1.19467  52.00000  52.00000
1  1.11673  1.19552  53.00000  53.00000
1  1.11724  1.19636  54.00000  54.00000
1  1.11774  1.19719  55.00000  55.00000
1  1.11823  1.19799  56.00000  56.00000
1  1.11871  1.19879  57.00000  57.00000
1  1.11918  1.19957  58.00000  58.00000
1  1.11964  1.20033  59.00000  59.00000
1  1.12010  1.20109  60.00000  60.00000
1  1.12055  1.20183  61.00000  61.00000
1  1.12099  1.20256  62.00000  62.00000
1  1.12142  1.20328  63.00000  63.00000
1  1.12185  1.20398  64.00000  64.00000
1  1.12227  1.20468  65.00000  65.00000
1  1.12269  1.20536  66.00000  66.00000
1  1.12309  1.20604  67.00000  67.00000
1  1.12350  1.20670  68.00000  68.00000
1  1.12389  1.20736  69.00000  69.00000
1  1.12428  1.20800  70.00000  70.00000
1  1.12467  1.20864  71.00000  71.00000
1  1.12505  1.20927  72.00000  72.00000
1  1.12542  1.20989  73.00000  73.00000
1  1.12579  1.21050  74.00000  74.00000
1  1.12616  1.21110  75.00000  75.00000
1  1.12651  1.21169  76.00000  76.00000
1  1.12687  1.21228  77.00000  77.00000
1  1.12722  1.21286  78.00000  78.00000
1  1.12757  1.21343  79.00000  79.00000
1  1.12791  1.21400  80.00000  80.00000
1  1.12824  1.21455  81.00000  81.00000
1  1.12858  1.21510  82.00000  82.00000
1  1.12891  1.21565  83.00000  83.00000
1  1.12923  1.21619  84.00000  84.00000
1  1.12955  1.21672  85.00000  85.00000
1  1.12987  1.21724  86.00000  86.00000
1  1.13018  1.21776  87.00000  87.00000
1  1.13049  1.21827  88.00000  88.00000
1  1.13080  1.21878  89.00000  89.00000
1  1.13110  1.21928  90.00000  90.00000
1  1.13140  1.21978  91.00000  91.00000
1  1.13170  1.22027  92.00000  92.00000
1  1.13199  1.22075  93.00000  93.00000
1  1.13228  1.22123  94.00000  94.00000
1  1.13257  1.22171  95.00000  95.00000
1  1.13286  1.22218  96.00000  96.00000
1  1.13314  1.22264  97.00000  97.00000
1  1.13342  1.22310  98.00000  98.00000
1  1.13369  1.22356  99.00000  99.00000
1  1.13396  1.22401  100.00000  100.00000
2  0.99419  0.99998  0.00000  0.00000
2  1.00255  1.02241  0.75000  1.00000
2  1.01976  1.05080  1.50000  2.00000
2  1.02998  1.06808  2.25000  3.00000
2  1.03727  1.08055  3.00000  4.00000
2  1.04294  1.09030  3.75000  5.00000
2  1.04758  1.09831  4.50000  6.00000
2  1.05151  1.10511  5.25000  7.00000
2  1.05492  1.11102  6.00000  8.00000
2  1.05793  1.11624  6.75000  9.00000
2  1.06062  1.12092  7.50000  10.00000
2  1.06306  1.12516  8.25000  11.00000
2  1.06529  1.12904  9.00000  12.00000
2  1.06734  1.13261  9.75000  13.00000
2  1.06923  1.13591  10.50000  14.00000
2  1.07100  1.13899  11.25000  15.00000
2  1.07265  1.14188  12.00000  16.00000
2  1.07421  1.14458  12.75000  17.00000
2  1.07567  1.14714  13.50000  18.00000
2  1.07706  1.14956  14.25000  19.00000
2  1.07837  1.15185  15.00000  20.00000
2  1.07962  1.15404  15.75000  21.00000
2  1.08081  1.15612  16.50000  22.00000
2  1.08195  1.15811  17.25000  23.00000
2  1.08304  1.16002  18.00000  24.00000
2  1.08409  1.16185  18.75000  25.00000
2  1.08510  1.16361  19.50000  26.00000
2  1.08607  1.16530  20.25000  27.00000
2  1.08700  1.16693  21.00000  28.00000
2  1.08790  1.16851  21.75000  29.00000
2  1.08877  1.17003  22.50000  30.00000
2  1.08961  1.17150  23.25000  31.00000
2  1.09042  1.17292  24.00000  32.00000
2  1.09121  1.17430  24.75000  33.00000
2  1.09198  1.17564  25.50000  34.00000
2  1.09272  1.17694  26.25000  35.00000
2  1.09345  1.17821  27.00000  36.00000
2  1.09415  1.17944  27.75000  37.00000
2  1.09483  1.18064  28.50000  38.00000
2  1.09550  1.18180  29.25000  39.00000
2  1.09615  1.18294  30.00000  40.00000
2  1.09678  1.18405  30.75000  41.00000
2  1.09740  1.18513  31.50000  42.00000
2  1.09801  1.18619  32.25000  43.00000
2  1.09860  1.18722  33.00000  44.00000
2  1.09917  1.18823  33.75000  45.00000
2  1.09974  1.18922  34.50000  46.00000
2  1.10029  1.19019  35.25000  47.00000
2  1.10083  1.19113  36.00000  48.00000
2  1.10136  1.19206  36.75000  49.00000
2  1.10188  1.19297  37.50000  50.00000
2  1.10238  1.19386  38.25000  51.00000
2  1.10288  1.19473  39.00000  52.00000
2  1.10337  1.19559  39.75000  53.00000
2  1.10385  1.19643  40.50000  54.00000
2  1.10432  1.19725  41.25000  55.00000
2  1.10479  1.19806  42.00000  56.00000
2  1.10524  1.19886  42.75000  57.00000
2  1.10569  1.19964  43.50000  58.00000
2  1.10613  1.20041  44.25000  59.00000
2  1.10656  1.20116  45.00000  60.00000
2  1.10698  1.20191  45.75000  61.00000
2  1.10740  1.20264  46.50000  62.00000
2  1.10781  1.20336  47.25000  63.00000
2  1.10821  1.20407  48.00000  64.00000
2  1.10861  1.20476  48.75000  65.00000
2  1.10900  1.20545  49.50000  66.00000
2  1.10939  1.20613  50.25000  67.00000
2  1.10977  1.20679  51.00000  68.00000
2  1.11015  1.20745  51.75000  69.00000
2  1.11051  1.20810  52.50000  70.00000
2  1.11088  1.20874  53.25000  71.00000
2  1.11124  1.20936  54.00000  72.00000
2  1.11159  1.20998  54.75000  73.00000
2  1.11194  1.21060  55.50000  74.00000
2  1.11229  1.21120  56.25000  75.00000
2  1.11263  1.21180  57.00000  76.00000
2  1.11296  1.21238  57.75000  77.00000
2  1.11329  1.21297  58.50000  78.00000
2  1.11362  1.21354  59.25000  79.00000
2  1.11394  1.21410  60.00000  80.00000
2  1.11426  1.21466  60.75000  81.00000
2  1.11458  1.21522  61.50000  82.00000
2  1.11489  1.21576  62.25000  83.00000
2  1.11520  1.21630  63.00000  84.00000
2  1.11550  1.21683  63.75000  85.00000
2  1.11580  1.21736  64.50000  86.00000
2  1.11610  1.21788  65.25000  87.00000
2  1.11639  1.21839  66.00000  88.00000
2  1.11668  1.21890  66.75000  89.00000
2  1.11697  1.21940  67.50000  90.00000
2  1.11725  1.21990  68.25000  91.00000
2  1.11753  1.22039  69.00000  92.00000
2  1.11781  1.22088  69.75000  93.00000
2  1.11808  1.22136  70.50000  94.00000
2  1.11836  1.22184  71.25000  95.00000
2  1.11863  1.22231  72.00000  96.00000
2  1.11889  1.22278  72.75000  97.00000
2  1.11915  1.22324  73.50000  98.00000
2  1.11942  1.22369  74.25000  99.00000
2  1.11967  1.22415  75.00000  100.00000
3  0.99419  0.99998  0.00000  0.00000
3  1.00944  1.04875  1.00000  0.75000
3  1.02697  1.07343  2.00000  1.50000
3  1.03734  1.08803  3.00000  2.25000
3  1.04474  1.09844  4.00000  3.00000
3  1.05049  1.10653  5.00000  3.75000
3  1.05520  1.11314  6.00000  4.50000
3  1.05918  1.11875  7.00000  5.25000
3  1.06263  1.12360  8.00000  6.00000
3  1.06568  1.12789  9.00000  6.75000
3  1.06841  1.13172  10.00000  7.50000
3  1.07087  1.13520  11.00000  8.25000
3  1.07313  1.13837  12.00000  9.00000
3  1.07520  1.14128  13.00000  9.75000
3  1.07712  1.14398  14.00000  10.50000
3  1.07891  1.14650  15.00000  11.25000
3  1.08058  1.14885  16.00000  12.00000
3  1.08216  1.15106  17.00000  12.75000
3  1.08364  1.15315  18.00000  13.50000
3  1.08504  1.15512  19.00000  14.25000
3  1.08637  1.15699  20.00000  15.00000
3  1.08764  1.15877  21.00000  15.75000
3  1.08884  1.16047  22.00000  16.50000
3  1.09000  1.16209  23.00000  17.25000
3  1.09110  1.16364  24.00000  18.00000
3  1.09216  1.16513  25.00000  18.75000
3  1.09318  1.16656  26.00000  19.50000
3  1.09416  1.16794  27.00000  20.25000
3  1.09510  1.16927  28.00000  21.00000
3  1.09601  1.17055  29.00000  21.75000
3  1.09689  1.17179  30.00000  22.50000
3  1.09775  1.17298  31.00000  23.25000
3  1.09857  1.17414  32.00000  24.00000
3  1.09937  1.17527  33.00000  24.75000
3  1.10014  1.17636  34.00000  25.50000
3  1.10090  1.17741  35.00000  26.25000
3  1.10163  1.17844  36.00000  27.00000
3  1.10234  1.17944  37.00000  27.75000
3  1.10303  1.18042  38.00000  28.50000
3  1.10371  1.18137  39.00000  29.25000
3  1.10436  1.18229  40.00000  30.00000
3  1.10500  1.18319  41.00000  30.75000
3  1.10563  1.18407  42.00000  31.50000
3  1.10624  1.18493  43.00000  32.25000
3  1.10684  1.18577  44.00000  33.00000
3  1.10742  1.18659  45.00000  33.75000
3  1.10799  1.18739  46.00000  34.50000
3  1.10855  1.18818  47.00000  35.25000
3  1.10910  1.18895  48.00000  36.00000
3  1.10963  1.18970  49.00000  36.75000
3  1.11016  1.19044  50.00000  37.50000
3  1.11067  1.19116  51.00000  38.25000
3  1.11118  1.19187  52.00000  39.00000
3  1.11167  1.19257  53.00000  39.75000
3  1.11216  1.19325  54.00000  40.50000
3  1.11263  1.19392  55.00000  41.25000
3  1.11310  1.19458  56.00000  42.00000
3  1.11356  1.19522  57.00000  42.75000
3  1.11401  1.19586  58.00000  43.50000
3  1.11446  1.19648  59.00000  44.25000
3  1.11489  1.19710  60.00000  45.00000
3  1.11532  1.19770  61.00000  45.75000
3  1.11574  1.19830  62.00000  46.50000
3  1.11616  1.19888  63.00000  47.25000
3  1.11657  1.19946  64.00000  48.00000
3  1.11697  1.20002  65.00000  48.75000
3  1.11737  1.20058  66.00000  49.50000
3  1.11776  1.20113  67.00000  50.25000
3  1.11814  1.20167  68.00000  51.00000
3  1.11852  1.20220  69.00000  51.75000
3  1.11890  1.20273  70.00000  52.50000
3  1.11927  1.20325  71.00000  53.25000
3  1.11963  1.20376  72.00000  54.00000
3  1.11999  1.20426  73.00000  54.75000
3  1.12034  1.20476  74.00000  55.50000
3  1.12069  1.20525  75.00000  56.25000
3  1.12103  1.20573  76.00000  57.00000
3  1.12137  1.20621  77.00000  57.75000
3  1.12171  1.20668  78.00000  58.50000
3  1.12204  1.20715  79.00000  59.25000
3  1.12237  1.20761  80.00000  60.00000
3  1.12269  1.20806  81.00000  60.75000
3  1.12301  1.20851  82.00000  61.50000
3  1.12332  1.20895  83.00000  62.25000
3  1.12363  1.20939  84.00000  63.00000
3  1.12394  1.20982  85.00000  63.75000
3  1.12424  1.21025  86.00000  64.50000
3  1.12454  1.21067  87.00000  65.25000
3  1.12484  1.21109  88.00000  66.00000
3  1.12514  1.21150  89.00000  66.75000
3  1.12543  1.21191  90.00000  67.50000
3  1.12571  1.21231  91.00000  68.25000
3  1.12600  1.21271  92.00000  69.00000
3  1.12628  1.21311  93.00000  69.75000
3  1.12656  1.21350  94.00000  70.50000
3  1.12683  1.21388  95.00000  71.25000
3  1.12710  1.21427  96.00000  72.00000
3  1.12737  1.21465  97.00000  72.75000
3  1.12764  1.21502  98.00000  73.50000
3  1.12790  1.21539  99.00000  74.25000
3  1.12816  1.21576  100.00000  75.00000
4  0.99419  0.99998  0.00000  0.00000
4  0.99184  1.03034  0.50000  1.00000
4  1.00873  1.05820  1.00000  2.00000
4  1.01884  1.07495  1.50000  3.00000
4  1.02608  1.08697  2.00000  4.00000
4  1.03172  1.09635  2.50000  5.00000
4  1.03634  1.10404  3.00000  6.00000
4  1.04026  1.11056  3.50000  7.00000
4  1.04365  1.11622  4.00000  8.00000
4  1.04666  1.12121  4.50000  9.00000
4  1.04934  1.12569  5.00000  10.00000
4  1.05178  1.12974  5.50000  11.00000
4  1.05400  1.13345  6.00000  12.00000
4  1.05604  1.13686  6.50000  13.00000
4  1.05794  1.14001  7.00000  14.00000
4  1.05970  1.14295  7.50000  15.00000
4  1.06135  1.14571  8.00000  16.00000
4  1.06290  1.14829  8.50000  17.00000
4  1.06437  1.15073  9.00000  18.00000
4  1.06575  1.15304  9.50000  19.00000
4  1.06706  1.15523  10.00000  20.00000
4  1.06831  1.15731  10.50000  21.00000
4  1.06950  1.15930  11.00000  22.00000
4  1.07064  1.16120  11.50000  23.00000
4  1.07173  1.16302  12.00000  24.00000
4  1.07278  1.16476  12.50000  25.00000
4  1.07379  1.16644  13.00000  26.00000
4  1.07475  1.16806  13.50000  27.00000
4  1.07568  1.16961  14.00000  28.00000
4  1.07658  1.17111  14.50000  29.00000
4  1.07745  1.17256  15.00000  30.00000
4  1.07829  1.17396  15.50000  31.00000
4  1.07911  1.17532  16.00000  32.00000
4  1.07990  1.17664  16.50000  33.00000
4  1.08066  1.17792  17.00000  34.00000
4  1.08141  1.17916  17.50000  35.00000
4  1.08213  1.18036  18.00000  36.00000
4  1.08283  1.18153  18.50000  37.00000
4  1.08352  1.18267  19.00000  38.00000
4  1.08418  1.18379  19.50000  39.00000
4  1.08483  1.18487  20.00000  40.00000
4  1.08547  1.18593  20.50000  41.00000
4  1.08608  1.18696  21.00000  42.00000
4  1.08669  1.18797  21.50000  43.00000
4  1.08728  1.18895  22.00000  44.00000
4  1.08785  1.18991  22.50000  45.00000
4  1.08842  1.19085  23.00000  46.00000
4  1.08897  1.19177  23.50000  47.00000
4  1.08951  1.19268  24.00000  48.00000
4  1.09004  1.19356  24.50000  49.00000
4  1.09056  1.19442  25.00000  50.00000
4  1.09107  1.19527  25.50000  51.00000
4  1.09157  1.19610  26.00000  52.00000
4  1.09205  1.19692  26.50000  53.00000
4  1.09253  1.19772  27.00000  54.00000
4  1.09301  1.19851  27.50000  55.00000
4  1.09347  1.19928  28.00000  56.00000
4  1.09392  1.20004  28.50000  57.00000
4  1.09437  1.20078  29.00000  58.00000
4  1.09481  1.20151  29.50000  59.00000
4  1.09524  1.20223  30.00000  60.00000
4  1.09566  1.20294  30.50000  61.00000
4  1.09608  1.20364  31.00000  62.00000
4  1.09649  1.20432  31.50000  63.00000
4  1.09690  1.20500  32.00000  64.00000
4  1.09729  1.20566  32.50000  65.00000
4  1.09769  1.20632  33.00000  66.00000
4  1.09807  1.20696  33.50000  67.00000
4  1.09845  1.20760  34.00000  68.00000
4  1.09883  1.20822  34.50000  69.00000
4  1.09920  1.20884  35.00000  70.00000
4  1.09956  1.20945  35.50000  71.00000
4  1.09992  1.21004  36.00000  72.00000
4  1.10027  1.21064  36.50000  73.00000
4  1.10062  1.21122  37.00000  74.00000
4  1.10097  1.21179  37.50000  75.00000
4  1.10131  1.21236  38.00000  76.00000
4  1.10164  1.21292  38.50000  77.00000
4  1.10198  1.21347  39.00000  78.00000
4  1.10230  1.21402  39.50000  79.00000
4  1.10263  1.21456  40.00000  80.00000
4  1.10294  1.21509  40.50000  81.00000
4  1.10326  1.21562  41.00000  82.00000
4  1.10357  1.21614  41.50000  83.00000
4  1.10388  1.21665  42.00000  84.00000
4  1.10418  1.21716  42.50000  85.00000
4  1.10448  1.21766  43.00000  86.00000
4  1.10478  1.21815  43.50000  87.00000
4  1.10507  1.21864  44.00000  88.00000
4  1.10536  1.21913  44.50000  89.00000
4  1.10565  1.21961  45.00000  90.00000
4  1.10593  1.22008  45.50000  91.00000
4  1.10622  1.22055  46.00000  92.00000
4  1.10649  1.22101  46.50000  93.00000
4  1.10677  1.22147  47.00000  94.00000
4  1.10704  1.22193  47.50000  95.00000
4  1.10731  1.22237  48.00000  96.00000
4  1.10757  1.22282  48.50000  97.00000
4  1.10784  1.22326  49.00000  98.00000
4  1.10810  1.22369  49.50000  99.00000
4  1.10836  1.22412  50.00000  100.00000
5  0.99419  0.99998  0.00000  0.00000
5  1.01018  1.03717  1.00000  0.50000
5  1.02695  1.06196  2.00000  1.00000
5  1.03684  1.07671  3.00000  1.50000
5  1.04389  1.08724  4.00000  2.00000
5  1.04937  1.09544  5.00000  2.50000
5  1.05385  1.10215  6.00000  3.00000
5  1.05764  1.10784  7.00000  3.50000
5  1.06093  1.11277  8.00000  4.00000
5  1.06383  1.11712  9.00000  4.50000
5  1.06642  1.12102  10.00000  5.00000
5  1.06877  1.12455  11.00000  5.50000
5  1.07092  1.12777  12.00000  6.00000
5  1.07289  1.13073  13.00000  6.50000
5  1.07472  1.13348  14.00000  7.00000
5  1.07642  1.13603  15.00000  7.50000
5  1.07801  1.13843  16.00000  8.00000
5  1.07950  1.14067  17.00000  8.50000
5  1.08091  1.14279  18.00000  9.00000
5  1.08225  1.14480  19.00000  9.50000
5  1.08351  1.14670  20.00000  10.00000
5  1.08472  1.14851  21.00000  10.50000
5  1.08587  1.15024  22.00000  11.00000
5  1.08696  1.15189  23.00000  11.50000
5  1.08801  1.15347  24.00000  12.00000
5  1.08902  1.15498  25.00000  12.50000
5  1.08999  1.15644  26.00000  13.00000
5  1.09092  1.15784  27.00000  13.50000
5  1.09182  1.15919  28.00000  14.00000
5  1.09268  1.16049  29.00000  14.50000
5  1.09352  1.16175  30.00000  15.00000
5  1.09433  1.16297  31.00000  15.50000
5  1.09512  1.16415  32.00000  16.00000
5  1.09587  1.16529  33.00000  16.50000
5  1.09661  1.16640  34.00000  17.00000
5  1.09733  1.16747  35.00000  17.50000
5  1.09802  1.16852  36.00000  18.00000
5  1.09870  1.16954  37.00000  18.50000
5  1.09936  1.17053  38.00000  19.00000
5  1.10000  1.17149  39.00000  19.50000
5  1.10062  1.17243  40.00000  20.00000
5  1.10123  1.17335  41.00000  20.50000
5  1.10183  1.17425  42.00000  21.00000
5  1.10241  1.17512  43.00000  21.50000
5  1.10298  1.17597  44.00000  22.00000
5  1.10353  1.17681  45.00000  22.50000
5  1.10408  1.17763  46.00000  23.00000
5  1.10461  1.17842  47.00000  23.50000
5  1.10513  1.17921  48.00000  24.00000
5  1.10564  1.17997  49.00000  24.50000
5  1.10614  1.18072  50.00000  25.00000
5  1.10662  1.18146  51.00000  25.50000
5  1.10710  1.18218  52.00000  26.00000
5  1.10757  1.18289  53.00000  26.50000
5  1.10804  1.18358  54.00000  27.00000
5  1.10849  1.18427  55.00000  27.50000
5  1.10893  1.18494  56.00000  28.00000
5  1.10937  1.18559  57.00000  28.50000
5  1.10980  1.18624  58.00000  29.00000
5  1.11022  1.18687  59.00000  29.50000
5  1.11064  1.18750  60.00000  30.00000
5  1.11105  1.18811  61.00000  30.50000
5  1.11145  1.18872  62.00000  31.00000
5  1.11184  1.18931  63.00000  31.50000
5  1.11223  1.18990  64.00000  32.00000
5  1.11262  1.19047  65.00000  32.50000
5  1.11299  1.19104  66.00000  33.00000
5  1.11336  1.19160  67.00000  33.50000
5  1.11373  1.19215  68.00000  34.00000
5  1.11409  1.19269  69.00000  34.50000
5  1.11445  1.19323  70.00000  35.00000
5  1.11480  1.19376  71.00000  35.50000
5  1.11514  1.19428  72.00000  36.00000
5  1.11548  1.19479  73.00000  36.50000
5  1.11582  1.19529  74.00000  37.00000
5  1.11615  1.19579  75.00000  37.50000
5  1.11648  1.19629  76.00000  38.00000
5  1.11680  1.19677  77.00000  38.50000
5  1.11712  1.19725  78.00000  39.00000
5  1.11743  1.19772  79.00000  39.50000
5  1.11774  1.19819  80.00000  40.00000
5  1.11805  1.19865  81.00000  40.50000
5  1.11835  1.19911  82.00000  41.00000
5  1.11865  1.19956  83.00000  41.50000
5  1.11895  1.20001  84.00000  42.00000
5  1.11924  1.20045  85.00000  42.50000
5  1.11953  1.20088  86.00000  43.00000
5  1.11982  1.20131  87.00000  43.50000
5  1.12010  1.20173  88.00000  44.00000
5  1.12038  1.20215  89.00000  44.50000
5  1.12065  1.20257  90.00000  45.00000
5  1.12093  1.20298  91.00000  45.50000
5  1.12120  1.20339  92.00000  46.00000
5  1.12146  1.20379  93.00000  46.50000
5  1.12173  1.20419  94.00000  47.00000
5  1.12199  1.20458  95.00000  47.50000
5  1.12225  1.20497  96.00000  48.00000
5  1.12250  1.20535  97.00000  48.50000
5  1.12276  1.20574  98.00000  49.00000
5  1.12301  1.20611  99.00000  49.50000
5  1.12326  1.20649  100.00000  50.00000
