# Supplementary material for: Regional biaxial mechanical data of the mitral and tricuspid valve anterior leaflets
Source: Data Brief. 2019 May 22;24:103961. doi: 10.1016/j.dib.2019.103961 (PMC6545396; doi:10.1016/j.dib.2019.103961)
Supplement: Multimedia component 2 [file mmc2.zip › NewTextFiles/regional_data_MVAL115-F.txt]

0.420 
3.40 
1  1.01179  1.02534  0.00000  0.00000
1  1.00336  1.02702  1.00000  1.00000
1  1.02337  1.04683  2.00000  2.00000
1  1.03537  1.05846  3.00000  3.00000
1  1.04396  1.06672  4.00000  4.00000
1  1.05066  1.07314  5.00000  5.00000
1  1.05616  1.07838  6.00000  6.00000
1  1.06081  1.08281  7.00000  7.00000
1  1.06485  1.08666  8.00000  8.00000
1  1.06842  1.09005  9.00000  9.00000
1  1.07161  1.09308  10.00000  10.00000
1  1.07450  1.09582  11.00000  11.00000
1  1.07715  1.09833  12.00000  12.00000
1  1.07958  1.10064  13.00000  13.00000
1  1.08183  1.10277  14.00000  14.00000
1  1.08393  1.10476  15.00000  15.00000
1  1.08589  1.10662  16.00000  16.00000
1  1.08774  1.10836  17.00000  17.00000
1  1.08948  1.11001  18.00000  18.00000
1  1.09112  1.11157  19.00000  19.00000
1  1.09269  1.11304  20.00000  20.00000
1  1.09417  1.11445  21.00000  21.00000
1  1.09559  1.11579  22.00000  22.00000
1  1.09694  1.11707  23.00000  23.00000
1  1.09824  1.11830  24.00000  24.00000
1  1.09949  1.11947  25.00000  25.00000
1  1.10068  1.12060  26.00000  26.00000
1  1.10183  1.12169  27.00000  27.00000
1  1.10294  1.12274  28.00000  28.00000
1  1.10401  1.12375  29.00000  29.00000
1  1.10505  1.12472  30.00000  30.00000
1  1.10605  1.12567  31.00000  31.00000
1  1.10701  1.12658  32.00000  32.00000
1  1.10795  1.12747  33.00000  33.00000
1  1.10886  1.12833  34.00000  34.00000
1  1.10975  1.12917  35.00000  35.00000
1  1.11061  1.12998  36.00000  36.00000
1  1.11144  1.13077  37.00000  37.00000
1  1.11226  1.13154  38.00000  38.00000
1  1.11305  1.13228  39.00000  39.00000
1  1.11382  1.13301  40.00000  40.00000
1  1.11458  1.13373  41.00000  41.00000
1  1.11531  1.13442  42.00000  42.00000
1  1.11603  1.13510  43.00000  43.00000
1  1.11673  1.13576  44.00000  44.00000
1  1.11742  1.13641  45.00000  45.00000
1  1.11809  1.13704  46.00000  46.00000
1  1.11875  1.13766  47.00000  47.00000
1  1.11939  1.13827  48.00000  48.00000
1  1.12002  1.13886  49.00000  49.00000
1  1.12064  1.13944  50.00000  50.00000
1  1.12124  1.14002  51.00000  51.00000
1  1.12183  1.14057  52.00000  52.00000
1  1.12241  1.14112  53.00000  53.00000
1  1.12299  1.14166  54.00000  54.00000
1  1.12355  1.14219  55.00000  55.00000
1  1.12410  1.14271  56.00000  56.00000
1  1.12464  1.14322  57.00000  57.00000
1  1.12517  1.14372  58.00000  58.00000
1  1.12569  1.14421  59.00000  59.00000
1  1.12620  1.14470  60.00000  60.00000
1  1.12671  1.14517  61.00000  61.00000
1  1.12720  1.14564  62.00000  62.00000
1  1.12769  1.14610  63.00000  63.00000
1  1.12817  1.14656  64.00000  64.00000
1  1.12865  1.14701  65.00000  65.00000
1  1.12911  1.14745  66.00000  66.00000
1  1.12957  1.14788  67.00000  67.00000
1  1.13003  1.14831  68.00000  68.00000
1  1.13047  1.14873  69.00000  69.00000
1  1.13091  1.14914  70.00000  70.00000
1  1.13134  1.14955  71.00000  71.00000
1  1.13177  1.14995  72.00000  72.00000
1  1.13219  1.15035  73.00000  73.00000
1  1.13261  1.15074  74.00000  74.00000
1  1.13302  1.15113  75.00000  75.00000
1  1.13342  1.15151  76.00000  76.00000
1  1.13382  1.15189  77.00000  77.00000
1  1.13422  1.15226  78.00000  78.00000
1  1.13461  1.15263  79.00000  79.00000
1  1.13499  1.15299  80.00000  80.00000
1  1.13537  1.15335  81.00000  81.00000
1  1.13575  1.15370  82.00000  82.00000
1  1.13612  1.15405  83.00000  83.00000
1  1.13648  1.15440  84.00000  84.00000
1  1.13684  1.15474  85.00000  85.00000
1  1.13720  1.15507  86.00000  86.00000
1  1.13755  1.15541  87.00000  87.00000
1  1.13790  1.15574  88.00000  88.00000
1  1.13825  1.15606  89.00000  89.00000
1  1.13859  1.15638  90.00000  90.00000
1  1.13893  1.15670  91.00000  91.00000
1  1.13926  1.15702  92.00000  92.00000
1  1.13959  1.15733  93.00000  93.00000
1  1.13992  1.15764  94.00000  94.00000
1  1.14024  1.15794  95.00000  95.00000
1  1.14056  1.15824  96.00000  96.00000
1  1.14088  1.15854  97.00000  97.00000
1  1.14119  1.15884  98.00000  98.00000
1  1.14150  1.15913  99.00000  99.00000
1  1.14181  1.15942  100.00000  100.00000
2  1.01179  1.02534  0.00000  0.00000
2  1.00052  1.05617  0.75000  1.00000
2  1.01992  1.07864  1.50000  2.00000
2  1.03187  1.09194  2.25000  3.00000
2  1.04053  1.10142  3.00000  4.00000
2  1.04733  1.10879  3.75000  5.00000
2  1.05292  1.11483  4.50000  6.00000
2  1.05768  1.11994  5.25000  7.00000
2  1.06181  1.12437  6.00000  8.00000
2  1.06547  1.12828  6.75000  9.00000
2  1.06874  1.13178  7.50000  10.00000
2  1.07172  1.13494  8.25000  11.00000
2  1.07443  1.13783  9.00000  12.00000
2  1.07693  1.14049  9.75000  13.00000
2  1.07925  1.14296  10.50000  14.00000
2  1.08141  1.14525  11.25000  15.00000
2  1.08344  1.14740  12.00000  16.00000
2  1.08534  1.14941  12.75000  17.00000
2  1.08713  1.15132  13.50000  18.00000
2  1.08883  1.15312  14.25000  19.00000
2  1.09044  1.15482  15.00000  20.00000
2  1.09198  1.15645  15.75000  21.00000
2  1.09344  1.15799  16.50000  22.00000
2  1.09484  1.15947  17.25000  23.00000
2  1.09618  1.16089  18.00000  24.00000
2  1.09747  1.16225  18.75000  25.00000
2  1.09870  1.16356  19.50000  26.00000
2  1.09989  1.16481  20.25000  27.00000
2  1.10104  1.16602  21.00000  28.00000
2  1.10214  1.16719  21.75000  29.00000
2  1.10321  1.16832  22.50000  30.00000
2  1.10424  1.16941  23.25000  31.00000
2  1.10525  1.17047  24.00000  32.00000
2  1.10622  1.17150  24.75000  33.00000
2  1.10716  1.17249  25.50000  34.00000
2  1.10807  1.17346  26.25000  35.00000
2  1.10896  1.17439  27.00000  36.00000
2  1.10983  1.17531  27.75000  37.00000
2  1.11067  1.17619  28.50000  38.00000
2  1.11149  1.17706  29.25000  39.00000
2  1.11229  1.17790  30.00000  40.00000
2  1.11307  1.17873  30.75000  41.00000
2  1.11383  1.17953  31.50000  42.00000
2  1.11457  1.18031  32.25000  43.00000
2  1.11530  1.18108  33.00000  44.00000
2  1.11601  1.18183  33.75000  45.00000
2  1.11670  1.18256  34.50000  46.00000
2  1.11738  1.18328  35.25000  47.00000
2  1.11805  1.18398  36.00000  48.00000
2  1.11870  1.18466  36.75000  49.00000
2  1.11934  1.18534  37.50000  50.00000
2  1.11997  1.18600  38.25000  51.00000
2  1.12058  1.18664  39.00000  52.00000
2  1.12118  1.18728  39.75000  53.00000
2  1.12177  1.18790  40.50000  54.00000
2  1.12235  1.18851  41.25000  55.00000
2  1.12292  1.18911  42.00000  56.00000
2  1.12348  1.18970  42.75000  57.00000
2  1.12403  1.19028  43.50000  58.00000
2  1.12457  1.19085  44.25000  59.00000
2  1.12510  1.19141  45.00000  60.00000
2  1.12563  1.19196  45.75000  61.00000
2  1.12614  1.19251  46.50000  62.00000
2  1.12665  1.19304  47.25000  63.00000
2  1.12715  1.19356  48.00000  64.00000
2  1.12764  1.19408  48.75000  65.00000
2  1.12812  1.19459  49.50000  66.00000
2  1.12860  1.19509  50.25000  67.00000
2  1.12906  1.19558  51.00000  68.00000
2  1.12953  1.19607  51.75000  69.00000
2  1.12998  1.19655  52.50000  70.00000
2  1.13043  1.19702  53.25000  71.00000
2  1.13087  1.19749  54.00000  72.00000
2  1.13131  1.19795  54.75000  73.00000
2  1.13174  1.19840  55.50000  74.00000
2  1.13216  1.19885  56.25000  75.00000
2  1.13258  1.19929  57.00000  76.00000
2  1.13300  1.19973  57.75000  77.00000
2  1.13341  1.20016  58.50000  78.00000
2  1.13381  1.20058  59.25000  79.00000
2  1.13421  1.20100  60.00000  80.00000
2  1.13460  1.20141  60.75000  81.00000
2  1.13499  1.20182  61.50000  82.00000
2  1.13537  1.20223  62.25000  83.00000
2  1.13575  1.20263  63.00000  84.00000
2  1.13613  1.20302  63.75000  85.00000
2  1.13650  1.20341  64.50000  86.00000
2  1.13686  1.20380  65.25000  87.00000
2  1.13722  1.20418  66.00000  88.00000
2  1.13758  1.20455  66.75000  89.00000
2  1.13794  1.20493  67.50000  90.00000
2  1.13829  1.20529  68.25000  91.00000
2  1.13863  1.20566  69.00000  92.00000
2  1.13897  1.20602  69.75000  93.00000
2  1.13931  1.20638  70.50000  94.00000
2  1.13965  1.20673  71.25000  95.00000
2  1.13998  1.20708  72.00000  96.00000
2  1.14031  1.20742  72.75000  97.00000
2  1.14063  1.20776  73.50000  98.00000
2  1.14095  1.20810  74.25000  99.00000
2  1.14127  1.20844  75.00000  100.00000
3  1.01179  1.02534  0.00000  0.00000
3  1.00466  1.06141  1.00000  0.75000
3  1.02550  1.08318  2.00000  1.50000
3  1.03835  1.09605  3.00000  2.25000
3  1.04766  1.10522  4.00000  3.00000
3  1.05497  1.11235  5.00000  3.75000
3  1.06099  1.11819  6.00000  4.50000
3  1.06610  1.12313  7.00000  5.25000
3  1.07055  1.12741  8.00000  6.00000
3  1.07448  1.13119  9.00000  6.75000
3  1.07801  1.13457  10.00000  7.50000
3  1.08121  1.13763  11.00000  8.25000
3  1.08413  1.14042  12.00000  9.00000
3  1.08682  1.14300  13.00000  9.75000
3  1.08932  1.14538  14.00000  10.50000
3  1.09164  1.14759  15.00000  11.25000
3  1.09382  1.14967  16.00000  12.00000
3  1.09586  1.15162  17.00000  12.75000
3  1.09780  1.15345  18.00000  13.50000
3  1.09962  1.15519  19.00000  14.25000
3  1.10136  1.15684  20.00000  15.00000
3  1.10301  1.15841  21.00000  15.75000
3  1.10458  1.15991  22.00000  16.50000
3  1.10609  1.16134  23.00000  17.25000
3  1.10753  1.16271  24.00000  18.00000
3  1.10891  1.16402  25.00000  18.75000
3  1.11024  1.16528  26.00000  19.50000
3  1.11152  1.16650  27.00000  20.25000
3  1.11275  1.16767  28.00000  21.00000
3  1.11394  1.16879  29.00000  21.75000
3  1.11509  1.16989  30.00000  22.50000
3  1.11621  1.17094  31.00000  23.25000
3  1.11728  1.17196  32.00000  24.00000
3  1.11833  1.17295  33.00000  24.75000
3  1.11934  1.17391  34.00000  25.50000
3  1.12032  1.17485  35.00000  26.25000
3  1.12128  1.17575  36.00000  27.00000
3  1.12221  1.17663  37.00000  27.75000
3  1.12312  1.17749  38.00000  28.50000
3  1.12400  1.17833  39.00000  29.25000
3  1.12486  1.17914  40.00000  30.00000
3  1.12570  1.17994  41.00000  30.75000
3  1.12652  1.18071  42.00000  31.50000
3  1.12732  1.18147  43.00000  32.25000
3  1.12810  1.18221  44.00000  33.00000
3  1.12886  1.18294  45.00000  33.75000
3  1.12961  1.18364  46.00000  34.50000
3  1.13034  1.18434  47.00000  35.25000
3  1.13106  1.18501  48.00000  36.00000
3  1.13176  1.18568  49.00000  36.75000
3  1.13245  1.18633  50.00000  37.50000
3  1.13312  1.18696  51.00000  38.25000
3  1.13378  1.18759  52.00000  39.00000
3  1.13443  1.18820  53.00000  39.75000
3  1.13506  1.18880  54.00000  40.50000
3  1.13569  1.18940  55.00000  41.25000
3  1.13630  1.18998  56.00000  42.00000
3  1.13690  1.19055  57.00000  42.75000
3  1.13750  1.19111  58.00000  43.50000
3  1.13808  1.19166  59.00000  44.25000
3  1.13865  1.19220  60.00000  45.00000
3  1.13921  1.19273  61.00000  45.75000
3  1.13977  1.19325  62.00000  46.50000
3  1.14031  1.19377  63.00000  47.25000
3  1.14085  1.19427  64.00000  48.00000
3  1.14137  1.19477  65.00000  48.75000
3  1.14189  1.19527  66.00000  49.50000
3  1.14241  1.19575  67.00000  50.25000
3  1.14291  1.19623  68.00000  51.00000
3  1.14341  1.19670  69.00000  51.75000
3  1.14390  1.19716  70.00000  52.50000
3  1.14438  1.19762  71.00000  53.25000
3  1.14486  1.19807  72.00000  54.00000
3  1.14533  1.19851  73.00000  54.75000
3  1.14579  1.19895  74.00000  55.50000
3  1.14625  1.19938  75.00000  56.25000
3  1.14670  1.19981  76.00000  57.00000
3  1.14714  1.20023  77.00000  57.75000
3  1.14758  1.20064  78.00000  58.50000
3  1.14802  1.20105  79.00000  59.25000
3  1.14844  1.20146  80.00000  60.00000
3  1.14887  1.20186  81.00000  60.75000
3  1.14928  1.20225  82.00000  61.50000
3  1.14970  1.20265  83.00000  62.25000
3  1.15011  1.20303  84.00000  63.00000
3  1.15051  1.20341  85.00000  63.75000
3  1.15091  1.20379  86.00000  64.50000
3  1.15130  1.20416  87.00000  65.25000
3  1.15169  1.20453  88.00000  66.00000
3  1.15207  1.20489  89.00000  66.75000
3  1.15246  1.20525  90.00000  67.50000
3  1.15283  1.20561  91.00000  68.25000
3  1.15320  1.20596  92.00000  69.00000
3  1.15357  1.20631  93.00000  69.75000
3  1.15394  1.20665  94.00000  70.50000
3  1.15430  1.20699  95.00000  71.25000
3  1.15465  1.20733  96.00000  72.00000
3  1.15501  1.20766  97.00000  72.75000
3  1.15536  1.20800  98.00000  73.50000
3  1.15570  1.20832  99.00000  74.25000
3  1.15605  1.20865  100.00000  75.00000
4  1.01179  1.02534  0.00000  0.00000
4  1.01253  1.02404  0.50000  1.00000
4  1.02872  1.04534  1.00000  2.00000
4  1.03836  1.05789  1.50000  3.00000
4  1.04525  1.06683  2.00000  4.00000
4  1.05061  1.07377  2.50000  5.00000
4  1.05500  1.07945  3.00000  6.00000
4  1.05871  1.08425  3.50000  7.00000
4  1.06194  1.08841  4.00000  8.00000
4  1.06478  1.09209  4.50000  9.00000
4  1.06733  1.09538  5.00000  10.00000
4  1.06964  1.09835  5.50000  11.00000
4  1.07174  1.10107  6.00000  12.00000
4  1.07368  1.10356  6.50000  13.00000
4  1.07548  1.10588  7.00000  14.00000
4  1.07715  1.10803  7.50000  15.00000
4  1.07871  1.11005  8.00000  16.00000
4  1.08018  1.11194  8.50000  17.00000
4  1.08157  1.11373  9.00000  18.00000
4  1.08288  1.11542  9.50000  19.00000
4  1.08413  1.11702  10.00000  20.00000
4  1.08531  1.11855  10.50000  21.00000
4  1.08644  1.12000  11.00000  22.00000
4  1.08752  1.12139  11.50000  23.00000
4  1.08855  1.12272  12.00000  24.00000
4  1.08954  1.12399  12.50000  25.00000
4  1.09049  1.12522  13.00000  26.00000
4  1.09141  1.12640  13.50000  27.00000
4  1.09229  1.12754  14.00000  28.00000
4  1.09314  1.12863  14.50000  29.00000
4  1.09397  1.12969  15.00000  30.00000
4  1.09476  1.13072  15.50000  31.00000
4  1.09553  1.13171  16.00000  32.00000
4  1.09628  1.13267  16.50000  33.00000
4  1.09701  1.13360  17.00000  34.00000
4  1.09771  1.13451  17.50000  35.00000
4  1.09840  1.13539  18.00000  36.00000
4  1.09906  1.13625  18.50000  37.00000
4  1.09971  1.13708  19.00000  38.00000
4  1.10034  1.13789  19.50000  39.00000
4  1.10095  1.13869  20.00000  40.00000
4  1.10155  1.13946  20.50000  41.00000
4  1.10214  1.14021  21.00000  42.00000
4  1.10271  1.14095  21.50000  43.00000
4  1.10327  1.14167  22.00000  44.00000
4  1.10382  1.14237  22.50000  45.00000
4  1.10435  1.14306  23.00000  46.00000
4  1.10487  1.14373  23.50000  47.00000
4  1.10538  1.14439  24.00000  48.00000
4  1.10589  1.14503  24.50000  49.00000
4  1.10638  1.14566  25.00000  50.00000
4  1.10686  1.14628  25.50000  51.00000
4  1.10733  1.14689  26.00000  52.00000
4  1.10779  1.14748  26.50000  53.00000
4  1.10825  1.14807  27.00000  54.00000
4  1.10869  1.14864  27.50000  55.00000
4  1.10913  1.14921  28.00000  56.00000
4  1.10956  1.14976  28.50000  57.00000
4  1.10998  1.15030  29.00000  58.00000
4  1.11040  1.15084  29.50000  59.00000
4  1.11081  1.15136  30.00000  60.00000
4  1.11121  1.15188  30.50000  61.00000
4  1.11161  1.15239  31.00000  62.00000
4  1.11199  1.15289  31.50000  63.00000
4  1.11238  1.15338  32.00000  64.00000
4  1.11275  1.15387  32.50000  65.00000
4  1.11312  1.15434  33.00000  66.00000
4  1.11349  1.15481  33.50000  67.00000
4  1.11385  1.15528  34.00000  68.00000
4  1.11421  1.15573  34.50000  69.00000
4  1.11456  1.15618  35.00000  70.00000
4  1.11490  1.15663  35.50000  71.00000
4  1.11524  1.15707  36.00000  72.00000
4  1.11558  1.15750  36.50000  73.00000
4  1.11591  1.15792  37.00000  74.00000
4  1.11623  1.15834  37.50000  75.00000
4  1.11655  1.15876  38.00000  76.00000
4  1.11687  1.15916  38.50000  77.00000
4  1.11719  1.15957  39.00000  78.00000
4  1.11750  1.15997  39.50000  79.00000
4  1.11780  1.16036  40.00000  80.00000
4  1.11810  1.16075  40.50000  81.00000
4  1.11840  1.16113  41.00000  82.00000
4  1.11870  1.16151  41.50000  83.00000
4  1.11899  1.16189  42.00000  84.00000
4  1.11928  1.16226  42.50000  85.00000
4  1.11956  1.16262  43.00000  86.00000
4  1.11984  1.16298  43.50000  87.00000
4  1.12012  1.16334  44.00000  88.00000
4  1.12039  1.16369  44.50000  89.00000
4  1.12067  1.16404  45.00000  90.00000
4  1.12093  1.16439  45.50000  91.00000
4  1.12120  1.16473  46.00000  92.00000
4  1.12146  1.16507  46.50000  93.00000
4  1.12172  1.16540  47.00000  94.00000
4  1.12198  1.16573  47.50000  95.00000
4  1.12223  1.16606  48.00000  96.00000
4  1.12249  1.16639  48.50000  97.00000
4  1.12274  1.16671  49.00000  98.00000
4  1.12298  1.16702  49.50000  99.00000
4  1.12323  1.16734  50.00000  100.00000
5  1.01179  1.02534  0.00000  0.00000
5  1.01174  1.04665  1.00000  0.50000
5  1.03263  1.06703  2.00000  1.00000
5  1.04533  1.07910  3.00000  1.50000
5  1.05449  1.08770  4.00000  2.00000
5  1.06165  1.09440  5.00000  2.50000
5  1.06754  1.09987  6.00000  3.00000
5  1.07254  1.10451  7.00000  3.50000
5  1.07688  1.10853  8.00000  4.00000
5  1.08071  1.11208  9.00000  4.50000
5  1.08415  1.11525  10.00000  5.00000
5  1.08727  1.11813  11.00000  5.50000
5  1.09011  1.12075  12.00000  6.00000
5  1.09273  1.12317  13.00000  6.50000
5  1.09516  1.12540  14.00000  7.00000
5  1.09742  1.12748  15.00000  7.50000
5  1.09954  1.12943  16.00000  8.00000
5  1.10153  1.13126  17.00000  8.50000
5  1.10341  1.13299  18.00000  9.00000
5  1.10518  1.13462  19.00000  9.50000
5  1.10687  1.13617  20.00000  10.00000
5  1.10847  1.13764  21.00000  10.50000
5  1.11000  1.13905  22.00000  11.00000
5  1.11147  1.14039  23.00000  11.50000
5  1.11287  1.14168  24.00000  12.00000
5  1.11421  1.14291  25.00000  12.50000
5  1.11550  1.14410  26.00000  13.00000
5  1.11674  1.14524  27.00000  13.50000
5  1.11794  1.14634  28.00000  14.00000
5  1.11910  1.14740  29.00000  14.50000
5  1.12021  1.14842  30.00000  15.00000
5  1.12130  1.14941  31.00000  15.50000
5  1.12234  1.15037  32.00000  16.00000
5  1.12336  1.15130  33.00000  16.50000
5  1.12434  1.15221  34.00000  17.00000
5  1.12530  1.15308  35.00000  17.50000
5  1.12622  1.15393  36.00000  18.00000
5  1.12713  1.15476  37.00000  18.50000
5  1.12801  1.15557  38.00000  19.00000
5  1.12886  1.15635  39.00000  19.50000
5  1.12970  1.15712  40.00000  20.00000
5  1.13051  1.15787  41.00000  20.50000
5  1.13131  1.15859  42.00000  21.00000
5  1.13209  1.15931  43.00000  21.50000
5  1.13284  1.16000  44.00000  22.00000
5  1.13359  1.16068  45.00000  22.50000
5  1.13431  1.16135  46.00000  23.00000
5  1.13502  1.16200  47.00000  23.50000
5  1.13572  1.16263  48.00000  24.00000
5  1.13640  1.16326  49.00000  24.50000
5  1.13706  1.16387  50.00000  25.00000
5  1.13772  1.16447  51.00000  25.50000
5  1.13836  1.16505  52.00000  26.00000
5  1.13899  1.16563  53.00000  26.50000
5  1.13960  1.16619  54.00000  27.00000
5  1.14021  1.16675  55.00000  27.50000
5  1.14080  1.16729  56.00000  28.00000
5  1.14139  1.16783  57.00000  28.50000
5  1.14196  1.16836  58.00000  29.00000
5  1.14253  1.16887  59.00000  29.50000
5  1.14308  1.16938  60.00000  30.00000
5  1.14363  1.16988  61.00000  30.50000
5  1.14417  1.17037  62.00000  31.00000
5  1.14469  1.17086  63.00000  31.50000
5  1.14521  1.17133  64.00000  32.00000
5  1.14573  1.17180  65.00000  32.50000
5  1.14623  1.17226  66.00000  33.00000
5  1.14673  1.17272  67.00000  33.50000
5  1.14722  1.17317  68.00000  34.00000
5  1.14770  1.17361  69.00000  34.50000
5  1.14817  1.17404  70.00000  35.00000
5  1.14864  1.17447  71.00000  35.50000
5  1.14910  1.17490  72.00000  36.00000
5  1.14956  1.17531  73.00000  36.50000
5  1.15001  1.17572  74.00000  37.00000
5  1.15045  1.17613  75.00000  37.50000
5  1.15089  1.17653  76.00000  38.00000
5  1.15132  1.17693  77.00000  38.50000
5  1.15175  1.17732  78.00000  39.00000
5  1.15217  1.17770  79.00000  39.50000
5  1.15259  1.17808  80.00000  40.00000
5  1.15300  1.17846  81.00000  40.50000
5  1.15340  1.17883  82.00000  41.00000
5  1.15380  1.17920  83.00000  41.50000
5  1.15420  1.17956  84.00000  42.00000
5  1.15459  1.17992  85.00000  42.50000
5  1.15498  1.18027  86.00000  43.00000
5  1.15536  1.18062  87.00000  43.50000
5  1.15574  1.18097  88.00000  44.00000
5  1.15611  1.18131  89.00000  44.50000
5  1.15648  1.18165  90.00000  45.00000
5  1.15684  1.18198  91.00000  45.50000
5  1.15720  1.18231  92.00000  46.00000
5  1.15756  1.18264  93.00000  46.50000
5  1.15792  1.18296  94.00000  47.00000
5  1.15827  1.18328  95.00000  47.50000
5  1.15861  1.18360  96.00000  48.00000
5  1.15895  1.18391  97.00000  48.50000
5  1.15929  1.18422  98.00000  49.00000
5  1.15963  1.18453  99.00000  49.50000
5  1.15996  1.18483  100.00000  50.00000
