# Supplementary material for: Regional biaxial mechanical data of the mitral and tricuspid valve anterior leaflets
Source: Data Brief. 2019 May 22;24:103961. doi: 10.1016/j.dib.2019.103961 (PMC6545396; doi:10.1016/j.dib.2019.103961)
Supplement: Multimedia component 2 [file mmc2.zip › NewTextFiles/regional_data_MVAL116-A.txt]

0.560 
3.70 
1  1.03770  1.02486  0.00000  0.00000
1  1.07853  1.08198  1.00000  1.00000
1  1.09519  1.10584  2.00000  2.00000
1  1.10497  1.11992  3.00000  3.00000
1  1.11192  1.12994  4.00000  4.00000
1  1.11731  1.13773  5.00000  5.00000
1  1.12172  1.14409  6.00000  6.00000
1  1.12545  1.14948  7.00000  7.00000
1  1.12868  1.15415  8.00000  8.00000
1  1.13153  1.15827  9.00000  9.00000
1  1.13408  1.16196  10.00000  10.00000
1  1.13639  1.16530  11.00000  11.00000
1  1.13849  1.16835  12.00000  12.00000
1  1.14043  1.17115  13.00000  13.00000
1  1.14222  1.17375  14.00000  14.00000
1  1.14389  1.17617  15.00000  15.00000
1  1.14546  1.17843  16.00000  16.00000
1  1.14692  1.18055  17.00000  17.00000
1  1.14831  1.18256  18.00000  18.00000
1  1.14962  1.18445  19.00000  19.00000
1  1.15086  1.18625  20.00000  20.00000
1  1.15204  1.18796  21.00000  21.00000
1  1.15317  1.18959  22.00000  22.00000
1  1.15424  1.19115  23.00000  23.00000
1  1.15527  1.19264  24.00000  24.00000
1  1.15626  1.19407  25.00000  25.00000
1  1.15721  1.19545  26.00000  26.00000
1  1.15813  1.19677  27.00000  27.00000
1  1.15901  1.19805  28.00000  28.00000
1  1.15986  1.19928  29.00000  29.00000
1  1.16068  1.20047  30.00000  30.00000
1  1.16147  1.20162  31.00000  31.00000
1  1.16224  1.20273  32.00000  32.00000
1  1.16299  1.20381  33.00000  33.00000
1  1.16371  1.20486  34.00000  34.00000
1  1.16441  1.20587  35.00000  35.00000
1  1.16509  1.20686  36.00000  36.00000
1  1.16576  1.20782  37.00000  37.00000
1  1.16640  1.20876  38.00000  38.00000
1  1.16703  1.20967  39.00000  39.00000
1  1.16765  1.21056  40.00000  40.00000
1  1.16824  1.21142  41.00000  41.00000
1  1.16883  1.21227  42.00000  42.00000
1  1.16940  1.21309  43.00000  43.00000
1  1.16995  1.21390  44.00000  44.00000
1  1.17050  1.21469  45.00000  45.00000
1  1.17103  1.21546  46.00000  46.00000
1  1.17155  1.21622  47.00000  47.00000
1  1.17206  1.21695  48.00000  48.00000
1  1.17256  1.21768  49.00000  49.00000
1  1.17305  1.21839  50.00000  50.00000
1  1.17353  1.21908  51.00000  51.00000
1  1.17400  1.21976  52.00000  52.00000
1  1.17446  1.22043  53.00000  53.00000
1  1.17491  1.22109  54.00000  54.00000
1  1.17536  1.22173  55.00000  55.00000
1  1.17580  1.22236  56.00000  56.00000
1  1.17622  1.22298  57.00000  57.00000
1  1.17665  1.22359  58.00000  58.00000
1  1.17706  1.22419  59.00000  59.00000
1  1.17747  1.22478  60.00000  60.00000
1  1.17787  1.22536  61.00000  61.00000
1  1.17826  1.22593  62.00000  62.00000
1  1.17865  1.22650  63.00000  63.00000
1  1.17903  1.22705  64.00000  64.00000
1  1.17941  1.22759  65.00000  65.00000
1  1.17978  1.22813  66.00000  66.00000
1  1.18014  1.22866  67.00000  67.00000
1  1.18050  1.22918  68.00000  68.00000
1  1.18085  1.22969  69.00000  69.00000
1  1.18120  1.23019  70.00000  70.00000
1  1.18154  1.23069  71.00000  71.00000
1  1.18188  1.23118  72.00000  72.00000
1  1.18222  1.23167  73.00000  73.00000
1  1.18255  1.23214  74.00000  74.00000
1  1.18287  1.23261  75.00000  75.00000
1  1.18319  1.23308  76.00000  76.00000
1  1.18351  1.23354  77.00000  77.00000
1  1.18382  1.23399  78.00000  78.00000
1  1.18413  1.23444  79.00000  79.00000
1  1.18444  1.23488  80.00000  80.00000
1  1.18474  1.23531  81.00000  81.00000
1  1.18503  1.23575  82.00000  82.00000
1  1.18533  1.23617  83.00000  83.00000
1  1.18562  1.23659  84.00000  84.00000
1  1.18590  1.23701  85.00000  85.00000
1  1.18619  1.23742  86.00000  86.00000
1  1.18647  1.23782  87.00000  87.00000
1  1.18674  1.23822  88.00000  88.00000
1  1.18702  1.23862  89.00000  89.00000
1  1.18729  1.23901  90.00000  90.00000
1  1.18756  1.23940  91.00000  91.00000
1  1.18782  1.23978  92.00000  92.00000
1  1.18808  1.24016  93.00000  93.00000
1  1.18834  1.24054  94.00000  94.00000
1  1.18860  1.24091  95.00000  95.00000
1  1.18885  1.24128  96.00000  96.00000
1  1.18910  1.24164  97.00000  97.00000
1  1.18935  1.24200  98.00000  98.00000
1  1.18960  1.24236  99.00000  99.00000
1  1.18984  1.24271  100.00000  100.00000
2  1.03770  1.02486  0.00000  0.00000
2  1.06557  1.07474  0.75000  1.00000
2  1.08295  1.09907  1.50000  2.00000
2  1.09319  1.11345  2.25000  3.00000
2  1.10048  1.12368  3.00000  4.00000
2  1.10613  1.13164  3.75000  5.00000
2  1.11076  1.13815  4.50000  6.00000
2  1.11468  1.14366  5.25000  7.00000
2  1.11807  1.14843  6.00000  8.00000
2  1.12107  1.15264  6.75000  9.00000
2  1.12374  1.15641  7.50000  10.00000
2  1.12617  1.15983  8.25000  11.00000
2  1.12838  1.16294  9.00000  12.00000
2  1.13042  1.16581  9.75000  13.00000
2  1.13230  1.16846  10.50000  14.00000
2  1.13406  1.17094  11.25000  15.00000
2  1.13570  1.17325  12.00000  16.00000
2  1.13725  1.17542  12.75000  17.00000
2  1.13870  1.17747  13.50000  18.00000
2  1.14008  1.17941  14.25000  19.00000
2  1.14138  1.18125  15.00000  20.00000
2  1.14263  1.18300  15.75000  21.00000
2  1.14381  1.18466  16.50000  22.00000
2  1.14494  1.18626  17.25000  23.00000
2  1.14603  1.18778  18.00000  24.00000
2  1.14706  1.18925  18.75000  25.00000
2  1.14806  1.19066  19.50000  26.00000
2  1.14902  1.19201  20.25000  27.00000
2  1.14995  1.19331  21.00000  28.00000
2  1.15084  1.19457  21.75000  29.00000
2  1.15171  1.19579  22.50000  30.00000
2  1.15254  1.19696  23.25000  31.00000
2  1.15335  1.19810  24.00000  32.00000
2  1.15414  1.19921  24.75000  33.00000
2  1.15490  1.20028  25.50000  34.00000
2  1.15563  1.20132  26.25000  35.00000
2  1.15635  1.20233  27.00000  36.00000
2  1.15705  1.20331  27.75000  37.00000
2  1.15773  1.20427  28.50000  38.00000
2  1.15839  1.20520  29.25000  39.00000
2  1.15904  1.20611  30.00000  40.00000
2  1.15967  1.20699  30.75000  41.00000
2  1.16028  1.20786  31.50000  42.00000
2  1.16088  1.20870  32.25000  43.00000
2  1.16146  1.20953  33.00000  44.00000
2  1.16204  1.21034  33.75000  45.00000
2  1.16260  1.21112  34.50000  46.00000
2  1.16314  1.21190  35.25000  47.00000
2  1.16368  1.21265  36.00000  48.00000
2  1.16421  1.21339  36.75000  49.00000
2  1.16472  1.21412  37.50000  50.00000
2  1.16523  1.21483  38.25000  51.00000
2  1.16572  1.21552  39.00000  52.00000
2  1.16621  1.21621  39.75000  53.00000
2  1.16668  1.21688  40.50000  54.00000
2  1.16715  1.21754  41.25000  55.00000
2  1.16761  1.21818  42.00000  56.00000
2  1.16806  1.21882  42.75000  57.00000
2  1.16850  1.21944  43.50000  58.00000
2  1.16894  1.22006  44.25000  59.00000
2  1.16937  1.22066  45.00000  60.00000
2  1.16979  1.22125  45.75000  61.00000
2  1.17020  1.22184  46.50000  62.00000
2  1.17061  1.22241  47.25000  63.00000
2  1.17101  1.22298  48.00000  64.00000
2  1.17141  1.22353  48.75000  65.00000
2  1.17179  1.22408  49.50000  66.00000
2  1.17218  1.22462  50.25000  67.00000
2  1.17256  1.22515  51.00000  68.00000
2  1.17293  1.22568  51.75000  69.00000
2  1.17329  1.22619  52.50000  70.00000
2  1.17366  1.22670  53.25000  71.00000
2  1.17401  1.22720  54.00000  72.00000
2  1.17436  1.22770  54.75000  73.00000
2  1.17471  1.22819  55.50000  74.00000
2  1.17505  1.22867  56.25000  75.00000
2  1.17539  1.22914  57.00000  76.00000
2  1.17572  1.22961  57.75000  77.00000
2  1.17605  1.23008  58.50000  78.00000
2  1.17638  1.23053  59.25000  79.00000
2  1.17670  1.23098  60.00000  80.00000
2  1.17701  1.23143  60.75000  81.00000
2  1.17733  1.23187  61.50000  82.00000
2  1.17763  1.23231  62.25000  83.00000
2  1.17794  1.23274  63.00000  84.00000
2  1.17824  1.23316  63.75000  85.00000
2  1.17854  1.23358  64.50000  86.00000
2  1.17883  1.23400  65.25000  87.00000
2  1.17912  1.23441  66.00000  88.00000
2  1.17941  1.23481  66.75000  89.00000
2  1.17970  1.23521  67.50000  90.00000
2  1.17998  1.23561  68.25000  91.00000
2  1.18026  1.23600  69.00000  92.00000
2  1.18053  1.23639  69.75000  93.00000
2  1.18081  1.23677  70.50000  94.00000
2  1.18108  1.23715  71.25000  95.00000
2  1.18134  1.23753  72.00000  96.00000
2  1.18161  1.23790  72.75000  97.00000
2  1.18187  1.23827  73.50000  98.00000
2  1.18213  1.23863  74.25000  99.00000
2  1.18238  1.23899  75.00000  100.00000
3  1.03770  1.02486  0.00000  0.00000
3  1.07776  1.09375  1.00000  0.75000
3  1.09357  1.11446  2.00000  1.50000
3  1.10284  1.12661  3.00000  2.25000
3  1.10943  1.13524  4.00000  3.00000
3  1.11454  1.14194  5.00000  3.75000
3  1.11872  1.14741  6.00000  4.50000
3  1.12225  1.15204  7.00000  5.25000
3  1.12531  1.15606  8.00000  6.00000
3  1.12801  1.15959  9.00000  6.75000
3  1.13043  1.16276  10.00000  7.50000
3  1.13262  1.16562  11.00000  8.25000
3  1.13461  1.16824  12.00000  9.00000
3  1.13645  1.17064  13.00000  9.75000
3  1.13815  1.17287  14.00000  10.50000
3  1.13973  1.17494  15.00000  11.25000
3  1.14121  1.17688  16.00000  12.00000
3  1.14260  1.17871  17.00000  12.75000
3  1.14391  1.18042  18.00000  13.50000
3  1.14515  1.18205  19.00000  14.25000
3  1.14633  1.18359  20.00000  15.00000
3  1.14745  1.18506  21.00000  15.75000
3  1.14852  1.18646  22.00000  16.50000
3  1.14954  1.18779  23.00000  17.25000
3  1.15051  1.18907  24.00000  18.00000
3  1.15145  1.19030  25.00000  18.75000
3  1.15235  1.19148  26.00000  19.50000
3  1.15321  1.19261  27.00000  20.25000
3  1.15405  1.19371  28.00000  21.00000
3  1.15485  1.19476  29.00000  21.75000
3  1.15563  1.19578  30.00000  22.50000
3  1.15638  1.19677  31.00000  23.25000
3  1.15711  1.19772  32.00000  24.00000
3  1.15782  1.19865  33.00000  24.75000
3  1.15850  1.19954  34.00000  25.50000
3  1.15917  1.20041  35.00000  26.25000
3  1.15982  1.20126  36.00000  27.00000
3  1.16044  1.20209  37.00000  27.75000
3  1.16106  1.20289  38.00000  28.50000
3  1.16165  1.20367  39.00000  29.25000
3  1.16223  1.20443  40.00000  30.00000
3  1.16280  1.20517  41.00000  30.75000
3  1.16335  1.20590  42.00000  31.50000
3  1.16389  1.20660  43.00000  32.25000
3  1.16442  1.20729  44.00000  33.00000
3  1.16494  1.20797  45.00000  33.75000
3  1.16544  1.20863  46.00000  34.50000
3  1.16593  1.20928  47.00000  35.25000
3  1.16642  1.20991  48.00000  36.00000
3  1.16689  1.21053  49.00000  36.75000
3  1.16735  1.21114  50.00000  37.50000
3  1.16781  1.21173  51.00000  38.25000
3  1.16825  1.21232  52.00000  39.00000
3  1.16869  1.21289  53.00000  39.75000
3  1.16912  1.21345  54.00000  40.50000
3  1.16954  1.21400  55.00000  41.25000
3  1.16995  1.21455  56.00000  42.00000
3  1.17036  1.21508  57.00000  42.75000
3  1.17076  1.21560  58.00000  43.50000
3  1.17115  1.21612  59.00000  44.25000
3  1.17154  1.21662  60.00000  45.00000
3  1.17192  1.21712  61.00000  45.75000
3  1.17229  1.21761  62.00000  46.50000
3  1.17266  1.21809  63.00000  47.25000
3  1.17302  1.21856  64.00000  48.00000
3  1.17338  1.21903  65.00000  48.75000
3  1.17373  1.21949  66.00000  49.50000
3  1.17407  1.21994  67.00000  50.25000
3  1.17441  1.22038  68.00000  51.00000
3  1.17475  1.22082  69.00000  51.75000
3  1.17508  1.22126  70.00000  52.50000
3  1.17540  1.22168  71.00000  53.25000
3  1.17572  1.22210  72.00000  54.00000
3  1.17604  1.22252  73.00000  54.75000
3  1.17635  1.22293  74.00000  55.50000
3  1.17666  1.22333  75.00000  56.25000
3  1.17696  1.22373  76.00000  57.00000
3  1.17726  1.22412  77.00000  57.75000
3  1.17756  1.22451  78.00000  58.50000
3  1.17785  1.22489  79.00000  59.25000
3  1.17814  1.22527  80.00000  60.00000
3  1.17843  1.22564  81.00000  60.75000
3  1.17871  1.22601  82.00000  61.50000
3  1.17899  1.22638  83.00000  62.25000
3  1.17926  1.22674  84.00000  63.00000
3  1.17953  1.22709  85.00000  63.75000
3  1.17980  1.22745  86.00000  64.50000
3  1.18007  1.22779  87.00000  65.25000
3  1.18033  1.22814  88.00000  66.00000
3  1.18059  1.22848  89.00000  66.75000
3  1.18084  1.22881  90.00000  67.50000
3  1.18110  1.22914  91.00000  68.25000
3  1.18135  1.22947  92.00000  69.00000
3  1.18160  1.22980  93.00000  69.75000
3  1.18184  1.23012  94.00000  70.50000
3  1.18208  1.23044  95.00000  71.25000
3  1.18232  1.23075  96.00000  72.00000
3  1.18256  1.23106  97.00000  72.75000
3  1.18280  1.23137  98.00000  73.50000
3  1.18303  1.23168  99.00000  74.25000
3  1.18326  1.23198  100.00000  75.00000
4  1.03770  1.02486  0.00000  0.00000
4  1.04642  1.07431  0.50000  1.00000
4  1.06446  1.09866  1.00000  2.00000
4  1.07521  1.11304  1.50000  3.00000
4  1.08289  1.12328  2.00000  4.00000
4  1.08887  1.13124  2.50000  5.00000
4  1.09377  1.13775  3.00000  6.00000
4  1.09792  1.14327  3.50000  7.00000
4  1.10151  1.14804  4.00000  8.00000
4  1.10469  1.15226  4.50000  9.00000
4  1.10753  1.15603  5.00000  10.00000
4  1.11011  1.15945  5.50000  11.00000
4  1.11246  1.16257  6.00000  12.00000
4  1.11462  1.16543  6.50000  13.00000
4  1.11663  1.16809  7.00000  14.00000
4  1.11849  1.17056  7.50000  15.00000
4  1.12024  1.17288  8.00000  16.00000
4  1.12188  1.17505  8.50000  17.00000
4  1.12343  1.17710  9.00000  18.00000
4  1.12489  1.17904  9.50000  19.00000
4  1.12628  1.18088  10.00000  20.00000
4  1.12760  1.18263  10.50000  21.00000
4  1.12886  1.18430  11.00000  22.00000
4  1.13006  1.18590  11.50000  23.00000
4  1.13122  1.18742  12.00000  24.00000
4  1.13232  1.18889  12.50000  25.00000
4  1.13339  1.19030  13.00000  26.00000
4  1.13441  1.19165  13.50000  27.00000
4  1.13539  1.19296  14.00000  28.00000
4  1.13635  1.19422  14.50000  29.00000
4  1.13726  1.19543  15.00000  30.00000
4  1.13815  1.19661  15.50000  31.00000
4  1.13901  1.19775  16.00000  32.00000
4  1.13985  1.19885  16.50000  33.00000
4  1.14066  1.19993  17.00000  34.00000
4  1.14144  1.20097  17.50000  35.00000
4  1.14221  1.20198  18.00000  36.00000
4  1.14295  1.20296  18.50000  37.00000
4  1.14367  1.20392  19.00000  38.00000
4  1.14438  1.20485  19.50000  39.00000
4  1.14506  1.20576  20.00000  40.00000
4  1.14573  1.20665  20.50000  41.00000
4  1.14639  1.20751  21.00000  42.00000
4  1.14703  1.20836  21.50000  43.00000
4  1.14765  1.20918  22.00000  44.00000
4  1.14826  1.20999  22.50000  45.00000
4  1.14885  1.21078  23.00000  46.00000
4  1.14944  1.21155  23.50000  47.00000
4  1.15001  1.21231  24.00000  48.00000
4  1.15057  1.21305  24.50000  49.00000
4  1.15112  1.21377  25.00000  50.00000
4  1.15165  1.21448  25.50000  51.00000
4  1.15218  1.21518  26.00000  52.00000
4  1.15270  1.21587  26.50000  53.00000
4  1.15320  1.21654  27.00000  54.00000
4  1.15370  1.21720  27.50000  55.00000
4  1.15419  1.21784  28.00000  56.00000
4  1.15467  1.21848  28.50000  57.00000
4  1.15514  1.21910  29.00000  58.00000
4  1.15561  1.21972  29.50000  59.00000
4  1.15606  1.22032  30.00000  60.00000
4  1.15651  1.22091  30.50000  61.00000
4  1.15695  1.22150  31.00000  62.00000
4  1.15739  1.22207  31.50000  63.00000
4  1.15781  1.22264  32.00000  64.00000
4  1.15823  1.22320  32.50000  65.00000
4  1.15865  1.22374  33.00000  66.00000
4  1.15906  1.22428  33.50000  67.00000
4  1.15946  1.22482  34.00000  68.00000
4  1.15985  1.22534  34.50000  69.00000
4  1.16025  1.22586  35.00000  70.00000
4  1.16063  1.22637  35.50000  71.00000
4  1.16101  1.22687  36.00000  72.00000
4  1.16138  1.22736  36.50000  73.00000
4  1.16175  1.22785  37.00000  74.00000
4  1.16212  1.22834  37.50000  75.00000
4  1.16248  1.22881  38.00000  76.00000
4  1.16283  1.22928  38.50000  77.00000
4  1.16318  1.22974  39.00000  78.00000
4  1.16353  1.23020  39.50000  79.00000
4  1.16387  1.23065  40.00000  80.00000
4  1.16421  1.23110  40.50000  81.00000
4  1.16454  1.23154  41.00000  82.00000
4  1.16487  1.23198  41.50000  83.00000
4  1.16519  1.23241  42.00000  84.00000
4  1.16551  1.23283  42.50000  85.00000
4  1.16583  1.23325  43.00000  86.00000
4  1.16615  1.23367  43.50000  87.00000
4  1.16646  1.23408  44.00000  88.00000
4  1.16676  1.23448  44.50000  89.00000
4  1.16707  1.23488  45.00000  90.00000
4  1.16737  1.23528  45.50000  91.00000
4  1.16766  1.23567  46.00000  92.00000
4  1.16796  1.23606  46.50000  93.00000
4  1.16825  1.23645  47.00000  94.00000
4  1.16853  1.23683  47.50000  95.00000
4  1.16882  1.23720  48.00000  96.00000
4  1.16910  1.23757  48.50000  97.00000
4  1.16938  1.23794  49.00000  98.00000
4  1.16965  1.23831  49.50000  99.00000
4  1.16993  1.23867  50.00000  100.00000
5  1.03770  1.02486  0.00000  0.00000
5  1.08206  1.09209  1.00000  0.50000
5  1.09727  1.11133  2.00000  1.00000
5  1.10619  1.12261  3.00000  1.50000
5  1.11251  1.13062  4.00000  2.00000
5  1.11742  1.13683  5.00000  2.50000
5  1.12144  1.14191  6.00000  3.00000
5  1.12483  1.14621  7.00000  3.50000
5  1.12777  1.14993  8.00000  4.00000
5  1.13036  1.15321  9.00000  4.50000
5  1.13268  1.15615  10.00000  5.00000
5  1.13478  1.15880  11.00000  5.50000
5  1.13670  1.16123  12.00000  6.00000
5  1.13846  1.16346  13.00000  6.50000
5  1.14009  1.16552  14.00000  7.00000
5  1.14161  1.16745  15.00000  7.50000
5  1.14303  1.16925  16.00000  8.00000
5  1.14437  1.17094  17.00000  8.50000
5  1.14563  1.17253  18.00000  9.00000
5  1.14682  1.17404  19.00000  9.50000
5  1.14795  1.17547  20.00000  10.00000
5  1.14902  1.17683  21.00000  10.50000
5  1.15005  1.17813  22.00000  11.00000
5  1.15103  1.17936  23.00000  11.50000
5  1.15196  1.18055  24.00000  12.00000
5  1.15286  1.18169  25.00000  12.50000
5  1.15373  1.18278  26.00000  13.00000
5  1.15456  1.18384  27.00000  13.50000
5  1.15536  1.18485  28.00000  14.00000
5  1.15613  1.18583  29.00000  14.50000
5  1.15688  1.18677  30.00000  15.00000
5  1.15760  1.18769  31.00000  15.50000
5  1.15830  1.18857  32.00000  16.00000
5  1.15898  1.18943  33.00000  16.50000
5  1.15964  1.19026  34.00000  17.00000
5  1.16027  1.19107  35.00000  17.50000
5  1.16090  1.19186  36.00000  18.00000
5  1.16150  1.19262  37.00000  18.50000
5  1.16209  1.19336  38.00000  19.00000
5  1.16266  1.19409  39.00000  19.50000
5  1.16322  1.19480  40.00000  20.00000
5  1.16376  1.19548  41.00000  20.50000
5  1.16429  1.19616  42.00000  21.00000
5  1.16481  1.19681  43.00000  21.50000
5  1.16532  1.19745  44.00000  22.00000
5  1.16581  1.19808  45.00000  22.50000
5  1.16629  1.19869  46.00000  23.00000
5  1.16677  1.19929  47.00000  23.50000
5  1.16723  1.19988  48.00000  24.00000
5  1.16769  1.20045  49.00000  24.50000
5  1.16813  1.20102  50.00000  25.00000
5  1.16857  1.20157  51.00000  25.50000
5  1.16900  1.20211  52.00000  26.00000
5  1.16942  1.20264  53.00000  26.50000
5  1.16983  1.20316  54.00000  27.00000
5  1.17023  1.20368  55.00000  27.50000
5  1.17063  1.20418  56.00000  28.00000
5  1.17102  1.20467  57.00000  28.50000
5  1.17140  1.20516  58.00000  29.00000
5  1.17178  1.20563  59.00000  29.50000
5  1.17215  1.20610  60.00000  30.00000
5  1.17251  1.20656  61.00000  30.50000
5  1.17287  1.20702  62.00000  31.00000
5  1.17322  1.20746  63.00000  31.50000
5  1.17357  1.20790  64.00000  32.00000
5  1.17391  1.20833  65.00000  32.50000
5  1.17425  1.20876  66.00000  33.00000
5  1.17458  1.20918  67.00000  33.50000
5  1.17490  1.20959  68.00000  34.00000
5  1.17523  1.21000  69.00000  34.50000
5  1.17554  1.21040  70.00000  35.00000
5  1.17586  1.21080  71.00000  35.50000
5  1.17616  1.21119  72.00000  36.00000
5  1.17647  1.21157  73.00000  36.50000
5  1.17677  1.21195  74.00000  37.00000
5  1.17706  1.21232  75.00000  37.50000
5  1.17736  1.21269  76.00000  38.00000
5  1.17764  1.21306  77.00000  38.50000
5  1.17793  1.21342  78.00000  39.00000
5  1.17821  1.21377  79.00000  39.50000
5  1.17849  1.21412  80.00000  40.00000
5  1.17876  1.21447  81.00000  40.50000
5  1.17903  1.21481  82.00000  41.00000
5  1.17930  1.21515  83.00000  41.50000
5  1.17956  1.21549  84.00000  42.00000
5  1.17982  1.21582  85.00000  42.50000
5  1.18008  1.21614  86.00000  43.00000
5  1.18033  1.21646  87.00000  43.50000
5  1.18058  1.21678  88.00000  44.00000
5  1.18083  1.21710  89.00000  44.50000
5  1.18108  1.21741  90.00000  45.00000
5  1.18132  1.21772  91.00000  45.50000
5  1.18156  1.21802  92.00000  46.00000
5  1.18180  1.21832  93.00000  46.50000
5  1.18204  1.21862  94.00000  47.00000
5  1.18227  1.21892  95.00000  47.50000
5  1.18250  1.21921  96.00000  48.00000
5  1.18273  1.21950  97.00000  48.50000
5  1.18296  1.21978  98.00000  49.00000
5  1.18318  1.22007  99.00000  49.50000
5  1.18340  1.22035  100.00000  50.00000
