# Supplementary material for: Regional biaxial mechanical data of the mitral and tricuspid valve anterior leaflets
Source: Data Brief. 2019 May 22;24:103961. doi: 10.1016/j.dib.2019.103961 (PMC6545396; doi:10.1016/j.dib.2019.103961)
Supplement: Multimedia component 2 [file mmc2.zip › NewTextFiles/regional_data_MVAL116-B.txt]

0.540 
3.80 
1  1.01196  1.03541  0.00000  0.00000
1  1.04832  1.07750  1.00000  1.00000
1  1.06492  1.10094  2.00000  2.00000
1  1.07466  1.11482  3.00000  3.00000
1  1.08158  1.12472  4.00000  4.00000
1  1.08696  1.13241  5.00000  5.00000
1  1.09135  1.13871  6.00000  6.00000
1  1.09507  1.14404  7.00000  7.00000
1  1.09829  1.14867  8.00000  8.00000
1  1.10113  1.15275  9.00000  9.00000
1  1.10367  1.15640  10.00000  10.00000
1  1.10597  1.15970  11.00000  11.00000
1  1.10807  1.16272  12.00000  12.00000
1  1.11000  1.16550  13.00000  13.00000
1  1.11178  1.16807  14.00000  14.00000
1  1.11345  1.17046  15.00000  15.00000
1  1.11501  1.17270  16.00000  16.00000
1  1.11647  1.17481  17.00000  17.00000
1  1.11785  1.17679  18.00000  18.00000
1  1.11915  1.17867  19.00000  19.00000
1  1.12039  1.18045  20.00000  20.00000
1  1.12157  1.18215  21.00000  21.00000
1  1.12269  1.18376  22.00000  22.00000
1  1.12377  1.18531  23.00000  23.00000
1  1.12479  1.18679  24.00000  24.00000
1  1.12578  1.18820  25.00000  25.00000
1  1.12673  1.18957  26.00000  26.00000
1  1.12764  1.19088  27.00000  27.00000
1  1.12851  1.19214  28.00000  28.00000
1  1.12936  1.19336  29.00000  29.00000
1  1.13018  1.19454  30.00000  30.00000
1  1.13097  1.19568  31.00000  31.00000
1  1.13174  1.19678  32.00000  32.00000
1  1.13248  1.19785  33.00000  33.00000
1  1.13320  1.19889  34.00000  34.00000
1  1.13390  1.19990  35.00000  35.00000
1  1.13458  1.20088  36.00000  36.00000
1  1.13524  1.20183  37.00000  37.00000
1  1.13589  1.20276  38.00000  38.00000
1  1.13651  1.20366  39.00000  39.00000
1  1.13713  1.20454  40.00000  40.00000
1  1.13772  1.20540  41.00000  41.00000
1  1.13830  1.20624  42.00000  42.00000
1  1.13887  1.20706  43.00000  43.00000
1  1.13943  1.20786  44.00000  44.00000
1  1.13997  1.20864  45.00000  45.00000
1  1.14050  1.20940  46.00000  46.00000
1  1.14102  1.21015  47.00000  47.00000
1  1.14153  1.21088  48.00000  48.00000
1  1.14203  1.21160  49.00000  49.00000
1  1.14251  1.21230  50.00000  50.00000
1  1.14299  1.21299  51.00000  51.00000
1  1.14346  1.21367  52.00000  52.00000
1  1.14392  1.21433  53.00000  53.00000
1  1.14437  1.21498  54.00000  54.00000
1  1.14481  1.21562  55.00000  55.00000
1  1.14525  1.21624  56.00000  56.00000
1  1.14568  1.21686  57.00000  57.00000
1  1.14610  1.21746  58.00000  58.00000
1  1.14651  1.21806  59.00000  59.00000
1  1.14692  1.21864  60.00000  60.00000
1  1.14731  1.21922  61.00000  61.00000
1  1.14771  1.21978  62.00000  62.00000
1  1.14809  1.22034  63.00000  63.00000
1  1.14847  1.22089  64.00000  64.00000
1  1.14885  1.22143  65.00000  65.00000
1  1.14922  1.22196  66.00000  66.00000
1  1.14958  1.22248  67.00000  67.00000
1  1.14994  1.22300  68.00000  68.00000
1  1.15029  1.22350  69.00000  69.00000
1  1.15064  1.22401  70.00000  70.00000
1  1.15098  1.22450  71.00000  71.00000
1  1.15132  1.22499  72.00000  72.00000
1  1.15165  1.22547  73.00000  73.00000
1  1.15198  1.22594  74.00000  74.00000
1  1.15230  1.22641  75.00000  75.00000
1  1.15262  1.22687  76.00000  76.00000
1  1.15294  1.22732  77.00000  77.00000
1  1.15325  1.22777  78.00000  78.00000
1  1.15356  1.22821  79.00000  79.00000
1  1.15386  1.22865  80.00000  80.00000
1  1.15416  1.22908  81.00000  81.00000
1  1.15446  1.22951  82.00000  82.00000
1  1.15475  1.22993  83.00000  83.00000
1  1.15504  1.23035  84.00000  84.00000
1  1.15533  1.23076  85.00000  85.00000
1  1.15561  1.23117  86.00000  86.00000
1  1.15589  1.23157  87.00000  87.00000
1  1.15616  1.23197  88.00000  88.00000
1  1.15644  1.23236  89.00000  89.00000
1  1.15671  1.23275  90.00000  90.00000
1  1.15697  1.23313  91.00000  91.00000
1  1.15724  1.23351  92.00000  92.00000
1  1.15750  1.23389  93.00000  93.00000
1  1.15776  1.23426  94.00000  94.00000
1  1.15801  1.23463  95.00000  95.00000
1  1.15826  1.23499  96.00000  96.00000
1  1.15851  1.23535  97.00000  97.00000
1  1.15876  1.23571  98.00000  98.00000
1  1.15901  1.23606  99.00000  99.00000
1  1.15925  1.23641  100.00000  100.00000
2  1.01196  1.03541  0.00000  0.00000
2  1.03493  1.07683  0.75000  1.00000
2  1.05166  1.10009  1.50000  2.00000
2  1.06151  1.11386  2.25000  3.00000
2  1.06852  1.12368  3.00000  4.00000
2  1.07397  1.13131  3.75000  5.00000
2  1.07842  1.13755  4.50000  6.00000
2  1.08219  1.14284  5.25000  7.00000
2  1.08546  1.14743  6.00000  8.00000
2  1.08834  1.15147  6.75000  9.00000
2  1.09092  1.15509  7.50000  10.00000
2  1.09325  1.15837  8.25000  11.00000
2  1.09538  1.16136  9.00000  12.00000
2  1.09734  1.16411  9.75000  13.00000
2  1.09915  1.16666  10.50000  14.00000
2  1.10084  1.16904  11.25000  15.00000
2  1.10242  1.17126  12.00000  16.00000
2  1.10391  1.17335  12.75000  17.00000
2  1.10531  1.17531  13.50000  18.00000
2  1.10663  1.17718  14.25000  19.00000
2  1.10789  1.17894  15.00000  20.00000
2  1.10908  1.18062  15.75000  21.00000
2  1.11022  1.18223  16.50000  22.00000
2  1.11131  1.18376  17.25000  23.00000
2  1.11236  1.18522  18.00000  24.00000
2  1.11336  1.18663  18.75000  25.00000
2  1.11432  1.18798  19.50000  26.00000
2  1.11524  1.18928  20.25000  27.00000
2  1.11613  1.19053  21.00000  28.00000
2  1.11699  1.19174  21.75000  29.00000
2  1.11783  1.19291  22.50000  30.00000
2  1.11863  1.19404  23.25000  31.00000
2  1.11941  1.19514  24.00000  32.00000
2  1.12016  1.19620  24.75000  33.00000
2  1.12089  1.19723  25.50000  34.00000
2  1.12160  1.19822  26.25000  35.00000
2  1.12229  1.19920  27.00000  36.00000
2  1.12297  1.20014  27.75000  37.00000
2  1.12362  1.20106  28.50000  38.00000
2  1.12426  1.20195  29.25000  39.00000
2  1.12488  1.20283  30.00000  40.00000
2  1.12548  1.20368  30.75000  41.00000
2  1.12607  1.20451  31.50000  42.00000
2  1.12665  1.20532  32.25000  43.00000
2  1.12721  1.20611  33.00000  44.00000
2  1.12776  1.20689  33.75000  45.00000
2  1.12830  1.20765  34.50000  46.00000
2  1.12883  1.20839  35.25000  47.00000
2  1.12935  1.20911  36.00000  48.00000
2  1.12985  1.20982  36.75000  49.00000
2  1.13035  1.21052  37.50000  50.00000
2  1.13083  1.21120  38.25000  51.00000
2  1.13131  1.21187  39.00000  52.00000
2  1.13178  1.21253  39.75000  53.00000
2  1.13223  1.21317  40.50000  54.00000
2  1.13268  1.21381  41.25000  55.00000
2  1.13313  1.21443  42.00000  56.00000
2  1.13356  1.21504  42.75000  57.00000
2  1.13399  1.21564  43.50000  58.00000
2  1.13440  1.21623  44.25000  59.00000
2  1.13482  1.21681  45.00000  60.00000
2  1.13522  1.21738  45.75000  61.00000
2  1.13562  1.21794  46.50000  62.00000
2  1.13601  1.21849  47.25000  63.00000
2  1.13640  1.21903  48.00000  64.00000
2  1.13678  1.21957  48.75000  65.00000
2  1.13715  1.22009  49.50000  66.00000
2  1.13752  1.22061  50.25000  67.00000
2  1.13789  1.22112  51.00000  68.00000
2  1.13824  1.22163  51.75000  69.00000
2  1.13860  1.22212  52.50000  70.00000
2  1.13894  1.22261  53.25000  71.00000
2  1.13929  1.22310  54.00000  72.00000
2  1.13963  1.22357  54.75000  73.00000
2  1.13996  1.22404  55.50000  74.00000
2  1.14029  1.22450  56.25000  75.00000
2  1.14061  1.22496  57.00000  76.00000
2  1.14093  1.22541  57.75000  77.00000
2  1.14125  1.22586  58.50000  78.00000
2  1.14156  1.22630  59.25000  79.00000
2  1.14187  1.22673  60.00000  80.00000
2  1.14218  1.22716  60.75000  81.00000
2  1.14248  1.22758  61.50000  82.00000
2  1.14277  1.22800  62.25000  83.00000
2  1.14307  1.22841  63.00000  84.00000
2  1.14336  1.22882  63.75000  85.00000
2  1.14364  1.22922  64.50000  86.00000
2  1.14393  1.22962  65.25000  87.00000
2  1.14421  1.23002  66.00000  88.00000
2  1.14448  1.23041  66.75000  89.00000
2  1.14476  1.23079  67.50000  90.00000
2  1.14503  1.23117  68.25000  91.00000
2  1.14530  1.23155  69.00000  92.00000
2  1.14556  1.23192  69.75000  93.00000
2  1.14583  1.23229  70.50000  94.00000
2  1.14608  1.23266  71.25000  95.00000
2  1.14634  1.23302  72.00000  96.00000
2  1.14660  1.23338  72.75000  97.00000
2  1.14685  1.23373  73.50000  98.00000
2  1.14710  1.23408  74.25000  99.00000
2  1.14734  1.23443  75.00000  100.00000
3  1.01196  1.03541  0.00000  0.00000
3  1.04816  1.09640  1.00000  0.75000
3  1.06413  1.11683  2.00000  1.50000
3  1.07350  1.12882  3.00000  2.25000
3  1.08015  1.13734  4.00000  3.00000
3  1.08532  1.14396  5.00000  3.75000
3  1.08954  1.14937  6.00000  4.50000
3  1.09312  1.15394  7.00000  5.25000
3  1.09621  1.15791  8.00000  6.00000
3  1.09894  1.16140  9.00000  6.75000
3  1.10138  1.16453  10.00000  7.50000
3  1.10359  1.16736  11.00000  8.25000
3  1.10561  1.16995  12.00000  9.00000
3  1.10747  1.17233  13.00000  9.75000
3  1.10918  1.17453  14.00000  10.50000
3  1.11078  1.17658  15.00000  11.25000
3  1.11228  1.17849  16.00000  12.00000
3  1.11369  1.18030  17.00000  12.75000
3  1.11501  1.18199  18.00000  13.50000
3  1.11627  1.18360  19.00000  14.25000
3  1.11746  1.18512  20.00000  15.00000
3  1.11859  1.18657  21.00000  15.75000
3  1.11967  1.18796  22.00000  16.50000
3  1.12070  1.18928  23.00000  17.25000
3  1.12169  1.19054  24.00000  18.00000
3  1.12263  1.19176  25.00000  18.75000
3  1.12354  1.19292  26.00000  19.50000
3  1.12442  1.19404  27.00000  20.25000
3  1.12526  1.19512  28.00000  21.00000
3  1.12608  1.19617  29.00000  21.75000
3  1.12686  1.19717  30.00000  22.50000
3  1.12762  1.19815  31.00000  23.25000
3  1.12836  1.19909  32.00000  24.00000
3  1.12907  1.20001  33.00000  24.75000
3  1.12977  1.20089  34.00000  25.50000
3  1.13044  1.20176  35.00000  26.25000
3  1.13109  1.20259  36.00000  27.00000
3  1.13173  1.20341  37.00000  27.75000
3  1.13235  1.20420  38.00000  28.50000
3  1.13295  1.20497  39.00000  29.25000
3  1.13354  1.20572  40.00000  30.00000
3  1.13411  1.20646  41.00000  30.75000
3  1.13467  1.20718  42.00000  31.50000
3  1.13522  1.20787  43.00000  32.25000
3  1.13575  1.20856  44.00000  33.00000
3  1.13627  1.20923  45.00000  33.75000
3  1.13678  1.20988  46.00000  34.50000
3  1.13728  1.21052  47.00000  35.25000
3  1.13777  1.21114  48.00000  36.00000
3  1.13825  1.21176  49.00000  36.75000
3  1.13872  1.21236  50.00000  37.50000
3  1.13917  1.21295  51.00000  38.25000
3  1.13963  1.21352  52.00000  39.00000
3  1.14007  1.21409  53.00000  39.75000
3  1.14050  1.21465  54.00000  40.50000
3  1.14093  1.21519  55.00000  41.25000
3  1.14134  1.21573  56.00000  42.00000
3  1.14176  1.21625  57.00000  42.75000
3  1.14216  1.21677  58.00000  43.50000
3  1.14256  1.21728  59.00000  44.25000
3  1.14295  1.21778  60.00000  45.00000
3  1.14333  1.21827  61.00000  45.75000
3  1.14371  1.21875  62.00000  46.50000
3  1.14408  1.21923  63.00000  47.25000
3  1.14444  1.21970  64.00000  48.00000
3  1.14480  1.22016  65.00000  48.75000
3  1.14516  1.22061  66.00000  49.50000
3  1.14551  1.22106  67.00000  50.25000
3  1.14585  1.22150  68.00000  51.00000
3  1.14619  1.22193  69.00000  51.75000
3  1.14652  1.22236  70.00000  52.50000
3  1.14685  1.22278  71.00000  53.25000
3  1.14718  1.22320  72.00000  54.00000
3  1.14750  1.22361  73.00000  54.75000
3  1.14781  1.22401  74.00000  55.50000
3  1.14812  1.22441  75.00000  56.25000
3  1.14843  1.22481  76.00000  57.00000
3  1.14873  1.22519  77.00000  57.75000
3  1.14903  1.22558  78.00000  58.50000
3  1.14933  1.22596  79.00000  59.25000
3  1.14962  1.22633  80.00000  60.00000
3  1.14991  1.22670  81.00000  60.75000
3  1.15019  1.22706  82.00000  61.50000
3  1.15048  1.22742  83.00000  62.25000
3  1.15075  1.22778  84.00000  63.00000
3  1.15103  1.22813  85.00000  63.75000
3  1.15130  1.22848  86.00000  64.50000
3  1.15157  1.22882  87.00000  65.25000
3  1.15183  1.22916  88.00000  66.00000
3  1.15209  1.22950  89.00000  66.75000
3  1.15235  1.22983  90.00000  67.50000
3  1.15261  1.23016  91.00000  68.25000
3  1.15286  1.23049  92.00000  69.00000
3  1.15311  1.23081  93.00000  69.75000
3  1.15336  1.23112  94.00000  70.50000
3  1.15361  1.23144  95.00000  71.25000
3  1.15385  1.23175  96.00000  72.00000
3  1.15409  1.23206  97.00000  72.75000
3  1.15433  1.23236  98.00000  73.50000
3  1.15457  1.23267  99.00000  74.25000
3  1.15480  1.23296  100.00000  75.00000
4  1.01196  1.03541  0.00000  0.00000
4  1.02052  1.08411  0.50000  1.00000
4  1.03790  1.10669  1.00000  2.00000
4  1.04822  1.12002  1.50000  3.00000
4  1.05559  1.12951  2.00000  4.00000
4  1.06133  1.13688  2.50000  5.00000
4  1.06603  1.14291  3.00000  6.00000
4  1.07000  1.14802  3.50000  7.00000
4  1.07345  1.15244  4.00000  8.00000
4  1.07649  1.15635  4.50000  9.00000
4  1.07922  1.15984  5.00000  10.00000
4  1.08168  1.16300  5.50000  11.00000
4  1.08394  1.16589  6.00000  12.00000
4  1.08601  1.16854  6.50000  13.00000
4  1.08793  1.17100  7.00000  14.00000
4  1.08971  1.17329  7.50000  15.00000
4  1.09139  1.17544  8.00000  16.00000
4  1.09296  1.17745  8.50000  17.00000
4  1.09444  1.17935  9.00000  18.00000
4  1.09584  1.18114  9.50000  19.00000
4  1.09717  1.18284  10.00000  20.00000
4  1.09844  1.18447  10.50000  21.00000
4  1.09964  1.18601  11.00000  22.00000
4  1.10080  1.18749  11.50000  23.00000
4  1.10190  1.18890  12.00000  24.00000
4  1.10296  1.19026  12.50000  25.00000
4  1.10398  1.19156  13.00000  26.00000
4  1.10496  1.19281  13.50000  27.00000
4  1.10590  1.19402  14.00000  28.00000
4  1.10681  1.19519  14.50000  29.00000
4  1.10769  1.19631  15.00000  30.00000
4  1.10854  1.19740  15.50000  31.00000
4  1.10937  1.19846  16.00000  32.00000
4  1.11016  1.19948  16.50000  33.00000
4  1.11094  1.20047  17.00000  34.00000
4  1.11169  1.20144  17.50000  35.00000
4  1.11242  1.20237  18.00000  36.00000
4  1.11313  1.20328  18.50000  37.00000
4  1.11383  1.20417  19.00000  38.00000
4  1.11450  1.20503  19.50000  39.00000
4  1.11516  1.20587  20.00000  40.00000
4  1.11580  1.20669  20.50000  41.00000
4  1.11643  1.20749  21.00000  42.00000
4  1.11704  1.20828  21.50000  43.00000
4  1.11763  1.20904  22.00000  44.00000
4  1.11822  1.20979  22.50000  45.00000
4  1.11879  1.21052  23.00000  46.00000
4  1.11935  1.21123  23.50000  47.00000
4  1.11989  1.21193  24.00000  48.00000
4  1.12043  1.21262  24.50000  49.00000
4  1.12095  1.21329  25.00000  50.00000
4  1.12147  1.21395  25.50000  51.00000
4  1.12197  1.21459  26.00000  52.00000
4  1.12247  1.21523  26.50000  53.00000
4  1.12295  1.21585  27.00000  54.00000
4  1.12343  1.21646  27.50000  55.00000
4  1.12390  1.21706  28.00000  56.00000
4  1.12436  1.21764  28.50000  57.00000
4  1.12481  1.21822  29.00000  58.00000
4  1.12525  1.21879  29.50000  59.00000
4  1.12569  1.21935  30.00000  60.00000
4  1.12612  1.21990  30.50000  61.00000
4  1.12654  1.22044  31.00000  62.00000
4  1.12696  1.22097  31.50000  63.00000
4  1.12737  1.22150  32.00000  64.00000
4  1.12777  1.22201  32.50000  65.00000
4  1.12816  1.22252  33.00000  66.00000
4  1.12856  1.22302  33.50000  67.00000
4  1.12894  1.22351  34.00000  68.00000
4  1.12932  1.22400  34.50000  69.00000
4  1.12969  1.22447  35.00000  70.00000
4  1.13006  1.22495  35.50000  71.00000
4  1.13043  1.22541  36.00000  72.00000
4  1.13078  1.22587  36.50000  73.00000
4  1.13114  1.22632  37.00000  74.00000
4  1.13149  1.22677  37.50000  75.00000
4  1.13183  1.22721  38.00000  76.00000
4  1.13217  1.22764  38.50000  77.00000
4  1.13250  1.22807  39.00000  78.00000
4  1.13284  1.22850  39.50000  79.00000
4  1.13316  1.22891  40.00000  80.00000
4  1.13349  1.22933  40.50000  81.00000
4  1.13380  1.22973  41.00000  82.00000
4  1.13412  1.23014  41.50000  83.00000
4  1.13443  1.23054  42.00000  84.00000
4  1.13474  1.23093  42.50000  85.00000
4  1.13504  1.23132  43.00000  86.00000
4  1.13534  1.23170  43.50000  87.00000
4  1.13564  1.23208  44.00000  88.00000
4  1.13593  1.23246  44.50000  89.00000
4  1.13622  1.23283  45.00000  90.00000
4  1.13651  1.23320  45.50000  91.00000
4  1.13679  1.23356  46.00000  92.00000
4  1.13707  1.23392  46.50000  93.00000
4  1.13735  1.23427  47.00000  94.00000
4  1.13763  1.23463  47.50000  95.00000
4  1.13790  1.23497  48.00000  96.00000
4  1.13817  1.23532  48.50000  97.00000
4  1.13844  1.23566  49.00000  98.00000
4  1.13870  1.23600  49.50000  99.00000
4  1.13896  1.23633  50.00000  100.00000
5  1.01196  1.03541  0.00000  0.00000
5  1.05102  1.10599  1.00000  0.50000
5  1.06600  1.12495  2.00000  1.00000
5  1.07478  1.13606  3.00000  1.50000
5  1.08102  1.14395  4.00000  2.00000
5  1.08586  1.15007  5.00000  2.50000
5  1.08981  1.15508  6.00000  3.00000
5  1.09316  1.15931  7.00000  3.50000
5  1.09606  1.16297  8.00000  4.00000
5  1.09861  1.16621  9.00000  4.50000
5  1.10090  1.16910  10.00000  5.00000
5  1.10297  1.17172  11.00000  5.50000
5  1.10486  1.17411  12.00000  6.00000
5  1.10659  1.17630  13.00000  6.50000
5  1.10820  1.17834  14.00000  7.00000
5  1.10970  1.18023  15.00000  7.50000
5  1.11110  1.18201  16.00000  8.00000
5  1.11242  1.18367  17.00000  8.50000
5  1.11366  1.18524  18.00000  9.00000
5  1.11483  1.18673  19.00000  9.50000
5  1.11595  1.18814  20.00000  10.00000
5  1.11701  1.18947  21.00000  10.50000
5  1.11802  1.19075  22.00000  11.00000
5  1.11898  1.19197  23.00000  11.50000
5  1.11991  1.19314  24.00000  12.00000
5  1.12079  1.19426  25.00000  12.50000
5  1.12164  1.19534  26.00000  13.00000
5  1.12246  1.19638  27.00000  13.50000
5  1.12325  1.19738  28.00000  14.00000
5  1.12401  1.19834  29.00000  14.50000
5  1.12475  1.19927  30.00000  15.00000
5  1.12546  1.20017  31.00000  15.50000
5  1.12615  1.20104  32.00000  16.00000
5  1.12682  1.20189  33.00000  16.50000
5  1.12747  1.20271  34.00000  17.00000
5  1.12810  1.20351  35.00000  17.50000
5  1.12871  1.20428  36.00000  18.00000
5  1.12931  1.20503  37.00000  18.50000
5  1.12988  1.20576  38.00000  19.00000
5  1.13045  1.20648  39.00000  19.50000
5  1.13100  1.20717  40.00000  20.00000
5  1.13153  1.20785  41.00000  20.50000
5  1.13206  1.20851  42.00000  21.00000
5  1.13257  1.20916  43.00000  21.50000
5  1.13307  1.20979  44.00000  22.00000
5  1.13356  1.21041  45.00000  22.50000
5  1.13403  1.21101  46.00000  23.00000
5  1.13450  1.21160  47.00000  23.50000
5  1.13496  1.21218  48.00000  24.00000
5  1.13541  1.21275  49.00000  24.50000
5  1.13584  1.21330  50.00000  25.00000
5  1.13627  1.21385  51.00000  25.50000
5  1.13670  1.21438  52.00000  26.00000
5  1.13711  1.21490  53.00000  26.50000
5  1.13752  1.21542  54.00000  27.00000
5  1.13791  1.21592  55.00000  27.50000
5  1.13831  1.21642  56.00000  28.00000
5  1.13869  1.21690  57.00000  28.50000
5  1.13907  1.21738  58.00000  29.00000
5  1.13944  1.21785  59.00000  29.50000
5  1.13980  1.21831  60.00000  30.00000
5  1.14016  1.21876  61.00000  30.50000
5  1.14052  1.21921  62.00000  31.00000
5  1.14086  1.21965  63.00000  31.50000
5  1.14121  1.22008  64.00000  32.00000
5  1.14154  1.22051  65.00000  32.50000
5  1.14187  1.22093  66.00000  33.00000
5  1.14220  1.22134  67.00000  33.50000
5  1.14252  1.22175  68.00000  34.00000
5  1.14284  1.22215  69.00000  34.50000
5  1.14315  1.22254  70.00000  35.00000
5  1.14346  1.22293  71.00000  35.50000
5  1.14376  1.22332  72.00000  36.00000
5  1.14406  1.22370  73.00000  36.50000
5  1.14436  1.22407  74.00000  37.00000
5  1.14465  1.22444  75.00000  37.50000
5  1.14494  1.22480  76.00000  38.00000
5  1.14522  1.22516  77.00000  38.50000
5  1.14550  1.22552  78.00000  39.00000
5  1.14578  1.22587  79.00000  39.50000
5  1.14605  1.22621  80.00000  40.00000
5  1.14632  1.22655  81.00000  40.50000
5  1.14659  1.22689  82.00000  41.00000
5  1.14685  1.22722  83.00000  41.50000
5  1.14711  1.22755  84.00000  42.00000
5  1.14737  1.22788  85.00000  42.50000
5  1.14762  1.22820  86.00000  43.00000
5  1.14787  1.22852  87.00000  43.50000
5  1.14812  1.22883  88.00000  44.00000
5  1.14837  1.22914  89.00000  44.50000
5  1.14861  1.22945  90.00000  45.00000
5  1.14885  1.22975  91.00000  45.50000
5  1.14909  1.23005  92.00000  46.00000
5  1.14932  1.23035  93.00000  46.50000
5  1.14955  1.23064  94.00000  47.00000
5  1.14978  1.23093  95.00000  47.50000
5  1.15001  1.23122  96.00000  48.00000
5  1.15024  1.23151  97.00000  48.50000
5  1.15046  1.23179  98.00000  49.00000
5  1.15068  1.23207  99.00000  49.50000
5  1.15090  1.23234  100.00000  50.00000
