# Supplementary material for: Regional biaxial mechanical data of the mitral and tricuspid valve anterior leaflets
Source: Data Brief. 2019 May 22;24:103961. doi: 10.1016/j.dib.2019.103961 (PMC6545396; doi:10.1016/j.dib.2019.103961)
Supplement: Multimedia component 2 [file mmc2.zip › NewTextFiles/regional_data_MVAL116-C.txt]

0.793 
3.80 
1  0.97814  1.01544  0.00000  0.00000
1  1.01077  1.06299  1.00000  1.00000
1  1.03284  1.08503  2.00000  2.00000
1  1.04592  1.09803  3.00000  3.00000
1  1.05525  1.10729  4.00000  4.00000
1  1.06251  1.11448  5.00000  5.00000
1  1.06845  1.12036  6.00000  6.00000
1  1.07348  1.12534  7.00000  7.00000
1  1.07785  1.12965  8.00000  8.00000
1  1.08170  1.13346  9.00000  9.00000
1  1.08514  1.13687  10.00000  10.00000
1  1.08826  1.13995  11.00000  11.00000
1  1.09111  1.14277  12.00000  12.00000
1  1.09373  1.14536  13.00000  13.00000
1  1.09615  1.14775  14.00000  14.00000
1  1.09841  1.14999  15.00000  15.00000
1  1.10053  1.15208  16.00000  16.00000
1  1.10252  1.15404  17.00000  17.00000
1  1.10439  1.15589  18.00000  18.00000
1  1.10616  1.15764  19.00000  19.00000
1  1.10784  1.15930  20.00000  20.00000
1  1.10944  1.16088  21.00000  21.00000
1  1.11097  1.16239  22.00000  22.00000
1  1.11243  1.16383  23.00000  23.00000
1  1.11382  1.16520  24.00000  24.00000
1  1.11516  1.16653  25.00000  25.00000
1  1.11645  1.16780  26.00000  26.00000
1  1.11768  1.16902  27.00000  27.00000
1  1.11888  1.17020  28.00000  28.00000
1  1.12003  1.17133  29.00000  29.00000
1  1.12114  1.17243  30.00000  30.00000
1  1.12222  1.17350  31.00000  31.00000
1  1.12326  1.17452  32.00000  32.00000
1  1.12427  1.17552  33.00000  33.00000
1  1.12525  1.17649  34.00000  34.00000
1  1.12620  1.17743  35.00000  35.00000
1  1.12712  1.17834  36.00000  36.00000
1  1.12802  1.17923  37.00000  37.00000
1  1.12890  1.18009  38.00000  38.00000
1  1.12975  1.18093  39.00000  39.00000
1  1.13058  1.18175  40.00000  40.00000
1  1.13139  1.18255  41.00000  41.00000
1  1.13218  1.18334  42.00000  42.00000
1  1.13295  1.18410  43.00000  43.00000
1  1.13371  1.18484  44.00000  44.00000
1  1.13445  1.18557  45.00000  45.00000
1  1.13517  1.18628  46.00000  46.00000
1  1.13587  1.18698  47.00000  47.00000
1  1.13656  1.18766  48.00000  48.00000
1  1.13724  1.18833  49.00000  49.00000
1  1.13790  1.18899  50.00000  50.00000
1  1.13855  1.18963  51.00000  51.00000
1  1.13919  1.19026  52.00000  52.00000
1  1.13982  1.19087  53.00000  53.00000
1  1.14043  1.19148  54.00000  54.00000
1  1.14103  1.19207  55.00000  55.00000
1  1.14163  1.19266  56.00000  56.00000
1  1.14221  1.19323  57.00000  57.00000
1  1.14278  1.19380  58.00000  58.00000
1  1.14334  1.19435  59.00000  59.00000
1  1.14389  1.19489  60.00000  60.00000
1  1.14443  1.19543  61.00000  61.00000
1  1.14497  1.19596  62.00000  62.00000
1  1.14549  1.19648  63.00000  63.00000
1  1.14601  1.19699  64.00000  64.00000
1  1.14652  1.19749  65.00000  65.00000
1  1.14702  1.19798  66.00000  66.00000
1  1.14751  1.19847  67.00000  67.00000
1  1.14800  1.19895  68.00000  68.00000
1  1.14848  1.19942  69.00000  69.00000
1  1.14895  1.19989  70.00000  70.00000
1  1.14942  1.20035  71.00000  71.00000
1  1.14988  1.20080  72.00000  72.00000
1  1.15033  1.20125  73.00000  73.00000
1  1.15078  1.20169  74.00000  74.00000
1  1.15122  1.20213  75.00000  75.00000
1  1.15165  1.20256  76.00000  76.00000
1  1.15208  1.20298  77.00000  77.00000
1  1.15251  1.20340  78.00000  78.00000
1  1.15292  1.20381  79.00000  79.00000
1  1.15334  1.20422  80.00000  80.00000
1  1.15374  1.20462  81.00000  81.00000
1  1.15415  1.20502  82.00000  82.00000
1  1.15455  1.20541  83.00000  83.00000
1  1.15494  1.20580  84.00000  84.00000
1  1.15533  1.20618  85.00000  85.00000
1  1.15571  1.20656  86.00000  86.00000
1  1.15609  1.20694  87.00000  87.00000
1  1.15647  1.20731  88.00000  88.00000
1  1.15684  1.20768  89.00000  89.00000
1  1.15720  1.20804  90.00000  90.00000
1  1.15757  1.20840  91.00000  91.00000
1  1.15793  1.20875  92.00000  92.00000
1  1.15828  1.20910  93.00000  93.00000
1  1.15863  1.20945  94.00000  94.00000
1  1.15898  1.20979  95.00000  95.00000
1  1.15932  1.21013  96.00000  96.00000
1  1.15966  1.21047  97.00000  97.00000
1  1.16000  1.21080  98.00000  98.00000
1  1.16033  1.21113  99.00000  99.00000
1  1.16066  1.21145  100.00000  100.00000
2  0.97814  1.01544  0.00000  0.00000
2  1.01122  1.06419  0.75000  1.00000
2  1.03199  1.08639  1.50000  2.00000
2  1.04427  1.09948  2.25000  3.00000
2  1.05302  1.10879  3.00000  4.00000
2  1.05982  1.11603  3.75000  5.00000
2  1.06539  1.12195  4.50000  6.00000
2  1.07010  1.12696  5.25000  7.00000
2  1.07418  1.13130  6.00000  8.00000
2  1.07779  1.13514  6.75000  9.00000
2  1.08101  1.13856  7.50000  10.00000
2  1.08393  1.14167  8.25000  11.00000
2  1.08660  1.14450  9.00000  12.00000
2  1.08905  1.14710  9.75000  13.00000
2  1.09132  1.14952  10.50000  14.00000
2  1.09343  1.15177  11.25000  15.00000
2  1.09541  1.15387  12.00000  16.00000
2  1.09727  1.15584  12.75000  17.00000
2  1.09902  1.15770  13.50000  18.00000
2  1.10068  1.15947  14.25000  19.00000
2  1.10226  1.16114  15.00000  20.00000
2  1.10375  1.16273  15.75000  21.00000
2  1.10518  1.16424  16.50000  22.00000
2  1.10654  1.16569  17.25000  23.00000
2  1.10785  1.16708  18.00000  24.00000
2  1.10910  1.16841  18.75000  25.00000
2  1.11030  1.16969  19.50000  26.00000
2  1.11146  1.17092  20.25000  27.00000
2  1.11258  1.17210  21.00000  28.00000
2  1.11365  1.17325  21.75000  29.00000
2  1.11470  1.17435  22.50000  30.00000
2  1.11570  1.17542  23.25000  31.00000
2  1.11668  1.17646  24.00000  32.00000
2  1.11762  1.17746  24.75000  33.00000
2  1.11854  1.17843  25.50000  34.00000
2  1.11943  1.17938  26.25000  35.00000
2  1.12029  1.18030  27.00000  36.00000
2  1.12113  1.18119  27.75000  37.00000
2  1.12195  1.18206  28.50000  38.00000
2  1.12275  1.18291  29.25000  39.00000
2  1.12352  1.18373  30.00000  40.00000
2  1.12428  1.18454  30.75000  41.00000
2  1.12502  1.18532  31.50000  42.00000
2  1.12574  1.18609  32.25000  43.00000
2  1.12645  1.18684  33.00000  44.00000
2  1.12714  1.18757  33.75000  45.00000
2  1.12782  1.18829  34.50000  46.00000
2  1.12848  1.18899  35.25000  47.00000
2  1.12912  1.18968  36.00000  48.00000
2  1.12976  1.19035  36.75000  49.00000
2  1.13038  1.19101  37.50000  50.00000
2  1.13098  1.19166  38.25000  51.00000
2  1.13158  1.19229  39.00000  52.00000
2  1.13216  1.19291  39.75000  53.00000
2  1.13274  1.19352  40.50000  54.00000
2  1.13330  1.19412  41.25000  55.00000
2  1.13385  1.19471  42.00000  56.00000
2  1.13440  1.19528  42.75000  57.00000
2  1.13493  1.19585  43.50000  58.00000
2  1.13546  1.19641  44.25000  59.00000
2  1.13597  1.19696  45.00000  60.00000
2  1.13648  1.19750  45.75000  61.00000
2  1.13698  1.19803  46.50000  62.00000
2  1.13747  1.19855  47.25000  63.00000
2  1.13796  1.19906  48.00000  64.00000
2  1.13843  1.19957  48.75000  65.00000
2  1.13890  1.20006  49.50000  66.00000
2  1.13936  1.20056  50.25000  67.00000
2  1.13982  1.20104  51.00000  68.00000
2  1.14027  1.20151  51.75000  69.00000
2  1.14071  1.20198  52.50000  70.00000
2  1.14114  1.20245  53.25000  71.00000
2  1.14157  1.20290  54.00000  72.00000
2  1.14200  1.20335  54.75000  73.00000
2  1.14241  1.20380  55.50000  74.00000
2  1.14283  1.20423  56.25000  75.00000
2  1.14323  1.20467  57.00000  76.00000
2  1.14363  1.20509  57.75000  77.00000
2  1.14403  1.20551  58.50000  78.00000
2  1.14442  1.20593  59.25000  79.00000
2  1.14481  1.20634  60.00000  80.00000
2  1.14519  1.20674  60.75000  81.00000
2  1.14557  1.20714  61.50000  82.00000
2  1.14594  1.20754  62.25000  83.00000
2  1.14631  1.20793  63.00000  84.00000
2  1.14667  1.20832  63.75000  85.00000
2  1.14703  1.20870  64.50000  86.00000
2  1.14738  1.20908  65.25000  87.00000
2  1.14773  1.20945  66.00000  88.00000
2  1.14808  1.20982  66.75000  89.00000
2  1.14842  1.21018  67.50000  90.00000
2  1.14876  1.21054  68.25000  91.00000
2  1.14910  1.21090  69.00000  92.00000
2  1.14943  1.21125  69.75000  93.00000
2  1.14976  1.21160  70.50000  94.00000
2  1.15009  1.21195  71.25000  95.00000
2  1.15041  1.21229  72.00000  96.00000
2  1.15073  1.21262  72.75000  97.00000
2  1.15104  1.21296  73.50000  98.00000
2  1.15135  1.21329  74.25000  99.00000
2  1.15166  1.21362  75.00000  100.00000
3  0.97814  1.01544  0.00000  0.00000
3  1.00741  1.06210  1.00000  0.75000
3  1.02994  1.08376  2.00000  1.50000
3  1.04334  1.09653  3.00000  2.25000
3  1.05291  1.10562  4.00000  3.00000
3  1.06035  1.11268  5.00000  3.75000
3  1.06645  1.11846  6.00000  4.50000
3  1.07162  1.12335  7.00000  5.25000
3  1.07609  1.12758  8.00000  6.00000
3  1.08005  1.13132  9.00000  6.75000
3  1.08358  1.13466  10.00000  7.50000
3  1.08679  1.13769  11.00000  8.25000
3  1.08971  1.14045  12.00000  9.00000
3  1.09240  1.14300  13.00000  9.75000
3  1.09490  1.14535  14.00000  10.50000
3  1.09722  1.14754  15.00000  11.25000
3  1.09939  1.14959  16.00000  12.00000
3  1.10143  1.15152  17.00000  12.75000
3  1.10336  1.15334  18.00000  13.50000
3  1.10518  1.15505  19.00000  14.25000
3  1.10690  1.15669  20.00000  15.00000
3  1.10855  1.15824  21.00000  15.75000
3  1.11012  1.15972  22.00000  16.50000
3  1.11161  1.16113  23.00000  17.25000
3  1.11305  1.16248  24.00000  18.00000
3  1.11442  1.16378  25.00000  18.75000
3  1.11575  1.16503  26.00000  19.50000
3  1.11702  1.16623  27.00000  20.25000
3  1.11824  1.16738  28.00000  21.00000
3  1.11943  1.16850  29.00000  21.75000
3  1.12057  1.16958  30.00000  22.50000
3  1.12167  1.17062  31.00000  23.25000
3  1.12275  1.17163  32.00000  24.00000
3  1.12378  1.17261  33.00000  24.75000
3  1.12479  1.17356  34.00000  25.50000
3  1.12577  1.17448  35.00000  26.25000
3  1.12672  1.17538  36.00000  27.00000
3  1.12764  1.17625  37.00000  27.75000
3  1.12854  1.17710  38.00000  28.50000
3  1.12942  1.17792  39.00000  29.25000
3  1.13027  1.17873  40.00000  30.00000
3  1.13110  1.17951  41.00000  30.75000
3  1.13192  1.18028  42.00000  31.50000
3  1.13271  1.18103  43.00000  32.25000
3  1.13349  1.18176  44.00000  33.00000
3  1.13424  1.18247  45.00000  33.75000
3  1.13499  1.18317  46.00000  34.50000
3  1.13571  1.18386  47.00000  35.25000
3  1.13642  1.18453  48.00000  36.00000
3  1.13712  1.18518  49.00000  36.75000
3  1.13780  1.18583  50.00000  37.50000
3  1.13847  1.18646  51.00000  38.25000
3  1.13912  1.18707  52.00000  39.00000
3  1.13976  1.18768  53.00000  39.75000
3  1.14039  1.18827  54.00000  40.50000
3  1.14101  1.18886  55.00000  41.25000
3  1.14162  1.18943  56.00000  42.00000
3  1.14222  1.18999  57.00000  42.75000
3  1.14281  1.19055  58.00000  43.50000
3  1.14338  1.19109  59.00000  44.25000
3  1.14395  1.19163  60.00000  45.00000
3  1.14451  1.19215  61.00000  45.75000
3  1.14506  1.19267  62.00000  46.50000
3  1.14560  1.19318  63.00000  47.25000
3  1.14613  1.19368  64.00000  48.00000
3  1.14665  1.19417  65.00000  48.75000
3  1.14717  1.19466  66.00000  49.50000
3  1.14767  1.19514  67.00000  50.25000
3  1.14817  1.19561  68.00000  51.00000
3  1.14867  1.19607  69.00000  51.75000
3  1.14915  1.19653  70.00000  52.50000
3  1.14963  1.19698  71.00000  53.25000
3  1.15010  1.19743  72.00000  54.00000
3  1.15057  1.19787  73.00000  54.75000
3  1.15103  1.19830  74.00000  55.50000
3  1.15148  1.19873  75.00000  56.25000
3  1.15193  1.19915  76.00000  57.00000
3  1.15237  1.19956  77.00000  57.75000
3  1.15280  1.19997  78.00000  58.50000
3  1.15323  1.20038  79.00000  59.25000
3  1.15366  1.20078  80.00000  60.00000
3  1.15408  1.20117  81.00000  60.75000
3  1.15449  1.20156  82.00000  61.50000
3  1.15490  1.20195  83.00000  62.25000
3  1.15531  1.20233  84.00000  63.00000
3  1.15571  1.20271  85.00000  63.75000
3  1.15610  1.20308  86.00000  64.50000
3  1.15649  1.20345  87.00000  65.25000
3  1.15688  1.20381  88.00000  66.00000
3  1.15726  1.20417  89.00000  66.75000
3  1.15763  1.20453  90.00000  67.50000
3  1.15801  1.20488  91.00000  68.25000
3  1.15838  1.20523  92.00000  69.00000
3  1.15874  1.20557  93.00000  69.75000
3  1.15910  1.20591  94.00000  70.50000
3  1.15946  1.20625  95.00000  71.25000
3  1.15981  1.20658  96.00000  72.00000
3  1.16016  1.20691  97.00000  72.75000
3  1.16051  1.20724  98.00000  73.50000
3  1.16085  1.20756  99.00000  74.25000
3  1.16119  1.20788  100.00000  75.00000
4  0.97814  1.01544  0.00000  0.00000
4  0.99594  1.06927  0.50000  1.00000
4  1.01691  1.08997  1.00000  2.00000
4  1.02940  1.10214  1.50000  3.00000
4  1.03832  1.11078  2.00000  4.00000
4  1.04526  1.11749  2.50000  5.00000
4  1.05095  1.12298  3.00000  6.00000
4  1.05577  1.12762  3.50000  7.00000
4  1.05995  1.13164  4.00000  8.00000
4  1.06364  1.13519  4.50000  9.00000
4  1.06694  1.13837  5.00000  10.00000
4  1.06993  1.14124  5.50000  11.00000
4  1.07266  1.14386  6.00000  12.00000
4  1.07517  1.14628  6.50000  13.00000
4  1.07750  1.14851  7.00000  14.00000
4  1.07966  1.15059  7.50000  15.00000
4  1.08169  1.15253  8.00000  16.00000
4  1.08360  1.15436  8.50000  17.00000
4  1.08539  1.15609  9.00000  18.00000
4  1.08709  1.15772  9.50000  19.00000
4  1.08870  1.15926  10.00000  20.00000
4  1.09024  1.16073  10.50000  21.00000
4  1.09170  1.16214  11.00000  22.00000
4  1.09310  1.16348  11.50000  23.00000
4  1.09444  1.16476  12.00000  24.00000
4  1.09572  1.16599  12.50000  25.00000
4  1.09696  1.16718  13.00000  26.00000
4  1.09814  1.16831  13.50000  27.00000
4  1.09929  1.16941  14.00000  28.00000
4  1.10039  1.17047  14.50000  29.00000
4  1.10146  1.17149  15.00000  30.00000
4  1.10249  1.17248  15.50000  31.00000
4  1.10349  1.17344  16.00000  32.00000
4  1.10446  1.17437  16.50000  33.00000
4  1.10540  1.17527  17.00000  34.00000
4  1.10631  1.17614  17.50000  35.00000
4  1.10720  1.17699  18.00000  36.00000
4  1.10806  1.17782  18.50000  37.00000
4  1.10890  1.17862  19.00000  38.00000
4  1.10972  1.17941  19.50000  39.00000
4  1.11052  1.18017  20.00000  40.00000
4  1.11129  1.18091  20.50000  41.00000
4  1.11205  1.18164  21.00000  42.00000
4  1.11279  1.18235  21.50000  43.00000
4  1.11352  1.18305  22.00000  44.00000
4  1.11423  1.18372  22.50000  45.00000
4  1.11492  1.18439  23.00000  46.00000
4  1.11560  1.18504  23.50000  47.00000
4  1.11626  1.18567  24.00000  48.00000
4  1.11691  1.18629  24.50000  49.00000
4  1.11754  1.18690  25.00000  50.00000
4  1.11817  1.18750  25.50000  51.00000
4  1.11878  1.18809  26.00000  52.00000
4  1.11938  1.18866  26.50000  53.00000
4  1.11997  1.18922  27.00000  54.00000
4  1.12055  1.18978  27.50000  55.00000
4  1.12111  1.19032  28.00000  56.00000
4  1.12167  1.19085  28.50000  57.00000
4  1.12222  1.19138  29.00000  58.00000
4  1.12276  1.19190  29.50000  59.00000
4  1.12329  1.19240  30.00000  60.00000
4  1.12381  1.19290  30.50000  61.00000
4  1.12432  1.19339  31.00000  62.00000
4  1.12482  1.19387  31.50000  63.00000
4  1.12532  1.19435  32.00000  64.00000
4  1.12581  1.19482  32.50000  65.00000
4  1.12629  1.19528  33.00000  66.00000
4  1.12676  1.19573  33.50000  67.00000
4  1.12723  1.19618  34.00000  68.00000
4  1.12769  1.19662  34.50000  69.00000
4  1.12814  1.19705  35.00000  70.00000
4  1.12859  1.19748  35.50000  71.00000
4  1.12903  1.19790  36.00000  72.00000
4  1.12947  1.19832  36.50000  73.00000
4  1.12990  1.19873  37.00000  74.00000
4  1.13032  1.19913  37.50000  75.00000
4  1.13074  1.19953  38.00000  76.00000
4  1.13115  1.19993  38.50000  77.00000
4  1.13155  1.20032  39.00000  78.00000
4  1.13196  1.20070  39.50000  79.00000
4  1.13235  1.20108  40.00000  80.00000
4  1.13274  1.20146  40.50000  81.00000
4  1.13313  1.20183  41.00000  82.00000
4  1.13351  1.20219  41.50000  83.00000
4  1.13389  1.20255  42.00000  84.00000
4  1.13426  1.20291  42.50000  85.00000
4  1.13463  1.20326  43.00000  86.00000
4  1.13500  1.20361  43.50000  87.00000
4  1.13536  1.20396  44.00000  88.00000
4  1.13571  1.20430  44.50000  89.00000
4  1.13606  1.20464  45.00000  90.00000
4  1.13641  1.20497  45.50000  91.00000
4  1.13676  1.20530  46.00000  92.00000
4  1.13710  1.20563  46.50000  93.00000
4  1.13743  1.20595  47.00000  94.00000
4  1.13777  1.20627  47.50000  95.00000
4  1.13810  1.20658  48.00000  96.00000
4  1.13842  1.20690  48.50000  97.00000
4  1.13875  1.20721  49.00000  98.00000
4  1.13907  1.20751  49.50000  99.00000
4  1.13938  1.20782  50.00000  100.00000
5  0.97814  1.01544  0.00000  0.00000
5  1.01672  1.03805  1.00000  0.50000
5  1.03923  1.06116  2.00000  1.00000
5  1.05254  1.07499  3.00000  1.50000
5  1.06204  1.08490  4.00000  2.00000
5  1.06942  1.09262  5.00000  2.50000
5  1.07546  1.09895  6.00000  3.00000
5  1.08057  1.10432  7.00000  3.50000
5  1.08501  1.10897  8.00000  4.00000
5  1.08892  1.11308  9.00000  4.50000
5  1.09242  1.11676  10.00000  5.00000
5  1.09559  1.12009  11.00000  5.50000
5  1.09848  1.12313  12.00000  6.00000
5  1.10115  1.12593  13.00000  6.50000
5  1.10361  1.12853  14.00000  7.00000
5  1.10591  1.13095  15.00000  7.50000
5  1.10806  1.13321  16.00000  8.00000
5  1.11008  1.13533  17.00000  8.50000
5  1.11198  1.13733  18.00000  9.00000
5  1.11378  1.13923  19.00000  9.50000
5  1.11549  1.14103  20.00000  10.00000
5  1.11711  1.14274  21.00000  10.50000
5  1.11866  1.14437  22.00000  11.00000
5  1.12014  1.14593  23.00000  11.50000
5  1.12156  1.14743  24.00000  12.00000
5  1.12292  1.14886  25.00000  12.50000
5  1.12423  1.15024  26.00000  13.00000
5  1.12549  1.15156  27.00000  13.50000
5  1.12670  1.15284  28.00000  14.00000
5  1.12787  1.15407  29.00000  14.50000
5  1.12900  1.15526  30.00000  15.00000
5  1.13009  1.15641  31.00000  15.50000
5  1.13115  1.15753  32.00000  16.00000
5  1.13217  1.15861  33.00000  16.50000
5  1.13317  1.15966  34.00000  17.00000
5  1.13414  1.16068  35.00000  17.50000
5  1.13507  1.16167  36.00000  18.00000
5  1.13599  1.16263  37.00000  18.50000
5  1.13688  1.16357  38.00000  19.00000
5  1.13774  1.16448  39.00000  19.50000
5  1.13859  1.16537  40.00000  20.00000
5  1.13941  1.16624  41.00000  20.50000
5  1.14021  1.16708  42.00000  21.00000
5  1.14100  1.16791  43.00000  21.50000
5  1.14176  1.16872  44.00000  22.00000
5  1.14251  1.16951  45.00000  22.50000
5  1.14325  1.17028  46.00000  23.00000
5  1.14396  1.17104  47.00000  23.50000
5  1.14467  1.17178  48.00000  24.00000
5  1.14535  1.17250  49.00000  24.50000
5  1.14603  1.17321  50.00000  25.00000
5  1.14669  1.17391  51.00000  25.50000
5  1.14733  1.17459  52.00000  26.00000
5  1.14797  1.17526  53.00000  26.50000
5  1.14859  1.17592  54.00000  27.00000
5  1.14920  1.17656  55.00000  27.50000
5  1.14981  1.17720  56.00000  28.00000
5  1.15040  1.17782  57.00000  28.50000
5  1.15098  1.17843  58.00000  29.00000
5  1.15155  1.17903  59.00000  29.50000
5  1.15211  1.17962  60.00000  30.00000
5  1.15266  1.18020  61.00000  30.50000
5  1.15320  1.18078  62.00000  31.00000
5  1.15373  1.18134  63.00000  31.50000
5  1.15426  1.18189  64.00000  32.00000
5  1.15478  1.18244  65.00000  32.50000
5  1.15529  1.18297  66.00000  33.00000
5  1.15579  1.18350  67.00000  33.50000
5  1.15628  1.18402  68.00000  34.00000
5  1.15677  1.18454  69.00000  34.50000
5  1.15725  1.18504  70.00000  35.00000
5  1.15772  1.18554  71.00000  35.50000
5  1.15819  1.18603  72.00000  36.00000
5  1.15865  1.18652  73.00000  36.50000
5  1.15910  1.18700  74.00000  37.00000
5  1.15955  1.18747  75.00000  37.50000
5  1.15999  1.18794  76.00000  38.00000
5  1.16043  1.18840  77.00000  38.50000
5  1.16086  1.18885  78.00000  39.00000
5  1.16128  1.18930  79.00000  39.50000
5  1.16170  1.18974  80.00000  40.00000
5  1.16212  1.19018  81.00000  40.50000
5  1.16253  1.19061  82.00000  41.00000
5  1.16293  1.19104  83.00000  41.50000
5  1.16333  1.19146  84.00000  42.00000
5  1.16372  1.19187  85.00000  42.50000
5  1.16411  1.19229  86.00000  43.00000
5  1.16450  1.19269  87.00000  43.50000
5  1.16488  1.19309  88.00000  44.00000
5  1.16526  1.19349  89.00000  44.50000
5  1.16563  1.19388  90.00000  45.00000
5  1.16600  1.19427  91.00000  45.50000
5  1.16636  1.19466  92.00000  46.00000
5  1.16672  1.19504  93.00000  46.50000
5  1.16708  1.19541  94.00000  47.00000
5  1.16743  1.19579  95.00000  47.50000
5  1.16778  1.19616  96.00000  48.00000
5  1.16813  1.19652  97.00000  48.50000
5  1.16847  1.19688  98.00000  49.00000
5  1.16881  1.19724  99.00000  49.50000
5  1.16914  1.19759  100.00000  50.00000
