# Supplementary material for: Regional biaxial mechanical data of the mitral and tricuspid valve anterior leaflets
Source: Data Brief. 2019 May 22;24:103961. doi: 10.1016/j.dib.2019.103961 (PMC6545396; doi:10.1016/j.dib.2019.103961)
Supplement: Multimedia component 2 [file mmc2.zip › NewTextFiles/regional_data_MVAL116-D.txt]

0.533 
3.60 
1  1.01782  0.99666  0.00000  0.00000
1  1.04796  1.02441  1.00000  1.00000
1  1.06761  1.04688  2.00000  2.00000
1  1.07916  1.06004  3.00000  3.00000
1  1.08738  1.06938  4.00000  4.00000
1  1.09375  1.07662  5.00000  5.00000
1  1.09896  1.08254  6.00000  6.00000
1  1.10337  1.08755  7.00000  7.00000
1  1.10719  1.09188  8.00000  8.00000
1  1.11057  1.09571  9.00000  9.00000
1  1.11358  1.09913  10.00000  10.00000
1  1.11631  1.10223  11.00000  11.00000
1  1.11880  1.10505  12.00000  12.00000
1  1.12110  1.10765  13.00000  13.00000
1  1.12322  1.11006  14.00000  14.00000
1  1.12519  1.11230  15.00000  15.00000
1  1.12704  1.11439  16.00000  16.00000
1  1.12878  1.11636  17.00000  17.00000
1  1.13042  1.11822  18.00000  18.00000
1  1.13197  1.11998  19.00000  19.00000
1  1.13344  1.12164  20.00000  20.00000
1  1.13483  1.12323  21.00000  21.00000
1  1.13617  1.12474  22.00000  22.00000
1  1.13744  1.12618  23.00000  23.00000
1  1.13866  1.12756  24.00000  24.00000
1  1.13983  1.12889  25.00000  25.00000
1  1.14096  1.13016  26.00000  26.00000
1  1.14204  1.13139  27.00000  27.00000
1  1.14308  1.13257  28.00000  28.00000
1  1.14408  1.13371  29.00000  29.00000
1  1.14506  1.13481  30.00000  30.00000
1  1.14600  1.13588  31.00000  31.00000
1  1.14691  1.13691  32.00000  32.00000
1  1.14779  1.13791  33.00000  33.00000
1  1.14864  1.13888  34.00000  34.00000
1  1.14947  1.13982  35.00000  35.00000
1  1.15028  1.14074  36.00000  36.00000
1  1.15107  1.14163  37.00000  37.00000
1  1.15183  1.14249  38.00000  38.00000
1  1.15258  1.14334  39.00000  39.00000
1  1.15330  1.14416  40.00000  40.00000
1  1.15401  1.14496  41.00000  41.00000
1  1.15470  1.14574  42.00000  42.00000
1  1.15538  1.14651  43.00000  43.00000
1  1.15603  1.14725  44.00000  44.00000
1  1.15668  1.14798  45.00000  45.00000
1  1.15731  1.14870  46.00000  46.00000
1  1.15793  1.14940  47.00000  47.00000
1  1.15853  1.15008  48.00000  48.00000
1  1.15912  1.15075  49.00000  49.00000
1  1.15970  1.15141  50.00000  50.00000
1  1.16027  1.15205  51.00000  51.00000
1  1.16082  1.15268  52.00000  52.00000
1  1.16137  1.15330  53.00000  53.00000
1  1.16191  1.15391  54.00000  54.00000
1  1.16243  1.15450  55.00000  55.00000
1  1.16295  1.15509  56.00000  56.00000
1  1.16346  1.15566  57.00000  57.00000
1  1.16395  1.15623  58.00000  58.00000
1  1.16444  1.15678  59.00000  59.00000
1  1.16493  1.15733  60.00000  60.00000
1  1.16540  1.15787  61.00000  61.00000
1  1.16587  1.15839  62.00000  62.00000
1  1.16632  1.15891  63.00000  63.00000
1  1.16678  1.15943  64.00000  64.00000
1  1.16722  1.15993  65.00000  65.00000
1  1.16766  1.16042  66.00000  66.00000
1  1.16809  1.16091  67.00000  67.00000
1  1.16851  1.16139  68.00000  68.00000
1  1.16893  1.16187  69.00000  69.00000
1  1.16935  1.16234  70.00000  70.00000
1  1.16975  1.16280  71.00000  71.00000
1  1.17015  1.16325  72.00000  72.00000
1  1.17055  1.16370  73.00000  73.00000
1  1.17094  1.16414  74.00000  74.00000
1  1.17132  1.16458  75.00000  75.00000
1  1.17170  1.16501  76.00000  76.00000
1  1.17208  1.16543  77.00000  77.00000
1  1.17245  1.16585  78.00000  78.00000
1  1.17281  1.16627  79.00000  79.00000
1  1.17317  1.16667  80.00000  80.00000
1  1.17353  1.16708  81.00000  81.00000
1  1.17388  1.16748  82.00000  82.00000
1  1.17423  1.16787  83.00000  83.00000
1  1.17457  1.16826  84.00000  84.00000
1  1.17491  1.16864  85.00000  85.00000
1  1.17525  1.16902  86.00000  86.00000
1  1.17558  1.16940  87.00000  87.00000
1  1.17591  1.16977  88.00000  88.00000
1  1.17623  1.17014  89.00000  89.00000
1  1.17655  1.17050  90.00000  90.00000
1  1.17687  1.17086  91.00000  91.00000
1  1.17718  1.17121  92.00000  92.00000
1  1.17749  1.17156  93.00000  93.00000
1  1.17780  1.17191  94.00000  94.00000
1  1.17810  1.17226  95.00000  95.00000
1  1.17840  1.17260  96.00000  96.00000
1  1.17870  1.17293  97.00000  97.00000
1  1.17899  1.17327  98.00000  98.00000
1  1.17928  1.17360  99.00000  99.00000
1  1.17957  1.17392  100.00000  100.00000
2  1.01782  0.99666  0.00000  0.00000
2  1.03738  1.02923  0.75000  1.00000
2  1.05653  1.05103  1.50000  2.00000
2  1.06781  1.06379  2.25000  3.00000
2  1.07584  1.07284  3.00000  4.00000
2  1.08208  1.07987  3.75000  5.00000
2  1.08718  1.08561  4.50000  6.00000
2  1.09150  1.09046  5.25000  7.00000
2  1.09524  1.09467  6.00000  8.00000
2  1.09854  1.09838  6.75000  9.00000
2  1.10149  1.10169  7.50000  10.00000
2  1.10416  1.10470  8.25000  11.00000
2  1.10660  1.10744  9.00000  12.00000
2  1.10885  1.10996  9.75000  13.00000
2  1.11092  1.11229  10.50000  14.00000
2  1.11286  1.11446  11.25000  15.00000
2  1.11467  1.11650  12.00000  16.00000
2  1.11637  1.11840  12.75000  17.00000
2  1.11798  1.12021  13.50000  18.00000
2  1.11949  1.12191  14.25000  19.00000
2  1.12093  1.12352  15.00000  20.00000
2  1.12230  1.12506  15.75000  21.00000
2  1.12361  1.12652  16.50000  22.00000
2  1.12485  1.12792  17.25000  23.00000
2  1.12605  1.12927  18.00000  24.00000
2  1.12719  1.13055  18.75000  25.00000
2  1.12830  1.13179  19.50000  26.00000
2  1.12936  1.13297  20.25000  27.00000
2  1.13038  1.13412  21.00000  28.00000
2  1.13136  1.13523  21.75000  29.00000
2  1.13231  1.13629  22.50000  30.00000
2  1.13323  1.13733  23.25000  31.00000
2  1.13413  1.13833  24.00000  32.00000
2  1.13499  1.13929  24.75000  33.00000
2  1.13583  1.14023  25.50000  34.00000
2  1.13664  1.14115  26.25000  35.00000
2  1.13743  1.14204  27.00000  36.00000
2  1.13820  1.14290  27.75000  37.00000
2  1.13895  1.14374  28.50000  38.00000
2  1.13968  1.14456  29.25000  39.00000
2  1.14039  1.14535  30.00000  40.00000
2  1.14108  1.14613  30.75000  41.00000
2  1.14176  1.14689  31.50000  42.00000
2  1.14242  1.14763  32.25000  43.00000
2  1.14307  1.14836  33.00000  44.00000
2  1.14370  1.14906  33.75000  45.00000
2  1.14432  1.14976  34.50000  46.00000
2  1.14492  1.15043  35.25000  47.00000
2  1.14551  1.15110  36.00000  48.00000
2  1.14609  1.15175  36.75000  49.00000
2  1.14666  1.15238  37.50000  50.00000
2  1.14721  1.15301  38.25000  51.00000
2  1.14776  1.15362  39.00000  52.00000
2  1.14829  1.15422  39.75000  53.00000
2  1.14882  1.15481  40.50000  54.00000
2  1.14933  1.15538  41.25000  55.00000
2  1.14984  1.15595  42.00000  56.00000
2  1.15034  1.15651  42.75000  57.00000
2  1.15083  1.15706  43.50000  58.00000
2  1.15131  1.15759  44.25000  59.00000
2  1.15178  1.15812  45.00000  60.00000
2  1.15224  1.15864  45.75000  61.00000
2  1.15270  1.15916  46.50000  62.00000
2  1.15315  1.15966  47.25000  63.00000
2  1.15359  1.16016  48.00000  64.00000
2  1.15403  1.16064  48.75000  65.00000
2  1.15445  1.16113  49.50000  66.00000
2  1.15488  1.16160  50.25000  67.00000
2  1.15529  1.16207  51.00000  68.00000
2  1.15570  1.16253  51.75000  69.00000
2  1.15611  1.16298  52.50000  70.00000
2  1.15651  1.16343  53.25000  71.00000
2  1.15690  1.16387  54.00000  72.00000
2  1.15729  1.16430  54.75000  73.00000
2  1.15767  1.16473  55.50000  74.00000
2  1.15804  1.16515  56.25000  75.00000
2  1.15842  1.16557  57.00000  76.00000
2  1.15878  1.16598  57.75000  77.00000
2  1.15915  1.16639  58.50000  78.00000
2  1.15950  1.16679  59.25000  79.00000
2  1.15986  1.16718  60.00000  80.00000
2  1.16021  1.16758  60.75000  81.00000
2  1.16055  1.16796  61.50000  82.00000
2  1.16089  1.16834  62.25000  83.00000
2  1.16123  1.16872  63.00000  84.00000
2  1.16156  1.16909  63.75000  85.00000
2  1.16189  1.16946  64.50000  86.00000
2  1.16221  1.16983  65.25000  87.00000
2  1.16253  1.17019  66.00000  88.00000
2  1.16285  1.17054  66.75000  89.00000
2  1.16317  1.17089  67.50000  90.00000
2  1.16348  1.17124  68.25000  91.00000
2  1.16378  1.17159  69.00000  92.00000
2  1.16409  1.17193  69.75000  93.00000
2  1.16439  1.17226  70.50000  94.00000
2  1.16468  1.17260  71.25000  95.00000
2  1.16498  1.17293  72.00000  96.00000
2  1.16527  1.17325  72.75000  97.00000
2  1.16556  1.17358  73.50000  98.00000
2  1.16584  1.17390  74.25000  99.00000
2  1.16613  1.17421  75.00000  100.00000
3  1.01782  0.99666  0.00000  0.00000
3  1.05425  1.09861  1.00000  0.75000
3  1.07448  1.12340  2.00000  1.50000
3  1.08642  1.13793  3.00000  2.25000
3  1.09492  1.14825  4.00000  3.00000
3  1.10152  1.15626  5.00000  3.75000
3  1.10692  1.16281  6.00000  4.50000
3  1.11149  1.16835  7.00000  5.25000
3  1.11545  1.17315  8.00000  6.00000
3  1.11895  1.17738  9.00000  6.75000
3  1.12208  1.18116  10.00000  7.50000
3  1.12491  1.18459  11.00000  8.25000
3  1.12749  1.18772  12.00000  9.00000
3  1.12987  1.19059  13.00000  9.75000
3  1.13207  1.19326  14.00000  10.50000
3  1.13413  1.19574  15.00000  11.25000
3  1.13604  1.19806  16.00000  12.00000
3  1.13785  1.20023  17.00000  12.75000
3  1.13955  1.20229  18.00000  13.50000
3  1.14115  1.20423  19.00000  14.25000
3  1.14268  1.20608  20.00000  15.00000
3  1.14413  1.20783  21.00000  15.75000
3  1.14551  1.20950  22.00000  16.50000
3  1.14684  1.21110  23.00000  17.25000
3  1.14810  1.21263  24.00000  18.00000
3  1.14932  1.21410  25.00000  18.75000
3  1.15048  1.21551  26.00000  19.50000
3  1.15160  1.21687  27.00000  20.25000
3  1.15269  1.21817  28.00000  21.00000
3  1.15373  1.21943  29.00000  21.75000
3  1.15474  1.22065  30.00000  22.50000
3  1.15571  1.22183  31.00000  23.25000
3  1.15666  1.22297  32.00000  24.00000
3  1.15758  1.22408  33.00000  24.75000
3  1.15846  1.22515  34.00000  25.50000
3  1.15933  1.22620  35.00000  26.25000
3  1.16016  1.22721  36.00000  27.00000
3  1.16098  1.22819  37.00000  27.75000
3  1.16177  1.22915  38.00000  28.50000
3  1.16255  1.23009  39.00000  29.25000
3  1.16330  1.23100  40.00000  30.00000
3  1.16403  1.23189  41.00000  30.75000
3  1.16475  1.23275  42.00000  31.50000
3  1.16545  1.23360  43.00000  32.25000
3  1.16614  1.23442  44.00000  33.00000
3  1.16680  1.23523  45.00000  33.75000
3  1.16746  1.23602  46.00000  34.50000
3  1.16810  1.23680  47.00000  35.25000
3  1.16873  1.23755  48.00000  36.00000
3  1.16934  1.23829  49.00000  36.75000
3  1.16994  1.23902  50.00000  37.50000
3  1.17053  1.23973  51.00000  38.25000
3  1.17111  1.24043  52.00000  39.00000
3  1.17167  1.24112  53.00000  39.75000
3  1.17223  1.24179  54.00000  40.50000
3  1.17278  1.24245  55.00000  41.25000
3  1.17331  1.24310  56.00000  42.00000
3  1.17384  1.24373  57.00000  42.75000
3  1.17436  1.24436  58.00000  43.50000
3  1.17487  1.24497  59.00000  44.25000
3  1.17537  1.24558  60.00000  45.00000
3  1.17586  1.24617  61.00000  45.75000
3  1.17634  1.24676  62.00000  46.50000
3  1.17682  1.24733  63.00000  47.25000
3  1.17729  1.24790  64.00000  48.00000
3  1.17775  1.24846  65.00000  48.75000
3  1.17820  1.24900  66.00000  49.50000
3  1.17865  1.24954  67.00000  50.25000
3  1.17909  1.25008  68.00000  51.00000
3  1.17953  1.25060  69.00000  51.75000
3  1.17996  1.25112  70.00000  52.50000
3  1.18038  1.25163  71.00000  53.25000
3  1.18079  1.25213  72.00000  54.00000
3  1.18120  1.25263  73.00000  54.75000
3  1.18161  1.25312  74.00000  55.50000
3  1.18201  1.25360  75.00000  56.25000
3  1.18240  1.25408  76.00000  57.00000
3  1.18279  1.25455  77.00000  57.75000
3  1.18318  1.25501  78.00000  58.50000
3  1.18356  1.25547  79.00000  59.25000
3  1.18393  1.25592  80.00000  60.00000
3  1.18430  1.25637  81.00000  60.75000
3  1.18467  1.25681  82.00000  61.50000
3  1.18503  1.25725  83.00000  62.25000
3  1.18538  1.25768  84.00000  63.00000
3  1.18574  1.25810  85.00000  63.75000
3  1.18608  1.25852  86.00000  64.50000
3  1.18643  1.25894  87.00000  65.25000
3  1.18677  1.25935  88.00000  66.00000
3  1.18710  1.25976  89.00000  66.75000
3  1.18744  1.26016  90.00000  67.50000
3  1.18777  1.26055  91.00000  68.25000
3  1.18809  1.26095  92.00000  69.00000
3  1.18841  1.26134  93.00000  69.75000
3  1.18873  1.26172  94.00000  70.50000
3  1.18905  1.26210  95.00000  71.25000
3  1.18936  1.26248  96.00000  72.00000
3  1.18967  1.26285  97.00000  72.75000
3  1.18997  1.26322  98.00000  73.50000
3  1.19027  1.26358  99.00000  74.25000
3  1.19057  1.26395  100.00000  75.00000
4  1.01782  0.99666  0.00000  0.00000
4  1.04135  1.07911  0.50000  1.00000
4  1.05951  1.10606  1.00000  2.00000
4  1.07024  1.12190  1.50000  3.00000
4  1.07787  1.13316  2.00000  4.00000
4  1.08380  1.14190  2.50000  5.00000
4  1.08866  1.14905  3.00000  6.00000
4  1.09276  1.15510  3.50000  7.00000
4  1.09632  1.16034  4.00000  8.00000
4  1.09947  1.16496  4.50000  9.00000
4  1.10228  1.16910  5.00000  10.00000
4  1.10482  1.17284  5.50000  11.00000
4  1.10714  1.17625  6.00000  12.00000
4  1.10928  1.17940  6.50000  13.00000
4  1.11126  1.18231  7.00000  14.00000
4  1.11310  1.18502  7.50000  15.00000
4  1.11483  1.18755  8.00000  16.00000
4  1.11645  1.18993  8.50000  17.00000
4  1.11798  1.19218  9.00000  18.00000
4  1.11942  1.19430  9.50000  19.00000
4  1.12079  1.19632  10.00000  20.00000
4  1.12210  1.19824  10.50000  21.00000
4  1.12334  1.20006  11.00000  22.00000
4  1.12453  1.20181  11.50000  23.00000
4  1.12567  1.20348  12.00000  24.00000
4  1.12676  1.20509  12.50000  25.00000
4  1.12781  1.20663  13.00000  26.00000
4  1.12881  1.20811  13.50000  27.00000
4  1.12979  1.20954  14.00000  28.00000
4  1.13073  1.21092  14.50000  29.00000
4  1.13163  1.21225  15.00000  30.00000
4  1.13251  1.21354  15.50000  31.00000
4  1.13336  1.21479  16.00000  32.00000
4  1.13418  1.21600  16.50000  33.00000
4  1.13498  1.21717  17.00000  34.00000
4  1.13575  1.21831  17.50000  35.00000
4  1.13651  1.21942  18.00000  36.00000
4  1.13724  1.22049  18.50000  37.00000
4  1.13795  1.22154  19.00000  38.00000
4  1.13865  1.22256  19.50000  39.00000
4  1.13933  1.22356  20.00000  40.00000
4  1.13999  1.22453  20.50000  41.00000
4  1.14063  1.22547  21.00000  42.00000
4  1.14126  1.22640  21.50000  43.00000
4  1.14187  1.22730  22.00000  44.00000
4  1.14248  1.22819  22.50000  45.00000
4  1.14306  1.22905  23.00000  46.00000
4  1.14364  1.22989  23.50000  47.00000
4  1.14420  1.23072  24.00000  48.00000
4  1.14475  1.23153  24.50000  49.00000
4  1.14529  1.23233  25.00000  50.00000
4  1.14582  1.23310  25.50000  51.00000
4  1.14634  1.23387  26.00000  52.00000
4  1.14685  1.23462  26.50000  53.00000
4  1.14735  1.23535  27.00000  54.00000
4  1.14784  1.23607  27.50000  55.00000
4  1.14833  1.23678  28.00000  56.00000
4  1.14880  1.23748  28.50000  57.00000
4  1.14927  1.23816  29.00000  58.00000
4  1.14972  1.23883  29.50000  59.00000
4  1.15017  1.23949  30.00000  60.00000
4  1.15061  1.24014  30.50000  61.00000
4  1.15105  1.24078  31.00000  62.00000
4  1.15148  1.24141  31.50000  63.00000
4  1.15190  1.24203  32.00000  64.00000
4  1.15231  1.24264  32.50000  65.00000
4  1.15272  1.24324  33.00000  66.00000
4  1.15312  1.24383  33.50000  67.00000
4  1.15352  1.24441  34.00000  68.00000
4  1.15391  1.24499  34.50000  69.00000
4  1.15430  1.24555  35.00000  70.00000
4  1.15468  1.24611  35.50000  71.00000
4  1.15505  1.24666  36.00000  72.00000
4  1.15542  1.24720  36.50000  73.00000
4  1.15578  1.24774  37.00000  74.00000
4  1.15614  1.24826  37.50000  75.00000
4  1.15650  1.24879  38.00000  76.00000
4  1.15685  1.24930  38.50000  77.00000
4  1.15719  1.24981  39.00000  78.00000
4  1.15753  1.25031  39.50000  79.00000
4  1.15787  1.25080  40.00000  80.00000
4  1.15820  1.25129  40.50000  81.00000
4  1.15853  1.25177  41.00000  82.00000
4  1.15885  1.25225  41.50000  83.00000
4  1.15917  1.25272  42.00000  84.00000
4  1.15949  1.25318  42.50000  85.00000
4  1.15980  1.25364  43.00000  86.00000
4  1.16011  1.25410  43.50000  87.00000
4  1.16042  1.25455  44.00000  88.00000
4  1.16072  1.25499  44.50000  89.00000
4  1.16102  1.25543  45.00000  90.00000
4  1.16132  1.25587  45.50000  91.00000
4  1.16161  1.25630  46.00000  92.00000
4  1.16190  1.25672  46.50000  93.00000
4  1.16218  1.25714  47.00000  94.00000
4  1.16247  1.25756  47.50000  95.00000
4  1.16275  1.25797  48.00000  96.00000
4  1.16303  1.25838  48.50000  97.00000
4  1.16330  1.25878  49.00000  98.00000
4  1.16357  1.25918  49.50000  99.00000
4  1.16384  1.25957  50.00000  100.00000
5  1.01782  0.99666  0.00000  0.00000
5  1.05298  1.10162  1.00000  0.50000
5  1.07326  1.12389  2.00000  1.00000
5  1.08523  1.13694  3.00000  1.50000
5  1.09376  1.14620  4.00000  2.00000
5  1.10039  1.15338  5.00000  2.50000
5  1.10581  1.15925  6.00000  3.00000
5  1.11040  1.16422  7.00000  3.50000
5  1.11438  1.16852  8.00000  4.00000
5  1.11789  1.17231  9.00000  4.50000
5  1.12103  1.17570  10.00000  5.00000
5  1.12387  1.17877  11.00000  5.50000
5  1.12647  1.18158  12.00000  6.00000
5  1.12885  1.18416  13.00000  6.50000
5  1.13107  1.18654  14.00000  7.00000
5  1.13312  1.18877  15.00000  7.50000
5  1.13505  1.19085  16.00000  8.00000
5  1.13686  1.19280  17.00000  8.50000
5  1.13857  1.19464  18.00000  9.00000
5  1.14018  1.19638  19.00000  9.50000
5  1.14171  1.19803  20.00000  10.00000
5  1.14317  1.19961  21.00000  10.50000
5  1.14456  1.20110  22.00000  11.00000
5  1.14589  1.20254  23.00000  11.50000
5  1.14716  1.20391  24.00000  12.00000
5  1.14838  1.20522  25.00000  12.50000
5  1.14955  1.20649  26.00000  13.00000
5  1.15068  1.20770  27.00000  13.50000
5  1.15176  1.20888  28.00000  14.00000
5  1.15281  1.21001  29.00000  14.50000
5  1.15383  1.21110  30.00000  15.00000
5  1.15481  1.21215  31.00000  15.50000
5  1.15575  1.21318  32.00000  16.00000
5  1.15667  1.21417  33.00000  16.50000
5  1.15757  1.21513  34.00000  17.00000
5  1.15843  1.21606  35.00000  17.50000
5  1.15927  1.21697  36.00000  18.00000
5  1.16009  1.21786  37.00000  18.50000
5  1.16089  1.21871  38.00000  19.00000
5  1.16167  1.21955  39.00000  19.50000
5  1.16242  1.22037  40.00000  20.00000
5  1.16316  1.22116  41.00000  20.50000
5  1.16388  1.22194  42.00000  21.00000
5  1.16458  1.22270  43.00000  21.50000
5  1.16527  1.22344  44.00000  22.00000
5  1.16594  1.22416  45.00000  22.50000
5  1.16660  1.22487  46.00000  23.00000
5  1.16724  1.22556  47.00000  23.50000
5  1.16787  1.22624  48.00000  24.00000
5  1.16849  1.22691  49.00000  24.50000
5  1.16909  1.22756  50.00000  25.00000
5  1.16968  1.22820  51.00000  25.50000
5  1.17026  1.22882  52.00000  26.00000
5  1.17083  1.22943  53.00000  26.50000
5  1.17139  1.23004  54.00000  27.00000
5  1.17194  1.23063  55.00000  27.50000
5  1.17248  1.23121  56.00000  28.00000
5  1.17301  1.23178  57.00000  28.50000
5  1.17353  1.23234  58.00000  29.00000
5  1.17404  1.23289  59.00000  29.50000
5  1.17454  1.23343  60.00000  30.00000
5  1.17504  1.23396  61.00000  30.50000
5  1.17552  1.23449  62.00000  31.00000
5  1.17600  1.23500  63.00000  31.50000
5  1.17647  1.23551  64.00000  32.00000
5  1.17693  1.23601  65.00000  32.50000
5  1.17739  1.23650  66.00000  33.00000
5  1.17784  1.23699  67.00000  33.50000
5  1.17828  1.23747  68.00000  34.00000
5  1.17872  1.23794  69.00000  34.50000
5  1.17915  1.23840  70.00000  35.00000
5  1.17957  1.23886  71.00000  35.50000
5  1.17999  1.23931  72.00000  36.00000
5  1.18040  1.23975  73.00000  36.50000
5  1.18081  1.24019  74.00000  37.00000
5  1.18121  1.24062  75.00000  37.50000
5  1.18161  1.24105  76.00000  38.00000
5  1.18200  1.24147  77.00000  38.50000
5  1.18238  1.24189  78.00000  39.00000
5  1.18277  1.24230  79.00000  39.50000
5  1.18314  1.24270  80.00000  40.00000
5  1.18351  1.24310  81.00000  40.50000
5  1.18388  1.24350  82.00000  41.00000
5  1.18424  1.24389  83.00000  41.50000
5  1.18460  1.24427  84.00000  42.00000
5  1.18495  1.24466  85.00000  42.50000
5  1.18530  1.24503  86.00000  43.00000
5  1.18565  1.24540  87.00000  43.50000
5  1.18599  1.24577  88.00000  44.00000
5  1.18633  1.24614  89.00000  44.50000
5  1.18666  1.24650  90.00000  45.00000
5  1.18699  1.24685  91.00000  45.50000
5  1.18732  1.24721  92.00000  46.00000
5  1.18764  1.24755  93.00000  46.50000
5  1.18796  1.24790  94.00000  47.00000
5  1.18828  1.24824  95.00000  47.50000
5  1.18859  1.24858  96.00000  48.00000
5  1.18890  1.24891  97.00000  48.50000
5  1.18921  1.24924  98.00000  49.00000
5  1.18951  1.24957  99.00000  49.50000
5  1.18981  1.24989  100.00000  50.00000
