# Supplementary material for: Regional biaxial mechanical data of the mitral and tricuspid valve anterior leaflets
Source: Data Brief. 2019 May 22;24:103961. doi: 10.1016/j.dib.2019.103961 (PMC6545396; doi:10.1016/j.dib.2019.103961)
Supplement: Multimedia component 2 [file mmc2.zip › NewTextFiles/regional_data_MVAL116-E.txt]

0.560 
3.80 
1  0.97121  1.03639  0.00000  0.00000
1  1.00875  1.14731  1.00000  1.00000
1  1.02763  1.17049  2.00000  2.00000
1  1.03873  1.18407  3.00000  3.00000
1  1.04663  1.19371  4.00000  4.00000
1  1.05277  1.20119  5.00000  5.00000
1  1.05779  1.20730  6.00000  6.00000
1  1.06203  1.21247  7.00000  7.00000
1  1.06571  1.21694  8.00000  8.00000
1  1.06896  1.22089  9.00000  9.00000
1  1.07186  1.22443  10.00000  10.00000
1  1.07449  1.22762  11.00000  11.00000
1  1.07689  1.23054  12.00000  12.00000
1  1.07909  1.23322  13.00000  13.00000
1  1.08114  1.23571  14.00000  14.00000
1  1.08304  1.23802  15.00000  15.00000
1  1.08482  1.24019  16.00000  16.00000
1  1.08649  1.24222  17.00000  17.00000
1  1.08807  1.24414  18.00000  18.00000
1  1.08956  1.24595  19.00000  19.00000
1  1.09098  1.24767  20.00000  20.00000
1  1.09232  1.24931  21.00000  21.00000
1  1.09361  1.25087  22.00000  22.00000
1  1.09483  1.25236  23.00000  23.00000
1  1.09601  1.25379  24.00000  24.00000
1  1.09714  1.25516  25.00000  25.00000
1  1.09822  1.25647  26.00000  26.00000
1  1.09926  1.25774  27.00000  27.00000
1  1.10026  1.25896  28.00000  28.00000
1  1.10123  1.26014  29.00000  29.00000
1  1.10217  1.26127  30.00000  30.00000
1  1.10307  1.26237  31.00000  31.00000
1  1.10395  1.26344  32.00000  32.00000
1  1.10480  1.26447  33.00000  33.00000
1  1.10562  1.26547  34.00000  34.00000
1  1.10642  1.26645  35.00000  35.00000
1  1.10720  1.26739  36.00000  36.00000
1  1.10796  1.26831  37.00000  37.00000
1  1.10869  1.26920  38.00000  38.00000
1  1.10941  1.27008  39.00000  39.00000
1  1.11011  1.27093  40.00000  40.00000
1  1.11079  1.27175  41.00000  41.00000
1  1.11146  1.27256  42.00000  42.00000
1  1.11211  1.27335  43.00000  43.00000
1  1.11274  1.27412  44.00000  44.00000
1  1.11336  1.27488  45.00000  45.00000
1  1.11397  1.27561  46.00000  46.00000
1  1.11456  1.27634  47.00000  47.00000
1  1.11514  1.27704  48.00000  48.00000
1  1.11571  1.27773  49.00000  49.00000
1  1.11627  1.27841  50.00000  50.00000
1  1.11682  1.27908  51.00000  51.00000
1  1.11735  1.27973  52.00000  52.00000
1  1.11788  1.28037  53.00000  53.00000
1  1.11839  1.28099  54.00000  54.00000
1  1.11890  1.28161  55.00000  55.00000
1  1.11940  1.28221  56.00000  56.00000
1  1.11989  1.28281  57.00000  57.00000
1  1.12037  1.28339  58.00000  58.00000
1  1.12084  1.28396  59.00000  59.00000
1  1.12130  1.28453  60.00000  60.00000
1  1.12176  1.28508  61.00000  61.00000
1  1.12221  1.28563  62.00000  62.00000
1  1.12265  1.28616  63.00000  63.00000
1  1.12309  1.28669  64.00000  64.00000
1  1.12351  1.28721  65.00000  65.00000
1  1.12393  1.28773  66.00000  66.00000
1  1.12435  1.28823  67.00000  67.00000
1  1.12476  1.28873  68.00000  68.00000
1  1.12516  1.28922  69.00000  69.00000
1  1.12556  1.28970  70.00000  70.00000
1  1.12595  1.29018  71.00000  71.00000
1  1.12634  1.29064  72.00000  72.00000
1  1.12672  1.29111  73.00000  73.00000
1  1.12709  1.29156  74.00000  74.00000
1  1.12746  1.29201  75.00000  75.00000
1  1.12783  1.29246  76.00000  76.00000
1  1.12819  1.29290  77.00000  77.00000
1  1.12855  1.29333  78.00000  78.00000
1  1.12890  1.29376  79.00000  79.00000
1  1.12925  1.29418  80.00000  80.00000
1  1.12959  1.29460  81.00000  81.00000
1  1.12993  1.29501  82.00000  82.00000
1  1.13026  1.29541  83.00000  83.00000
1  1.13059  1.29582  84.00000  84.00000
1  1.13092  1.29621  85.00000  85.00000
1  1.13124  1.29661  86.00000  86.00000
1  1.13156  1.29699  87.00000  87.00000
1  1.13188  1.29738  88.00000  88.00000
1  1.13219  1.29776  89.00000  89.00000
1  1.13250  1.29813  90.00000  90.00000
1  1.13280  1.29850  91.00000  91.00000
1  1.13311  1.29887  92.00000  92.00000
1  1.13340  1.29923  93.00000  93.00000
1  1.13370  1.29959  94.00000  94.00000
1  1.13399  1.29994  95.00000  95.00000
1  1.13428  1.30030  96.00000  96.00000
1  1.13457  1.30064  97.00000  97.00000
1  1.13485  1.30099  98.00000  98.00000
1  1.13513  1.30133  99.00000  99.00000
1  1.13541  1.30167  100.00000  100.00000
2  0.97121  1.03639  0.00000  0.00000
2  1.00020  1.14088  0.75000  1.00000
2  1.01885  1.16361  1.50000  2.00000
2  1.02985  1.17692  2.25000  3.00000
2  1.03768  1.18637  3.00000  4.00000
2  1.04377  1.19370  3.75000  5.00000
2  1.04874  1.19969  4.50000  6.00000
2  1.05295  1.20476  5.25000  7.00000
2  1.05660  1.20915  6.00000  8.00000
2  1.05982  1.21302  6.75000  9.00000
2  1.06270  1.21648  7.50000  10.00000
2  1.06531  1.21961  8.25000  11.00000
2  1.06769  1.22247  9.00000  12.00000
2  1.06988  1.22510  9.75000  13.00000
2  1.07191  1.22754  10.50000  14.00000
2  1.07380  1.22981  11.25000  15.00000
2  1.07556  1.23193  12.00000  16.00000
2  1.07722  1.23392  12.75000  17.00000
2  1.07879  1.23580  13.50000  18.00000
2  1.08027  1.23758  14.25000  19.00000
2  1.08168  1.23926  15.00000  20.00000
2  1.08301  1.24087  15.75000  21.00000
2  1.08429  1.24240  16.50000  22.00000
2  1.08550  1.24386  17.25000  23.00000
2  1.08667  1.24526  18.00000  24.00000
2  1.08779  1.24660  18.75000  25.00000
2  1.08886  1.24789  19.50000  26.00000
2  1.08990  1.24913  20.25000  27.00000
2  1.09089  1.25033  21.00000  28.00000
2  1.09185  1.25148  21.75000  29.00000
2  1.09278  1.25259  22.50000  30.00000
2  1.09368  1.25367  23.25000  31.00000
2  1.09455  1.25472  24.00000  32.00000
2  1.09539  1.25573  24.75000  33.00000
2  1.09621  1.25671  25.50000  34.00000
2  1.09701  1.25766  26.25000  35.00000
2  1.09778  1.25859  27.00000  36.00000
2  1.09853  1.25949  27.75000  37.00000
2  1.09926  1.26037  28.50000  38.00000
2  1.09997  1.26122  29.25000  39.00000
2  1.10067  1.26205  30.00000  40.00000
2  1.10134  1.26286  30.75000  41.00000
2  1.10200  1.26366  31.50000  42.00000
2  1.10265  1.26443  32.25000  43.00000
2  1.10328  1.26519  33.00000  44.00000
2  1.10389  1.26593  33.75000  45.00000
2  1.10450  1.26665  34.50000  46.00000
2  1.10509  1.26735  35.25000  47.00000
2  1.10566  1.26805  36.00000  48.00000
2  1.10623  1.26873  36.75000  49.00000
2  1.10678  1.26939  37.50000  50.00000
2  1.10732  1.27004  38.25000  51.00000
2  1.10786  1.27068  39.00000  52.00000
2  1.10838  1.27131  39.75000  53.00000
2  1.10889  1.27192  40.50000  54.00000
2  1.10939  1.27252  41.25000  55.00000
2  1.10989  1.27312  42.00000  56.00000
2  1.11037  1.27370  42.75000  57.00000
2  1.11085  1.27427  43.50000  58.00000
2  1.11132  1.27483  44.25000  59.00000
2  1.11178  1.27538  45.00000  60.00000
2  1.11223  1.27593  45.75000  61.00000
2  1.11268  1.27646  46.50000  62.00000
2  1.11312  1.27699  47.25000  63.00000
2  1.11355  1.27751  48.00000  64.00000
2  1.11397  1.27802  48.75000  65.00000
2  1.11439  1.27852  49.50000  66.00000
2  1.11480  1.27901  50.25000  67.00000
2  1.11521  1.27950  51.00000  68.00000
2  1.11561  1.27998  51.75000  69.00000
2  1.11601  1.28045  52.50000  70.00000
2  1.11639  1.28092  53.25000  71.00000
2  1.11678  1.28138  54.00000  72.00000
2  1.11716  1.28183  54.75000  73.00000
2  1.11753  1.28228  55.50000  74.00000
2  1.11790  1.28272  56.25000  75.00000
2  1.11826  1.28316  57.00000  76.00000
2  1.11862  1.28359  57.75000  77.00000
2  1.11897  1.28401  58.50000  78.00000
2  1.11932  1.28443  59.25000  79.00000
2  1.11967  1.28484  60.00000  80.00000
2  1.12001  1.28525  60.75000  81.00000
2  1.12034  1.28565  61.50000  82.00000
2  1.12068  1.28605  62.25000  83.00000
2  1.12100  1.28645  63.00000  84.00000
2  1.12133  1.28684  63.75000  85.00000
2  1.12165  1.28722  64.50000  86.00000
2  1.12197  1.28760  65.25000  87.00000
2  1.12228  1.28798  66.00000  88.00000
2  1.12259  1.28835  66.75000  89.00000
2  1.12290  1.28872  67.50000  90.00000
2  1.12320  1.28908  68.25000  91.00000
2  1.12350  1.28944  69.00000  92.00000
2  1.12379  1.28979  69.75000  93.00000
2  1.12409  1.29014  70.50000  94.00000
2  1.12438  1.29049  71.25000  95.00000
2  1.12466  1.29084  72.00000  96.00000
2  1.12495  1.29118  72.75000  97.00000
2  1.12523  1.29152  73.50000  98.00000
2  1.12551  1.29185  74.25000  99.00000
2  1.12578  1.29218  75.00000  100.00000
3  0.97121  1.03639  0.00000  0.00000
3  1.01420  1.15356  1.00000  0.75000
3  1.03232  1.17526  2.00000  1.50000
3  1.04297  1.18796  3.00000  2.25000
3  1.05053  1.19697  4.00000  3.00000
3  1.05640  1.20397  5.00000  3.75000
3  1.06120  1.20968  6.00000  4.50000
3  1.06526  1.21451  7.00000  5.25000
3  1.06878  1.21870  8.00000  6.00000
3  1.07188  1.22239  9.00000  6.75000
3  1.07466  1.22569  10.00000  7.50000
3  1.07717  1.22868  11.00000  8.25000
3  1.07947  1.23141  12.00000  9.00000
3  1.08158  1.23392  13.00000  9.75000
3  1.08353  1.23624  14.00000  10.50000
3  1.08535  1.23840  15.00000  11.25000
3  1.08705  1.24043  16.00000  12.00000
3  1.08865  1.24233  17.00000  12.75000
3  1.09016  1.24412  18.00000  13.50000
3  1.09159  1.24581  19.00000  14.25000
3  1.09294  1.24742  20.00000  15.00000
3  1.09423  1.24895  21.00000  15.75000
3  1.09545  1.25041  22.00000  16.50000
3  1.09663  1.25180  23.00000  17.25000
3  1.09775  1.25314  24.00000  18.00000
3  1.09883  1.25442  25.00000  18.75000
3  1.09986  1.25565  26.00000  19.50000
3  1.10086  1.25683  27.00000  20.25000
3  1.10181  1.25797  28.00000  21.00000
3  1.10274  1.25907  29.00000  21.75000
3  1.10363  1.26013  30.00000  22.50000
3  1.10450  1.26116  31.00000  23.25000
3  1.10534  1.26216  32.00000  24.00000
3  1.10615  1.26312  33.00000  24.75000
3  1.10694  1.26406  34.00000  25.50000
3  1.10770  1.26497  35.00000  26.25000
3  1.10845  1.26585  36.00000  27.00000
3  1.10917  1.26671  37.00000  27.75000
3  1.10987  1.26754  38.00000  28.50000
3  1.11056  1.26836  39.00000  29.25000
3  1.11123  1.26915  40.00000  30.00000
3  1.11188  1.26993  41.00000  30.75000
3  1.11251  1.27068  42.00000  31.50000
3  1.11313  1.27142  43.00000  32.25000
3  1.11374  1.27214  44.00000  33.00000
3  1.11433  1.27284  45.00000  33.75000
3  1.11491  1.27353  46.00000  34.50000
3  1.11548  1.27421  47.00000  35.25000
3  1.11604  1.27487  48.00000  36.00000
3  1.11658  1.27551  49.00000  36.75000
3  1.11711  1.27615  50.00000  37.50000
3  1.11764  1.27677  51.00000  38.25000
3  1.11815  1.27738  52.00000  39.00000
3  1.11865  1.27797  53.00000  39.75000
3  1.11914  1.27856  54.00000  40.50000
3  1.11963  1.27914  55.00000  41.25000
3  1.12010  1.27970  56.00000  42.00000
3  1.12057  1.28026  57.00000  42.75000
3  1.12103  1.28080  58.00000  43.50000
3  1.12148  1.28134  59.00000  44.25000
3  1.12192  1.28186  60.00000  45.00000
3  1.12236  1.28238  61.00000  45.75000
3  1.12279  1.28289  62.00000  46.50000
3  1.12321  1.28339  63.00000  47.25000
3  1.12363  1.28389  64.00000  48.00000
3  1.12404  1.28437  65.00000  48.75000
3  1.12444  1.28485  66.00000  49.50000
3  1.12484  1.28532  67.00000  50.25000
3  1.12523  1.28579  68.00000  51.00000
3  1.12561  1.28625  69.00000  51.75000
3  1.12599  1.28670  70.00000  52.50000
3  1.12637  1.28714  71.00000  53.25000
3  1.12674  1.28758  72.00000  54.00000
3  1.12710  1.28801  73.00000  54.75000
3  1.12746  1.28844  74.00000  55.50000
3  1.12781  1.28886  75.00000  56.25000
3  1.12816  1.28927  76.00000  57.00000
3  1.12851  1.28968  77.00000  57.75000
3  1.12885  1.29009  78.00000  58.50000
3  1.12918  1.29049  79.00000  59.25000
3  1.12952  1.29088  80.00000  60.00000
3  1.12984  1.29127  81.00000  60.75000
3  1.13017  1.29166  82.00000  61.50000
3  1.13049  1.29204  83.00000  62.25000
3  1.13080  1.29241  84.00000  63.00000
3  1.13112  1.29278  85.00000  63.75000
3  1.13142  1.29315  86.00000  64.50000
3  1.13173  1.29351  87.00000  65.25000
3  1.13203  1.29387  88.00000  66.00000
3  1.13233  1.29423  89.00000  66.75000
3  1.13262  1.29458  90.00000  67.50000
3  1.13292  1.29492  91.00000  68.25000
3  1.13320  1.29526  92.00000  69.00000
3  1.13349  1.29560  93.00000  69.75000
3  1.13377  1.29594  94.00000  70.50000
3  1.13405  1.29627  95.00000  71.25000
3  1.13433  1.29660  96.00000  72.00000
3  1.13460  1.29692  97.00000  72.75000
3  1.13487  1.29725  98.00000  73.50000
3  1.13514  1.29756  99.00000  74.25000
3  1.13540  1.29788  100.00000  75.00000
4  0.97121  1.03639  0.00000  0.00000
4  0.98609  1.13567  0.50000  1.00000
4  1.00349  1.16016  1.00000  2.00000
4  1.01379  1.17452  1.50000  3.00000
4  1.02112  1.18471  2.00000  4.00000
4  1.02683  1.19262  2.50000  5.00000
4  1.03150  1.19909  3.00000  6.00000
4  1.03545  1.20456  3.50000  7.00000
4  1.03887  1.20929  4.00000  8.00000
4  1.04189  1.21347  4.50000  9.00000
4  1.04460  1.21721  5.00000  10.00000
4  1.04705  1.22059  5.50000  11.00000
4  1.04928  1.22368  6.00000  12.00000
4  1.05134  1.22652  6.50000  13.00000
4  1.05324  1.22915  7.00000  14.00000
4  1.05502  1.23160  7.50000  15.00000
4  1.05668  1.23389  8.00000  16.00000
4  1.05823  1.23605  8.50000  17.00000
4  1.05970  1.23807  9.00000  18.00000
4  1.06110  1.23999  9.50000  19.00000
4  1.06241  1.24181  10.00000  20.00000
4  1.06367  1.24355  10.50000  21.00000
4  1.06487  1.24520  11.00000  22.00000
4  1.06601  1.24678  11.50000  23.00000
4  1.06711  1.24829  12.00000  24.00000
4  1.06816  1.24974  12.50000  25.00000
4  1.06917  1.25113  13.00000  26.00000
4  1.07014  1.25247  13.50000  27.00000
4  1.07107  1.25376  14.00000  28.00000
4  1.07198  1.25501  14.50000  29.00000
4  1.07285  1.25621  15.00000  30.00000
4  1.07369  1.25737  15.50000  31.00000
4  1.07451  1.25850  16.00000  32.00000
4  1.07530  1.25959  16.50000  33.00000
4  1.07607  1.26065  17.00000  34.00000
4  1.07682  1.26168  17.50000  35.00000
4  1.07754  1.26268  18.00000  36.00000
4  1.07825  1.26366  18.50000  37.00000
4  1.07893  1.26460  19.00000  38.00000
4  1.07960  1.26552  19.50000  39.00000
4  1.08025  1.26642  20.00000  40.00000
4  1.08089  1.26730  20.50000  41.00000
4  1.08151  1.26816  21.00000  42.00000
4  1.08212  1.26899  21.50000  43.00000
4  1.08271  1.26981  22.00000  44.00000
4  1.08329  1.27061  22.50000  45.00000
4  1.08385  1.27139  23.00000  46.00000
4  1.08441  1.27215  23.50000  47.00000
4  1.08495  1.27290  24.00000  48.00000
4  1.08548  1.27363  24.50000  49.00000
4  1.08600  1.27435  25.00000  50.00000
4  1.08651  1.27505  25.50000  51.00000
4  1.08701  1.27574  26.00000  52.00000
4  1.08750  1.27642  26.50000  53.00000
4  1.08798  1.27708  27.00000  54.00000
4  1.08846  1.27773  27.50000  55.00000
4  1.08892  1.27837  28.00000  56.00000
4  1.08937  1.27900  28.50000  57.00000
4  1.08982  1.27962  29.00000  58.00000
4  1.09026  1.28022  29.50000  59.00000
4  1.09070  1.28082  30.00000  60.00000
4  1.09112  1.28141  30.50000  61.00000
4  1.09154  1.28198  31.00000  62.00000
4  1.09195  1.28255  31.50000  63.00000
4  1.09236  1.28311  32.00000  64.00000
4  1.09276  1.28366  32.50000  65.00000
4  1.09315  1.28420  33.00000  66.00000
4  1.09354  1.28474  33.50000  67.00000
4  1.09392  1.28526  34.00000  68.00000
4  1.09430  1.28578  34.50000  69.00000
4  1.09467  1.28629  35.00000  70.00000
4  1.09503  1.28680  35.50000  71.00000
4  1.09539  1.28729  36.00000  72.00000
4  1.09575  1.28778  36.50000  73.00000
4  1.09610  1.28827  37.00000  74.00000
4  1.09644  1.28874  37.50000  75.00000
4  1.09678  1.28921  38.00000  76.00000
4  1.09712  1.28968  38.50000  77.00000
4  1.09745  1.29014  39.00000  78.00000
4  1.09778  1.29059  39.50000  79.00000
4  1.09811  1.29104  40.00000  80.00000
4  1.09843  1.29148  40.50000  81.00000
4  1.09874  1.29191  41.00000  82.00000
4  1.09905  1.29234  41.50000  83.00000
4  1.09936  1.29277  42.00000  84.00000
4  1.09967  1.29319  42.50000  85.00000
4  1.09997  1.29360  43.00000  86.00000
4  1.10027  1.29401  43.50000  87.00000
4  1.10056  1.29442  44.00000  88.00000
4  1.10085  1.29482  44.50000  89.00000
4  1.10114  1.29522  45.00000  90.00000
4  1.10142  1.29561  45.50000  91.00000
4  1.10171  1.29600  46.00000  92.00000
4  1.10198  1.29638  46.50000  93.00000
4  1.10226  1.29676  47.00000  94.00000
4  1.10253  1.29714  47.50000  95.00000
4  1.10280  1.29751  48.00000  96.00000
4  1.10307  1.29788  48.50000  97.00000
4  1.10333  1.29824  49.00000  98.00000
4  1.10360  1.29860  49.50000  99.00000
4  1.10385  1.29896  50.00000  100.00000
5  0.97121  1.03639  0.00000  0.00000
5  1.00800  1.13308  1.00000  0.50000
5  1.02573  1.15490  2.00000  1.00000
5  1.03615  1.16769  3.00000  1.50000
5  1.04356  1.17676  4.00000  2.00000
5  1.04931  1.18381  5.00000  2.50000
5  1.05401  1.18956  6.00000  3.00000
5  1.05799  1.19443  7.00000  3.50000
5  1.06143  1.19864  8.00000  4.00000
5  1.06447  1.20236  9.00000  4.50000
5  1.06719  1.20569  10.00000  5.00000
5  1.06965  1.20870  11.00000  5.50000
5  1.07190  1.21145  12.00000  6.00000
5  1.07397  1.21397  13.00000  6.50000
5  1.07588  1.21631  14.00000  7.00000
5  1.07766  1.21849  15.00000  7.50000
5  1.07933  1.22053  16.00000  8.00000
5  1.08090  1.22245  17.00000  8.50000
5  1.08238  1.22425  18.00000  9.00000
5  1.08377  1.22596  19.00000  9.50000
5  1.08510  1.22758  20.00000  10.00000
5  1.08636  1.22912  21.00000  10.50000
5  1.08756  1.23059  22.00000  11.00000
5  1.08871  1.23199  23.00000  11.50000
5  1.08981  1.23334  24.00000  12.00000
5  1.09086  1.23463  25.00000  12.50000
5  1.09188  1.23587  26.00000  13.00000
5  1.09285  1.23706  27.00000  13.50000
5  1.09379  1.23821  28.00000  14.00000
5  1.09470  1.23931  29.00000  14.50000
5  1.09558  1.24039  30.00000  15.00000
5  1.09642  1.24142  31.00000  15.50000
5  1.09725  1.24242  32.00000  16.00000
5  1.09804  1.24340  33.00000  16.50000
5  1.09881  1.24434  34.00000  17.00000
5  1.09956  1.24525  35.00000  17.50000
5  1.10029  1.24614  36.00000  18.00000
5  1.10100  1.24701  37.00000  18.50000
5  1.10169  1.24785  38.00000  19.00000
5  1.10236  1.24867  39.00000  19.50000
5  1.10301  1.24947  40.00000  20.00000
5  1.10365  1.25025  41.00000  20.50000
5  1.10427  1.25101  42.00000  21.00000
5  1.10488  1.25176  43.00000  21.50000
5  1.10548  1.25248  44.00000  22.00000
5  1.10606  1.25319  45.00000  22.50000
5  1.10663  1.25389  46.00000  23.00000
5  1.10718  1.25457  47.00000  23.50000
5  1.10773  1.25523  48.00000  24.00000
5  1.10826  1.25588  49.00000  24.50000
5  1.10878  1.25652  50.00000  25.00000
5  1.10929  1.25715  51.00000  25.50000
5  1.10980  1.25776  52.00000  26.00000
5  1.11029  1.25836  53.00000  26.50000
5  1.11077  1.25895  54.00000  27.00000
5  1.11125  1.25953  55.00000  27.50000
5  1.11171  1.26010  56.00000  28.00000
5  1.11217  1.26066  57.00000  28.50000
5  1.11262  1.26121  58.00000  29.00000
5  1.11306  1.26175  59.00000  29.50000
5  1.11350  1.26228  60.00000  30.00000
5  1.11392  1.26280  61.00000  30.50000
5  1.11434  1.26332  62.00000  31.00000
5  1.11476  1.26382  63.00000  31.50000
5  1.11516  1.26432  64.00000  32.00000
5  1.11557  1.26481  65.00000  32.50000
5  1.11596  1.26529  66.00000  33.00000
5  1.11635  1.26577  67.00000  33.50000
5  1.11673  1.26623  68.00000  34.00000
5  1.11711  1.26669  69.00000  34.50000
5  1.11748  1.26715  70.00000  35.00000
5  1.11785  1.26760  71.00000  35.50000
5  1.11821  1.26804  72.00000  36.00000
5  1.11857  1.26847  73.00000  36.50000
5  1.11892  1.26890  74.00000  37.00000
5  1.11927  1.26933  75.00000  37.50000
5  1.11961  1.26975  76.00000  38.00000
5  1.11995  1.27016  77.00000  38.50000
5  1.12028  1.27057  78.00000  39.00000
5  1.12061  1.27097  79.00000  39.50000
5  1.12093  1.27137  80.00000  40.00000
5  1.12126  1.27176  81.00000  40.50000
5  1.12157  1.27215  82.00000  41.00000
5  1.12189  1.27253  83.00000  41.50000
5  1.12220  1.27291  84.00000  42.00000
5  1.12250  1.27328  85.00000  42.50000
5  1.12280  1.27365  86.00000  43.00000
5  1.12310  1.27402  87.00000  43.50000
5  1.12340  1.27438  88.00000  44.00000
5  1.12369  1.27473  89.00000  44.50000
5  1.12398  1.27509  90.00000  45.00000
5  1.12427  1.27544  91.00000  45.50000
5  1.12455  1.27578  92.00000  46.00000
5  1.12483  1.27612  93.00000  46.50000
5  1.12510  1.27646  94.00000  47.00000
5  1.12538  1.27680  95.00000  47.50000
5  1.12565  1.27713  96.00000  48.00000
5  1.12592  1.27745  97.00000  48.50000
5  1.12618  1.27778  98.00000  49.00000
5  1.12644  1.27810  99.00000  49.50000
5  1.12670  1.27842  100.00000  50.00000
