# Supplementary material for: Regional biaxial mechanical data of the mitral and tricuspid valve anterior leaflets
Source: Data Brief. 2019 May 22;24:103961. doi: 10.1016/j.dib.2019.103961 (PMC6545396; doi:10.1016/j.dib.2019.103961)
Supplement: Multimedia component 2 [file mmc2.zip › NewTextFiles/regional_data_MVAL116-F.txt]

0.790 
3.80 
1  1.01479  1.01013  0.00000  0.00000
1  1.02534  1.02584  1.00000  1.00000
1  1.04626  1.04829  2.00000  2.00000
1  1.05881  1.06177  3.00000  3.00000
1  1.06780  1.07144  4.00000  4.00000
1  1.07482  1.07898  5.00000  5.00000
1  1.08057  1.08516  6.00000  6.00000
1  1.08544  1.09040  7.00000  7.00000
1  1.08967  1.09495  8.00000  8.00000
1  1.09340  1.09896  9.00000  9.00000
1  1.09675  1.10256  10.00000  10.00000
1  1.09978  1.10582  11.00000  11.00000
1  1.10255  1.10879  12.00000  12.00000
1  1.10509  1.11153  13.00000  13.00000
1  1.10745  1.11407  14.00000  14.00000
1  1.10965  1.11643  15.00000  15.00000
1  1.11170  1.11864  16.00000  16.00000
1  1.11364  1.12072  17.00000  17.00000
1  1.11546  1.12268  18.00000  18.00000
1  1.11718  1.12453  19.00000  19.00000
1  1.11882  1.12629  20.00000  20.00000
1  1.12037  1.12796  21.00000  21.00000
1  1.12186  1.12956  22.00000  22.00000
1  1.12328  1.13109  23.00000  23.00000
1  1.12464  1.13255  24.00000  24.00000
1  1.12594  1.13395  25.00000  25.00000
1  1.12719  1.13529  26.00000  26.00000
1  1.12840  1.13659  27.00000  27.00000
1  1.12956  1.13784  28.00000  28.00000
1  1.13068  1.13904  29.00000  29.00000
1  1.13176  1.14021  30.00000  30.00000
1  1.13281  1.14134  31.00000  31.00000
1  1.13382  1.14243  32.00000  32.00000
1  1.13481  1.14348  33.00000  33.00000
1  1.13576  1.14451  34.00000  34.00000
1  1.13669  1.14551  35.00000  35.00000
1  1.13759  1.14647  36.00000  36.00000
1  1.13846  1.14742  37.00000  37.00000
1  1.13931  1.14833  38.00000  38.00000
1  1.14015  1.14922  39.00000  39.00000
1  1.14095  1.15009  40.00000  40.00000
1  1.14174  1.15094  41.00000  41.00000
1  1.14251  1.15177  42.00000  42.00000
1  1.14327  1.15258  43.00000  43.00000
1  1.14400  1.15337  44.00000  44.00000
1  1.14472  1.15414  45.00000  45.00000
1  1.14542  1.15490  46.00000  46.00000
1  1.14611  1.15564  47.00000  47.00000
1  1.14678  1.15636  48.00000  48.00000
1  1.14744  1.15707  49.00000  49.00000
1  1.14809  1.15777  50.00000  50.00000
1  1.14872  1.15845  51.00000  51.00000
1  1.14934  1.15912  52.00000  52.00000
1  1.14995  1.15977  53.00000  53.00000
1  1.15055  1.16041  54.00000  54.00000
1  1.15114  1.16105  55.00000  55.00000
1  1.15171  1.16167  56.00000  56.00000
1  1.15228  1.16227  57.00000  57.00000
1  1.15284  1.16287  58.00000  58.00000
1  1.15338  1.16346  59.00000  59.00000
1  1.15392  1.16404  60.00000  60.00000
1  1.15445  1.16461  61.00000  61.00000
1  1.15497  1.16517  62.00000  62.00000
1  1.15548  1.16572  63.00000  63.00000
1  1.15598  1.16626  64.00000  64.00000
1  1.15648  1.16679  65.00000  65.00000
1  1.15697  1.16732  66.00000  66.00000
1  1.15745  1.16784  67.00000  67.00000
1  1.15792  1.16835  68.00000  68.00000
1  1.15839  1.16885  69.00000  69.00000
1  1.15885  1.16934  70.00000  70.00000
1  1.15931  1.16983  71.00000  71.00000
1  1.15975  1.17031  72.00000  72.00000
1  1.16019  1.17079  73.00000  73.00000
1  1.16063  1.17126  74.00000  74.00000
1  1.16106  1.17172  75.00000  75.00000
1  1.16148  1.17217  76.00000  76.00000
1  1.16190  1.17262  77.00000  77.00000
1  1.16231  1.17307  78.00000  78.00000
1  1.16272  1.17351  79.00000  79.00000
1  1.16312  1.17394  80.00000  80.00000
1  1.16352  1.17437  81.00000  81.00000
1  1.16391  1.17479  82.00000  82.00000
1  1.16430  1.17520  83.00000  83.00000
1  1.16469  1.17562  84.00000  84.00000
1  1.16506  1.17602  85.00000  85.00000
1  1.16544  1.17643  86.00000  86.00000
1  1.16581  1.17682  87.00000  87.00000
1  1.16617  1.17722  88.00000  88.00000
1  1.16654  1.17761  89.00000  89.00000
1  1.16689  1.17799  90.00000  90.00000
1  1.16725  1.17837  91.00000  91.00000
1  1.16760  1.17875  92.00000  92.00000
1  1.16794  1.17912  93.00000  93.00000
1  1.16829  1.17949  94.00000  94.00000
1  1.16862  1.17985  95.00000  95.00000
1  1.16896  1.18021  96.00000  96.00000
1  1.16929  1.18057  97.00000  97.00000
1  1.16962  1.18092  98.00000  98.00000
1  1.16994  1.18127  99.00000  99.00000
1  1.17027  1.18162  100.00000  100.00000
2  1.01479  1.01013  0.00000  0.00000
2  1.02562  1.02365  0.75000  1.00000
2  1.04542  1.04632  1.50000  2.00000
2  1.05725  1.05995  2.25000  3.00000
2  1.06571  1.06973  3.00000  4.00000
2  1.07231  1.07736  3.75000  5.00000
2  1.07771  1.08362  4.50000  6.00000
2  1.08229  1.08893  5.25000  7.00000
2  1.08626  1.09353  6.00000  8.00000
2  1.08977  1.09760  6.75000  9.00000
2  1.09291  1.10124  7.50000  10.00000
2  1.09575  1.10454  8.25000  11.00000
2  1.09834  1.10755  9.00000  12.00000
2  1.10073  1.11033  9.75000  13.00000
2  1.10295  1.11290  10.50000  14.00000
2  1.10501  1.11529  11.25000  15.00000
2  1.10694  1.11753  12.00000  16.00000
2  1.10875  1.11964  12.75000  17.00000
2  1.11046  1.12162  13.50000  18.00000
2  1.11207  1.12350  14.25000  19.00000
2  1.11361  1.12528  15.00000  20.00000
2  1.11507  1.12698  15.75000  21.00000
2  1.11646  1.12860  16.50000  22.00000
2  1.11779  1.13014  17.25000  23.00000
2  1.11906  1.13162  18.00000  24.00000
2  1.12029  1.13304  18.75000  25.00000
2  1.12146  1.13441  19.50000  26.00000
2  1.12259  1.13572  20.25000  27.00000
2  1.12368  1.13699  21.00000  28.00000
2  1.12473  1.13821  21.75000  29.00000
2  1.12575  1.13939  22.50000  30.00000
2  1.12673  1.14053  23.25000  31.00000
2  1.12768  1.14163  24.00000  32.00000
2  1.12860  1.14270  24.75000  33.00000
2  1.12949  1.14374  25.50000  34.00000
2  1.13036  1.14475  26.25000  35.00000
2  1.13121  1.14573  27.00000  36.00000
2  1.13203  1.14669  27.75000  37.00000
2  1.13283  1.14762  28.50000  38.00000
2  1.13361  1.14852  29.25000  39.00000
2  1.13436  1.14940  30.00000  40.00000
2  1.13510  1.15026  30.75000  41.00000
2  1.13583  1.15110  31.50000  42.00000
2  1.13653  1.15192  32.25000  43.00000
2  1.13722  1.15273  33.00000  44.00000
2  1.13789  1.15351  33.75000  45.00000
2  1.13855  1.15427  34.50000  46.00000
2  1.13920  1.15502  35.25000  47.00000
2  1.13983  1.15576  36.00000  48.00000
2  1.14045  1.15648  36.75000  49.00000
2  1.14105  1.15718  37.50000  50.00000
2  1.14165  1.15787  38.25000  51.00000
2  1.14223  1.15855  39.00000  52.00000
2  1.14280  1.15921  39.75000  53.00000
2  1.14336  1.15986  40.50000  54.00000
2  1.14391  1.16050  41.25000  55.00000
2  1.14445  1.16113  42.00000  56.00000
2  1.14498  1.16175  42.75000  57.00000
2  1.14550  1.16235  43.50000  58.00000
2  1.14601  1.16295  44.25000  59.00000
2  1.14652  1.16354  45.00000  60.00000
2  1.14701  1.16411  45.75000  61.00000
2  1.14750  1.16468  46.50000  62.00000
2  1.14798  1.16524  47.25000  63.00000
2  1.14845  1.16579  48.00000  64.00000
2  1.14892  1.16633  48.75000  65.00000
2  1.14938  1.16686  49.50000  66.00000
2  1.14983  1.16738  50.25000  67.00000
2  1.15027  1.16790  51.00000  68.00000
2  1.15071  1.16841  51.75000  69.00000
2  1.15114  1.16891  52.50000  70.00000
2  1.15157  1.16940  53.25000  71.00000
2  1.15199  1.16989  54.00000  72.00000
2  1.15240  1.17037  54.75000  73.00000
2  1.15281  1.17085  55.50000  74.00000
2  1.15321  1.17132  56.25000  75.00000
2  1.15361  1.17178  57.00000  76.00000
2  1.15400  1.17223  57.75000  77.00000
2  1.15439  1.17268  58.50000  78.00000
2  1.15477  1.17313  59.25000  79.00000
2  1.15515  1.17357  60.00000  80.00000
2  1.15552  1.17400  60.75000  81.00000
2  1.15589  1.17443  61.50000  82.00000
2  1.15625  1.17485  62.25000  83.00000
2  1.15661  1.17527  63.00000  84.00000
2  1.15696  1.17568  63.75000  85.00000
2  1.15732  1.17609  64.50000  86.00000
2  1.15766  1.17649  65.25000  87.00000
2  1.15801  1.17689  66.00000  88.00000
2  1.15834  1.17729  66.75000  89.00000
2  1.15868  1.17767  67.50000  90.00000
2  1.15901  1.17806  68.25000  91.00000
2  1.15934  1.17844  69.00000  92.00000
2  1.15966  1.17882  69.75000  93.00000
2  1.15998  1.17919  70.50000  94.00000
2  1.16030  1.17956  71.25000  95.00000
2  1.16062  1.17993  72.00000  96.00000
2  1.16093  1.18029  72.75000  97.00000
2  1.16123  1.18065  73.50000  98.00000
2  1.16154  1.18100  74.25000  99.00000
2  1.16184  1.18135  75.00000  100.00000
3  1.01479  1.01013  0.00000  0.00000
3  1.02904  1.01638  1.00000  0.75000
3  1.04978  1.03772  2.00000  1.50000
3  1.06217  1.05055  3.00000  2.25000
3  1.07103  1.05976  4.00000  3.00000
3  1.07794  1.06695  5.00000  3.75000
3  1.08360  1.07284  6.00000  4.50000
3  1.08839  1.07784  7.00000  5.25000
3  1.09255  1.08217  8.00000  6.00000
3  1.09622  1.08600  9.00000  6.75000
3  1.09951  1.08944  10.00000  7.50000
3  1.10248  1.09254  11.00000  8.25000
3  1.10520  1.09538  12.00000  9.00000
3  1.10770  1.09799  13.00000  9.75000
3  1.11002  1.10041  14.00000  10.50000
3  1.11218  1.10267  15.00000  11.25000
3  1.11420  1.10478  16.00000  12.00000
3  1.11609  1.10676  17.00000  12.75000
3  1.11788  1.10863  18.00000  13.50000
3  1.11958  1.11040  19.00000  14.25000
3  1.12118  1.11208  20.00000  15.00000
3  1.12271  1.11368  21.00000  15.75000
3  1.12417  1.11520  22.00000  16.50000
3  1.12556  1.11666  23.00000  17.25000
3  1.12689  1.11805  24.00000  18.00000
3  1.12817  1.11939  25.00000  18.75000
3  1.12940  1.12067  26.00000  19.50000
3  1.13059  1.12191  27.00000  20.25000
3  1.13173  1.12310  28.00000  21.00000
3  1.13283  1.12425  29.00000  21.75000
3  1.13389  1.12536  30.00000  22.50000
3  1.13492  1.12644  31.00000  23.25000
3  1.13591  1.12748  32.00000  24.00000
3  1.13688  1.12849  33.00000  24.75000
3  1.13782  1.12947  34.00000  25.50000
3  1.13872  1.13042  35.00000  26.25000
3  1.13961  1.13134  36.00000  27.00000
3  1.14047  1.13224  37.00000  27.75000
3  1.14130  1.13312  38.00000  28.50000
3  1.14212  1.13397  39.00000  29.25000
3  1.14291  1.13480  40.00000  30.00000
3  1.14369  1.13561  41.00000  30.75000
3  1.14444  1.13640  42.00000  31.50000
3  1.14518  1.13717  43.00000  32.25000
3  1.14590  1.13793  44.00000  33.00000
3  1.14661  1.13867  45.00000  33.75000
3  1.14730  1.13939  46.00000  34.50000
3  1.14797  1.14009  47.00000  35.25000
3  1.14863  1.14078  48.00000  36.00000
3  1.14928  1.14146  49.00000  36.75000
3  1.14992  1.14212  50.00000  37.50000
3  1.15054  1.14277  51.00000  38.25000
3  1.15115  1.14341  52.00000  39.00000
3  1.15175  1.14404  53.00000  39.75000
3  1.15233  1.14465  54.00000  40.50000
3  1.15291  1.14525  55.00000  41.25000
3  1.15347  1.14584  56.00000  42.00000
3  1.15403  1.14643  57.00000  42.75000
3  1.15457  1.14700  58.00000  43.50000
3  1.15511  1.14756  59.00000  44.25000
3  1.15564  1.14811  60.00000  45.00000
3  1.15616  1.14865  61.00000  45.75000
3  1.15667  1.14919  62.00000  46.50000
3  1.15717  1.14971  63.00000  47.25000
3  1.15767  1.15023  64.00000  48.00000
3  1.15815  1.15074  65.00000  48.75000
3  1.15863  1.15124  66.00000  49.50000
3  1.15910  1.15173  67.00000  50.25000
3  1.15957  1.15222  68.00000  51.00000
3  1.16003  1.15270  69.00000  51.75000
3  1.16048  1.15317  70.00000  52.50000
3  1.16092  1.15364  71.00000  53.25000
3  1.16136  1.15410  72.00000  54.00000
3  1.16180  1.15455  73.00000  54.75000
3  1.16222  1.15500  74.00000  55.50000
3  1.16265  1.15544  75.00000  56.25000
3  1.16306  1.15587  76.00000  57.00000
3  1.16347  1.15630  77.00000  57.75000
3  1.16388  1.15673  78.00000  58.50000
3  1.16428  1.15715  79.00000  59.25000
3  1.16467  1.15756  80.00000  60.00000
3  1.16506  1.15797  81.00000  60.75000
3  1.16545  1.15837  82.00000  61.50000
3  1.16583  1.15877  83.00000  62.25000
3  1.16620  1.15916  84.00000  63.00000
3  1.16658  1.15955  85.00000  63.75000
3  1.16694  1.15994  86.00000  64.50000
3  1.16731  1.16032  87.00000  65.25000
3  1.16767  1.16069  88.00000  66.00000
3  1.16802  1.16106  89.00000  66.75000
3  1.16837  1.16143  90.00000  67.50000
3  1.16872  1.16179  91.00000  68.25000
3  1.16906  1.16215  92.00000  69.00000
3  1.16940  1.16251  93.00000  69.75000
3  1.16974  1.16286  94.00000  70.50000
3  1.17007  1.16321  95.00000  71.25000
3  1.17040  1.16355  96.00000  72.00000
3  1.17072  1.16389  97.00000  72.75000
3  1.17105  1.16423  98.00000  73.50000
3  1.17136  1.16456  99.00000  74.25000
3  1.17168  1.16489  100.00000  75.00000
4  1.01479  1.01013  0.00000  0.00000
4  1.01100  1.03068  0.50000  1.00000
4  1.03041  1.05280  1.00000  2.00000
4  1.04220  1.06600  1.50000  3.00000
4  1.05069  1.07544  2.00000  4.00000
4  1.05733  1.08280  2.50000  5.00000
4  1.06278  1.08882  3.00000  6.00000
4  1.06741  1.09393  3.50000  7.00000
4  1.07143  1.09836  4.00000  8.00000
4  1.07498  1.10227  4.50000  9.00000
4  1.07816  1.10577  5.00000  10.00000
4  1.08105  1.10894  5.50000  11.00000
4  1.08368  1.11183  6.00000  12.00000
4  1.08611  1.11449  6.50000  13.00000
4  1.08836  1.11696  7.00000  14.00000
4  1.09045  1.11926  7.50000  15.00000
4  1.09241  1.12141  8.00000  16.00000
4  1.09425  1.12343  8.50000  17.00000
4  1.09599  1.12534  9.00000  18.00000
4  1.09763  1.12714  9.50000  19.00000
4  1.09919  1.12885  10.00000  20.00000
4  1.10068  1.13048  10.50000  21.00000
4  1.10210  1.13203  11.00000  22.00000
4  1.10345  1.13351  11.50000  23.00000
4  1.10475  1.13493  12.00000  24.00000
4  1.10599  1.13629  12.50000  25.00000
4  1.10718  1.13760  13.00000  26.00000
4  1.10833  1.13886  13.50000  27.00000
4  1.10944  1.14008  14.00000  28.00000
4  1.11051  1.14125  14.50000  29.00000
4  1.11155  1.14238  15.00000  30.00000
4  1.11255  1.14347  15.50000  31.00000
4  1.11351  1.14453  16.00000  32.00000
4  1.11445  1.14556  16.50000  33.00000
4  1.11536  1.14656  17.00000  34.00000
4  1.11625  1.14753  17.50000  35.00000
4  1.11711  1.14847  18.00000  36.00000
4  1.11794  1.14938  18.50000  37.00000
4  1.11876  1.15027  19.00000  38.00000
4  1.11955  1.15114  19.50000  39.00000
4  1.12032  1.15199  20.00000  40.00000
4  1.12108  1.15281  20.50000  41.00000
4  1.12181  1.15362  21.00000  42.00000
4  1.12253  1.15440  21.50000  43.00000
4  1.12323  1.15517  22.00000  44.00000
4  1.12392  1.15592  22.50000  45.00000
4  1.12459  1.15665  23.00000  46.00000
4  1.12525  1.15737  23.50000  47.00000
4  1.12589  1.15808  24.00000  48.00000
4  1.12652  1.15877  24.50000  49.00000
4  1.12714  1.15944  25.00000  50.00000
4  1.12774  1.16010  25.50000  51.00000
4  1.12834  1.16075  26.00000  52.00000
4  1.12892  1.16139  26.50000  53.00000
4  1.12949  1.16201  27.00000  54.00000
4  1.13005  1.16263  27.50000  55.00000
4  1.13060  1.16323  28.00000  56.00000
4  1.13114  1.16382  28.50000  57.00000
4  1.13167  1.16440  29.00000  58.00000
4  1.13219  1.16497  29.50000  59.00000
4  1.13271  1.16553  30.00000  60.00000
4  1.13321  1.16609  30.50000  61.00000
4  1.13371  1.16663  31.00000  62.00000
4  1.13420  1.16716  31.50000  63.00000
4  1.13468  1.16769  32.00000  64.00000
4  1.13515  1.16821  32.50000  65.00000
4  1.13562  1.16872  33.00000  66.00000
4  1.13608  1.16922  33.50000  67.00000
4  1.13653  1.16972  34.00000  68.00000
4  1.13698  1.17021  34.50000  69.00000
4  1.13742  1.17069  35.00000  70.00000
4  1.13785  1.17116  35.50000  71.00000
4  1.13828  1.17163  36.00000  72.00000
4  1.13870  1.17209  36.50000  73.00000
4  1.13912  1.17254  37.00000  74.00000
4  1.13953  1.17299  37.50000  75.00000
4  1.13993  1.17344  38.00000  76.00000
4  1.14033  1.17387  38.50000  77.00000
4  1.14073  1.17430  39.00000  78.00000
4  1.14112  1.17473  39.50000  79.00000
4  1.14150  1.17515  40.00000  80.00000
4  1.14188  1.17557  40.50000  81.00000
4  1.14226  1.17598  41.00000  82.00000
4  1.14263  1.17638  41.50000  83.00000
4  1.14299  1.17678  42.00000  84.00000
4  1.14336  1.17718  42.50000  85.00000
4  1.14371  1.17757  43.00000  86.00000
4  1.14407  1.17795  43.50000  87.00000
4  1.14442  1.17834  44.00000  88.00000
4  1.14476  1.17871  44.50000  89.00000
4  1.14510  1.17909  45.00000  90.00000
4  1.14544  1.17946  45.50000  91.00000
4  1.14578  1.17982  46.00000  92.00000
4  1.14611  1.18018  46.50000  93.00000
4  1.14643  1.18054  47.00000  94.00000
4  1.14676  1.18090  47.50000  95.00000
4  1.14708  1.18125  48.00000  96.00000
4  1.14739  1.18159  48.50000  97.00000
4  1.14771  1.18194  49.00000  98.00000
4  1.14802  1.18228  49.50000  99.00000
4  1.14833  1.18261  50.00000  100.00000
5  1.01479  1.01013  0.00000  0.00000
5  1.03256  1.01106  1.00000  0.50000
5  1.05359  1.03090  2.00000  1.00000
5  1.06613  1.04288  3.00000  1.50000
5  1.07511  1.05150  4.00000  2.00000
5  1.08210  1.05823  5.00000  2.50000
5  1.08783  1.06376  6.00000  3.00000
5  1.09268  1.06844  7.00000  3.50000
5  1.09689  1.07251  8.00000  4.00000
5  1.10061  1.07611  9.00000  4.50000
5  1.10394  1.07933  10.00000  5.00000
5  1.10695  1.08224  11.00000  5.50000
5  1.10970  1.08491  12.00000  6.00000
5  1.11223  1.08736  13.00000  6.50000
5  1.11458  1.08963  14.00000  7.00000
5  1.11676  1.09175  15.00000  7.50000
5  1.11881  1.09373  16.00000  8.00000
5  1.12073  1.09559  17.00000  8.50000
5  1.12254  1.09735  18.00000  9.00000
5  1.12425  1.09901  19.00000  9.50000
5  1.12588  1.10059  20.00000  10.00000
5  1.12743  1.10209  21.00000  10.50000
5  1.12890  1.10352  22.00000  11.00000
5  1.13031  1.10489  23.00000  11.50000
5  1.13166  1.10620  24.00000  12.00000
5  1.13296  1.10746  25.00000  12.50000
5  1.13420  1.10866  26.00000  13.00000
5  1.13540  1.10983  27.00000  13.50000
5  1.13655  1.11095  28.00000  14.00000
5  1.13766  1.11203  29.00000  14.50000
5  1.13874  1.11307  30.00000  15.00000
5  1.13978  1.11408  31.00000  15.50000
5  1.14079  1.11506  32.00000  16.00000
5  1.14177  1.11601  33.00000  16.50000
5  1.14271  1.11693  34.00000  17.00000
5  1.14363  1.11782  35.00000  17.50000
5  1.14453  1.11869  36.00000  18.00000
5  1.14540  1.11954  37.00000  18.50000
5  1.14625  1.12036  38.00000  19.00000
5  1.14707  1.12116  39.00000  19.50000
5  1.14787  1.12194  40.00000  20.00000
5  1.14866  1.12270  41.00000  20.50000
5  1.14942  1.12344  42.00000  21.00000
5  1.15017  1.12417  43.00000  21.50000
5  1.15090  1.12488  44.00000  22.00000
5  1.15161  1.12557  45.00000  22.50000
5  1.15231  1.12625  46.00000  23.00000
5  1.15300  1.12691  47.00000  23.50000
5  1.15366  1.12756  48.00000  24.00000
5  1.15432  1.12820  49.00000  24.50000
5  1.15496  1.12882  50.00000  25.00000
5  1.15559  1.12943  51.00000  25.50000
5  1.15621  1.13003  52.00000  26.00000
5  1.15681  1.13062  53.00000  26.50000
5  1.15741  1.13120  54.00000  27.00000
5  1.15799  1.13176  55.00000  27.50000
5  1.15856  1.13232  56.00000  28.00000
5  1.15912  1.13287  57.00000  28.50000
5  1.15968  1.13340  58.00000  29.00000
5  1.16022  1.13393  59.00000  29.50000
5  1.16075  1.13445  60.00000  30.00000
5  1.16128  1.13496  61.00000  30.50000
5  1.16180  1.13546  62.00000  31.00000
5  1.16230  1.13596  63.00000  31.50000
5  1.16280  1.13644  64.00000  32.00000
5  1.16330  1.13692  65.00000  32.50000
5  1.16378  1.13739  66.00000  33.00000
5  1.16426  1.13786  67.00000  33.50000
5  1.16473  1.13831  68.00000  34.00000
5  1.16520  1.13876  69.00000  34.50000
5  1.16565  1.13921  70.00000  35.00000
5  1.16610  1.13965  71.00000  35.50000
5  1.16655  1.14008  72.00000  36.00000
5  1.16699  1.14050  73.00000  36.50000
5  1.16742  1.14092  74.00000  37.00000
5  1.16785  1.14134  75.00000  37.50000
5  1.16827  1.14175  76.00000  38.00000
5  1.16868  1.14215  77.00000  38.50000
5  1.16909  1.14255  78.00000  39.00000
5  1.16950  1.14294  79.00000  39.50000
5  1.16990  1.14333  80.00000  40.00000
5  1.17029  1.14371  81.00000  40.50000
5  1.17068  1.14409  82.00000  41.00000
5  1.17107  1.14447  83.00000  41.50000
5  1.17145  1.14484  84.00000  42.00000
5  1.17182  1.14520  85.00000  42.50000
5  1.17220  1.14556  86.00000  43.00000
5  1.17256  1.14592  87.00000  43.50000
5  1.17293  1.14627  88.00000  44.00000
5  1.17329  1.14662  89.00000  44.50000
5  1.17364  1.14697  90.00000  45.00000
5  1.17399  1.14731  91.00000  45.50000
5  1.17434  1.14765  92.00000  46.00000
5  1.17468  1.14798  93.00000  46.50000
5  1.17502  1.14831  94.00000  47.00000
5  1.17536  1.14864  95.00000  47.50000
5  1.17569  1.14896  96.00000  48.00000
5  1.17602  1.14928  97.00000  48.50000
5  1.17635  1.14960  98.00000  49.00000
5  1.17667  1.14991  99.00000  49.50000
5  1.17699  1.15022  100.00000  50.00000
