# Supplementary material for: Regional biaxial mechanical data of the mitral and tricuspid valve anterior leaflets
Source: Data Brief. 2019 May 22;24:103961. doi: 10.1016/j.dib.2019.103961 (PMC6545396; doi:10.1016/j.dib.2019.103961)
Supplement: Multimedia component 2 [file mmc2.zip › NewTextFiles/regional_data_MVAL117-A.txt]

0.787 
3.90 
1  0.99415  0.97450  0.00000  0.00000
1  1.07189  1.04661  1.00000  1.00000
1  1.09137  1.06535  2.00000  2.00000
1  1.10278  1.07632  3.00000  3.00000
1  1.11089  1.08411  4.00000  4.00000
1  1.11717  1.09016  5.00000  5.00000
1  1.12231  1.09510  6.00000  6.00000
1  1.12665  1.09928  7.00000  7.00000
1  1.13042  1.10290  8.00000  8.00000
1  1.13374  1.10609  9.00000  9.00000
1  1.13671  1.10895  10.00000  10.00000
1  1.13940  1.11153  11.00000  11.00000
1  1.14185  1.11389  12.00000  12.00000
1  1.14410  1.11606  13.00000  13.00000
1  1.14619  1.11807  14.00000  14.00000
1  1.14814  1.11994  15.00000  15.00000
1  1.14996  1.12169  16.00000  16.00000
1  1.15167  1.12334  17.00000  17.00000
1  1.15328  1.12489  18.00000  18.00000
1  1.15480  1.12635  19.00000  19.00000
1  1.15625  1.12775  20.00000  20.00000
1  1.15763  1.12907  21.00000  21.00000
1  1.15894  1.13033  22.00000  22.00000
1  1.16019  1.13154  23.00000  23.00000
1  1.16139  1.13269  24.00000  24.00000
1  1.16254  1.13380  25.00000  25.00000
1  1.16365  1.13486  26.00000  26.00000
1  1.16471  1.13588  27.00000  27.00000
1  1.16574  1.13687  28.00000  28.00000
1  1.16673  1.13782  29.00000  29.00000
1  1.16768  1.13874  30.00000  30.00000
1  1.16861  1.13963  31.00000  31.00000
1  1.16950  1.14049  32.00000  32.00000
1  1.17037  1.14133  33.00000  33.00000
1  1.17121  1.14214  34.00000  34.00000
1  1.17203  1.14292  35.00000  35.00000
1  1.17283  1.14369  36.00000  36.00000
1  1.17360  1.14443  37.00000  37.00000
1  1.17435  1.14515  38.00000  38.00000
1  1.17508  1.14586  39.00000  39.00000
1  1.17580  1.14654  40.00000  40.00000
1  1.17649  1.14721  41.00000  41.00000
1  1.17717  1.14787  42.00000  42.00000
1  1.17784  1.14851  43.00000  43.00000
1  1.17848  1.14913  44.00000  44.00000
1  1.17912  1.14974  45.00000  45.00000
1  1.17974  1.15034  46.00000  46.00000
1  1.18034  1.15092  47.00000  47.00000
1  1.18094  1.15149  48.00000  48.00000
1  1.18152  1.15205  49.00000  49.00000
1  1.18209  1.15260  50.00000  50.00000
1  1.18265  1.15313  51.00000  51.00000
1  1.18320  1.15366  52.00000  52.00000
1  1.18373  1.15418  53.00000  53.00000
1  1.18426  1.15468  54.00000  54.00000
1  1.18478  1.15518  55.00000  55.00000
1  1.18529  1.15567  56.00000  56.00000
1  1.18579  1.15615  57.00000  57.00000
1  1.18628  1.15662  58.00000  58.00000
1  1.18676  1.15709  59.00000  59.00000
1  1.18723  1.15754  60.00000  60.00000
1  1.18770  1.15799  61.00000  61.00000
1  1.18816  1.15843  62.00000  62.00000
1  1.18861  1.15887  63.00000  63.00000
1  1.18905  1.15929  64.00000  64.00000
1  1.18949  1.15971  65.00000  65.00000
1  1.18992  1.16013  66.00000  66.00000
1  1.19034  1.16054  67.00000  67.00000
1  1.19076  1.16094  68.00000  68.00000
1  1.19117  1.16133  69.00000  69.00000
1  1.19158  1.16172  70.00000  70.00000
1  1.19198  1.16211  71.00000  71.00000
1  1.19237  1.16249  72.00000  72.00000
1  1.19276  1.16286  73.00000  73.00000
1  1.19315  1.16323  74.00000  74.00000
1  1.19352  1.16360  75.00000  75.00000
1  1.19390  1.16395  76.00000  76.00000
1  1.19427  1.16431  77.00000  77.00000
1  1.19463  1.16466  78.00000  78.00000
1  1.19499  1.16500  79.00000  79.00000
1  1.19534  1.16535  80.00000  80.00000
1  1.19570  1.16568  81.00000  81.00000
1  1.19604  1.16602  82.00000  82.00000
1  1.19638  1.16634  83.00000  83.00000
1  1.19672  1.16667  84.00000  84.00000
1  1.19705  1.16699  85.00000  85.00000
1  1.19738  1.16731  86.00000  86.00000
1  1.19771  1.16762  87.00000  87.00000
1  1.19803  1.16793  88.00000  88.00000
1  1.19835  1.16824  89.00000  89.00000
1  1.19867  1.16854  90.00000  90.00000
1  1.19898  1.16884  91.00000  91.00000
1  1.19929  1.16914  92.00000  92.00000
1  1.19959  1.16943  93.00000  93.00000
1  1.19989  1.16972  94.00000  94.00000
1  1.20019  1.17001  95.00000  95.00000
1  1.20049  1.17029  96.00000  96.00000
1  1.20078  1.17057  97.00000  97.00000
1  1.20107  1.17085  98.00000  98.00000
1  1.20135  1.17113  99.00000  99.00000
1  1.20164  1.17140  100.00000  100.00000
2  0.99415  0.97450  0.00000  0.00000
2  1.02649  1.04501  0.75000  1.00000
2  1.04403  1.06376  1.50000  2.00000
2  1.05435  1.07474  2.25000  3.00000
2  1.06169  1.08254  3.00000  4.00000
2  1.06738  1.08859  3.75000  5.00000
2  1.07204  1.09353  4.50000  6.00000
2  1.07599  1.09772  5.25000  7.00000
2  1.07940  1.10134  6.00000  8.00000
2  1.08242  1.10453  6.75000  9.00000
2  1.08511  1.10739  7.50000  10.00000
2  1.08755  1.10997  8.25000  11.00000
2  1.08978  1.11234  9.00000  12.00000
2  1.09183  1.11451  9.75000  13.00000
2  1.09373  1.11652  10.50000  14.00000
2  1.09549  1.11839  11.25000  15.00000
2  1.09715  1.12014  12.00000  16.00000
2  1.09870  1.12178  12.75000  17.00000
2  1.10016  1.12334  13.50000  18.00000
2  1.10155  1.12480  14.25000  19.00000
2  1.10286  1.12619  15.00000  20.00000
2  1.10411  1.12752  15.75000  21.00000
2  1.10531  1.12878  16.50000  22.00000
2  1.10644  1.12999  17.25000  23.00000
2  1.10754  1.13114  18.00000  24.00000
2  1.10858  1.13225  18.75000  25.00000
2  1.10959  1.13331  19.50000  26.00000
2  1.11055  1.13434  20.25000  27.00000
2  1.11149  1.13532  21.00000  28.00000
2  1.11238  1.13628  21.75000  29.00000
2  1.11325  1.13720  22.50000  30.00000
2  1.11409  1.13809  23.25000  31.00000
2  1.11491  1.13895  24.00000  32.00000
2  1.11570  1.13978  24.75000  33.00000
2  1.11646  1.14059  25.50000  34.00000
2  1.11720  1.14138  26.25000  35.00000
2  1.11793  1.14214  27.00000  36.00000
2  1.11863  1.14289  27.75000  37.00000
2  1.11931  1.14361  28.50000  38.00000
2  1.11998  1.14432  29.25000  39.00000
2  1.12063  1.14500  30.00000  40.00000
2  1.12126  1.14567  30.75000  41.00000
2  1.12188  1.14633  31.50000  42.00000
2  1.12248  1.14696  32.25000  43.00000
2  1.12307  1.14759  33.00000  44.00000
2  1.12365  1.14820  33.75000  45.00000
2  1.12421  1.14879  34.50000  46.00000
2  1.12476  1.14938  35.25000  47.00000
2  1.12530  1.14995  36.00000  48.00000
2  1.12583  1.15051  36.75000  49.00000
2  1.12635  1.15106  37.50000  50.00000
2  1.12685  1.15159  38.25000  51.00000
2  1.12735  1.15212  39.00000  52.00000
2  1.12784  1.15264  39.75000  53.00000
2  1.12832  1.15315  40.50000  54.00000
2  1.12879  1.15364  41.25000  55.00000
2  1.12925  1.15413  42.00000  56.00000
2  1.12971  1.15461  42.75000  57.00000
2  1.13015  1.15509  43.50000  58.00000
2  1.13059  1.15555  44.25000  59.00000
2  1.13102  1.15601  45.00000  60.00000
2  1.13144  1.15645  45.75000  61.00000
2  1.13186  1.15689  46.50000  62.00000
2  1.13227  1.15733  47.25000  63.00000
2  1.13268  1.15776  48.00000  64.00000
2  1.13307  1.15818  48.75000  65.00000
2  1.13346  1.15859  49.50000  66.00000
2  1.13385  1.15900  50.25000  67.00000
2  1.13423  1.15940  51.00000  68.00000
2  1.13460  1.15980  51.75000  69.00000
2  1.13497  1.16019  52.50000  70.00000
2  1.13534  1.16057  53.25000  71.00000
2  1.13569  1.16095  54.00000  72.00000
2  1.13605  1.16133  54.75000  73.00000
2  1.13640  1.16170  55.50000  74.00000
2  1.13674  1.16206  56.25000  75.00000
2  1.13708  1.16242  57.00000  76.00000
2  1.13742  1.16277  57.75000  77.00000
2  1.13775  1.16312  58.50000  78.00000
2  1.13807  1.16347  59.25000  79.00000
2  1.13840  1.16381  60.00000  80.00000
2  1.13871  1.16415  60.75000  81.00000
2  1.13903  1.16448  61.50000  82.00000
2  1.13934  1.16481  62.25000  83.00000
2  1.13965  1.16514  63.00000  84.00000
2  1.13995  1.16546  63.75000  85.00000
2  1.14025  1.16577  64.50000  86.00000
2  1.14055  1.16609  65.25000  87.00000
2  1.14084  1.16640  66.00000  88.00000
2  1.14113  1.16670  66.75000  89.00000
2  1.14142  1.16701  67.50000  90.00000
2  1.14170  1.16731  68.25000  91.00000
2  1.14198  1.16760  69.00000  92.00000
2  1.14226  1.16790  69.75000  93.00000
2  1.14253  1.16819  70.50000  94.00000
2  1.14280  1.16848  71.25000  95.00000
2  1.14307  1.16876  72.00000  96.00000
2  1.14334  1.16904  72.75000  97.00000
2  1.14360  1.16932  73.50000  98.00000
2  1.14386  1.16959  74.25000  99.00000
2  1.14412  1.16987  75.00000  100.00000
3  0.99415  0.97450  0.00000  0.00000
3  1.07873  1.03176  1.00000  0.75000
3  1.09839  1.05110  2.00000  1.50000
3  1.10990  1.06244  3.00000  2.25000
3  1.11808  1.07051  4.00000  3.00000
3  1.12442  1.07676  5.00000  3.75000
3  1.12960  1.08188  6.00000  4.50000
3  1.13399  1.08620  7.00000  5.25000
3  1.13778  1.08995  8.00000  6.00000
3  1.14113  1.09326  9.00000  6.75000
3  1.14413  1.09621  10.00000  7.50000
3  1.14684  1.09889  11.00000  8.25000
3  1.14931  1.10133  12.00000  9.00000
3  1.15159  1.10358  13.00000  9.75000
3  1.15370  1.10566  14.00000  10.50000
3  1.15566  1.10760  15.00000  11.25000
3  1.15750  1.10941  16.00000  12.00000
3  1.15922  1.11112  17.00000  12.75000
3  1.16085  1.11272  18.00000  13.50000
3  1.16238  1.11424  19.00000  14.25000
3  1.16384  1.11568  20.00000  15.00000
3  1.16523  1.11705  21.00000  15.75000
3  1.16655  1.11836  22.00000  16.50000
3  1.16782  1.11961  23.00000  17.25000
3  1.16903  1.12080  24.00000  18.00000
3  1.17019  1.12195  25.00000  18.75000
3  1.17131  1.12305  26.00000  19.50000
3  1.17238  1.12411  27.00000  20.25000
3  1.17341  1.12513  28.00000  21.00000
3  1.17441  1.12612  29.00000  21.75000
3  1.17538  1.12707  30.00000  22.50000
3  1.17631  1.12799  31.00000  23.25000
3  1.17721  1.12889  32.00000  24.00000
3  1.17809  1.12975  33.00000  24.75000
3  1.17894  1.13059  34.00000  25.50000
3  1.17976  1.13140  35.00000  26.25000
3  1.18056  1.13220  36.00000  27.00000
3  1.18134  1.13296  37.00000  27.75000
3  1.18210  1.13371  38.00000  28.50000
3  1.18284  1.13444  39.00000  29.25000
3  1.18356  1.13516  40.00000  30.00000
3  1.18426  1.13585  41.00000  30.75000
3  1.18495  1.13653  42.00000  31.50000
3  1.18562  1.13719  43.00000  32.25000
3  1.18627  1.13783  44.00000  33.00000
3  1.18691  1.13847  45.00000  33.75000
3  1.18754  1.13908  46.00000  34.50000
3  1.18815  1.13969  47.00000  35.25000
3  1.18875  1.14028  48.00000  36.00000
3  1.18933  1.14086  49.00000  36.75000
3  1.18991  1.14143  50.00000  37.50000
3  1.19047  1.14198  51.00000  38.25000
3  1.19102  1.14253  52.00000  39.00000
3  1.19157  1.14306  53.00000  39.75000
3  1.19210  1.14359  54.00000  40.50000
3  1.19262  1.14410  55.00000  41.25000
3  1.19313  1.14461  56.00000  42.00000
3  1.19364  1.14511  57.00000  42.75000
3  1.19413  1.14560  58.00000  43.50000
3  1.19462  1.14608  59.00000  44.25000
3  1.19509  1.14655  60.00000  45.00000
3  1.19556  1.14701  61.00000  45.75000
3  1.19603  1.14747  62.00000  46.50000
3  1.19648  1.14792  63.00000  47.25000
3  1.19693  1.14836  64.00000  48.00000
3  1.19737  1.14880  65.00000  48.75000
3  1.19781  1.14923  66.00000  49.50000
3  1.19823  1.14965  67.00000  50.25000
3  1.19866  1.15007  68.00000  51.00000
3  1.19907  1.15048  69.00000  51.75000
3  1.19948  1.15088  70.00000  52.50000
3  1.19988  1.15128  71.00000  53.25000
3  1.20028  1.15167  72.00000  54.00000
3  1.20067  1.15206  73.00000  54.75000
3  1.20106  1.15244  74.00000  55.50000
3  1.20144  1.15282  75.00000  56.25000
3  1.20182  1.15319  76.00000  57.00000
3  1.20219  1.15356  77.00000  57.75000
3  1.20256  1.15392  78.00000  58.50000
3  1.20292  1.15428  79.00000  59.25000
3  1.20328  1.15463  80.00000  60.00000
3  1.20363  1.15498  81.00000  60.75000
3  1.20398  1.15533  82.00000  61.50000
3  1.20433  1.15567  83.00000  62.25000
3  1.20467  1.15600  84.00000  63.00000
3  1.20500  1.15634  85.00000  63.75000
3  1.20534  1.15667  86.00000  64.50000
3  1.20566  1.15699  87.00000  65.25000
3  1.20599  1.15731  88.00000  66.00000
3  1.20631  1.15763  89.00000  66.75000
3  1.20663  1.15794  90.00000  67.50000
3  1.20694  1.15825  91.00000  68.25000
3  1.20725  1.15856  92.00000  69.00000
3  1.20756  1.15886  93.00000  69.75000
3  1.20787  1.15917  94.00000  70.50000
3  1.20817  1.15946  95.00000  71.25000
3  1.20847  1.15976  96.00000  72.00000
3  1.20876  1.16005  97.00000  72.75000
3  1.20905  1.16034  98.00000  73.50000
3  1.20934  1.16062  99.00000  74.25000
3  1.20963  1.16090  100.00000  75.00000
4  0.99415  0.97450  0.00000  0.00000
4  1.04749  1.05799  0.50000  1.00000
4  1.06445  1.07588  1.00000  2.00000
4  1.07439  1.08636  1.50000  3.00000
4  1.08145  1.09379  2.00000  4.00000
4  1.08693  1.09955  2.50000  5.00000
4  1.09141  1.10427  3.00000  6.00000
4  1.09519  1.10825  3.50000  7.00000
4  1.09847  1.11170  4.00000  8.00000
4  1.10136  1.11475  4.50000  9.00000
4  1.10395  1.11747  5.00000  10.00000
4  1.10629  1.11993  5.50000  11.00000
4  1.10843  1.12218  6.00000  12.00000
4  1.11040  1.12425  6.50000  13.00000
4  1.11222  1.12617  7.00000  14.00000
4  1.11392  1.12795  7.50000  15.00000
4  1.11550  1.12962  8.00000  16.00000
4  1.11699  1.13119  8.50000  17.00000
4  1.11840  1.13266  9.00000  18.00000
4  1.11973  1.13406  9.50000  19.00000
4  1.12099  1.13539  10.00000  20.00000
4  1.12219  1.13665  10.50000  21.00000
4  1.12333  1.13785  11.00000  22.00000
4  1.12442  1.13900  11.50000  23.00000
4  1.12547  1.14010  12.00000  24.00000
4  1.12647  1.14115  12.50000  25.00000
4  1.12743  1.14217  13.00000  26.00000
4  1.12836  1.14314  13.50000  27.00000
4  1.12926  1.14408  14.00000  28.00000
4  1.13012  1.14499  14.50000  29.00000
4  1.13095  1.14587  15.00000  30.00000
4  1.13176  1.14672  15.50000  31.00000
4  1.13254  1.14754  16.00000  32.00000
4  1.13329  1.14833  16.50000  33.00000
4  1.13403  1.14910  17.00000  34.00000
4  1.13474  1.14985  17.50000  35.00000
4  1.13543  1.15058  18.00000  36.00000
4  1.13611  1.15129  18.50000  37.00000
4  1.13676  1.15198  19.00000  38.00000
4  1.13740  1.15265  19.50000  39.00000
4  1.13802  1.15330  20.00000  40.00000
4  1.13863  1.15394  20.50000  41.00000
4  1.13922  1.15457  21.00000  42.00000
4  1.13980  1.15517  21.50000  43.00000
4  1.14037  1.15577  22.00000  44.00000
4  1.14092  1.15635  22.50000  45.00000
4  1.14146  1.15692  23.00000  46.00000
4  1.14199  1.15747  23.50000  47.00000
4  1.14250  1.15802  24.00000  48.00000
4  1.14301  1.15855  24.50000  49.00000
4  1.14351  1.15907  25.00000  50.00000
4  1.14399  1.15959  25.50000  51.00000
4  1.14447  1.16009  26.00000  52.00000
4  1.14494  1.16058  26.50000  53.00000
4  1.14540  1.16106  27.00000  54.00000
4  1.14585  1.16154  27.50000  55.00000
4  1.14629  1.16200  28.00000  56.00000
4  1.14673  1.16246  28.50000  57.00000
4  1.14716  1.16291  29.00000  58.00000
4  1.14758  1.16335  29.50000  59.00000
4  1.14799  1.16379  30.00000  60.00000
4  1.14840  1.16421  30.50000  61.00000
4  1.14880  1.16463  31.00000  62.00000
4  1.14919  1.16505  31.50000  63.00000
4  1.14958  1.16546  32.00000  64.00000
4  1.14996  1.16586  32.50000  65.00000
4  1.15033  1.16625  33.00000  66.00000
4  1.15070  1.16664  33.50000  67.00000
4  1.15107  1.16702  34.00000  68.00000
4  1.15143  1.16740  34.50000  69.00000
4  1.15178  1.16777  35.00000  70.00000
4  1.15213  1.16814  35.50000  71.00000
4  1.15247  1.16850  36.00000  72.00000
4  1.15281  1.16886  36.50000  73.00000
4  1.15315  1.16921  37.00000  74.00000
4  1.15348  1.16956  37.50000  75.00000
4  1.15380  1.16990  38.00000  76.00000
4  1.15412  1.17024  38.50000  77.00000
4  1.15444  1.17057  39.00000  78.00000
4  1.15475  1.17090  39.50000  79.00000
4  1.15506  1.17122  40.00000  80.00000
4  1.15537  1.17155  40.50000  81.00000
4  1.15567  1.17186  41.00000  82.00000
4  1.15597  1.17218  41.50000  83.00000
4  1.15626  1.17249  42.00000  84.00000
4  1.15655  1.17279  42.50000  85.00000
4  1.15684  1.17309  43.00000  86.00000
4  1.15712  1.17339  43.50000  87.00000
4  1.15740  1.17369  44.00000  88.00000
4  1.15768  1.17398  44.50000  89.00000
4  1.15796  1.17427  45.00000  90.00000
4  1.15823  1.17455  45.50000  91.00000
4  1.15850  1.17484  46.00000  92.00000
4  1.15876  1.17512  46.50000  93.00000
4  1.15903  1.17539  47.00000  94.00000
4  1.15929  1.17567  47.50000  95.00000
4  1.15954  1.17594  48.00000  96.00000
4  1.15980  1.17621  48.50000  97.00000
4  1.16005  1.17647  49.00000  98.00000
4  1.16030  1.17673  49.50000  99.00000
4  1.16055  1.17699  50.00000  100.00000
5  0.99415  0.97450  0.00000  0.00000
5  1.06433  1.03941  1.00000  0.50000
5  1.08589  1.05834  2.00000  1.00000
5  1.09854  1.06943  3.00000  1.50000
5  1.10753  1.07731  4.00000  2.00000
5  1.11450  1.08342  5.00000  2.50000
5  1.12021  1.08841  6.00000  3.00000
5  1.12503  1.09264  7.00000  3.50000
5  1.12921  1.09630  8.00000  4.00000
5  1.13289  1.09953  9.00000  4.50000
5  1.13619  1.10242  10.00000  5.00000
5  1.13917  1.10503  11.00000  5.50000
5  1.14190  1.10741  12.00000  6.00000
5  1.14440  1.10961  13.00000  6.50000
5  1.14672  1.11164  14.00000  7.00000
5  1.14888  1.11353  15.00000  7.50000
5  1.15090  1.11530  16.00000  8.00000
5  1.15280  1.11697  17.00000  8.50000
5  1.15459  1.11853  18.00000  9.00000
5  1.15629  1.12002  19.00000  9.50000
5  1.15789  1.12142  20.00000  10.00000
5  1.15942  1.12276  21.00000  10.50000
5  1.16088  1.12404  22.00000  11.00000
5  1.16227  1.12526  23.00000  11.50000
5  1.16360  1.12642  24.00000  12.00000
5  1.16488  1.12754  25.00000  12.50000
5  1.16611  1.12862  26.00000  13.00000
5  1.16729  1.12965  27.00000  13.50000
5  1.16843  1.13065  28.00000  14.00000
5  1.16953  1.13161  29.00000  14.50000
5  1.17059  1.13254  30.00000  15.00000
5  1.17162  1.13344  31.00000  15.50000
5  1.17261  1.13431  32.00000  16.00000
5  1.17358  1.13516  33.00000  16.50000
5  1.17451  1.13598  34.00000  17.00000
5  1.17542  1.13677  35.00000  17.50000
5  1.17630  1.13754  36.00000  18.00000
5  1.17716  1.13830  37.00000  18.50000
5  1.17800  1.13903  38.00000  19.00000
5  1.17881  1.13974  39.00000  19.50000
5  1.17960  1.14043  40.00000  20.00000
5  1.18038  1.14111  41.00000  20.50000
5  1.18113  1.14177  42.00000  21.00000
5  1.18187  1.14242  43.00000  21.50000
5  1.18259  1.14305  44.00000  22.00000
5  1.18329  1.14366  45.00000  22.50000
5  1.18398  1.14427  46.00000  23.00000
5  1.18465  1.14486  47.00000  23.50000
5  1.18531  1.14543  48.00000  24.00000
5  1.18596  1.14600  49.00000  24.50000
5  1.18659  1.14655  50.00000  25.00000
5  1.18721  1.14710  51.00000  25.50000
5  1.18782  1.14763  52.00000  26.00000
5  1.18842  1.14815  53.00000  26.50000
5  1.18900  1.14867  54.00000  27.00000
5  1.18958  1.14917  55.00000  27.50000
5  1.19014  1.14966  56.00000  28.00000
5  1.19070  1.15015  57.00000  28.50000
5  1.19124  1.15063  58.00000  29.00000
5  1.19178  1.15109  59.00000  29.50000
5  1.19230  1.15156  60.00000  30.00000
5  1.19282  1.15201  61.00000  30.50000
5  1.19333  1.15245  62.00000  31.00000
5  1.19383  1.15289  63.00000  31.50000
5  1.19433  1.15333  64.00000  32.00000
5  1.19481  1.15375  65.00000  32.50000
5  1.19529  1.15417  66.00000  33.00000
5  1.19576  1.15458  67.00000  33.50000
5  1.19623  1.15499  68.00000  34.00000
5  1.19668  1.15539  69.00000  34.50000
5  1.19713  1.15578  70.00000  35.00000
5  1.19758  1.15617  71.00000  35.50000
5  1.19802  1.15656  72.00000  36.00000
5  1.19845  1.15693  73.00000  36.50000
5  1.19887  1.15731  74.00000  37.00000
5  1.19930  1.15768  75.00000  37.50000
5  1.19971  1.15804  76.00000  38.00000
5  1.20012  1.15840  77.00000  38.50000
5  1.20052  1.15875  78.00000  39.00000
5  1.20092  1.15910  79.00000  39.50000
5  1.20132  1.15945  80.00000  40.00000
5  1.20171  1.15979  81.00000  40.50000
5  1.20209  1.16012  82.00000  41.00000
5  1.20247  1.16046  83.00000  41.50000
5  1.20285  1.16079  84.00000  42.00000
5  1.20322  1.16111  85.00000  42.50000
5  1.20358  1.16143  86.00000  43.00000
5  1.20395  1.16175  87.00000  43.50000
5  1.20430  1.16206  88.00000  44.00000
5  1.20466  1.16237  89.00000  44.50000
5  1.20501  1.16268  90.00000  45.00000
5  1.20535  1.16298  91.00000  45.50000
5  1.20570  1.16328  92.00000  46.00000
5  1.20603  1.16358  93.00000  46.50000
5  1.20637  1.16387  94.00000  47.00000
5  1.20670  1.16416  95.00000  47.50000
5  1.20703  1.16445  96.00000  48.00000
5  1.20735  1.16473  97.00000  48.50000
5  1.20768  1.16501  98.00000  49.00000
5  1.20799  1.16529  99.00000  49.50000
5  1.20831  1.16557  100.00000  50.00000
