# Supplementary material for: Regional biaxial mechanical data of the mitral and tricuspid valve anterior leaflets
Source: Data Brief. 2019 May 22;24:103961. doi: 10.1016/j.dib.2019.103961 (PMC6545396; doi:10.1016/j.dib.2019.103961)
Supplement: Multimedia component 2 [file mmc2.zip › NewTextFiles/regional_data_MVAL117-B.txt]

0.570 
3.90 
1  1.00591  1.00080  0.00000  0.00000
1  1.10342  1.05857  1.00000  1.00000
1  1.12351  1.08431  2.00000  2.00000
1  1.13527  1.09952  3.00000  3.00000
1  1.14362  1.11035  4.00000  4.00000
1  1.15010  1.11878  5.00000  5.00000
1  1.15539  1.12567  6.00000  6.00000
1  1.15987  1.13150  7.00000  7.00000
1  1.16374  1.13656  8.00000  8.00000
1  1.16716  1.14102  9.00000  9.00000
1  1.17022  1.14501  10.00000  10.00000
1  1.17299  1.14863  11.00000  11.00000
1  1.17551  1.15193  12.00000  12.00000
1  1.17784  1.15496  13.00000  13.00000
1  1.17999  1.15777  14.00000  14.00000
1  1.18199  1.16039  15.00000  15.00000
1  1.18387  1.16284  16.00000  16.00000
1  1.18563  1.16514  17.00000  17.00000
1  1.18729  1.16731  18.00000  18.00000
1  1.18886  1.16936  19.00000  19.00000
1  1.19035  1.17131  20.00000  20.00000
1  1.19176  1.17316  21.00000  21.00000
1  1.19312  1.17493  22.00000  22.00000
1  1.19441  1.17662  23.00000  23.00000
1  1.19564  1.17824  24.00000  24.00000
1  1.19683  1.17979  25.00000  25.00000
1  1.19797  1.18128  26.00000  26.00000
1  1.19906  1.18271  27.00000  27.00000
1  1.20012  1.18409  28.00000  28.00000
1  1.20114  1.18542  29.00000  29.00000
1  1.20212  1.18671  30.00000  30.00000
1  1.20307  1.18796  31.00000  31.00000
1  1.20400  1.18916  32.00000  32.00000
1  1.20489  1.19033  33.00000  33.00000
1  1.20576  1.19147  34.00000  34.00000
1  1.20660  1.19257  35.00000  35.00000
1  1.20742  1.19364  36.00000  36.00000
1  1.20821  1.19468  37.00000  37.00000
1  1.20899  1.19569  38.00000  38.00000
1  1.20974  1.19668  39.00000  39.00000
1  1.21048  1.19764  40.00000  40.00000
1  1.21119  1.19858  41.00000  41.00000
1  1.21189  1.19950  42.00000  42.00000
1  1.21258  1.20039  43.00000  43.00000
1  1.21324  1.20127  44.00000  44.00000
1  1.21390  1.20212  45.00000  45.00000
1  1.21454  1.20296  46.00000  46.00000
1  1.21516  1.20377  47.00000  47.00000
1  1.21577  1.20457  48.00000  48.00000
1  1.21637  1.20536  49.00000  49.00000
1  1.21696  1.20612  50.00000  50.00000
1  1.21753  1.20688  51.00000  51.00000
1  1.21810  1.20761  52.00000  52.00000
1  1.21865  1.20834  53.00000  53.00000
1  1.21919  1.20905  54.00000  54.00000
1  1.21972  1.20975  55.00000  55.00000
1  1.22025  1.21043  56.00000  56.00000
1  1.22076  1.21110  57.00000  57.00000
1  1.22127  1.21177  58.00000  58.00000
1  1.22176  1.21242  59.00000  59.00000
1  1.22225  1.21305  60.00000  60.00000
1  1.22273  1.21368  61.00000  61.00000
1  1.22320  1.21430  62.00000  62.00000
1  1.22367  1.21491  63.00000  63.00000
1  1.22413  1.21551  64.00000  64.00000
1  1.22458  1.21610  65.00000  65.00000
1  1.22502  1.21668  66.00000  66.00000
1  1.22546  1.21725  67.00000  67.00000
1  1.22589  1.21781  68.00000  68.00000
1  1.22631  1.21837  69.00000  69.00000
1  1.22673  1.21891  70.00000  70.00000
1  1.22714  1.21945  71.00000  71.00000
1  1.22755  1.21999  72.00000  72.00000
1  1.22795  1.22051  73.00000  73.00000
1  1.22834  1.22103  74.00000  74.00000
1  1.22873  1.22154  75.00000  75.00000
1  1.22912  1.22204  76.00000  76.00000
1  1.22950  1.22254  77.00000  77.00000
1  1.22987  1.22303  78.00000  78.00000
1  1.23024  1.22351  79.00000  79.00000
1  1.23061  1.22399  80.00000  80.00000
1  1.23097  1.22446  81.00000  81.00000
1  1.23132  1.22493  82.00000  82.00000
1  1.23168  1.22539  83.00000  83.00000
1  1.23202  1.22585  84.00000  84.00000
1  1.23237  1.22630  85.00000  85.00000
1  1.23271  1.22674  86.00000  86.00000
1  1.23304  1.22718  87.00000  87.00000
1  1.23337  1.22761  88.00000  88.00000
1  1.23370  1.22804  89.00000  89.00000
1  1.23403  1.22847  90.00000  90.00000
1  1.23435  1.22889  91.00000  91.00000
1  1.23467  1.22930  92.00000  92.00000
1  1.23498  1.22972  93.00000  93.00000
1  1.23529  1.23012  94.00000  94.00000
1  1.23560  1.23053  95.00000  95.00000
1  1.23590  1.23092  96.00000  96.00000
1  1.23620  1.23132  97.00000  97.00000
1  1.23650  1.23171  98.00000  98.00000
1  1.23679  1.23209  99.00000  99.00000
1  1.23709  1.23248  100.00000  100.00000
2  1.00591  1.00080  0.00000  0.00000
2  1.02139  1.00901  0.75000  1.00000
2  1.03107  1.02548  1.50000  2.00000
2  1.03673  1.03512  2.25000  3.00000
2  1.04075  1.04196  3.00000  4.00000
2  1.04387  1.04726  3.75000  5.00000
2  1.04642  1.05160  4.50000  6.00000
2  1.04857  1.05526  5.25000  7.00000
2  1.05044  1.05844  6.00000  8.00000
2  1.05209  1.06124  6.75000  9.00000
2  1.05356  1.06374  7.50000  10.00000
2  1.05489  1.06601  8.25000  11.00000
2  1.05611  1.06807  9.00000  12.00000
2  1.05723  1.06998  9.75000  13.00000
2  1.05826  1.07174  10.50000  14.00000
2  1.05923  1.07338  11.25000  15.00000
2  1.06013  1.07491  12.00000  16.00000
2  1.06098  1.07635  12.75000  17.00000
2  1.06178  1.07771  13.50000  18.00000
2  1.06253  1.07900  14.25000  19.00000
2  1.06325  1.08022  15.00000  20.00000
2  1.06393  1.08138  15.75000  21.00000
2  1.06458  1.08248  16.50000  22.00000
2  1.06521  1.08354  17.25000  23.00000
2  1.06580  1.08455  18.00000  24.00000
2  1.06637  1.08552  18.75000  25.00000
2  1.06692  1.08645  19.50000  26.00000
2  1.06745  1.08735  20.25000  27.00000
2  1.06796  1.08822  21.00000  28.00000
2  1.06845  1.08905  21.75000  29.00000
2  1.06892  1.08986  22.50000  30.00000
2  1.06938  1.09063  23.25000  31.00000
2  1.06982  1.09139  24.00000  32.00000
2  1.07025  1.09212  24.75000  33.00000
2  1.07067  1.09283  25.50000  34.00000
2  1.07108  1.09352  26.25000  35.00000
2  1.07147  1.09419  27.00000  36.00000
2  1.07185  1.09484  27.75000  37.00000
2  1.07223  1.09547  28.50000  38.00000
2  1.07259  1.09609  29.25000  39.00000
2  1.07294  1.09669  30.00000  40.00000
2  1.07329  1.09728  30.75000  41.00000
2  1.07363  1.09785  31.50000  42.00000
2  1.07395  1.09841  32.25000  43.00000
2  1.07428  1.09896  33.00000  44.00000
2  1.07459  1.09949  33.75000  45.00000
2  1.07490  1.10002  34.50000  46.00000
2  1.07520  1.10053  35.25000  47.00000
2  1.07549  1.10103  36.00000  48.00000
2  1.07578  1.10152  36.75000  49.00000
2  1.07606  1.10200  37.50000  50.00000
2  1.07634  1.10247  38.25000  51.00000
2  1.07661  1.10293  39.00000  52.00000
2  1.07688  1.10338  39.75000  53.00000
2  1.07714  1.10383  40.50000  54.00000
2  1.07740  1.10426  41.25000  55.00000
2  1.07765  1.10469  42.00000  56.00000
2  1.07790  1.10511  42.75000  57.00000
2  1.07814  1.10553  43.50000  58.00000
2  1.07838  1.10593  44.25000  59.00000
2  1.07861  1.10633  45.00000  60.00000
2  1.07884  1.10673  45.75000  61.00000
2  1.07907  1.10711  46.50000  62.00000
2  1.07930  1.10749  47.25000  63.00000
2  1.07952  1.10787  48.00000  64.00000
2  1.07973  1.10824  48.75000  65.00000
2  1.07995  1.10860  49.50000  66.00000
2  1.08016  1.10896  50.25000  67.00000
2  1.08036  1.10931  51.00000  68.00000
2  1.08057  1.10965  51.75000  69.00000
2  1.08077  1.11000  52.50000  70.00000
2  1.08097  1.11033  53.25000  71.00000
2  1.08116  1.11067  54.00000  72.00000
2  1.08136  1.11099  54.75000  73.00000
2  1.08155  1.11132  55.50000  74.00000
2  1.08173  1.11164  56.25000  75.00000
2  1.08192  1.11195  57.00000  76.00000
2  1.08210  1.11226  57.75000  77.00000
2  1.08228  1.11257  58.50000  78.00000
2  1.08246  1.11287  59.25000  79.00000
2  1.08264  1.11317  60.00000  80.00000
2  1.08281  1.11347  60.75000  81.00000
2  1.08298  1.11376  61.50000  82.00000
2  1.08315  1.11405  62.25000  83.00000
2  1.08332  1.11433  63.00000  84.00000
2  1.08348  1.11461  63.75000  85.00000
2  1.08365  1.11489  64.50000  86.00000
2  1.08381  1.11516  65.25000  87.00000
2  1.08397  1.11544  66.00000  88.00000
2  1.08413  1.11571  66.75000  89.00000
2  1.08428  1.11597  67.50000  90.00000
2  1.08444  1.11623  68.25000  91.00000
2  1.08459  1.11649  69.00000  92.00000
2  1.08474  1.11675  69.75000  93.00000
2  1.08489  1.11700  70.50000  94.00000
2  1.08504  1.11726  71.25000  95.00000
2  1.08519  1.11751  72.00000  96.00000
2  1.08533  1.11775  72.75000  97.00000
2  1.08547  1.11800  73.50000  98.00000
2  1.08562  1.11824  74.25000  99.00000
2  1.08576  1.11848  75.00000  100.00000
3  1.00591  1.00080  0.00000  0.00000
3  1.10585  1.07845  1.00000  0.75000
3  1.12547  1.10095  2.00000  1.50000
3  1.13696  1.11415  3.00000  2.25000
3  1.14511  1.12353  4.00000  3.00000
3  1.15144  1.13081  5.00000  3.75000
3  1.15661  1.13676  6.00000  4.50000
3  1.16098  1.14179  7.00000  5.25000
3  1.16476  1.14615  8.00000  6.00000
3  1.16810  1.15000  9.00000  6.75000
3  1.17109  1.15344  10.00000  7.50000
3  1.17379  1.15655  11.00000  8.25000
3  1.17626  1.15940  12.00000  9.00000
3  1.17853  1.16201  13.00000  9.75000
3  1.18063  1.16443  14.00000  10.50000
3  1.18258  1.16669  15.00000  11.25000
3  1.18441  1.16880  16.00000  12.00000
3  1.18613  1.17078  17.00000  12.75000
3  1.18775  1.17265  18.00000  13.50000
3  1.18929  1.17441  19.00000  14.25000
3  1.19074  1.17609  20.00000  15.00000
3  1.19212  1.17768  21.00000  15.75000
3  1.19344  1.17920  22.00000  16.50000
3  1.19470  1.18066  23.00000  17.25000
3  1.19591  1.18205  24.00000  18.00000
3  1.19707  1.18338  25.00000  18.75000
3  1.19818  1.18466  26.00000  19.50000
3  1.19925  1.18590  27.00000  20.25000
3  1.20028  1.18709  28.00000  21.00000
3  1.20128  1.18823  29.00000  21.75000
3  1.20224  1.18934  30.00000  22.50000
3  1.20317  1.19041  31.00000  23.25000
3  1.20407  1.19145  32.00000  24.00000
3  1.20494  1.19246  33.00000  24.75000
3  1.20579  1.19343  34.00000  25.50000
3  1.20661  1.19438  35.00000  26.25000
3  1.20741  1.19530  36.00000  27.00000
3  1.20818  1.19620  37.00000  27.75000
3  1.20894  1.19707  38.00000  28.50000
3  1.20968  1.19792  39.00000  29.25000
3  1.21040  1.19875  40.00000  30.00000
3  1.21110  1.19955  41.00000  30.75000
3  1.21178  1.20034  42.00000  31.50000
3  1.21245  1.20111  43.00000  32.25000
3  1.21310  1.20186  44.00000  33.00000
3  1.21374  1.20260  45.00000  33.75000
3  1.21436  1.20331  46.00000  34.50000
3  1.21497  1.20402  47.00000  35.25000
3  1.21557  1.20471  48.00000  36.00000
3  1.21615  1.20538  49.00000  36.75000
3  1.21672  1.20604  50.00000  37.50000
3  1.21728  1.20669  51.00000  38.25000
3  1.21783  1.20732  52.00000  39.00000
3  1.21838  1.20794  53.00000  39.75000
3  1.21891  1.20856  54.00000  40.50000
3  1.21943  1.20916  55.00000  41.25000
3  1.21994  1.20974  56.00000  42.00000
3  1.22044  1.21032  57.00000  42.75000
3  1.22093  1.21089  58.00000  43.50000
3  1.22142  1.21145  59.00000  44.25000
3  1.22189  1.21200  60.00000  45.00000
3  1.22236  1.21254  61.00000  45.75000
3  1.22282  1.21307  62.00000  46.50000
3  1.22328  1.21360  63.00000  47.25000
3  1.22372  1.21411  64.00000  48.00000
3  1.22416  1.21462  65.00000  48.75000
3  1.22460  1.21512  66.00000  49.50000
3  1.22502  1.21561  67.00000  50.25000
3  1.22544  1.21609  68.00000  51.00000
3  1.22586  1.21657  69.00000  51.75000
3  1.22626  1.21704  70.00000  52.50000
3  1.22667  1.21750  71.00000  53.25000
3  1.22706  1.21796  72.00000  54.00000
3  1.22745  1.21841  73.00000  54.75000
3  1.22784  1.21886  74.00000  55.50000
3  1.22822  1.21930  75.00000  56.25000
3  1.22860  1.21973  76.00000  57.00000
3  1.22897  1.22016  77.00000  57.75000
3  1.22933  1.22058  78.00000  58.50000
3  1.22969  1.22099  79.00000  59.25000
3  1.23005  1.22141  80.00000  60.00000
3  1.23040  1.22181  81.00000  60.75000
3  1.23075  1.22221  82.00000  61.50000
3  1.23109  1.22261  83.00000  62.25000
3  1.23143  1.22300  84.00000  63.00000
3  1.23177  1.22339  85.00000  63.75000
3  1.23210  1.22377  86.00000  64.50000
3  1.23243  1.22415  87.00000  65.25000
3  1.23275  1.22452  88.00000  66.00000
3  1.23307  1.22489  89.00000  66.75000
3  1.23339  1.22526  90.00000  67.50000
3  1.23370  1.22562  91.00000  68.25000
3  1.23401  1.22598  92.00000  69.00000
3  1.23432  1.22633  93.00000  69.75000
3  1.23462  1.22668  94.00000  70.50000
3  1.23492  1.22702  95.00000  71.25000
3  1.23522  1.22737  96.00000  72.00000
3  1.23551  1.22771  97.00000  72.75000
3  1.23581  1.22804  98.00000  73.50000
3  1.23609  1.22837  99.00000  74.25000
3  1.23638  1.22870  100.00000  75.00000
4  1.00591  1.00080  0.00000  0.00000
4  1.07484  1.05531  0.50000  1.00000
4  1.09744  1.08161  1.00000  2.00000
4  1.11072  1.09720  1.50000  3.00000
4  1.12016  1.10831  2.00000  4.00000
4  1.12749  1.11696  2.50000  5.00000
4  1.13348  1.12403  3.00000  6.00000
4  1.13855  1.13002  3.50000  7.00000
4  1.14294  1.13522  4.00000  8.00000
4  1.14682  1.13980  4.50000  9.00000
4  1.15029  1.14390  5.00000  10.00000
4  1.15342  1.14762  5.50000  11.00000
4  1.15629  1.15101  6.00000  12.00000
4  1.15892  1.15413  6.50000  13.00000
4  1.16136  1.15702  7.00000  14.00000
4  1.16363  1.15971  7.50000  15.00000
4  1.16576  1.16222  8.00000  16.00000
4  1.16775  1.16459  8.50000  17.00000
4  1.16963  1.16682  9.00000  18.00000
4  1.17141  1.16893  9.50000  19.00000
4  1.17310  1.17093  10.00000  20.00000
4  1.17471  1.17284  10.50000  21.00000
4  1.17624  1.17465  11.00000  22.00000
4  1.17771  1.17639  11.50000  23.00000
4  1.17911  1.17805  12.00000  24.00000
4  1.18045  1.17964  12.50000  25.00000
4  1.18174  1.18117  13.00000  26.00000
4  1.18299  1.18265  13.50000  27.00000
4  1.18418  1.18407  14.00000  28.00000
4  1.18534  1.18544  14.50000  29.00000
4  1.18646  1.18676  15.00000  30.00000
4  1.18754  1.18804  15.50000  31.00000
4  1.18858  1.18928  16.00000  32.00000
4  1.18960  1.19049  16.50000  33.00000
4  1.19058  1.19165  17.00000  34.00000
4  1.19153  1.19278  17.50000  35.00000
4  1.19246  1.19389  18.00000  36.00000
4  1.19337  1.19496  18.50000  37.00000
4  1.19424  1.19600  19.00000  38.00000
4  1.19510  1.19701  19.50000  39.00000
4  1.19593  1.19800  20.00000  40.00000
4  1.19675  1.19897  20.50000  41.00000
4  1.19754  1.19991  21.00000  42.00000
4  1.19832  1.20083  21.50000  43.00000
4  1.19907  1.20173  22.00000  44.00000
4  1.19981  1.20260  22.50000  45.00000
4  1.20054  1.20346  23.00000  46.00000
4  1.20125  1.20430  23.50000  47.00000
4  1.20194  1.20513  24.00000  48.00000
4  1.20262  1.20593  24.50000  49.00000
4  1.20328  1.20672  25.00000  50.00000
4  1.20394  1.20750  25.50000  51.00000
4  1.20458  1.20825  26.00000  52.00000
4  1.20520  1.20900  26.50000  53.00000
4  1.20582  1.20973  27.00000  54.00000
4  1.20642  1.21045  27.50000  55.00000
4  1.20702  1.21115  28.00000  56.00000
4  1.20760  1.21184  28.50000  57.00000
4  1.20817  1.21252  29.00000  58.00000
4  1.20874  1.21319  29.50000  59.00000
4  1.20929  1.21385  30.00000  60.00000
4  1.20984  1.21449  30.50000  61.00000
4  1.21037  1.21513  31.00000  62.00000
4  1.21090  1.21575  31.50000  63.00000
4  1.21142  1.21637  32.00000  64.00000
4  1.21193  1.21698  32.50000  65.00000
4  1.21243  1.21757  33.00000  66.00000
4  1.21293  1.21816  33.50000  67.00000
4  1.21342  1.21874  34.00000  68.00000
4  1.21390  1.21931  34.50000  69.00000
4  1.21437  1.21987  35.00000  70.00000
4  1.21484  1.22043  35.50000  71.00000
4  1.21530  1.22097  36.00000  72.00000
4  1.21575  1.22151  36.50000  73.00000
4  1.21620  1.22204  37.00000  74.00000
4  1.21664  1.22257  37.50000  75.00000
4  1.21708  1.22309  38.00000  76.00000
4  1.21751  1.22360  38.50000  77.00000
4  1.21794  1.22410  39.00000  78.00000
4  1.21836  1.22460  39.50000  79.00000
4  1.21877  1.22509  40.00000  80.00000
4  1.21918  1.22558  40.50000  81.00000
4  1.21958  1.22606  41.00000  82.00000
4  1.21998  1.22653  41.50000  83.00000
4  1.22038  1.22700  42.00000  84.00000
4  1.22077  1.22746  42.50000  85.00000
4  1.22115  1.22792  43.00000  86.00000
4  1.22153  1.22837  43.50000  87.00000
4  1.22191  1.22882  44.00000  88.00000
4  1.22228  1.22926  44.50000  89.00000
4  1.22265  1.22970  45.00000  90.00000
4  1.22301  1.23013  45.50000  91.00000
4  1.22337  1.23056  46.00000  92.00000
4  1.22373  1.23098  46.50000  93.00000
4  1.22408  1.23140  47.00000  94.00000
4  1.22443  1.23181  47.50000  95.00000
4  1.22478  1.23222  48.00000  96.00000
4  1.22512  1.23263  48.50000  97.00000
4  1.22546  1.23303  49.00000  98.00000
4  1.22579  1.23342  49.50000  99.00000
4  1.22612  1.23382  50.00000  100.00000
5  1.00591  1.00080  0.00000  0.00000
5  1.12752  1.04816  1.00000  0.50000
5  1.14407  1.07354  2.00000  1.00000
5  1.15375  1.08859  3.00000  1.50000
5  1.16062  1.09932  4.00000  2.00000
5  1.16595  1.10767  5.00000  2.50000
5  1.17030  1.11451  6.00000  3.00000
5  1.17398  1.12029  7.00000  3.50000
5  1.17717  1.12531  8.00000  4.00000
5  1.17999  1.12973  9.00000  4.50000
5  1.18250  1.13370  10.00000  5.00000
5  1.18478  1.13728  11.00000  5.50000
5  1.18686  1.14056  12.00000  6.00000
5  1.18877  1.14357  13.00000  6.50000
5  1.19054  1.14636  14.00000  7.00000
5  1.19218  1.14896  15.00000  7.50000
5  1.19373  1.15139  16.00000  8.00000
5  1.19517  1.15368  17.00000  8.50000
5  1.19654  1.15583  18.00000  9.00000
5  1.19783  1.15787  19.00000  9.50000
5  1.19906  1.15980  20.00000  10.00000
5  1.20022  1.16164  21.00000  10.50000
5  1.20133  1.16340  22.00000  11.00000
5  1.20239  1.16507  23.00000  11.50000
5  1.20341  1.16668  24.00000  12.00000
5  1.20438  1.16822  25.00000  12.50000
5  1.20532  1.16970  26.00000  13.00000
5  1.20622  1.17112  27.00000  13.50000
5  1.20709  1.17249  28.00000  14.00000
5  1.20793  1.17382  29.00000  14.50000
5  1.20874  1.17509  30.00000  15.00000
5  1.20952  1.17633  31.00000  15.50000
5  1.21028  1.17753  32.00000  16.00000
5  1.21101  1.17869  33.00000  16.50000
5  1.21173  1.17982  34.00000  17.00000
5  1.21242  1.18091  35.00000  17.50000
5  1.21309  1.18197  36.00000  18.00000
5  1.21375  1.18301  37.00000  18.50000
5  1.21438  1.18401  38.00000  19.00000
5  1.21500  1.18499  39.00000  19.50000
5  1.21561  1.18595  40.00000  20.00000
5  1.21620  1.18688  41.00000  20.50000
5  1.21677  1.18779  42.00000  21.00000
5  1.21734  1.18868  43.00000  21.50000
5  1.21789  1.18955  44.00000  22.00000
5  1.21842  1.19040  45.00000  22.50000
5  1.21895  1.19123  46.00000  23.00000
5  1.21946  1.19204  47.00000  23.50000
5  1.21996  1.19283  48.00000  24.00000
5  1.22046  1.19361  49.00000  24.50000
5  1.22094  1.19437  50.00000  25.00000
5  1.22141  1.19512  51.00000  25.50000
5  1.22187  1.19585  52.00000  26.00000
5  1.22233  1.19657  53.00000  26.50000
5  1.22278  1.19728  54.00000  27.00000
5  1.22321  1.19797  55.00000  27.50000
5  1.22364  1.19865  56.00000  28.00000
5  1.22407  1.19932  57.00000  28.50000
5  1.22448  1.19998  58.00000  29.00000
5  1.22489  1.20062  59.00000  29.50000
5  1.22529  1.20126  60.00000  30.00000
5  1.22569  1.20188  61.00000  30.50000
5  1.22608  1.20249  62.00000  31.00000
5  1.22646  1.20310  63.00000  31.50000
5  1.22683  1.20369  64.00000  32.00000
5  1.22720  1.20428  65.00000  32.50000
5  1.22757  1.20485  66.00000  33.00000
5  1.22793  1.20542  67.00000  33.50000
5  1.22828  1.20598  68.00000  34.00000
5  1.22863  1.20653  69.00000  34.50000
5  1.22897  1.20708  70.00000  35.00000
5  1.22931  1.20761  71.00000  35.50000
5  1.22965  1.20814  72.00000  36.00000
5  1.22998  1.20866  73.00000  36.50000
5  1.23030  1.20917  74.00000  37.00000
5  1.23062  1.20968  75.00000  37.50000
5  1.23094  1.21018  76.00000  38.00000
5  1.23125  1.21068  77.00000  38.50000
5  1.23156  1.21116  78.00000  39.00000
5  1.23186  1.21164  79.00000  39.50000
5  1.23216  1.21212  80.00000  40.00000
5  1.23246  1.21259  81.00000  40.50000
5  1.23275  1.21305  82.00000  41.00000
5  1.23304  1.21351  83.00000  41.50000
5  1.23333  1.21396  84.00000  42.00000
5  1.23361  1.21441  85.00000  42.50000
5  1.23389  1.21485  86.00000  43.00000
5  1.23417  1.21529  87.00000  43.50000
5  1.23444  1.21572  88.00000  44.00000
5  1.23471  1.21614  89.00000  44.50000
5  1.23498  1.21657  90.00000  45.00000
5  1.23524  1.21698  91.00000  45.50000
5  1.23550  1.21740  92.00000  46.00000
5  1.23576  1.21780  93.00000  46.50000
5  1.23601  1.21821  94.00000  47.00000
5  1.23627  1.21861  95.00000  47.50000
5  1.23652  1.21900  96.00000  48.00000
5  1.23676  1.21939  97.00000  48.50000
5  1.23701  1.21978  98.00000  49.00000
5  1.23725  1.22017  99.00000  49.50000
5  1.23749  1.22055  100.00000  50.00000
