# Supplementary material for: Regional biaxial mechanical data of the mitral and tricuspid valve anterior leaflets
Source: Data Brief. 2019 May 22;24:103961. doi: 10.1016/j.dib.2019.103961 (PMC6545396; doi:10.1016/j.dib.2019.103961)
Supplement: Multimedia component 2 [file mmc2.zip › NewTextFiles/regional_data_MVAL117-C.txt]

0.690 
3.90 
1  1.03068  1.03088  0.00000  0.00000
1  1.12082  1.11412  1.00000  1.00000
1  1.13803  1.13142  2.00000  2.00000
1  1.14810  1.14155  3.00000  3.00000
1  1.15525  1.14873  4.00000  4.00000
1  1.16079  1.15431  5.00000  5.00000
1  1.16533  1.15886  6.00000  6.00000
1  1.16916  1.16271  7.00000  7.00000
1  1.17247  1.16605  8.00000  8.00000
1  1.17540  1.16899  9.00000  9.00000
1  1.17802  1.17163  10.00000  10.00000
1  1.18039  1.17401  11.00000  11.00000
1  1.18255  1.17618  12.00000  12.00000
1  1.18454  1.17818  13.00000  13.00000
1  1.18638  1.18004  14.00000  14.00000
1  1.18810  1.18176  15.00000  15.00000
1  1.18970  1.18337  16.00000  16.00000
1  1.19121  1.18489  17.00000  17.00000
1  1.19263  1.18632  18.00000  18.00000
1  1.19397  1.18767  19.00000  19.00000
1  1.19525  1.18895  20.00000  20.00000
1  1.19646  1.19017  21.00000  21.00000
1  1.19761  1.19133  22.00000  22.00000
1  1.19872  1.19244  23.00000  23.00000
1  1.19978  1.19351  24.00000  24.00000
1  1.20079  1.19453  25.00000  25.00000
1  1.20177  1.19551  26.00000  26.00000
1  1.20270  1.19645  27.00000  27.00000
1  1.20361  1.19736  28.00000  28.00000
1  1.20448  1.19824  29.00000  29.00000
1  1.20532  1.19908  30.00000  30.00000
1  1.20614  1.19990  31.00000  31.00000
1  1.20693  1.20070  32.00000  32.00000
1  1.20769  1.20147  33.00000  33.00000
1  1.20843  1.20221  34.00000  34.00000
1  1.20915  1.20294  35.00000  35.00000
1  1.20985  1.20364  36.00000  36.00000
1  1.21054  1.20432  37.00000  37.00000
1  1.21120  1.20499  38.00000  38.00000
1  1.21184  1.20564  39.00000  39.00000
1  1.21247  1.20627  40.00000  40.00000
1  1.21309  1.20689  41.00000  41.00000
1  1.21369  1.20749  42.00000  42.00000
1  1.21427  1.20808  43.00000  43.00000
1  1.21484  1.20866  44.00000  44.00000
1  1.21540  1.20922  45.00000  45.00000
1  1.21595  1.20977  46.00000  46.00000
1  1.21648  1.21030  47.00000  47.00000
1  1.21700  1.21083  48.00000  48.00000
1  1.21752  1.21135  49.00000  49.00000
1  1.21802  1.21185  50.00000  50.00000
1  1.21851  1.21235  51.00000  51.00000
1  1.21899  1.21283  52.00000  52.00000
1  1.21947  1.21331  53.00000  53.00000
1  1.21993  1.21377  54.00000  54.00000
1  1.22039  1.21423  55.00000  55.00000
1  1.22084  1.21468  56.00000  56.00000
1  1.22128  1.21513  57.00000  57.00000
1  1.22171  1.21556  58.00000  58.00000
1  1.22213  1.21599  59.00000  59.00000
1  1.22255  1.21641  60.00000  60.00000
1  1.22296  1.21682  61.00000  61.00000
1  1.22337  1.21723  62.00000  62.00000
1  1.22376  1.21763  63.00000  63.00000
1  1.22415  1.21802  64.00000  64.00000
1  1.22454  1.21841  65.00000  65.00000
1  1.22492  1.21879  66.00000  66.00000
1  1.22529  1.21917  67.00000  67.00000
1  1.22566  1.21954  68.00000  68.00000
1  1.22602  1.21990  69.00000  69.00000
1  1.22638  1.22026  70.00000  70.00000
1  1.22673  1.22061  71.00000  71.00000
1  1.22708  1.22096  72.00000  72.00000
1  1.22742  1.22131  73.00000  73.00000
1  1.22776  1.22165  74.00000  74.00000
1  1.22810  1.22198  75.00000  75.00000
1  1.22843  1.22232  76.00000  76.00000
1  1.22875  1.22264  77.00000  77.00000
1  1.22907  1.22297  78.00000  78.00000
1  1.22939  1.22328  79.00000  79.00000
1  1.22970  1.22360  80.00000  80.00000
1  1.23001  1.22391  81.00000  81.00000
1  1.23031  1.22422  82.00000  82.00000
1  1.23062  1.22452  83.00000  83.00000
1  1.23091  1.22482  84.00000  84.00000
1  1.23121  1.22511  85.00000  85.00000
1  1.23150  1.22541  86.00000  86.00000
1  1.23179  1.22569  87.00000  87.00000
1  1.23207  1.22598  88.00000  88.00000
1  1.23235  1.22626  89.00000  89.00000
1  1.23263  1.22654  90.00000  90.00000
1  1.23290  1.22682  91.00000  91.00000
1  1.23317  1.22709  92.00000  92.00000
1  1.23344  1.22736  93.00000  93.00000
1  1.23371  1.22763  94.00000  94.00000
1  1.23397  1.22789  95.00000  95.00000
1  1.23423  1.22815  96.00000  96.00000
1  1.23449  1.22841  97.00000  97.00000
1  1.23474  1.22867  98.00000  98.00000
1  1.23500  1.22892  99.00000  99.00000
1  1.23525  1.22918  100.00000  100.00000
2  1.03068  1.03088  0.00000  0.00000
2  1.11189  1.11805  0.75000  1.00000
2  1.12904  1.13494  1.50000  2.00000
2  1.13908  1.14483  2.25000  3.00000
2  1.14621  1.15184  3.00000  4.00000
2  1.15174  1.15729  3.75000  5.00000
2  1.15625  1.16173  4.50000  6.00000
2  1.16007  1.16549  5.25000  7.00000
2  1.16338  1.16875  6.00000  8.00000
2  1.16630  1.17162  6.75000  9.00000
2  1.16891  1.17419  7.50000  10.00000
2  1.17127  1.17652  8.25000  11.00000
2  1.17343  1.17864  9.00000  12.00000
2  1.17541  1.18059  9.75000  13.00000
2  1.17725  1.18240  10.50000  14.00000
2  1.17896  1.18408  11.25000  15.00000
2  1.18056  1.18566  12.00000  16.00000
2  1.18206  1.18714  12.75000  17.00000
2  1.18348  1.18853  13.50000  18.00000
2  1.18482  1.18985  14.25000  19.00000
2  1.18609  1.19110  15.00000  20.00000
2  1.18730  1.19229  15.75000  21.00000
2  1.18845  1.19343  16.50000  22.00000
2  1.18955  1.19451  17.25000  23.00000
2  1.19061  1.19555  18.00000  24.00000
2  1.19162  1.19654  18.75000  25.00000
2  1.19259  1.19750  19.50000  26.00000
2  1.19352  1.19842  20.25000  27.00000
2  1.19443  1.19931  21.00000  28.00000
2  1.19530  1.20016  21.75000  29.00000
2  1.19614  1.20099  22.50000  30.00000
2  1.19695  1.20179  23.25000  31.00000
2  1.19773  1.20257  24.00000  32.00000
2  1.19850  1.20332  24.75000  33.00000
2  1.19924  1.20404  25.50000  34.00000
2  1.19996  1.20475  26.25000  35.00000
2  1.20065  1.20544  27.00000  36.00000
2  1.20133  1.20611  27.75000  37.00000
2  1.20199  1.20676  28.50000  38.00000
2  1.20264  1.20739  29.25000  39.00000
2  1.20326  1.20801  30.00000  40.00000
2  1.20388  1.20861  30.75000  41.00000
2  1.20447  1.20920  31.50000  42.00000
2  1.20506  1.20977  32.25000  43.00000
2  1.20563  1.21033  33.00000  44.00000
2  1.20618  1.21088  33.75000  45.00000
2  1.20673  1.21142  34.50000  46.00000
2  1.20726  1.21194  35.25000  47.00000
2  1.20778  1.21246  36.00000  48.00000
2  1.20829  1.21296  36.75000  49.00000
2  1.20879  1.21345  37.50000  50.00000
2  1.20929  1.21394  38.25000  51.00000
2  1.20977  1.21441  39.00000  52.00000
2  1.21024  1.21487  39.75000  53.00000
2  1.21070  1.21533  40.50000  54.00000
2  1.21116  1.21578  41.25000  55.00000
2  1.21160  1.21622  42.00000  56.00000
2  1.21204  1.21665  42.75000  57.00000
2  1.21247  1.21707  43.50000  58.00000
2  1.21290  1.21749  44.25000  59.00000
2  1.21331  1.21790  45.00000  60.00000
2  1.21372  1.21830  45.75000  61.00000
2  1.21413  1.21870  46.50000  62.00000
2  1.21452  1.21909  47.25000  63.00000
2  1.21491  1.21947  48.00000  64.00000
2  1.21530  1.21985  48.75000  65.00000
2  1.21568  1.22023  49.50000  66.00000
2  1.21605  1.22059  50.25000  67.00000
2  1.21642  1.22095  51.00000  68.00000
2  1.21678  1.22131  51.75000  69.00000
2  1.21713  1.22166  52.50000  70.00000
2  1.21749  1.22201  53.25000  71.00000
2  1.21783  1.22235  54.00000  72.00000
2  1.21817  1.22268  54.75000  73.00000
2  1.21851  1.22302  55.50000  74.00000
2  1.21884  1.22334  56.25000  75.00000
2  1.21917  1.22367  57.00000  76.00000
2  1.21950  1.22399  57.75000  77.00000
2  1.21982  1.22430  58.50000  78.00000
2  1.22013  1.22461  59.25000  79.00000
2  1.22044  1.22492  60.00000  80.00000
2  1.22075  1.22522  60.75000  81.00000
2  1.22106  1.22552  61.50000  82.00000
2  1.22136  1.22582  62.25000  83.00000
2  1.22165  1.22611  63.00000  84.00000
2  1.22195  1.22640  63.75000  85.00000
2  1.22224  1.22668  64.50000  86.00000
2  1.22252  1.22696  65.25000  87.00000
2  1.22281  1.22724  66.00000  88.00000
2  1.22309  1.22752  66.75000  89.00000
2  1.22336  1.22779  67.50000  90.00000
2  1.22364  1.22806  68.25000  91.00000
2  1.22391  1.22833  69.00000  92.00000
2  1.22417  1.22859  69.75000  93.00000
2  1.22444  1.22885  70.50000  94.00000
2  1.22470  1.22911  71.25000  95.00000
2  1.22496  1.22937  72.00000  96.00000
2  1.22522  1.22962  72.75000  97.00000
2  1.22547  1.22987  73.50000  98.00000
2  1.22572  1.23012  74.25000  99.00000
2  1.22597  1.23036  75.00000  100.00000
3  1.03068  1.03088  0.00000  0.00000
3  1.11647  1.11696  1.00000  0.75000
3  1.13385  1.13416  2.00000  1.50000
3  1.14402  1.14423  3.00000  2.25000
3  1.15124  1.15137  4.00000  3.00000
3  1.15683  1.15692  5.00000  3.75000
3  1.16141  1.16145  6.00000  4.50000
3  1.16528  1.16528  7.00000  5.25000
3  1.16863  1.16859  8.00000  6.00000
3  1.17159  1.17152  9.00000  6.75000
3  1.17423  1.17414  10.00000  7.50000
3  1.17662  1.17651  11.00000  8.25000
3  1.17881  1.17867  12.00000  9.00000
3  1.18082  1.18066  13.00000  9.75000
3  1.18268  1.18250  14.00000  10.50000
3  1.18441  1.18421  15.00000  11.25000
3  1.18603  1.18582  16.00000  12.00000
3  1.18755  1.18732  17.00000  12.75000
3  1.18898  1.18874  18.00000  13.50000
3  1.19034  1.19009  19.00000  14.25000
3  1.19163  1.19136  20.00000  15.00000
3  1.19285  1.19257  21.00000  15.75000
3  1.19402  1.19373  22.00000  16.50000
3  1.19514  1.19484  23.00000  17.25000
3  1.19621  1.19589  24.00000  18.00000
3  1.19723  1.19691  25.00000  18.75000
3  1.19821  1.19788  26.00000  19.50000
3  1.19916  1.19882  27.00000  20.25000
3  1.20007  1.19972  28.00000  21.00000
3  1.20096  1.20060  29.00000  21.75000
3  1.20181  1.20144  30.00000  22.50000
3  1.20263  1.20225  31.00000  23.25000
3  1.20343  1.20304  32.00000  24.00000
3  1.20420  1.20381  33.00000  24.75000
3  1.20495  1.20455  34.00000  25.50000
3  1.20568  1.20527  35.00000  26.25000
3  1.20638  1.20597  36.00000  27.00000
3  1.20707  1.20665  37.00000  27.75000
3  1.20774  1.20731  38.00000  28.50000
3  1.20839  1.20796  39.00000  29.25000
3  1.20903  1.20859  40.00000  30.00000
3  1.20965  1.20920  41.00000  30.75000
3  1.21025  1.20980  42.00000  31.50000
3  1.21084  1.21038  43.00000  32.25000
3  1.21142  1.21096  44.00000  33.00000
3  1.21199  1.21151  45.00000  33.75000
3  1.21254  1.21206  46.00000  34.50000
3  1.21308  1.21259  47.00000  35.25000
3  1.21361  1.21312  48.00000  36.00000
3  1.21412  1.21363  49.00000  36.75000
3  1.21463  1.21413  50.00000  37.50000
3  1.21513  1.21462  51.00000  38.25000
3  1.21561  1.21511  52.00000  39.00000
3  1.21609  1.21558  53.00000  39.75000
3  1.21656  1.21605  54.00000  40.50000
3  1.21702  1.21650  55.00000  41.25000
3  1.21747  1.21695  56.00000  42.00000
3  1.21792  1.21739  57.00000  42.75000
3  1.21836  1.21782  58.00000  43.50000
3  1.21878  1.21825  59.00000  44.25000
3  1.21921  1.21866  60.00000  45.00000
3  1.21962  1.21907  61.00000  45.75000
3  1.22003  1.21948  62.00000  46.50000
3  1.22043  1.21988  63.00000  47.25000
3  1.22083  1.22027  64.00000  48.00000
3  1.22122  1.22065  65.00000  48.75000
3  1.22160  1.22103  66.00000  49.50000
3  1.22198  1.22141  67.00000  50.25000
3  1.22235  1.22177  68.00000  51.00000
3  1.22272  1.22214  69.00000  51.75000
3  1.22308  1.22249  70.00000  52.50000
3  1.22343  1.22285  71.00000  53.25000
3  1.22378  1.22319  72.00000  54.00000
3  1.22413  1.22354  73.00000  54.75000
3  1.22447  1.22388  74.00000  55.50000
3  1.22481  1.22421  75.00000  56.25000
3  1.22514  1.22454  76.00000  57.00000
3  1.22547  1.22486  77.00000  57.75000
3  1.22579  1.22518  78.00000  58.50000
3  1.22611  1.22550  79.00000  59.25000
3  1.22643  1.22581  80.00000  60.00000
3  1.22674  1.22612  81.00000  60.75000
3  1.22705  1.22643  82.00000  61.50000
3  1.22735  1.22673  83.00000  62.25000
3  1.22765  1.22703  84.00000  63.00000
3  1.22795  1.22732  85.00000  63.75000
3  1.22824  1.22761  86.00000  64.50000
3  1.22853  1.22790  87.00000  65.25000
3  1.22882  1.22818  88.00000  66.00000
3  1.22910  1.22846  89.00000  66.75000
3  1.22939  1.22874  90.00000  67.50000
3  1.22966  1.22901  91.00000  68.25000
3  1.22994  1.22929  92.00000  69.00000
3  1.23021  1.22955  93.00000  69.75000
3  1.23048  1.22982  94.00000  70.50000
3  1.23074  1.23008  95.00000  71.25000
3  1.23101  1.23034  96.00000  72.00000
3  1.23127  1.23060  97.00000  72.75000
3  1.23152  1.23086  98.00000  73.50000
3  1.23178  1.23111  99.00000  74.25000
3  1.23203  1.23136  100.00000  75.00000
4  1.03068  1.03088  0.00000  0.00000
4  1.09254  1.11642  0.50000  1.00000
4  1.11008  1.13401  1.00000  2.00000
4  1.12036  1.14431  1.50000  3.00000
4  1.12766  1.15162  2.00000  4.00000
4  1.13333  1.15728  2.50000  5.00000
4  1.13795  1.16192  3.00000  6.00000
4  1.14187  1.16583  3.50000  7.00000
4  1.14526  1.16923  4.00000  8.00000
4  1.14825  1.17222  4.50000  9.00000
4  1.15092  1.17490  5.00000  10.00000
4  1.15335  1.17732  5.50000  11.00000
4  1.15556  1.17953  6.00000  12.00000
4  1.15759  1.18156  6.50000  13.00000
4  1.15947  1.18345  7.00000  14.00000
4  1.16122  1.18520  7.50000  15.00000
4  1.16286  1.18684  8.00000  16.00000
4  1.16440  1.18838  8.50000  17.00000
4  1.16586  1.18983  9.00000  18.00000
4  1.16723  1.19121  9.50000  19.00000
4  1.16853  1.19251  10.00000  20.00000
4  1.16977  1.19375  10.50000  21.00000
4  1.17095  1.19493  11.00000  22.00000
4  1.17208  1.19606  11.50000  23.00000
4  1.17316  1.19714  12.00000  24.00000
4  1.17420  1.19818  12.50000  25.00000
4  1.17520  1.19918  13.00000  26.00000
4  1.17616  1.20014  13.50000  27.00000
4  1.17708  1.20106  14.00000  28.00000
4  1.17797  1.20195  14.50000  29.00000
4  1.17883  1.20282  15.00000  30.00000
4  1.17967  1.20365  15.50000  31.00000
4  1.18047  1.20446  16.00000  32.00000
4  1.18125  1.20524  16.50000  33.00000
4  1.18201  1.20600  17.00000  34.00000
4  1.18275  1.20673  17.50000  35.00000
4  1.18347  1.20745  18.00000  36.00000
4  1.18416  1.20814  18.50000  37.00000
4  1.18484  1.20882  19.00000  38.00000
4  1.18550  1.20948  19.50000  39.00000
4  1.18614  1.21013  20.00000  40.00000
4  1.18677  1.21075  20.50000  41.00000
4  1.18738  1.21137  21.00000  42.00000
4  1.18798  1.21196  21.50000  43.00000
4  1.18856  1.21255  22.00000  44.00000
4  1.18913  1.21312  22.50000  45.00000
4  1.18969  1.21368  23.00000  46.00000
4  1.19024  1.21422  23.50000  47.00000
4  1.19077  1.21476  24.00000  48.00000
4  1.19130  1.21528  24.50000  49.00000
4  1.19181  1.21580  25.00000  50.00000
4  1.19231  1.21630  25.50000  51.00000
4  1.19281  1.21679  26.00000  52.00000
4  1.19329  1.21728  26.50000  53.00000
4  1.19377  1.21775  27.00000  54.00000
4  1.19423  1.21822  27.50000  55.00000
4  1.19469  1.21868  28.00000  56.00000
4  1.19514  1.21913  28.50000  57.00000
4  1.19558  1.21957  29.00000  58.00000
4  1.19602  1.22000  29.50000  59.00000
4  1.19644  1.22043  30.00000  60.00000
4  1.19686  1.22085  30.50000  61.00000
4  1.19728  1.22126  31.00000  62.00000
4  1.19768  1.22167  31.50000  63.00000
4  1.19808  1.22207  32.00000  64.00000
4  1.19848  1.22247  32.50000  65.00000
4  1.19887  1.22285  33.00000  66.00000
4  1.19925  1.22324  33.50000  67.00000
4  1.19962  1.22361  34.00000  68.00000
4  1.20000  1.22398  34.50000  69.00000
4  1.20036  1.22435  35.00000  70.00000
4  1.20072  1.22471  35.50000  71.00000
4  1.20108  1.22507  36.00000  72.00000
4  1.20143  1.22542  36.50000  73.00000
4  1.20177  1.22576  37.00000  74.00000
4  1.20211  1.22610  37.50000  75.00000
4  1.20245  1.22644  38.00000  76.00000
4  1.20278  1.22677  38.50000  77.00000
4  1.20311  1.22710  39.00000  78.00000
4  1.20343  1.22742  39.50000  79.00000
4  1.20375  1.22774  40.00000  80.00000
4  1.20407  1.22806  40.50000  81.00000
4  1.20438  1.22837  41.00000  82.00000
4  1.20469  1.22868  41.50000  83.00000
4  1.20499  1.22898  42.00000  84.00000
4  1.20529  1.22928  42.50000  85.00000
4  1.20559  1.22958  43.00000  86.00000
4  1.20589  1.22987  43.50000  87.00000
4  1.20618  1.23017  44.00000  88.00000
4  1.20646  1.23045  44.50000  89.00000
4  1.20675  1.23074  45.00000  90.00000
4  1.20703  1.23102  45.50000  91.00000
4  1.20731  1.23129  46.00000  92.00000
4  1.20758  1.23157  46.50000  93.00000
4  1.20785  1.23184  47.00000  94.00000
4  1.20812  1.23211  47.50000  95.00000
4  1.20839  1.23238  48.00000  96.00000
4  1.20865  1.23264  48.50000  97.00000
4  1.20891  1.23290  49.00000  98.00000
4  1.20917  1.23316  49.50000  99.00000
4  1.20942  1.23341  50.00000  100.00000
5  1.03068  1.03088  0.00000  0.00000
5  1.11842  1.10490  1.00000  0.50000
5  1.13577  1.12270  2.00000  1.00000
5  1.14592  1.13313  3.00000  1.50000
5  1.15313  1.14053  4.00000  2.00000
5  1.15872  1.14627  5.00000  2.50000
5  1.16328  1.15097  6.00000  3.00000
5  1.16714  1.15494  7.00000  3.50000
5  1.17049  1.15837  8.00000  4.00000
5  1.17344  1.16141  9.00000  4.50000
5  1.17608  1.16412  10.00000  5.00000
5  1.17847  1.16657  11.00000  5.50000
5  1.18065  1.16881  12.00000  6.00000
5  1.18265  1.17087  13.00000  6.50000
5  1.18451  1.17278  14.00000  7.00000
5  1.18624  1.17456  15.00000  7.50000
5  1.18785  1.17622  16.00000  8.00000
5  1.18937  1.17778  17.00000  8.50000
5  1.19080  1.17925  18.00000  9.00000
5  1.19216  1.18064  19.00000  9.50000
5  1.19344  1.18197  20.00000  10.00000
5  1.19467  1.18322  21.00000  10.50000
5  1.19583  1.18442  22.00000  11.00000
5  1.19695  1.18556  23.00000  11.50000
5  1.19801  1.18666  24.00000  12.00000
5  1.19903  1.18771  25.00000  12.50000
5  1.20002  1.18872  26.00000  13.00000
5  1.20096  1.18969  27.00000  13.50000
5  1.20187  1.19063  28.00000  14.00000
5  1.20275  1.19153  29.00000  14.50000
5  1.20360  1.19241  30.00000  15.00000
5  1.20442  1.19325  31.00000  15.50000
5  1.20522  1.19407  32.00000  16.00000
5  1.20599  1.19486  33.00000  16.50000
5  1.20674  1.19563  34.00000  17.00000
5  1.20746  1.19638  35.00000  17.50000
5  1.20817  1.19710  36.00000  18.00000
5  1.20886  1.19781  37.00000  18.50000
5  1.20952  1.19849  38.00000  19.00000
5  1.21017  1.19916  39.00000  19.50000
5  1.21081  1.19981  40.00000  20.00000
5  1.21143  1.20045  41.00000  20.50000
5  1.21203  1.20107  42.00000  21.00000
5  1.21262  1.20168  43.00000  21.50000
5  1.21320  1.20227  44.00000  22.00000
5  1.21376  1.20285  45.00000  22.50000
5  1.21431  1.20341  46.00000  23.00000
5  1.21485  1.20397  47.00000  23.50000
5  1.21538  1.20451  48.00000  24.00000
5  1.21589  1.20504  49.00000  24.50000
5  1.21640  1.20556  50.00000  25.00000
5  1.21690  1.20607  51.00000  25.50000
5  1.21738  1.20657  52.00000  26.00000
5  1.21786  1.20706  53.00000  26.50000
5  1.21833  1.20754  54.00000  27.00000
5  1.21879  1.20802  55.00000  27.50000
5  1.21924  1.20848  56.00000  28.00000
5  1.21968  1.20894  57.00000  28.50000
5  1.22012  1.20938  58.00000  29.00000
5  1.22055  1.20982  59.00000  29.50000
5  1.22097  1.21026  60.00000  30.00000
5  1.22138  1.21068  61.00000  30.50000
5  1.22179  1.21110  62.00000  31.00000
5  1.22219  1.21151  63.00000  31.50000
5  1.22258  1.21192  64.00000  32.00000
5  1.22297  1.21232  65.00000  32.50000
5  1.22336  1.21271  66.00000  33.00000
5  1.22373  1.21310  67.00000  33.50000
5  1.22410  1.21348  68.00000  34.00000
5  1.22447  1.21386  69.00000  34.50000
5  1.22483  1.21423  70.00000  35.00000
5  1.22519  1.21459  71.00000  35.50000
5  1.22554  1.21495  72.00000  36.00000
5  1.22588  1.21531  73.00000  36.50000
5  1.22622  1.21566  74.00000  37.00000
5  1.22656  1.21600  75.00000  37.50000
5  1.22689  1.21634  76.00000  38.00000
5  1.22722  1.21668  77.00000  38.50000
5  1.22754  1.21701  78.00000  39.00000
5  1.22786  1.21734  79.00000  39.50000
5  1.22818  1.21767  80.00000  40.00000
5  1.22849  1.21799  81.00000  40.50000
5  1.22879  1.21830  82.00000  41.00000
5  1.22910  1.21861  83.00000  41.50000
5  1.22940  1.21892  84.00000  42.00000
5  1.22969  1.21923  85.00000  42.50000
5  1.22999  1.21953  86.00000  43.00000
5  1.23028  1.21983  87.00000  43.50000
5  1.23056  1.22012  88.00000  44.00000
5  1.23085  1.22041  89.00000  44.50000
5  1.23113  1.22070  90.00000  45.00000
5  1.23140  1.22098  91.00000  45.50000
5  1.23168  1.22127  92.00000  46.00000
5  1.23195  1.22154  93.00000  46.50000
5  1.23222  1.22182  94.00000  47.00000
5  1.23248  1.22209  95.00000  47.50000
5  1.23274  1.22236  96.00000  48.00000
5  1.23300  1.22263  97.00000  48.50000
5  1.23326  1.22289  98.00000  49.00000
5  1.23351  1.22315  99.00000  49.50000
5  1.23377  1.22341  100.00000  50.00000
