# Supplementary material for: Regional biaxial mechanical data of the mitral and tricuspid valve anterior leaflets
Source: Data Brief. 2019 May 22;24:103961. doi: 10.1016/j.dib.2019.103961 (PMC6545396; doi:10.1016/j.dib.2019.103961)
Supplement: Multimedia component 2 [file mmc2.zip › NewTextFiles/regional_data_MVAL117-E.txt]

0.207 
4.00 
1  1.00755  1.04697  0.00000  0.00000
1  1.01561  1.03967  1.00000  1.00000
1  1.02857  1.05632  2.00000  2.00000
1  1.03618  1.06608  3.00000  3.00000
1  1.04160  1.07300  4.00000  4.00000
1  1.04581  1.07837  5.00000  5.00000
1  1.04925  1.08276  6.00000  6.00000
1  1.05215  1.08647  7.00000  7.00000
1  1.05467  1.08969  8.00000  8.00000
1  1.05690  1.09253  9.00000  9.00000
1  1.05889  1.09506  10.00000  10.00000
1  1.06069  1.09736  11.00000  11.00000
1  1.06233  1.09945  12.00000  12.00000
1  1.06384  1.10138  13.00000  13.00000
1  1.06524  1.10317  14.00000  14.00000
1  1.06655  1.10483  15.00000  15.00000
1  1.06777  1.10638  16.00000  16.00000
1  1.06891  1.10784  17.00000  17.00000
1  1.06999  1.10922  18.00000  18.00000
1  1.07101  1.11052  19.00000  19.00000
1  1.07198  1.11176  20.00000  20.00000
1  1.07291  1.11293  21.00000  21.00000
1  1.07379  1.11405  22.00000  22.00000
1  1.07463  1.11512  23.00000  23.00000
1  1.07543  1.11615  24.00000  24.00000
1  1.07620  1.11713  25.00000  25.00000
1  1.07694  1.11808  26.00000  26.00000
1  1.07766  1.11899  27.00000  27.00000
1  1.07834  1.11986  28.00000  28.00000
1  1.07901  1.12071  29.00000  29.00000
1  1.07965  1.12152  30.00000  30.00000
1  1.08027  1.12231  31.00000  31.00000
1  1.08087  1.12308  32.00000  32.00000
1  1.08145  1.12382  33.00000  33.00000
1  1.08202  1.12454  34.00000  34.00000
1  1.08256  1.12524  35.00000  35.00000
1  1.08310  1.12591  36.00000  36.00000
1  1.08361  1.12657  37.00000  37.00000
1  1.08412  1.12722  38.00000  38.00000
1  1.08461  1.12784  39.00000  39.00000
1  1.08509  1.12845  40.00000  40.00000
1  1.08556  1.12905  41.00000  41.00000
1  1.08601  1.12963  42.00000  42.00000
1  1.08646  1.13019  43.00000  43.00000
1  1.08689  1.13075  44.00000  44.00000
1  1.08732  1.13129  45.00000  45.00000
1  1.08773  1.13182  46.00000  46.00000
1  1.08814  1.13234  47.00000  47.00000
1  1.08854  1.13284  48.00000  48.00000
1  1.08893  1.13334  49.00000  49.00000
1  1.08931  1.13383  50.00000  50.00000
1  1.08968  1.13431  51.00000  51.00000
1  1.09005  1.13477  52.00000  52.00000
1  1.09041  1.13523  53.00000  53.00000
1  1.09076  1.13568  54.00000  54.00000
1  1.09111  1.13612  55.00000  55.00000
1  1.09145  1.13656  56.00000  56.00000
1  1.09179  1.13698  57.00000  57.00000
1  1.09211  1.13740  58.00000  58.00000
1  1.09244  1.13782  59.00000  59.00000
1  1.09276  1.13822  60.00000  60.00000
1  1.09307  1.13862  61.00000  61.00000
1  1.09338  1.13901  62.00000  62.00000
1  1.09368  1.13940  63.00000  63.00000
1  1.09398  1.13977  64.00000  64.00000
1  1.09427  1.14015  65.00000  65.00000
1  1.09456  1.14052  66.00000  66.00000
1  1.09484  1.14088  67.00000  67.00000
1  1.09512  1.14124  68.00000  68.00000
1  1.09540  1.14159  69.00000  69.00000
1  1.09567  1.14193  70.00000  70.00000
1  1.09594  1.14228  71.00000  71.00000
1  1.09620  1.14261  72.00000  72.00000
1  1.09646  1.14294  73.00000  73.00000
1  1.09672  1.14327  74.00000  74.00000
1  1.09698  1.14360  75.00000  75.00000
1  1.09723  1.14391  76.00000  76.00000
1  1.09747  1.14423  77.00000  77.00000
1  1.09772  1.14454  78.00000  78.00000
1  1.09796  1.14485  79.00000  79.00000
1  1.09820  1.14515  80.00000  80.00000
1  1.09843  1.14545  81.00000  81.00000
1  1.09866  1.14574  82.00000  82.00000
1  1.09889  1.14604  83.00000  83.00000
1  1.09912  1.14633  84.00000  84.00000
1  1.09934  1.14661  85.00000  85.00000
1  1.09956  1.14689  86.00000  86.00000
1  1.09978  1.14717  87.00000  87.00000
1  1.10000  1.14745  88.00000  88.00000
1  1.10021  1.14772  89.00000  89.00000
1  1.10042  1.14799  90.00000  90.00000
1  1.10063  1.14825  91.00000  91.00000
1  1.10084  1.14852  92.00000  92.00000
1  1.10104  1.14878  93.00000  93.00000
1  1.10125  1.14903  94.00000  94.00000
1  1.10145  1.14929  95.00000  95.00000
1  1.10164  1.14954  96.00000  96.00000
1  1.10184  1.14979  97.00000  97.00000
1  1.10203  1.15004  98.00000  98.00000
1  1.10223  1.15028  99.00000  99.00000
1  1.10242  1.15053  100.00000  100.00000
2  1.00755  1.04697  0.00000  0.00000
2  1.02136  1.05048  0.75000  1.00000
2  1.03088  1.06299  1.50000  2.00000
2  1.03645  1.07031  2.25000  3.00000
2  1.04040  1.07550  3.00000  4.00000
2  1.04347  1.07953  3.75000  5.00000
2  1.04598  1.08282  4.50000  6.00000
2  1.04809  1.08560  5.25000  7.00000
2  1.04993  1.08801  6.00000  8.00000
2  1.05155  1.09014  6.75000  9.00000
2  1.05300  1.09204  7.50000  10.00000
2  1.05431  1.09376  8.25000  11.00000
2  1.05551  1.09533  9.00000  12.00000
2  1.05661  1.09678  9.75000  13.00000
2  1.05763  1.09811  10.50000  14.00000
2  1.05857  1.09936  11.25000  15.00000
2  1.05946  1.10053  12.00000  16.00000
2  1.06030  1.10162  12.75000  17.00000
2  1.06108  1.10265  13.50000  18.00000
2  1.06183  1.10363  14.25000  19.00000
2  1.06253  1.10455  15.00000  20.00000
2  1.06320  1.10543  15.75000  21.00000
2  1.06384  1.10627  16.50000  22.00000
2  1.06445  1.10708  17.25000  23.00000
2  1.06504  1.10784  18.00000  24.00000
2  1.06560  1.10858  18.75000  25.00000
2  1.06614  1.10929  19.50000  26.00000
2  1.06666  1.10997  20.25000  27.00000
2  1.06716  1.11063  21.00000  28.00000
2  1.06764  1.11126  21.75000  29.00000
2  1.06811  1.11187  22.50000  30.00000
2  1.06856  1.11246  23.25000  31.00000
2  1.06900  1.11304  24.00000  32.00000
2  1.06942  1.11359  24.75000  33.00000
2  1.06983  1.11413  25.50000  34.00000
2  1.07023  1.11466  26.25000  35.00000
2  1.07062  1.11516  27.00000  36.00000
2  1.07099  1.11566  27.75000  37.00000
2  1.07136  1.11614  28.50000  38.00000
2  1.07172  1.11661  29.25000  39.00000
2  1.07206  1.11707  30.00000  40.00000
2  1.07240  1.11751  30.75000  41.00000
2  1.07274  1.11795  31.50000  42.00000
2  1.07306  1.11837  32.25000  43.00000
2  1.07337  1.11879  33.00000  44.00000
2  1.07368  1.11919  33.75000  45.00000
2  1.07399  1.11959  34.50000  46.00000
2  1.07428  1.11998  35.25000  47.00000
2  1.07457  1.12036  36.00000  48.00000
2  1.07486  1.12073  36.75000  49.00000
2  1.07513  1.12109  37.50000  50.00000
2  1.07541  1.12145  38.25000  51.00000
2  1.07567  1.12180  39.00000  52.00000
2  1.07593  1.12215  39.75000  53.00000
2  1.07619  1.12248  40.50000  54.00000
2  1.07644  1.12281  41.25000  55.00000
2  1.07669  1.12314  42.00000  56.00000
2  1.07694  1.12346  42.75000  57.00000
2  1.07717  1.12377  43.50000  58.00000
2  1.07741  1.12408  44.25000  59.00000
2  1.07764  1.12439  45.00000  60.00000
2  1.07787  1.12468  45.75000  61.00000
2  1.07809  1.12498  46.50000  62.00000
2  1.07831  1.12527  47.25000  63.00000
2  1.07853  1.12555  48.00000  64.00000
2  1.07874  1.12583  48.75000  65.00000
2  1.07895  1.12611  49.50000  66.00000
2  1.07916  1.12638  50.25000  67.00000
2  1.07936  1.12665  51.00000  68.00000
2  1.07956  1.12691  51.75000  69.00000
2  1.07976  1.12717  52.50000  70.00000
2  1.07996  1.12742  53.25000  71.00000
2  1.08015  1.12768  54.00000  72.00000
2  1.08034  1.12793  54.75000  73.00000
2  1.08053  1.12817  55.50000  74.00000
2  1.08071  1.12841  56.25000  75.00000
2  1.08089  1.12865  57.00000  76.00000
2  1.08107  1.12889  57.75000  77.00000
2  1.08125  1.12912  58.50000  78.00000
2  1.08142  1.12935  59.25000  79.00000
2  1.08160  1.12958  60.00000  80.00000
2  1.08177  1.12980  60.75000  81.00000
2  1.08194  1.13002  61.50000  82.00000
2  1.08210  1.13024  62.25000  83.00000
2  1.08227  1.13046  63.00000  84.00000
2  1.08243  1.13067  63.75000  85.00000
2  1.08259  1.13088  64.50000  86.00000
2  1.08275  1.13109  65.25000  87.00000
2  1.08291  1.13130  66.00000  88.00000
2  1.08306  1.13150  66.75000  89.00000
2  1.08322  1.13171  67.50000  90.00000
2  1.08337  1.13190  68.25000  91.00000
2  1.08352  1.13210  69.00000  92.00000
2  1.08367  1.13230  69.75000  93.00000
2  1.08382  1.13249  70.50000  94.00000
2  1.08396  1.13268  71.25000  95.00000
2  1.08410  1.13287  72.00000  96.00000
2  1.08425  1.13306  72.75000  97.00000
2  1.08439  1.13324  73.50000  98.00000
2  1.08453  1.13343  74.25000  99.00000
2  1.08467  1.13361  75.00000  100.00000
3  1.00755  1.04697  0.00000  0.00000
3  1.01466  1.05156  1.00000  0.75000
3  1.02571  1.06422  2.00000  1.50000
3  1.03218  1.07163  3.00000  2.25000
3  1.03678  1.07688  4.00000  3.00000
3  1.04035  1.08096  5.00000  3.75000
3  1.04326  1.08429  6.00000  4.50000
3  1.04573  1.08711  7.00000  5.25000
3  1.04787  1.08954  8.00000  6.00000
3  1.04975  1.09170  9.00000  6.75000
3  1.05144  1.09362  10.00000  7.50000
3  1.05296  1.09536  11.00000  8.25000
3  1.05436  1.09695  12.00000  9.00000
3  1.05564  1.09841  13.00000  9.75000
3  1.05682  1.09977  14.00000  10.50000
3  1.05793  1.10103  15.00000  11.25000
3  1.05896  1.10221  16.00000  12.00000
3  1.05993  1.10332  17.00000  12.75000
3  1.06085  1.10436  18.00000  13.50000
3  1.06171  1.10535  19.00000  14.25000
3  1.06253  1.10628  20.00000  15.00000
3  1.06331  1.10718  21.00000  15.75000
3  1.06406  1.10803  22.00000  16.50000
3  1.06477  1.10884  23.00000  17.25000
3  1.06545  1.10962  24.00000  18.00000
3  1.06611  1.11036  25.00000  18.75000
3  1.06673  1.11108  26.00000  19.50000
3  1.06734  1.11177  27.00000  20.25000
3  1.06792  1.11243  28.00000  21.00000
3  1.06848  1.11307  29.00000  21.75000
3  1.06902  1.11369  30.00000  22.50000
3  1.06955  1.11429  31.00000  23.25000
3  1.07006  1.11487  32.00000  24.00000
3  1.07055  1.11543  33.00000  24.75000
3  1.07103  1.11598  34.00000  25.50000
3  1.07149  1.11651  35.00000  26.25000
3  1.07194  1.11702  36.00000  27.00000
3  1.07238  1.11752  37.00000  27.75000
3  1.07281  1.11801  38.00000  28.50000
3  1.07323  1.11848  39.00000  29.25000
3  1.07363  1.11895  40.00000  30.00000
3  1.07403  1.11940  41.00000  30.75000
3  1.07441  1.11984  42.00000  31.50000
3  1.07479  1.12027  43.00000  32.25000
3  1.07516  1.12069  44.00000  33.00000
3  1.07552  1.12110  45.00000  33.75000
3  1.07587  1.12150  46.00000  34.50000
3  1.07621  1.12189  47.00000  35.25000
3  1.07655  1.12228  48.00000  36.00000
3  1.07688  1.12265  49.00000  36.75000
3  1.07720  1.12302  50.00000  37.50000
3  1.07752  1.12339  51.00000  38.25000
3  1.07783  1.12374  52.00000  39.00000
3  1.07814  1.12409  53.00000  39.75000
3  1.07844  1.12443  54.00000  40.50000
3  1.07873  1.12477  55.00000  41.25000
3  1.07902  1.12509  56.00000  42.00000
3  1.07930  1.12542  57.00000  42.75000
3  1.07958  1.12574  58.00000  43.50000
3  1.07985  1.12605  59.00000  44.25000
3  1.08012  1.12635  60.00000  45.00000
3  1.08039  1.12666  61.00000  45.75000
3  1.08065  1.12695  62.00000  46.50000
3  1.08091  1.12725  63.00000  47.25000
3  1.08116  1.12753  64.00000  48.00000
3  1.08141  1.12782  65.00000  48.75000
3  1.08165  1.12810  66.00000  49.50000
3  1.08189  1.12837  67.00000  50.25000
3  1.08213  1.12864  68.00000  51.00000
3  1.08236  1.12891  69.00000  51.75000
3  1.08259  1.12917  70.00000  52.50000
3  1.08282  1.12943  71.00000  53.25000
3  1.08304  1.12969  72.00000  54.00000
3  1.08326  1.12994  73.00000  54.75000
3  1.08348  1.13019  74.00000  55.50000
3  1.08370  1.13043  75.00000  56.25000
3  1.08391  1.13067  76.00000  57.00000
3  1.08412  1.13091  77.00000  57.75000
3  1.08433  1.13115  78.00000  58.50000
3  1.08453  1.13138  79.00000  59.25000
3  1.08473  1.13161  80.00000  60.00000
3  1.08493  1.13184  81.00000  60.75000
3  1.08513  1.13206  82.00000  61.50000
3  1.08532  1.13228  83.00000  62.25000
3  1.08551  1.13250  84.00000  63.00000
3  1.08570  1.13272  85.00000  63.75000
3  1.08589  1.13293  86.00000  64.50000
3  1.08607  1.13314  87.00000  65.25000
3  1.08626  1.13335  88.00000  66.00000
3  1.08644  1.13356  89.00000  66.75000
3  1.08662  1.13376  90.00000  67.50000
3  1.08679  1.13396  91.00000  68.25000
3  1.08697  1.13416  92.00000  69.00000
3  1.08714  1.13436  93.00000  69.75000
3  1.08731  1.13456  94.00000  70.50000
3  1.08748  1.13475  95.00000  71.25000
3  1.08765  1.13494  96.00000  72.00000
3  1.08782  1.13513  97.00000  72.75000
3  1.08798  1.13532  98.00000  73.50000
3  1.08814  1.13550  99.00000  74.25000
3  1.08830  1.13569  100.00000  75.00000
4  1.00755  1.04697  0.00000  0.00000
4  1.02691  1.04557  0.50000  1.00000
4  1.03455  1.05822  1.00000  2.00000
4  1.03901  1.06562  1.50000  3.00000
4  1.04218  1.07087  2.00000  4.00000
4  1.04464  1.07494  2.50000  5.00000
4  1.04665  1.07827  3.00000  6.00000
4  1.04835  1.08108  3.50000  7.00000
4  1.04982  1.08352  4.00000  8.00000
4  1.05112  1.08567  4.50000  9.00000
4  1.05228  1.08759  5.00000  10.00000
4  1.05333  1.08933  5.50000  11.00000
4  1.05428  1.09091  6.00000  12.00000
4  1.05517  1.09238  6.50000  13.00000
4  1.05598  1.09373  7.00000  14.00000
4  1.05674  1.09499  7.50000  15.00000
4  1.05745  1.09616  8.00000  16.00000
4  1.05812  1.09727  8.50000  17.00000
4  1.05875  1.09831  9.00000  18.00000
4  1.05935  1.09930  9.50000  19.00000
4  1.05991  1.10024  10.00000  20.00000
4  1.06045  1.10113  10.50000  21.00000
4  1.06096  1.10198  11.00000  22.00000
4  1.06145  1.10279  11.50000  23.00000
4  1.06192  1.10356  12.00000  24.00000
4  1.06237  1.10431  12.50000  25.00000
4  1.06280  1.10502  13.00000  26.00000
4  1.06322  1.10571  13.50000  27.00000
4  1.06362  1.10638  14.00000  28.00000
4  1.06400  1.10702  14.50000  29.00000
4  1.06438  1.10763  15.00000  30.00000
4  1.06474  1.10823  15.50000  31.00000
4  1.06509  1.10881  16.00000  32.00000
4  1.06543  1.10937  16.50000  33.00000
4  1.06576  1.10992  17.00000  34.00000
4  1.06608  1.11045  17.50000  35.00000
4  1.06639  1.11096  18.00000  36.00000
4  1.06669  1.11146  18.50000  37.00000
4  1.06698  1.11195  19.00000  38.00000
4  1.06727  1.11242  19.50000  39.00000
4  1.06755  1.11288  20.00000  40.00000
4  1.06782  1.11333  20.50000  41.00000
4  1.06808  1.11377  21.00000  42.00000
4  1.06834  1.11420  21.50000  43.00000
4  1.06860  1.11462  22.00000  44.00000
4  1.06884  1.11503  22.50000  45.00000
4  1.06909  1.11543  23.00000  46.00000
4  1.06932  1.11583  23.50000  47.00000
4  1.06955  1.11621  24.00000  48.00000
4  1.06978  1.11659  24.50000  49.00000
4  1.07000  1.11696  25.00000  50.00000
4  1.07022  1.11732  25.50000  51.00000
4  1.07044  1.11767  26.00000  52.00000
4  1.07065  1.11802  26.50000  53.00000
4  1.07085  1.11836  27.00000  54.00000
4  1.07105  1.11869  27.50000  55.00000
4  1.07125  1.11902  28.00000  56.00000
4  1.07145  1.11935  28.50000  57.00000
4  1.07164  1.11966  29.00000  58.00000
4  1.07183  1.11998  29.50000  59.00000
4  1.07201  1.12028  30.00000  60.00000
4  1.07219  1.12058  30.50000  61.00000
4  1.07237  1.12088  31.00000  62.00000
4  1.07255  1.12117  31.50000  63.00000
4  1.07272  1.12146  32.00000  64.00000
4  1.07289  1.12174  32.50000  65.00000
4  1.07306  1.12202  33.00000  66.00000
4  1.07323  1.12230  33.50000  67.00000
4  1.07339  1.12257  34.00000  68.00000
4  1.07355  1.12283  34.50000  69.00000
4  1.07371  1.12310  35.00000  70.00000
4  1.07387  1.12335  35.50000  71.00000
4  1.07402  1.12361  36.00000  72.00000
4  1.07417  1.12386  36.50000  73.00000
4  1.07432  1.12411  37.00000  74.00000
4  1.07447  1.12435  37.50000  75.00000
4  1.07462  1.12460  38.00000  76.00000
4  1.07476  1.12483  38.50000  77.00000
4  1.07490  1.12507  39.00000  78.00000
4  1.07504  1.12530  39.50000  79.00000
4  1.07518  1.12553  40.00000  80.00000
4  1.07532  1.12576  40.50000  81.00000
4  1.07545  1.12598  41.00000  82.00000
4  1.07559  1.12620  41.50000  83.00000
4  1.07572  1.12642  42.00000  84.00000
4  1.07585  1.12664  42.50000  85.00000
4  1.07598  1.12685  43.00000  86.00000
4  1.07611  1.12706  43.50000  87.00000
4  1.07623  1.12727  44.00000  88.00000
4  1.07636  1.12748  44.50000  89.00000
4  1.07648  1.12768  45.00000  90.00000
4  1.07660  1.12788  45.50000  91.00000
4  1.07672  1.12808  46.00000  92.00000
4  1.07684  1.12828  46.50000  93.00000
4  1.07696  1.12847  47.00000  94.00000
4  1.07707  1.12867  47.50000  95.00000
4  1.07719  1.12886  48.00000  96.00000
4  1.07730  1.12905  48.50000  97.00000
4  1.07742  1.12923  49.00000  98.00000
4  1.07753  1.12942  49.50000  99.00000
4  1.07764  1.12960  50.00000  100.00000
5  1.00755  1.04697  0.00000  0.00000
5  1.01660  1.04981  1.00000  0.50000
5  1.02676  1.06205  2.00000  1.00000
5  1.03270  1.06922  3.00000  1.50000
5  1.03692  1.07430  4.00000  2.00000
5  1.04019  1.07825  5.00000  2.50000
5  1.04286  1.08147  6.00000  3.00000
5  1.04512  1.08419  7.00000  3.50000
5  1.04708  1.08655  8.00000  4.00000
5  1.04881  1.08863  9.00000  4.50000
5  1.05035  1.09050  10.00000  5.00000
5  1.05175  1.09218  11.00000  5.50000
5  1.05303  1.09372  12.00000  6.00000
5  1.05420  1.09513  13.00000  6.50000
5  1.05529  1.09644  14.00000  7.00000
5  1.05630  1.09766  15.00000  7.50000
5  1.05724  1.09880  16.00000  8.00000
5  1.05813  1.09987  17.00000  8.50000
5  1.05897  1.10088  18.00000  9.00000
5  1.05976  1.10184  19.00000  9.50000
5  1.06051  1.10275  20.00000  10.00000
5  1.06123  1.10361  21.00000  10.50000
5  1.06191  1.10443  22.00000  11.00000
5  1.06256  1.10521  23.00000  11.50000
5  1.06319  1.10597  24.00000  12.00000
5  1.06379  1.10669  25.00000  12.50000
5  1.06436  1.10738  26.00000  13.00000
5  1.06491  1.10805  27.00000  13.50000
5  1.06545  1.10869  28.00000  14.00000
5  1.06596  1.10931  29.00000  14.50000
5  1.06646  1.10991  30.00000  15.00000
5  1.06694  1.11049  31.00000  15.50000
5  1.06740  1.11105  32.00000  16.00000
5  1.06786  1.11159  33.00000  16.50000
5  1.06829  1.11212  34.00000  17.00000
5  1.06872  1.11263  35.00000  17.50000
5  1.06913  1.11313  36.00000  18.00000
5  1.06953  1.11362  37.00000  18.50000
5  1.06992  1.11409  38.00000  19.00000
5  1.07030  1.11455  39.00000  19.50000
5  1.07068  1.11499  40.00000  20.00000
5  1.07104  1.11543  41.00000  20.50000
5  1.07139  1.11586  42.00000  21.00000
5  1.07174  1.11627  43.00000  21.50000
5  1.07207  1.11668  44.00000  22.00000
5  1.07240  1.11708  45.00000  22.50000
5  1.07273  1.11746  46.00000  23.00000
5  1.07304  1.11784  47.00000  23.50000
5  1.07335  1.11822  48.00000  24.00000
5  1.07365  1.11858  49.00000  24.50000
5  1.07395  1.11894  50.00000  25.00000
5  1.07424  1.11929  51.00000  25.50000
5  1.07452  1.11963  52.00000  26.00000
5  1.07480  1.11997  53.00000  26.50000
5  1.07508  1.12030  54.00000  27.00000
5  1.07534  1.12062  55.00000  27.50000
5  1.07561  1.12094  56.00000  28.00000
5  1.07587  1.12125  57.00000  28.50000
5  1.07612  1.12156  58.00000  29.00000
5  1.07637  1.12186  59.00000  29.50000
5  1.07662  1.12216  60.00000  30.00000
5  1.07686  1.12245  61.00000  30.50000
5  1.07710  1.12274  62.00000  31.00000
5  1.07734  1.12302  63.00000  31.50000
5  1.07757  1.12330  64.00000  32.00000
5  1.07779  1.12357  65.00000  32.50000
5  1.07802  1.12384  66.00000  33.00000
5  1.07824  1.12411  67.00000  33.50000
5  1.07846  1.12437  68.00000  34.00000
5  1.07867  1.12463  69.00000  34.50000
5  1.07888  1.12488  70.00000  35.00000
5  1.07909  1.12513  71.00000  35.50000
5  1.07929  1.12538  72.00000  36.00000
5  1.07950  1.12563  73.00000  36.50000
5  1.07970  1.12587  74.00000  37.00000
5  1.07989  1.12610  75.00000  37.50000
5  1.08009  1.12634  76.00000  38.00000
5  1.08028  1.12657  77.00000  38.50000
5  1.08047  1.12680  78.00000  39.00000
5  1.08065  1.12702  79.00000  39.50000
5  1.08084  1.12724  80.00000  40.00000
5  1.08102  1.12746  81.00000  40.50000
5  1.08120  1.12768  82.00000  41.00000
5  1.08138  1.12789  83.00000  41.50000
5  1.08155  1.12811  84.00000  42.00000
5  1.08173  1.12832  85.00000  42.50000
5  1.08190  1.12852  86.00000  43.00000
5  1.08207  1.12873  87.00000  43.50000
5  1.08224  1.12893  88.00000  44.00000
5  1.08240  1.12913  89.00000  44.50000
5  1.08256  1.12933  90.00000  45.00000
5  1.08273  1.12952  91.00000  45.50000
5  1.08289  1.12971  92.00000  46.00000
5  1.08305  1.12990  93.00000  46.50000
5  1.08320  1.13009  94.00000  47.00000
5  1.08336  1.13028  95.00000  47.50000
5  1.08351  1.13047  96.00000  48.00000
5  1.08366  1.13065  97.00000  48.50000
5  1.08381  1.13083  98.00000  49.00000
5  1.08396  1.13101  99.00000  49.50000
5  1.08411  1.13119  100.00000  50.00000
