# Supplementary material for: Regional biaxial mechanical data of the mitral and tricuspid valve anterior leaflets
Source: Data Brief. 2019 May 22;24:103961. doi: 10.1016/j.dib.2019.103961 (PMC6545396; doi:10.1016/j.dib.2019.103961)
Supplement: Multimedia component 2 [file mmc2.zip › NewTextFiles/regional_data_MVAL117-F.txt]

0.250 
3.60 
1  1.02506  1.04384  0.00000  0.00000
1  1.11317  1.10917  1.00000  1.00000
1  1.13782  1.13553  2.00000  2.00000
1  1.15229  1.15110  3.00000  3.00000
1  1.16257  1.16219  4.00000  4.00000
1  1.17055  1.17081  5.00000  5.00000
1  1.17707  1.17787  6.00000  6.00000
1  1.18259  1.18383  7.00000  7.00000
1  1.18737  1.18901  8.00000  8.00000
1  1.19159  1.19357  9.00000  9.00000
1  1.19536  1.19766  10.00000  10.00000
1  1.19878  1.20135  11.00000  11.00000
1  1.20190  1.20473  12.00000  12.00000
1  1.20476  1.20784  13.00000  13.00000
1  1.20742  1.21071  14.00000  14.00000
1  1.20989  1.21339  15.00000  15.00000
1  1.21220  1.21590  16.00000  16.00000
1  1.21438  1.21825  17.00000  17.00000
1  1.21642  1.22047  18.00000  18.00000
1  1.21836  1.22257  19.00000  19.00000
1  1.22020  1.22456  20.00000  20.00000
1  1.22195  1.22646  21.00000  21.00000
1  1.22362  1.22827  22.00000  22.00000
1  1.22521  1.22999  23.00000  23.00000
1  1.22674  1.23165  24.00000  24.00000
1  1.22820  1.23323  25.00000  25.00000
1  1.22960  1.23476  26.00000  26.00000
1  1.23096  1.23622  27.00000  27.00000
1  1.23226  1.23764  28.00000  28.00000
1  1.23352  1.23900  29.00000  29.00000
1  1.23473  1.24032  30.00000  30.00000
1  1.23591  1.24159  31.00000  31.00000
1  1.23705  1.24283  32.00000  32.00000
1  1.23815  1.24402  33.00000  33.00000
1  1.23922  1.24518  34.00000  34.00000
1  1.24026  1.24631  35.00000  35.00000
1  1.24127  1.24741  36.00000  36.00000
1  1.24225  1.24847  37.00000  37.00000
1  1.24321  1.24951  38.00000  38.00000
1  1.24414  1.25052  39.00000  39.00000
1  1.24505  1.25150  40.00000  40.00000
1  1.24593  1.25246  41.00000  41.00000
1  1.24680  1.25340  42.00000  42.00000
1  1.24764  1.25431  43.00000  43.00000
1  1.24847  1.25521  44.00000  44.00000
1  1.24927  1.25608  45.00000  45.00000
1  1.25006  1.25694  46.00000  46.00000
1  1.25083  1.25777  47.00000  47.00000
1  1.25158  1.25859  48.00000  48.00000
1  1.25232  1.25939  49.00000  49.00000
1  1.25305  1.26018  50.00000  50.00000
1  1.25376  1.26095  51.00000  51.00000
1  1.25445  1.26170  52.00000  52.00000
1  1.25514  1.26244  53.00000  53.00000
1  1.25581  1.26317  54.00000  54.00000
1  1.25647  1.26388  55.00000  55.00000
1  1.25711  1.26458  56.00000  56.00000
1  1.25775  1.26527  57.00000  57.00000
1  1.25837  1.26595  58.00000  58.00000
1  1.25898  1.26661  59.00000  59.00000
1  1.25959  1.26727  60.00000  60.00000
1  1.26018  1.26791  61.00000  61.00000
1  1.26076  1.26854  62.00000  62.00000
1  1.26134  1.26916  63.00000  63.00000
1  1.26190  1.26978  64.00000  64.00000
1  1.26246  1.27038  65.00000  65.00000
1  1.26300  1.27097  66.00000  66.00000
1  1.26354  1.27156  67.00000  67.00000
1  1.26407  1.27213  68.00000  68.00000
1  1.26460  1.27270  69.00000  69.00000
1  1.26511  1.27326  70.00000  70.00000
1  1.26562  1.27381  71.00000  71.00000
1  1.26612  1.27436  72.00000  72.00000
1  1.26662  1.27489  73.00000  73.00000
1  1.26711  1.27542  74.00000  74.00000
1  1.26759  1.27595  75.00000  75.00000
1  1.26806  1.27646  76.00000  76.00000
1  1.26853  1.27697  77.00000  77.00000
1  1.26899  1.27747  78.00000  78.00000
1  1.26945  1.27797  79.00000  79.00000
1  1.26990  1.27846  80.00000  80.00000
1  1.27035  1.27894  81.00000  81.00000
1  1.27079  1.27942  82.00000  82.00000
1  1.27122  1.27989  83.00000  83.00000
1  1.27165  1.28035  84.00000  84.00000
1  1.27207  1.28081  85.00000  85.00000
1  1.27249  1.28127  86.00000  86.00000
1  1.27291  1.28172  87.00000  87.00000
1  1.27332  1.28216  88.00000  88.00000
1  1.27372  1.28260  89.00000  89.00000
1  1.27412  1.28304  90.00000  90.00000
1  1.27452  1.28347  91.00000  91.00000
1  1.27491  1.28389  92.00000  92.00000
1  1.27530  1.28431  93.00000  93.00000
1  1.27568  1.28473  94.00000  94.00000
1  1.27606  1.28514  95.00000  95.00000
1  1.27644  1.28555  96.00000  96.00000
1  1.27681  1.28595  97.00000  97.00000
1  1.27718  1.28635  98.00000  98.00000
1  1.27754  1.28674  99.00000  99.00000
1  1.27790  1.28713  100.00000  100.00000
2  1.02506  1.04384  0.00000  0.00000
2  1.10626  1.11020  0.75000  1.00000
2  1.13093  1.13709  1.50000  2.00000
2  1.14542  1.15297  2.25000  3.00000
2  1.15571  1.16427  3.00000  4.00000
2  1.16371  1.17306  3.75000  5.00000
2  1.17025  1.18025  4.50000  6.00000
2  1.17577  1.18634  5.25000  7.00000
2  1.18056  1.19161  6.00000  8.00000
2  1.18479  1.19627  6.75000  9.00000
2  1.18857  1.20043  7.50000  10.00000
2  1.19199  1.20420  8.25000  11.00000
2  1.19511  1.20764  9.00000  12.00000
2  1.19799  1.21081  9.75000  13.00000
2  1.20065  1.21374  10.50000  14.00000
2  1.20313  1.21647  11.25000  15.00000
2  1.20544  1.21903  12.00000  16.00000
2  1.20762  1.22143  12.75000  17.00000
2  1.20967  1.22369  13.50000  18.00000
2  1.21161  1.22583  14.25000  19.00000
2  1.21346  1.22786  15.00000  20.00000
2  1.21521  1.22979  15.75000  21.00000
2  1.21688  1.23163  16.50000  22.00000
2  1.21848  1.23339  17.25000  23.00000
2  1.22000  1.23508  18.00000  24.00000
2  1.22147  1.23670  18.75000  25.00000
2  1.22288  1.23825  19.50000  26.00000
2  1.22423  1.23975  20.25000  27.00000
2  1.22554  1.24119  21.00000  28.00000
2  1.22680  1.24258  21.75000  29.00000
2  1.22802  1.24392  22.50000  30.00000
2  1.22920  1.24522  23.25000  31.00000
2  1.23034  1.24648  24.00000  32.00000
2  1.23144  1.24770  24.75000  33.00000
2  1.23252  1.24888  25.50000  34.00000
2  1.23356  1.25003  26.25000  35.00000
2  1.23457  1.25114  27.00000  36.00000
2  1.23555  1.25223  27.75000  37.00000
2  1.23651  1.25329  28.50000  38.00000
2  1.23744  1.25432  29.25000  39.00000
2  1.23835  1.25532  30.00000  40.00000
2  1.23924  1.25630  30.75000  41.00000
2  1.24011  1.25725  31.50000  42.00000
2  1.24095  1.25819  32.25000  43.00000
2  1.24178  1.25910  33.00000  44.00000
2  1.24258  1.25999  33.75000  45.00000
2  1.24337  1.26086  34.50000  46.00000
2  1.24415  1.26171  35.25000  47.00000
2  1.24490  1.26255  36.00000  48.00000
2  1.24564  1.26336  36.75000  49.00000
2  1.24637  1.26416  37.50000  50.00000
2  1.24708  1.26495  38.25000  51.00000
2  1.24778  1.26572  39.00000  52.00000
2  1.24846  1.26647  39.75000  53.00000
2  1.24913  1.26721  40.50000  54.00000
2  1.24979  1.26794  41.25000  55.00000
2  1.25044  1.26866  42.00000  56.00000
2  1.25108  1.26936  42.75000  57.00000
2  1.25170  1.27005  43.50000  58.00000
2  1.25232  1.27072  44.25000  59.00000
2  1.25292  1.27139  45.00000  60.00000
2  1.25351  1.27205  45.75000  61.00000
2  1.25410  1.27269  46.50000  62.00000
2  1.25467  1.27332  47.25000  63.00000
2  1.25524  1.27395  48.00000  64.00000
2  1.25580  1.27456  48.75000  65.00000
2  1.25634  1.27517  49.50000  66.00000
2  1.25689  1.27576  50.25000  67.00000
2  1.25742  1.27635  51.00000  68.00000
2  1.25794  1.27693  51.75000  69.00000
2  1.25846  1.27750  52.50000  70.00000
2  1.25897  1.27806  53.25000  71.00000
2  1.25947  1.27862  54.00000  72.00000
2  1.25997  1.27916  54.75000  73.00000
2  1.26046  1.27970  55.50000  74.00000
2  1.26094  1.28024  56.25000  75.00000
2  1.26141  1.28076  57.00000  76.00000
2  1.26188  1.28128  57.75000  77.00000
2  1.26235  1.28179  58.50000  78.00000
2  1.26280  1.28230  59.25000  79.00000
2  1.26326  1.28279  60.00000  80.00000
2  1.26370  1.28329  60.75000  81.00000
2  1.26414  1.28377  61.50000  82.00000
2  1.26458  1.28425  62.25000  83.00000
2  1.26501  1.28473  63.00000  84.00000
2  1.26543  1.28520  63.75000  85.00000
2  1.26586  1.28566  64.50000  86.00000
2  1.26627  1.28612  65.25000  87.00000
2  1.26668  1.28657  66.00000  88.00000
2  1.26709  1.28702  66.75000  89.00000
2  1.26749  1.28746  67.50000  90.00000
2  1.26789  1.28790  68.25000  91.00000
2  1.26828  1.28834  69.00000  92.00000
2  1.26867  1.28876  69.75000  93.00000
2  1.26905  1.28919  70.50000  94.00000
2  1.26943  1.28961  71.25000  95.00000
2  1.26981  1.29002  72.00000  96.00000
2  1.27018  1.29043  72.75000  97.00000
2  1.27055  1.29084  73.50000  98.00000
2  1.27091  1.29124  74.25000  99.00000
2  1.27127  1.29164  75.00000  100.00000
3  1.02506  1.04384  0.00000  0.00000
3  1.10507  1.10729  1.00000  0.75000
3  1.13034  1.13303  2.00000  1.50000
3  1.14519  1.14821  3.00000  2.25000
3  1.15574  1.15902  4.00000  3.00000
3  1.16394  1.16741  5.00000  3.75000
3  1.17064  1.17428  6.00000  4.50000
3  1.17630  1.18009  7.00000  5.25000
3  1.18121  1.18513  8.00000  6.00000
3  1.18554  1.18958  9.00000  6.75000
3  1.18942  1.19355  10.00000  7.50000
3  1.19292  1.19715  11.00000  8.25000
3  1.19612  1.20044  12.00000  9.00000
3  1.19907  1.20346  13.00000  9.75000
3  1.20180  1.20626  14.00000  10.50000
3  1.20434  1.20887  15.00000  11.25000
3  1.20671  1.21131  16.00000  12.00000
3  1.20894  1.21360  17.00000  12.75000
3  1.21105  1.21576  18.00000  13.50000
3  1.21304  1.21781  19.00000  14.25000
3  1.21492  1.21975  20.00000  15.00000
3  1.21672  1.22159  21.00000  15.75000
3  1.21843  1.22335  22.00000  16.50000
3  1.22007  1.22503  23.00000  17.25000
3  1.22164  1.22664  24.00000  18.00000
3  1.22314  1.22819  25.00000  18.75000
3  1.22458  1.22967  26.00000  19.50000
3  1.22597  1.23110  27.00000  20.25000
3  1.22731  1.23247  28.00000  21.00000
3  1.22860  1.23380  29.00000  21.75000
3  1.22985  1.23508  30.00000  22.50000
3  1.23106  1.23632  31.00000  23.25000
3  1.23223  1.23752  32.00000  24.00000
3  1.23336  1.23869  33.00000  24.75000
3  1.23446  1.23982  34.00000  25.50000
3  1.23553  1.24091  35.00000  26.25000
3  1.23656  1.24198  36.00000  27.00000
3  1.23757  1.24302  37.00000  27.75000
3  1.23855  1.24403  38.00000  28.50000
3  1.23951  1.24501  39.00000  29.25000
3  1.24044  1.24597  40.00000  30.00000
3  1.24135  1.24690  41.00000  30.75000
3  1.24224  1.24781  42.00000  31.50000
3  1.24311  1.24870  43.00000  32.25000
3  1.24395  1.24957  44.00000  33.00000
3  1.24478  1.25042  45.00000  33.75000
3  1.24559  1.25126  46.00000  34.50000
3  1.24638  1.25207  47.00000  35.25000
3  1.24716  1.25287  48.00000  36.00000
3  1.24792  1.25365  49.00000  36.75000
3  1.24866  1.25441  50.00000  37.50000
3  1.24939  1.25516  51.00000  38.25000
3  1.25010  1.25589  52.00000  39.00000
3  1.25081  1.25662  53.00000  39.75000
3  1.25149  1.25732  54.00000  40.50000
3  1.25217  1.25802  55.00000  41.25000
3  1.25283  1.25870  56.00000  42.00000
3  1.25349  1.25937  57.00000  42.75000
3  1.25413  1.26003  58.00000  43.50000
3  1.25476  1.26067  59.00000  44.25000
3  1.25537  1.26131  60.00000  45.00000
3  1.25598  1.26194  61.00000  45.75000
3  1.25658  1.26255  62.00000  46.50000
3  1.25717  1.26316  63.00000  47.25000
3  1.25775  1.26375  64.00000  48.00000
3  1.25832  1.26434  65.00000  48.75000
3  1.25888  1.26492  66.00000  49.50000
3  1.25944  1.26549  67.00000  50.25000
3  1.25998  1.26605  68.00000  51.00000
3  1.26052  1.26660  69.00000  51.75000
3  1.26105  1.26714  70.00000  52.50000
3  1.26157  1.26768  71.00000  53.25000
3  1.26209  1.26821  72.00000  54.00000
3  1.26260  1.26873  73.00000  54.75000
3  1.26310  1.26925  74.00000  55.50000
3  1.26359  1.26976  75.00000  56.25000
3  1.26408  1.27026  76.00000  57.00000
3  1.26456  1.27075  77.00000  57.75000
3  1.26504  1.27124  78.00000  58.50000
3  1.26551  1.27172  79.00000  59.25000
3  1.26597  1.27220  80.00000  60.00000
3  1.26643  1.27267  81.00000  60.75000
3  1.26688  1.27313  82.00000  61.50000
3  1.26732  1.27359  83.00000  62.25000
3  1.26777  1.27405  84.00000  63.00000
3  1.26820  1.27449  85.00000  63.75000
3  1.26863  1.27494  86.00000  64.50000
3  1.26906  1.27537  87.00000  65.25000
3  1.26948  1.27581  88.00000  66.00000
3  1.26990  1.27623  89.00000  66.75000
3  1.27031  1.27666  90.00000  67.50000
3  1.27071  1.27708  91.00000  68.25000
3  1.27112  1.27749  92.00000  69.00000
3  1.27151  1.27790  93.00000  69.75000
3  1.27191  1.27830  94.00000  70.50000
3  1.27230  1.27870  95.00000  71.25000
3  1.27268  1.27910  96.00000  72.00000
3  1.27307  1.27949  97.00000  72.75000
3  1.27344  1.27988  98.00000  73.50000
3  1.27382  1.28027  99.00000  74.25000
3  1.27419  1.28065  100.00000  75.00000
4  1.02506  1.04384  0.00000  0.00000
4  1.09786  1.10521  0.50000  1.00000
4  1.12371  1.13251  1.00000  2.00000
4  1.13893  1.14868  1.50000  3.00000
4  1.14977  1.16020  2.00000  4.00000
4  1.15818  1.16916  2.50000  5.00000
4  1.16506  1.17649  3.00000  6.00000
4  1.17089  1.18270  3.50000  7.00000
4  1.17593  1.18808  4.00000  8.00000
4  1.18038  1.19283  4.50000  9.00000
4  1.18437  1.19708  5.00000  10.00000
4  1.18797  1.20093  5.50000  11.00000
4  1.19126  1.20444  6.00000  12.00000
4  1.19429  1.20767  6.50000  13.00000
4  1.19710  1.21067  7.00000  14.00000
4  1.19971  1.21346  7.50000  15.00000
4  1.20215  1.21606  8.00000  16.00000
4  1.20445  1.21851  8.50000  17.00000
4  1.20661  1.22082  9.00000  18.00000
4  1.20866  1.22301  9.50000  19.00000
4  1.21060  1.22508  10.00000  20.00000
4  1.21245  1.22706  10.50000  21.00000
4  1.21421  1.22894  11.00000  22.00000
4  1.21589  1.23074  11.50000  23.00000
4  1.21750  1.23246  12.00000  24.00000
4  1.21905  1.23411  12.50000  25.00000
4  1.22054  1.23570  13.00000  26.00000
4  1.22196  1.23722  13.50000  27.00000
4  1.22334  1.23869  14.00000  28.00000
4  1.22467  1.24011  14.50000  29.00000
4  1.22596  1.24148  15.00000  30.00000
4  1.22720  1.24281  15.50000  31.00000
4  1.22840  1.24410  16.00000  32.00000
4  1.22957  1.24534  16.50000  33.00000
4  1.23070  1.24655  17.00000  34.00000
4  1.23179  1.24772  17.50000  35.00000
4  1.23286  1.24886  18.00000  36.00000
4  1.23390  1.24997  18.50000  37.00000
4  1.23491  1.25105  19.00000  38.00000
4  1.23589  1.25210  19.50000  39.00000
4  1.23685  1.25313  20.00000  40.00000
4  1.23779  1.25413  20.50000  41.00000
4  1.23870  1.25510  21.00000  42.00000
4  1.23959  1.25605  21.50000  43.00000
4  1.24046  1.25698  22.00000  44.00000
4  1.24132  1.25789  22.50000  45.00000
4  1.24215  1.25878  23.00000  46.00000
4  1.24296  1.25965  23.50000  47.00000
4  1.24376  1.26051  24.00000  48.00000
4  1.24454  1.26134  24.50000  49.00000
4  1.24531  1.26216  25.00000  50.00000
4  1.24606  1.26296  25.50000  51.00000
4  1.24679  1.26375  26.00000  52.00000
4  1.24752  1.26452  26.50000  53.00000
4  1.24822  1.26528  27.00000  54.00000
4  1.24892  1.26602  27.50000  55.00000
4  1.24960  1.26675  28.00000  56.00000
4  1.25027  1.26746  28.50000  57.00000
4  1.25093  1.26817  29.00000  58.00000
4  1.25158  1.26886  29.50000  59.00000
4  1.25222  1.26954  30.00000  60.00000
4  1.25284  1.27021  30.50000  61.00000
4  1.25346  1.27087  31.00000  62.00000
4  1.25406  1.27152  31.50000  63.00000
4  1.25466  1.27215  32.00000  64.00000
4  1.25525  1.27278  32.50000  65.00000
4  1.25583  1.27340  33.00000  66.00000
4  1.25640  1.27401  33.50000  67.00000
4  1.25696  1.27461  34.00000  68.00000
4  1.25751  1.27520  34.50000  69.00000
4  1.25806  1.27578  35.00000  70.00000
4  1.25859  1.27636  35.50000  71.00000
4  1.25912  1.27692  36.00000  72.00000
4  1.25965  1.27748  36.50000  73.00000
4  1.26016  1.27803  37.00000  74.00000
4  1.26067  1.27858  37.50000  75.00000
4  1.26117  1.27911  38.00000  76.00000
4  1.26167  1.27964  38.50000  77.00000
4  1.26216  1.28016  39.00000  78.00000
4  1.26264  1.28068  39.50000  79.00000
4  1.26312  1.28119  40.00000  80.00000
4  1.26359  1.28169  40.50000  81.00000
4  1.26405  1.28219  41.00000  82.00000
4  1.26451  1.28268  41.50000  83.00000
4  1.26497  1.28317  42.00000  84.00000
4  1.26541  1.28364  42.50000  85.00000
4  1.26586  1.28412  43.00000  86.00000
4  1.26630  1.28459  43.50000  87.00000
4  1.26673  1.28505  44.00000  88.00000
4  1.26716  1.28551  44.50000  89.00000
4  1.26758  1.28596  45.00000  90.00000
4  1.26800  1.28641  45.50000  91.00000
4  1.26841  1.28685  46.00000  92.00000
4  1.26882  1.28729  46.50000  93.00000
4  1.26923  1.28772  47.00000  94.00000
4  1.26963  1.28815  47.50000  95.00000
4  1.27003  1.28857  48.00000  96.00000
4  1.27042  1.28899  48.50000  97.00000
4  1.27081  1.28941  49.00000  98.00000
4  1.27119  1.28982  49.50000  99.00000
4  1.27157  1.29023  50.00000  100.00000
5  1.02506  1.04384  0.00000  0.00000
5  1.10237  1.09661  1.00000  0.50000
5  1.12812  1.12357  2.00000  1.00000
5  1.14326  1.13955  3.00000  1.50000
5  1.15403  1.15096  4.00000  2.00000
5  1.16239  1.15982  5.00000  2.50000
5  1.16923  1.16708  6.00000  3.00000
5  1.17501  1.17323  7.00000  3.50000
5  1.18002  1.17856  8.00000  4.00000
5  1.18444  1.18326  9.00000  4.50000
5  1.18840  1.18747  10.00000  5.00000
5  1.19198  1.19128  11.00000  5.50000
5  1.19525  1.19476  12.00000  6.00000
5  1.19825  1.19796  13.00000  6.50000
5  1.20104  1.20093  14.00000  7.00000
5  1.20363  1.20369  15.00000  7.50000
5  1.20605  1.20627  16.00000  8.00000
5  1.20833  1.20870  17.00000  8.50000
5  1.21048  1.21099  18.00000  9.00000
5  1.21251  1.21315  19.00000  9.50000
5  1.21444  1.21521  20.00000  10.00000
5  1.21627  1.21716  21.00000  10.50000
5  1.21802  1.21902  22.00000  11.00000
5  1.21969  1.22080  23.00000  11.50000
5  1.22129  1.22251  24.00000  12.00000
5  1.22283  1.22415  25.00000  12.50000
5  1.22430  1.22572  26.00000  13.00000
5  1.22572  1.22723  27.00000  13.50000
5  1.22709  1.22869  28.00000  14.00000
5  1.22841  1.23009  29.00000  14.50000
5  1.22968  1.23145  30.00000  15.00000
5  1.23091  1.23277  31.00000  15.50000
5  1.23211  1.23404  32.00000  16.00000
5  1.23326  1.23527  33.00000  16.50000
5  1.23439  1.23647  34.00000  17.00000
5  1.23548  1.23763  35.00000  17.50000
5  1.23654  1.23876  36.00000  18.00000
5  1.23757  1.23986  37.00000  18.50000
5  1.23857  1.24093  38.00000  19.00000
5  1.23955  1.24197  39.00000  19.50000
5  1.24050  1.24299  40.00000  20.00000
5  1.24143  1.24398  41.00000  20.50000
5  1.24233  1.24494  42.00000  21.00000
5  1.24322  1.24589  43.00000  21.50000
5  1.24408  1.24681  44.00000  22.00000
5  1.24493  1.24771  45.00000  22.50000
5  1.24575  1.24859  46.00000  23.00000
5  1.24656  1.24945  47.00000  23.50000
5  1.24735  1.25030  48.00000  24.00000
5  1.24813  1.25112  49.00000  24.50000
5  1.24889  1.25193  50.00000  25.00000
5  1.24963  1.25273  51.00000  25.50000
5  1.25036  1.25351  52.00000  26.00000
5  1.25108  1.25427  53.00000  26.50000
5  1.25178  1.25502  54.00000  27.00000
5  1.25247  1.25576  55.00000  27.50000
5  1.25315  1.25648  56.00000  28.00000
5  1.25382  1.25719  57.00000  28.50000
5  1.25447  1.25789  58.00000  29.00000
5  1.25511  1.25857  59.00000  29.50000
5  1.25575  1.25925  60.00000  30.00000
5  1.25637  1.25991  61.00000  30.50000
5  1.25698  1.26056  62.00000  31.00000
5  1.25758  1.26120  63.00000  31.50000
5  1.25817  1.26184  64.00000  32.00000
5  1.25876  1.26246  65.00000  32.50000
5  1.25933  1.26307  66.00000  33.00000
5  1.25990  1.26367  67.00000  33.50000
5  1.26045  1.26427  68.00000  34.00000
5  1.26100  1.26485  69.00000  34.50000
5  1.26154  1.26543  70.00000  35.00000
5  1.26208  1.26600  71.00000  35.50000
5  1.26260  1.26656  72.00000  36.00000
5  1.26312  1.26711  73.00000  36.50000
5  1.26363  1.26766  74.00000  37.00000
5  1.26414  1.26820  75.00000  37.50000
5  1.26464  1.26873  76.00000  38.00000
5  1.26513  1.26925  77.00000  38.50000
5  1.26561  1.26977  78.00000  39.00000
5  1.26609  1.27028  79.00000  39.50000
5  1.26656  1.27079  80.00000  40.00000
5  1.26703  1.27129  81.00000  40.50000
5  1.26749  1.27178  82.00000  41.00000
5  1.26795  1.27226  83.00000  41.50000
5  1.26840  1.27275  84.00000  42.00000
5  1.26884  1.27322  85.00000  42.50000
5  1.26928  1.27369  86.00000  43.00000
5  1.26972  1.27415  87.00000  43.50000
5  1.27015  1.27461  88.00000  44.00000
5  1.27057  1.27507  89.00000  44.50000
5  1.27099  1.27551  90.00000  45.00000
5  1.27141  1.27596  91.00000  45.50000
5  1.27182  1.27640  92.00000  46.00000
5  1.27223  1.27683  93.00000  46.50000
5  1.27263  1.27726  94.00000  47.00000
5  1.27303  1.27768  95.00000  47.50000
5  1.27342  1.27810  96.00000  48.00000
5  1.27381  1.27852  97.00000  48.50000
5  1.27420  1.27893  98.00000  49.00000
5  1.27458  1.27934  99.00000  49.50000
5  1.27496  1.27974  100.00000  50.00000
