# Supplementary material for: Regional biaxial mechanical data of the mitral and tricuspid valve anterior leaflets
Source: Data Brief. 2019 May 22;24:103961. doi: 10.1016/j.dib.2019.103961 (PMC6545396; doi:10.1016/j.dib.2019.103961)
Supplement: Multimedia component 2 [file mmc2.zip › NewTextFiles/regional_data_MVAL118-A.txt]

0.405 
3.30 
1  1.06876  1.00805  0.00000  0.00000
1  1.06956  1.00615  1.00000  1.00000
1  1.08927  1.02375  2.00000  2.00000
1  1.10088  1.03432  3.00000  3.00000
1  1.10914  1.04189  4.00000  4.00000
1  1.11555  1.04779  5.00000  5.00000
1  1.12080  1.05264  6.00000  6.00000
1  1.12524  1.05674  7.00000  7.00000
1  1.12909  1.06030  8.00000  8.00000
1  1.13249  1.06345  9.00000  9.00000
1  1.13552  1.06627  10.00000  10.00000
1  1.13827  1.06882  11.00000  11.00000
1  1.14078  1.07115  12.00000  12.00000
1  1.14309  1.07329  13.00000  13.00000
1  1.14523  1.07528  14.00000  14.00000
1  1.14722  1.07713  15.00000  15.00000
1  1.14909  1.07886  16.00000  16.00000
1  1.15084  1.08049  17.00000  17.00000
1  1.15249  1.08202  18.00000  18.00000
1  1.15405  1.08347  19.00000  19.00000
1  1.15553  1.08485  20.00000  20.00000
1  1.15694  1.08616  21.00000  21.00000
1  1.15828  1.08741  22.00000  22.00000
1  1.15956  1.08861  23.00000  23.00000
1  1.16079  1.08975  24.00000  24.00000
1  1.16197  1.09085  25.00000  25.00000
1  1.16311  1.09190  26.00000  26.00000
1  1.16420  1.09292  27.00000  27.00000
1  1.16525  1.09389  28.00000  28.00000
1  1.16626  1.09484  29.00000  29.00000
1  1.16724  1.09575  30.00000  30.00000
1  1.16819  1.09663  31.00000  31.00000
1  1.16910  1.09749  32.00000  32.00000
1  1.16999  1.09832  33.00000  33.00000
1  1.17086  1.09912  34.00000  34.00000
1  1.17169  1.09990  35.00000  35.00000
1  1.17251  1.10066  36.00000  36.00000
1  1.17330  1.10139  37.00000  37.00000
1  1.17407  1.10211  38.00000  38.00000
1  1.17482  1.10281  39.00000  39.00000
1  1.17555  1.10349  40.00000  40.00000
1  1.17626  1.10416  41.00000  41.00000
1  1.17696  1.10481  42.00000  42.00000
1  1.17764  1.10544  43.00000  43.00000
1  1.17830  1.10606  44.00000  44.00000
1  1.17895  1.10666  45.00000  45.00000
1  1.17959  1.10726  46.00000  46.00000
1  1.18021  1.10784  47.00000  47.00000
1  1.18082  1.10840  48.00000  48.00000
1  1.18141  1.10896  49.00000  49.00000
1  1.18200  1.10950  50.00000  50.00000
1  1.18257  1.11003  51.00000  51.00000
1  1.18313  1.11056  52.00000  52.00000
1  1.18368  1.11107  53.00000  53.00000
1  1.18422  1.11157  54.00000  54.00000
1  1.18475  1.11207  55.00000  55.00000
1  1.18527  1.11255  56.00000  56.00000
1  1.18578  1.11303  57.00000  57.00000
1  1.18629  1.11350  58.00000  58.00000
1  1.18678  1.11396  59.00000  59.00000
1  1.18727  1.11441  60.00000  60.00000
1  1.18774  1.11486  61.00000  61.00000
1  1.18821  1.11530  62.00000  62.00000
1  1.18868  1.11573  63.00000  63.00000
1  1.18913  1.11615  64.00000  64.00000
1  1.18958  1.11657  65.00000  65.00000
1  1.19002  1.11698  66.00000  66.00000
1  1.19046  1.11739  67.00000  67.00000
1  1.19088  1.11779  68.00000  68.00000
1  1.19131  1.11818  69.00000  69.00000
1  1.19172  1.11857  70.00000  70.00000
1  1.19213  1.11895  71.00000  71.00000
1  1.19254  1.11933  72.00000  72.00000
1  1.19293  1.11970  73.00000  73.00000
1  1.19333  1.12006  74.00000  74.00000
1  1.19372  1.12043  75.00000  75.00000
1  1.19410  1.12078  76.00000  76.00000
1  1.19448  1.12113  77.00000  77.00000
1  1.19485  1.12148  78.00000  78.00000
1  1.19522  1.12183  79.00000  79.00000
1  1.19558  1.12216  80.00000  80.00000
1  1.19594  1.12250  81.00000  81.00000
1  1.19629  1.12283  82.00000  82.00000
1  1.19664  1.12316  83.00000  83.00000
1  1.19699  1.12348  84.00000  84.00000
1  1.19733  1.12380  85.00000  85.00000
1  1.19767  1.12411  86.00000  86.00000
1  1.19800  1.12443  87.00000  87.00000
1  1.19834  1.12473  88.00000  88.00000
1  1.19866  1.12504  89.00000  89.00000
1  1.19898  1.12534  90.00000  90.00000
1  1.19930  1.12564  91.00000  91.00000
1  1.19962  1.12593  92.00000  92.00000
1  1.19993  1.12622  93.00000  93.00000
1  1.20024  1.12651  94.00000  94.00000
1  1.20055  1.12680  95.00000  95.00000
1  1.20085  1.12708  96.00000  96.00000
1  1.20115  1.12736  97.00000  97.00000
1  1.20145  1.12763  98.00000  98.00000
1  1.20174  1.12791  99.00000  99.00000
1  1.20203  1.12818  100.00000  100.00000
2  1.06876  1.00805  0.00000  0.00000
2  1.07914  1.00771  0.75000  1.00000
2  1.09858  1.02531  1.50000  2.00000
2  1.11015  1.03584  2.25000  3.00000
2  1.11840  1.04339  3.00000  4.00000
2  1.12483  1.04928  3.75000  5.00000
2  1.13010  1.05410  4.50000  6.00000
2  1.13455  1.05819  5.25000  7.00000
2  1.13842  1.06174  6.00000  8.00000
2  1.14183  1.06487  6.75000  9.00000
2  1.14489  1.06768  7.50000  10.00000
2  1.14765  1.07021  8.25000  11.00000
2  1.15018  1.07253  9.00000  12.00000
2  1.15250  1.07467  9.75000  13.00000
2  1.15466  1.07665  10.50000  14.00000
2  1.15666  1.07849  11.25000  15.00000
2  1.15854  1.08021  12.00000  16.00000
2  1.16030  1.08183  12.75000  17.00000
2  1.16196  1.08336  13.50000  18.00000
2  1.16353  1.08481  14.25000  19.00000
2  1.16502  1.08618  15.00000  20.00000
2  1.16644  1.08748  15.75000  21.00000
2  1.16780  1.08873  16.50000  22.00000
2  1.16909  1.08992  17.25000  23.00000
2  1.17033  1.09106  18.00000  24.00000
2  1.17152  1.09215  18.75000  25.00000
2  1.17266  1.09320  19.50000  26.00000
2  1.17375  1.09421  20.25000  27.00000
2  1.17481  1.09518  21.00000  28.00000
2  1.17583  1.09612  21.75000  29.00000
2  1.17682  1.09703  22.50000  30.00000
2  1.17778  1.09791  23.25000  31.00000
2  1.17870  1.09876  24.00000  32.00000
2  1.17960  1.09958  24.75000  33.00000
2  1.18047  1.10038  25.50000  34.00000
2  1.18131  1.10116  26.25000  35.00000
2  1.18213  1.10191  27.00000  36.00000
2  1.18293  1.10265  27.75000  37.00000
2  1.18370  1.10336  28.50000  38.00000
2  1.18446  1.10406  29.25000  39.00000
2  1.18520  1.10473  30.00000  40.00000
2  1.18592  1.10540  30.75000  41.00000
2  1.18662  1.10604  31.50000  42.00000
2  1.18730  1.10667  32.25000  43.00000
2  1.18797  1.10729  33.00000  44.00000
2  1.18863  1.10789  33.75000  45.00000
2  1.18927  1.10848  34.50000  46.00000
2  1.18990  1.10906  35.25000  47.00000
2  1.19051  1.10962  36.00000  48.00000
2  1.19111  1.11017  36.75000  49.00000
2  1.19170  1.11071  37.50000  50.00000
2  1.19228  1.11125  38.25000  51.00000
2  1.19284  1.11177  39.00000  52.00000
2  1.19340  1.11228  39.75000  53.00000
2  1.19394  1.11278  40.50000  54.00000
2  1.19448  1.11327  41.25000  55.00000
2  1.19500  1.11375  42.00000  56.00000
2  1.19552  1.11423  42.75000  57.00000
2  1.19602  1.11469  43.50000  58.00000
2  1.19652  1.11515  44.25000  59.00000
2  1.19701  1.11560  45.00000  60.00000
2  1.19749  1.11605  45.75000  61.00000
2  1.19797  1.11648  46.50000  62.00000
2  1.19843  1.11691  47.25000  63.00000
2  1.19889  1.11733  48.00000  64.00000
2  1.19934  1.11775  48.75000  65.00000
2  1.19979  1.11816  49.50000  66.00000
2  1.20023  1.11856  50.25000  67.00000
2  1.20066  1.11896  51.00000  68.00000
2  1.20108  1.11935  51.75000  69.00000
2  1.20150  1.11974  52.50000  70.00000
2  1.20192  1.12012  53.25000  71.00000
2  1.20232  1.12049  54.00000  72.00000
2  1.20273  1.12086  54.75000  73.00000
2  1.20312  1.12123  55.50000  74.00000
2  1.20351  1.12159  56.25000  75.00000
2  1.20390  1.12194  57.00000  76.00000
2  1.20428  1.12229  57.75000  77.00000
2  1.20466  1.12264  58.50000  78.00000
2  1.20503  1.12298  59.25000  79.00000
2  1.20539  1.12332  60.00000  80.00000
2  1.20576  1.12365  60.75000  81.00000
2  1.20611  1.12398  61.50000  82.00000
2  1.20647  1.12431  62.25000  83.00000
2  1.20682  1.12463  63.00000  84.00000
2  1.20716  1.12494  63.75000  85.00000
2  1.20750  1.12526  64.50000  86.00000
2  1.20784  1.12557  65.25000  87.00000
2  1.20817  1.12587  66.00000  88.00000
2  1.20850  1.12618  66.75000  89.00000
2  1.20883  1.12648  67.50000  90.00000
2  1.20915  1.12677  68.25000  91.00000
2  1.20947  1.12707  69.00000  92.00000
2  1.20978  1.12736  69.75000  93.00000
2  1.21009  1.12764  70.50000  94.00000
2  1.21040  1.12793  71.25000  95.00000
2  1.21071  1.12821  72.00000  96.00000
2  1.21101  1.12849  72.75000  97.00000
2  1.21131  1.12876  73.50000  98.00000
2  1.21160  1.12903  74.25000  99.00000
2  1.21190  1.12930  75.00000  100.00000
3  1.06876  1.00805  0.00000  0.00000
3  1.08410  1.00395  1.00000  0.75000
3  1.10632  1.02080  2.00000  1.50000
3  1.11963  1.03089  3.00000  2.25000
3  1.12916  1.03813  4.00000  3.00000
3  1.13659  1.04377  5.00000  3.75000
3  1.14268  1.04839  6.00000  4.50000
3  1.14784  1.05231  7.00000  5.25000
3  1.15232  1.05571  8.00000  6.00000
3  1.15627  1.05872  9.00000  6.75000
3  1.15981  1.06141  10.00000  7.50000
3  1.16302  1.06384  11.00000  8.25000
3  1.16595  1.06607  12.00000  9.00000
3  1.16864  1.06812  13.00000  9.75000
3  1.17114  1.07001  14.00000  10.50000
3  1.17347  1.07178  15.00000  11.25000
3  1.17564  1.07343  16.00000  12.00000
3  1.17769  1.07499  17.00000  12.75000
3  1.17962  1.07645  18.00000  13.50000
3  1.18144  1.07784  19.00000  14.25000
3  1.18317  1.07915  20.00000  15.00000
3  1.18482  1.08041  21.00000  15.75000
3  1.18639  1.08160  22.00000  16.50000
3  1.18789  1.08274  23.00000  17.25000
3  1.18933  1.08383  24.00000  18.00000
3  1.19071  1.08488  25.00000  18.75000
3  1.19204  1.08589  26.00000  19.50000
3  1.19331  1.08686  27.00000  20.25000
3  1.19454  1.08779  28.00000  21.00000
3  1.19573  1.08869  29.00000  21.75000
3  1.19687  1.08956  30.00000  22.50000
3  1.19798  1.09040  31.00000  23.25000
3  1.19905  1.09122  32.00000  24.00000
3  1.20010  1.09201  33.00000  24.75000
3  1.20110  1.09278  34.00000  25.50000
3  1.20209  1.09352  35.00000  26.25000
3  1.20304  1.09424  36.00000  27.00000
3  1.20396  1.09495  37.00000  27.75000
3  1.20487  1.09563  38.00000  28.50000
3  1.20575  1.09630  39.00000  29.25000
3  1.20660  1.09695  40.00000  30.00000
3  1.20744  1.09759  41.00000  30.75000
3  1.20825  1.09821  42.00000  31.50000
3  1.20905  1.09881  43.00000  32.25000
3  1.20983  1.09940  44.00000  33.00000
3  1.21059  1.09998  45.00000  33.75000
3  1.21133  1.10055  46.00000  34.50000
3  1.21206  1.10110  47.00000  35.25000
3  1.21277  1.10164  48.00000  36.00000
3  1.21347  1.10217  49.00000  36.75000
3  1.21415  1.10269  50.00000  37.50000
3  1.21482  1.10320  51.00000  38.25000
3  1.21548  1.10370  52.00000  39.00000
3  1.21612  1.10419  53.00000  39.75000
3  1.21676  1.10467  54.00000  40.50000
3  1.21738  1.10514  55.00000  41.25000
3  1.21799  1.10560  56.00000  42.00000
3  1.21859  1.10606  57.00000  42.75000
3  1.21918  1.10651  58.00000  43.50000
3  1.21975  1.10695  59.00000  44.25000
3  1.22032  1.10738  60.00000  45.00000
3  1.22088  1.10780  61.00000  45.75000
3  1.22143  1.10822  62.00000  46.50000
3  1.22197  1.10863  63.00000  47.25000
3  1.22251  1.10904  64.00000  48.00000
3  1.22303  1.10944  65.00000  48.75000
3  1.22355  1.10983  66.00000  49.50000
3  1.22406  1.11022  67.00000  50.25000
3  1.22456  1.11060  68.00000  51.00000
3  1.22505  1.11097  69.00000  51.75000
3  1.22554  1.11134  70.00000  52.50000
3  1.22602  1.11171  71.00000  53.25000
3  1.22650  1.11207  72.00000  54.00000
3  1.22696  1.11242  73.00000  54.75000
3  1.22742  1.11277  74.00000  55.50000
3  1.22788  1.11312  75.00000  56.25000
3  1.22833  1.11346  76.00000  57.00000
3  1.22877  1.11379  77.00000  57.75000
3  1.22921  1.11413  78.00000  58.50000
3  1.22964  1.11445  79.00000  59.25000
3  1.23006  1.11478  80.00000  60.00000
3  1.23048  1.11510  81.00000  60.75000
3  1.23090  1.11541  82.00000  61.50000
3  1.23131  1.11572  83.00000  62.25000
3  1.23172  1.11603  84.00000  63.00000
3  1.23212  1.11634  85.00000  63.75000
3  1.23251  1.11664  86.00000  64.50000
3  1.23290  1.11694  87.00000  65.25000
3  1.23329  1.11723  88.00000  66.00000
3  1.23367  1.11752  89.00000  66.75000
3  1.23405  1.11781  90.00000  67.50000
3  1.23443  1.11809  91.00000  68.25000
3  1.23480  1.11837  92.00000  69.00000
3  1.23516  1.11865  93.00000  69.75000
3  1.23552  1.11893  94.00000  70.50000
3  1.23588  1.11920  95.00000  71.25000
3  1.23624  1.11947  96.00000  72.00000
3  1.23659  1.11974  97.00000  72.75000
3  1.23694  1.12000  98.00000  73.50000
3  1.23728  1.12026  99.00000  74.25000
3  1.23762  1.12052  100.00000  75.00000
4  1.06876  1.00805  0.00000  0.00000
4  1.07507  1.01075  0.50000  1.00000
4  1.09276  1.02791  1.00000  2.00000
4  1.10331  1.03812  1.50000  3.00000
4  1.11085  1.04542  2.00000  4.00000
4  1.11673  1.05109  2.50000  5.00000
4  1.12154  1.05575  3.00000  6.00000
4  1.12562  1.05968  3.50000  7.00000
4  1.12915  1.06310  4.00000  8.00000
4  1.13228  1.06612  4.50000  9.00000
4  1.13507  1.06882  5.00000  10.00000
4  1.13760  1.07126  5.50000  11.00000
4  1.13991  1.07349  6.00000  12.00000
4  1.14204  1.07555  6.50000  13.00000
4  1.14401  1.07745  7.00000  14.00000
4  1.14585  1.07922  7.50000  15.00000
4  1.14756  1.08088  8.00000  16.00000
4  1.14918  1.08244  8.50000  17.00000
4  1.15070  1.08390  9.00000  18.00000
4  1.15214  1.08529  9.50000  19.00000
4  1.15350  1.08661  10.00000  20.00000
4  1.15480  1.08787  10.50000  21.00000
4  1.15604  1.08906  11.00000  22.00000
4  1.15723  1.09021  11.50000  23.00000
4  1.15836  1.09130  12.00000  24.00000
4  1.15945  1.09235  12.50000  25.00000
4  1.16049  1.09336  13.00000  26.00000
4  1.16150  1.09433  13.50000  27.00000
4  1.16247  1.09527  14.00000  28.00000
4  1.16340  1.09617  14.50000  29.00000
4  1.16431  1.09704  15.00000  30.00000
4  1.16518  1.09788  15.50000  31.00000
4  1.16603  1.09870  16.00000  32.00000
4  1.16685  1.09949  16.50000  33.00000
4  1.16764  1.10026  17.00000  34.00000
4  1.16842  1.10101  17.50000  35.00000
4  1.16917  1.10173  18.00000  36.00000
4  1.16990  1.10244  18.50000  37.00000
4  1.17061  1.10312  19.00000  38.00000
4  1.17130  1.10379  19.50000  39.00000
4  1.17198  1.10444  20.00000  40.00000
4  1.17264  1.10508  20.50000  41.00000
4  1.17328  1.10570  21.00000  42.00000
4  1.17391  1.10631  21.50000  43.00000
4  1.17452  1.10690  22.00000  44.00000
4  1.17512  1.10748  22.50000  45.00000
4  1.17571  1.10804  23.00000  46.00000
4  1.17628  1.10860  23.50000  47.00000
4  1.17684  1.10914  24.00000  48.00000
4  1.17739  1.10967  24.50000  49.00000
4  1.17793  1.11019  25.00000  50.00000
4  1.17846  1.11070  25.50000  51.00000
4  1.17898  1.11120  26.00000  52.00000
4  1.17948  1.11169  26.50000  53.00000
4  1.17998  1.11217  27.00000  54.00000
4  1.18047  1.11264  27.50000  55.00000
4  1.18095  1.11311  28.00000  56.00000
4  1.18143  1.11356  28.50000  57.00000
4  1.18189  1.11401  29.00000  58.00000
4  1.18235  1.11445  29.50000  59.00000
4  1.18279  1.11488  30.00000  60.00000
4  1.18324  1.11531  30.50000  61.00000
4  1.18367  1.11573  31.00000  62.00000
4  1.18410  1.11614  31.50000  63.00000
4  1.18452  1.11655  32.00000  64.00000
4  1.18493  1.11695  32.50000  65.00000
4  1.18534  1.11734  33.00000  66.00000
4  1.18574  1.11773  33.50000  67.00000
4  1.18614  1.11811  34.00000  68.00000
4  1.18652  1.11848  34.50000  69.00000
4  1.18691  1.11886  35.00000  70.00000
4  1.18729  1.11922  35.50000  71.00000
4  1.18766  1.11958  36.00000  72.00000
4  1.18803  1.11994  36.50000  73.00000
4  1.18839  1.12029  37.00000  74.00000
4  1.18875  1.12063  37.50000  75.00000
4  1.18910  1.12097  38.00000  76.00000
4  1.18945  1.12131  38.50000  77.00000
4  1.18980  1.12164  39.00000  78.00000
4  1.19014  1.12197  39.50000  79.00000
4  1.19047  1.12230  40.00000  80.00000
4  1.19080  1.12262  40.50000  81.00000
4  1.19113  1.12293  41.00000  82.00000
4  1.19146  1.12324  41.50000  83.00000
4  1.19178  1.12355  42.00000  84.00000
4  1.19209  1.12386  42.50000  85.00000
4  1.19240  1.12416  43.00000  86.00000
4  1.19271  1.12446  43.50000  87.00000
4  1.19302  1.12475  44.00000  88.00000
4  1.19332  1.12504  44.50000  89.00000
4  1.19362  1.12533  45.00000  90.00000
4  1.19391  1.12561  45.50000  91.00000
4  1.19420  1.12590  46.00000  92.00000
4  1.19449  1.12617  46.50000  93.00000
4  1.19478  1.12645  47.00000  94.00000
4  1.19506  1.12672  47.50000  95.00000
4  1.19534  1.12699  48.00000  96.00000
4  1.19562  1.12726  48.50000  97.00000
4  1.19589  1.12752  49.00000  98.00000
4  1.19616  1.12779  49.50000  99.00000
4  1.19643  1.12804  50.00000  100.00000
5  1.06876  1.00805  0.00000  0.00000
5  1.06833  1.01140  1.00000  0.50000
5  1.08524  1.02496  2.00000  1.00000
5  1.09514  1.03296  3.00000  1.50000
5  1.10217  1.03864  4.00000  2.00000
5  1.10763  1.04306  5.00000  2.50000
5  1.11209  1.04668  6.00000  3.00000
5  1.11586  1.04973  7.00000  3.50000
5  1.11912  1.05238  8.00000  4.00000
5  1.12200  1.05472  9.00000  4.50000
5  1.12458  1.05681  10.00000  5.00000
5  1.12691  1.05871  11.00000  5.50000
5  1.12904  1.06044  12.00000  6.00000
5  1.13100  1.06203  13.00000  6.50000
5  1.13281  1.06350  14.00000  7.00000
5  1.13450  1.06487  15.00000  7.50000
5  1.13608  1.06615  16.00000  8.00000
5  1.13756  1.06736  17.00000  8.50000
5  1.13896  1.06849  18.00000  9.00000
5  1.14028  1.06957  19.00000  9.50000
5  1.14154  1.07059  20.00000  10.00000
5  1.14273  1.07156  21.00000  10.50000
5  1.14387  1.07249  22.00000  11.00000
5  1.14496  1.07337  23.00000  11.50000
5  1.14600  1.07422  24.00000  12.00000
5  1.14700  1.07503  25.00000  12.50000
5  1.14796  1.07581  26.00000  13.00000
5  1.14888  1.07656  27.00000  13.50000
5  1.14977  1.07728  28.00000  14.00000
5  1.15063  1.07798  29.00000  14.50000
5  1.15146  1.07865  30.00000  15.00000
5  1.15226  1.07931  31.00000  15.50000
5  1.15304  1.07994  32.00000  16.00000
5  1.15379  1.08055  33.00000  16.50000
5  1.15452  1.08114  34.00000  17.00000
5  1.15523  1.08172  35.00000  17.50000
5  1.15592  1.08228  36.00000  18.00000
5  1.15659  1.08283  37.00000  18.50000
5  1.15724  1.08336  38.00000  19.00000
5  1.15788  1.08387  39.00000  19.50000
5  1.15850  1.08438  40.00000  20.00000
5  1.15910  1.08487  41.00000  20.50000
5  1.15969  1.08535  42.00000  21.00000
5  1.16027  1.08582  43.00000  21.50000
5  1.16083  1.08627  44.00000  22.00000
5  1.16138  1.08672  45.00000  22.50000
5  1.16192  1.08716  46.00000  23.00000
5  1.16244  1.08759  47.00000  23.50000
5  1.16296  1.08801  48.00000  24.00000
5  1.16346  1.08842  49.00000  24.50000
5  1.16396  1.08882  50.00000  25.00000
5  1.16444  1.08921  51.00000  25.50000
5  1.16492  1.08960  52.00000  26.00000
5  1.16538  1.08998  53.00000  26.50000
5  1.16584  1.09035  54.00000  27.00000
5  1.16629  1.09071  55.00000  27.50000
5  1.16673  1.09107  56.00000  28.00000
5  1.16717  1.09143  57.00000  28.50000
5  1.16759  1.09177  58.00000  29.00000
5  1.16801  1.09211  59.00000  29.50000
5  1.16842  1.09245  60.00000  30.00000
5  1.16882  1.09277  61.00000  30.50000
5  1.16922  1.09310  62.00000  31.00000
5  1.16961  1.09342  63.00000  31.50000
5  1.17000  1.09373  64.00000  32.00000
5  1.17038  1.09404  65.00000  32.50000
5  1.17075  1.09434  66.00000  33.00000
5  1.17112  1.09464  67.00000  33.50000
5  1.17148  1.09494  68.00000  34.00000
5  1.17184  1.09523  69.00000  34.50000
5  1.17219  1.09551  70.00000  35.00000
5  1.17254  1.09580  71.00000  35.50000
5  1.17288  1.09607  72.00000  36.00000
5  1.17322  1.09635  73.00000  36.50000
5  1.17355  1.09662  74.00000  37.00000
5  1.17388  1.09689  75.00000  37.50000
5  1.17420  1.09715  76.00000  38.00000
5  1.17452  1.09741  77.00000  38.50000
5  1.17484  1.09767  78.00000  39.00000
5  1.17515  1.09792  79.00000  39.50000
5  1.17546  1.09817  80.00000  40.00000
5  1.17576  1.09842  81.00000  40.50000
5  1.17606  1.09866  82.00000  41.00000
5  1.17636  1.09890  83.00000  41.50000
5  1.17665  1.09914  84.00000  42.00000
5  1.17694  1.09938  85.00000  42.50000
5  1.17723  1.09961  86.00000  43.00000
5  1.17751  1.09984  87.00000  43.50000
5  1.17779  1.10007  88.00000  44.00000
5  1.17807  1.10029  89.00000  44.50000
5  1.17834  1.10052  90.00000  45.00000
5  1.17861  1.10074  91.00000  45.50000
5  1.17888  1.10095  92.00000  46.00000
5  1.17914  1.10117  93.00000  46.50000
5  1.17941  1.10138  94.00000  47.00000
5  1.17967  1.10159  95.00000  47.50000
5  1.17992  1.10180  96.00000  48.00000
5  1.18018  1.10201  97.00000  48.50000
5  1.18043  1.10221  98.00000  49.00000
5  1.18067  1.10241  99.00000  49.50000
5  1.18092  1.10261  100.00000  50.00000
