# Supplementary material for: Regional biaxial mechanical data of the mitral and tricuspid valve anterior leaflets
Source: Data Brief. 2019 May 22;24:103961. doi: 10.1016/j.dib.2019.103961 (PMC6545396; doi:10.1016/j.dib.2019.103961)
Supplement: Multimedia component 2 [file mmc2.zip › NewTextFiles/regional_data_MVAL118-B.txt]

0.790 
3.80 
1  0.93791  1.03787  0.00000  0.00000
1  1.00795  1.09654  1.00000  1.00000
1  1.02698  1.11873  2.00000  2.00000
1  1.03812  1.13175  3.00000  3.00000
1  1.04603  1.14099  4.00000  4.00000
1  1.05216  1.14817  5.00000  5.00000
1  1.05718  1.15403  6.00000  6.00000
1  1.06142  1.15899  7.00000  7.00000
1  1.06509  1.16329  8.00000  8.00000
1  1.06833  1.16708  9.00000  9.00000
1  1.07123  1.17047  10.00000  10.00000
1  1.07385  1.17354  11.00000  11.00000
1  1.07624  1.17634  12.00000  12.00000
1  1.07844  1.17892  13.00000  13.00000
1  1.08048  1.18130  14.00000  14.00000
1  1.08238  1.18352  15.00000  15.00000
1  1.08416  1.18560  16.00000  16.00000
1  1.08582  1.18755  17.00000  17.00000
1  1.08740  1.18939  18.00000  18.00000
1  1.08888  1.19114  19.00000  19.00000
1  1.09030  1.19279  20.00000  20.00000
1  1.09164  1.19436  21.00000  21.00000
1  1.09292  1.19586  22.00000  22.00000
1  1.09414  1.19729  23.00000  23.00000
1  1.09531  1.19866  24.00000  24.00000
1  1.09644  1.19997  25.00000  25.00000
1  1.09752  1.20124  26.00000  26.00000
1  1.09855  1.20245  27.00000  27.00000
1  1.09955  1.20362  28.00000  28.00000
1  1.10052  1.20475  29.00000  29.00000
1  1.10145  1.20584  30.00000  30.00000
1  1.10235  1.20690  31.00000  31.00000
1  1.10323  1.20792  32.00000  32.00000
1  1.10408  1.20891  33.00000  33.00000
1  1.10490  1.20988  34.00000  34.00000
1  1.10569  1.21081  35.00000  35.00000
1  1.10647  1.21172  36.00000  36.00000
1  1.10722  1.21260  37.00000  37.00000
1  1.10796  1.21346  38.00000  38.00000
1  1.10867  1.21429  39.00000  39.00000
1  1.10937  1.21511  40.00000  40.00000
1  1.11005  1.21591  41.00000  41.00000
1  1.11071  1.21668  42.00000  42.00000
1  1.11136  1.21744  43.00000  43.00000
1  1.11199  1.21818  44.00000  44.00000
1  1.11261  1.21890  45.00000  45.00000
1  1.11321  1.21961  46.00000  46.00000
1  1.11381  1.22030  47.00000  47.00000
1  1.11439  1.22098  48.00000  48.00000
1  1.11495  1.22165  49.00000  49.00000
1  1.11551  1.22230  50.00000  50.00000
1  1.11605  1.22293  51.00000  51.00000
1  1.11659  1.22356  52.00000  52.00000
1  1.11711  1.22417  53.00000  53.00000
1  1.11763  1.22478  54.00000  54.00000
1  1.11813  1.22537  55.00000  55.00000
1  1.11863  1.22595  56.00000  56.00000
1  1.11911  1.22652  57.00000  57.00000
1  1.11959  1.22708  58.00000  58.00000
1  1.12006  1.22763  59.00000  59.00000
1  1.12053  1.22817  60.00000  60.00000
1  1.12098  1.22870  61.00000  61.00000
1  1.12143  1.22923  62.00000  62.00000
1  1.12187  1.22974  63.00000  63.00000
1  1.12230  1.23025  64.00000  64.00000
1  1.12273  1.23075  65.00000  65.00000
1  1.12315  1.23124  66.00000  66.00000
1  1.12356  1.23172  67.00000  67.00000
1  1.12397  1.23220  68.00000  68.00000
1  1.12437  1.23267  69.00000  69.00000
1  1.12477  1.23313  70.00000  70.00000
1  1.12516  1.23359  71.00000  71.00000
1  1.12554  1.23404  72.00000  72.00000
1  1.12592  1.23449  73.00000  73.00000
1  1.12630  1.23492  74.00000  74.00000
1  1.12667  1.23536  75.00000  75.00000
1  1.12703  1.23578  76.00000  76.00000
1  1.12739  1.23620  77.00000  77.00000
1  1.12775  1.23662  78.00000  78.00000
1  1.12810  1.23703  79.00000  79.00000
1  1.12844  1.23744  80.00000  80.00000
1  1.12878  1.23784  81.00000  81.00000
1  1.12912  1.23823  82.00000  82.00000
1  1.12946  1.23862  83.00000  83.00000
1  1.12979  1.23901  84.00000  84.00000
1  1.13011  1.23939  85.00000  85.00000
1  1.13043  1.23977  86.00000  86.00000
1  1.13075  1.24014  87.00000  87.00000
1  1.13107  1.24051  88.00000  88.00000
1  1.13138  1.24087  89.00000  89.00000
1  1.13168  1.24123  90.00000  90.00000
1  1.13199  1.24159  91.00000  91.00000
1  1.13229  1.24194  92.00000  92.00000
1  1.13259  1.24229  93.00000  93.00000
1  1.13288  1.24263  94.00000  94.00000
1  1.13317  1.24297  95.00000  95.00000
1  1.13346  1.24331  96.00000  96.00000
1  1.13374  1.24364  97.00000  97.00000
1  1.13403  1.24397  98.00000  98.00000
1  1.13431  1.24430  99.00000  99.00000
1  1.13458  1.24462  100.00000  100.00000
2  0.93791  1.03787  0.00000  0.00000
2  0.98309  1.07091  0.75000  1.00000
2  1.00283  1.09330  1.50000  2.00000
2  1.01440  1.10644  2.25000  3.00000
2  1.02261  1.11577  3.00000  4.00000
2  1.02899  1.12301  3.75000  5.00000
2  1.03420  1.12893  4.50000  6.00000
2  1.03861  1.13394  5.25000  7.00000
2  1.04242  1.13828  6.00000  8.00000
2  1.04579  1.14210  6.75000  9.00000
2  1.04881  1.14553  7.50000  10.00000
2  1.05153  1.14863  8.25000  11.00000
2  1.05402  1.15145  9.00000  12.00000
2  1.05631  1.15405  9.75000  13.00000
2  1.05843  1.15646  10.50000  14.00000
2  1.06040  1.15871  11.25000  15.00000
2  1.06225  1.16080  12.00000  16.00000
2  1.06398  1.16277  12.75000  17.00000
2  1.06562  1.16463  13.50000  18.00000
2  1.06717  1.16639  14.25000  19.00000
2  1.06863  1.16806  15.00000  20.00000
2  1.07003  1.16964  15.75000  21.00000
2  1.07136  1.17116  16.50000  22.00000
2  1.07263  1.17260  17.25000  23.00000
2  1.07385  1.17399  18.00000  24.00000
2  1.07502  1.17531  18.75000  25.00000
2  1.07614  1.17659  19.50000  26.00000
2  1.07722  1.17781  20.25000  27.00000
2  1.07826  1.17900  21.00000  28.00000
2  1.07926  1.18014  21.75000  29.00000
2  1.08023  1.18124  22.50000  30.00000
2  1.08117  1.18231  23.25000  31.00000
2  1.08208  1.18334  24.00000  32.00000
2  1.08296  1.18434  24.75000  33.00000
2  1.08382  1.18531  25.50000  34.00000
2  1.08465  1.18625  26.25000  35.00000
2  1.08545  1.18717  27.00000  36.00000
2  1.08624  1.18806  27.75000  37.00000
2  1.08700  1.18893  28.50000  38.00000
2  1.08774  1.18977  29.25000  39.00000
2  1.08847  1.19060  30.00000  40.00000
2  1.08917  1.19140  30.75000  41.00000
2  1.08986  1.19218  31.50000  42.00000
2  1.09054  1.19295  32.25000  43.00000
2  1.09119  1.19369  33.00000  44.00000
2  1.09184  1.19443  33.75000  45.00000
2  1.09247  1.19514  34.50000  46.00000
2  1.09308  1.19584  35.25000  47.00000
2  1.09368  1.19652  36.00000  48.00000
2  1.09427  1.19719  36.75000  49.00000
2  1.09485  1.19785  37.50000  50.00000
2  1.09542  1.19850  38.25000  51.00000
2  1.09597  1.19913  39.00000  52.00000
2  1.09652  1.19975  39.75000  53.00000
2  1.09705  1.20035  40.50000  54.00000
2  1.09758  1.20095  41.25000  55.00000
2  1.09810  1.20154  42.00000  56.00000
2  1.09860  1.20211  42.75000  57.00000
2  1.09910  1.20268  43.50000  58.00000
2  1.09959  1.20323  44.25000  59.00000
2  1.10007  1.20378  45.00000  60.00000
2  1.10054  1.20432  45.75000  61.00000
2  1.10101  1.20485  46.50000  62.00000
2  1.10147  1.20537  47.25000  63.00000
2  1.10192  1.20588  48.00000  64.00000
2  1.10236  1.20638  48.75000  65.00000
2  1.10280  1.20688  49.50000  66.00000
2  1.10323  1.20737  50.25000  67.00000
2  1.10365  1.20785  51.00000  68.00000
2  1.10407  1.20833  51.75000  69.00000
2  1.10448  1.20879  52.50000  70.00000
2  1.10489  1.20926  53.25000  71.00000
2  1.10529  1.20971  54.00000  72.00000
2  1.10568  1.21016  54.75000  73.00000
2  1.10607  1.21060  55.50000  74.00000
2  1.10646  1.21104  56.25000  75.00000
2  1.10684  1.21147  57.00000  76.00000
2  1.10721  1.21189  57.75000  77.00000
2  1.10758  1.21231  58.50000  78.00000
2  1.10794  1.21273  59.25000  79.00000
2  1.10830  1.21314  60.00000  80.00000
2  1.10866  1.21354  60.75000  81.00000
2  1.10901  1.21394  61.50000  82.00000
2  1.10936  1.21433  62.25000  83.00000
2  1.10970  1.21472  63.00000  84.00000
2  1.11004  1.21511  63.75000  85.00000
2  1.11037  1.21549  64.50000  86.00000
2  1.11070  1.21586  65.25000  87.00000
2  1.11103  1.21624  66.00000  88.00000
2  1.11135  1.21660  66.75000  89.00000
2  1.11167  1.21697  67.50000  90.00000
2  1.11199  1.21733  68.25000  91.00000
2  1.11230  1.21768  69.00000  92.00000
2  1.11261  1.21803  69.75000  93.00000
2  1.11292  1.21838  70.50000  94.00000
2  1.11322  1.21873  71.25000  95.00000
2  1.11352  1.21907  72.00000  96.00000
2  1.11382  1.21940  72.75000  97.00000
2  1.11411  1.21974  73.50000  98.00000
2  1.11440  1.22007  74.25000  99.00000
2  1.11469  1.22039  75.00000  100.00000
3  0.93791  1.03787  0.00000  0.00000
3  1.01821  1.10834  1.00000  0.75000
3  1.03740  1.13111  2.00000  1.50000
3  1.04865  1.14448  3.00000  2.25000
3  1.05662  1.15398  4.00000  3.00000
3  1.06282  1.16136  5.00000  3.75000
3  1.06787  1.16739  6.00000  4.50000
3  1.07215  1.17249  7.00000  5.25000
3  1.07586  1.17691  8.00000  6.00000
3  1.07913  1.18081  9.00000  6.75000
3  1.08205  1.18430  10.00000  7.50000
3  1.08470  1.18745  11.00000  8.25000
3  1.08711  1.19034  12.00000  9.00000
3  1.08933  1.19299  13.00000  9.75000
3  1.09139  1.19544  14.00000  10.50000
3  1.09331  1.19773  15.00000  11.25000
3  1.09510  1.19987  16.00000  12.00000
3  1.09678  1.20188  17.00000  12.75000
3  1.09837  1.20377  18.00000  13.50000
3  1.09987  1.20556  19.00000  14.25000
3  1.10129  1.20726  20.00000  15.00000
3  1.10265  1.20888  21.00000  15.75000
3  1.10394  1.21042  22.00000  16.50000
3  1.10517  1.21189  23.00000  17.25000
3  1.10635  1.21330  24.00000  18.00000
3  1.10749  1.21466  25.00000  18.75000
3  1.10857  1.21596  26.00000  19.50000
3  1.10962  1.21721  27.00000  20.25000
3  1.11063  1.21841  28.00000  21.00000
3  1.11161  1.21957  29.00000  21.75000
3  1.11255  1.22070  30.00000  22.50000
3  1.11346  1.22179  31.00000  23.25000
3  1.11434  1.22284  32.00000  24.00000
3  1.11519  1.22386  33.00000  24.75000
3  1.11602  1.22485  34.00000  25.50000
3  1.11683  1.22581  35.00000  26.25000
3  1.11761  1.22674  36.00000  27.00000
3  1.11837  1.22765  37.00000  27.75000
3  1.11911  1.22853  38.00000  28.50000
3  1.11983  1.22940  39.00000  29.25000
3  1.12053  1.23023  40.00000  30.00000
3  1.12122  1.23105  41.00000  30.75000
3  1.12189  1.23185  42.00000  31.50000
3  1.12254  1.23263  43.00000  32.25000
3  1.12318  1.23339  44.00000  33.00000
3  1.12380  1.23414  45.00000  33.75000
3  1.12441  1.23487  46.00000  34.50000
3  1.12501  1.23558  47.00000  35.25000
3  1.12560  1.23628  48.00000  36.00000
3  1.12617  1.23696  49.00000  36.75000
3  1.12673  1.23763  50.00000  37.50000
3  1.12728  1.23829  51.00000  38.25000
3  1.12782  1.23893  52.00000  39.00000
3  1.12835  1.23956  53.00000  39.75000
3  1.12887  1.24018  54.00000  40.50000
3  1.12938  1.24079  55.00000  41.25000
3  1.12988  1.24139  56.00000  42.00000
3  1.13037  1.24198  57.00000  42.75000
3  1.13085  1.24255  58.00000  43.50000
3  1.13133  1.24312  59.00000  44.25000
3  1.13179  1.24368  60.00000  45.00000
3  1.13225  1.24422  61.00000  45.75000
3  1.13270  1.24476  62.00000  46.50000
3  1.13315  1.24529  63.00000  47.25000
3  1.13358  1.24582  64.00000  48.00000
3  1.13401  1.24633  65.00000  48.75000
3  1.13444  1.24684  66.00000  49.50000
3  1.13486  1.24734  67.00000  50.25000
3  1.13527  1.24783  68.00000  51.00000
3  1.13567  1.24831  69.00000  51.75000
3  1.13607  1.24879  70.00000  52.50000
3  1.13647  1.24926  71.00000  53.25000
3  1.13685  1.24972  72.00000  54.00000
3  1.13724  1.25018  73.00000  54.75000
3  1.13761  1.25063  74.00000  55.50000
3  1.13799  1.25107  75.00000  56.25000
3  1.13836  1.25151  76.00000  57.00000
3  1.13872  1.25195  77.00000  57.75000
3  1.13908  1.25238  78.00000  58.50000
3  1.13943  1.25280  79.00000  59.25000
3  1.13978  1.25321  80.00000  60.00000
3  1.14012  1.25363  81.00000  60.75000
3  1.14046  1.25403  82.00000  61.50000
3  1.14080  1.25444  83.00000  62.25000
3  1.14113  1.25483  84.00000  63.00000
3  1.14146  1.25522  85.00000  63.75000
3  1.14179  1.25561  86.00000  64.50000
3  1.14211  1.25600  87.00000  65.25000
3  1.14243  1.25637  88.00000  66.00000
3  1.14274  1.25675  89.00000  66.75000
3  1.14305  1.25712  90.00000  67.50000
3  1.14336  1.25749  91.00000  68.25000
3  1.14366  1.25785  92.00000  69.00000
3  1.14396  1.25821  93.00000  69.75000
3  1.14426  1.25856  94.00000  70.50000
3  1.14455  1.25891  95.00000  71.25000
3  1.14484  1.25926  96.00000  72.00000
3  1.14513  1.25960  97.00000  72.75000
3  1.14541  1.25994  98.00000  73.50000
3  1.14570  1.26028  99.00000  74.25000
3  1.14597  1.26061  100.00000  75.00000
4  0.93791  1.03787  0.00000  0.00000
4  0.96170  1.06740  0.50000  1.00000
4  0.98255  1.08918  1.00000  2.00000
4  0.99483  1.10195  1.50000  3.00000
4  1.00355  1.11102  2.00000  4.00000
4  1.01033  1.11806  2.50000  5.00000
4  1.01587  1.12381  3.00000  6.00000
4  1.02056  1.12867  3.50000  7.00000
4  1.02463  1.13288  4.00000  8.00000
4  1.02821  1.13660  4.50000  9.00000
4  1.03142  1.13993  5.00000  10.00000
4  1.03432  1.14293  5.50000  11.00000
4  1.03697  1.14568  6.00000  12.00000
4  1.03941  1.14821  6.50000  13.00000
4  1.04167  1.15055  7.00000  14.00000
4  1.04377  1.15272  7.50000  15.00000
4  1.04574  1.15476  8.00000  16.00000
4  1.04758  1.15668  8.50000  17.00000
4  1.04933  1.15848  9.00000  18.00000
4  1.05097  1.16019  9.50000  19.00000
4  1.05254  1.16181  10.00000  20.00000
4  1.05402  1.16335  10.50000  21.00000
4  1.05544  1.16482  11.00000  22.00000
4  1.05680  1.16622  11.50000  23.00000
4  1.05809  1.16756  12.00000  24.00000
4  1.05934  1.16885  12.50000  25.00000
4  1.06053  1.17009  13.00000  26.00000
4  1.06169  1.17128  13.50000  27.00000
4  1.06279  1.17243  14.00000  28.00000
4  1.06386  1.17354  14.50000  29.00000
4  1.06490  1.17461  15.00000  30.00000
4  1.06590  1.17564  15.50000  31.00000
4  1.06687  1.17665  16.00000  32.00000
4  1.06780  1.17762  16.50000  33.00000
4  1.06871  1.17856  17.00000  34.00000
4  1.06960  1.17948  17.50000  35.00000
4  1.07046  1.18037  18.00000  36.00000
4  1.07129  1.18123  18.50000  37.00000
4  1.07211  1.18207  19.00000  38.00000
4  1.07290  1.18289  19.50000  39.00000
4  1.07367  1.18369  20.00000  40.00000
4  1.07442  1.18447  20.50000  41.00000
4  1.07516  1.18523  21.00000  42.00000
4  1.07587  1.18598  21.50000  43.00000
4  1.07658  1.18670  22.00000  44.00000
4  1.07726  1.18741  22.50000  45.00000
4  1.07793  1.18811  23.00000  46.00000
4  1.07859  1.18878  23.50000  47.00000
4  1.07923  1.18945  24.00000  48.00000
4  1.07986  1.19010  24.50000  49.00000
4  1.08047  1.19074  25.00000  50.00000
4  1.08108  1.19136  25.50000  51.00000
4  1.08167  1.19198  26.00000  52.00000
4  1.08225  1.19258  26.50000  53.00000
4  1.08282  1.19317  27.00000  54.00000
4  1.08338  1.19375  27.50000  55.00000
4  1.08393  1.19432  28.00000  56.00000
4  1.08447  1.19488  28.50000  57.00000
4  1.08500  1.19543  29.00000  58.00000
4  1.08552  1.19596  29.50000  59.00000
4  1.08603  1.19650  30.00000  60.00000
4  1.08654  1.19702  30.50000  61.00000
4  1.08703  1.19753  31.00000  62.00000
4  1.08752  1.19804  31.50000  63.00000
4  1.08800  1.19853  32.00000  64.00000
4  1.08848  1.19902  32.50000  65.00000
4  1.08894  1.19951  33.00000  66.00000
4  1.08940  1.19998  33.50000  67.00000
4  1.08985  1.20045  34.00000  68.00000
4  1.09030  1.20091  34.50000  69.00000
4  1.09074  1.20136  35.00000  70.00000
4  1.09117  1.20181  35.50000  71.00000
4  1.09160  1.20225  36.00000  72.00000
4  1.09202  1.20269  36.50000  73.00000
4  1.09243  1.20312  37.00000  74.00000
4  1.09284  1.20354  37.50000  75.00000
4  1.09324  1.20396  38.00000  76.00000
4  1.09364  1.20437  38.50000  77.00000
4  1.09404  1.20478  39.00000  78.00000
4  1.09443  1.20518  39.50000  79.00000
4  1.09481  1.20558  40.00000  80.00000
4  1.09519  1.20597  40.50000  81.00000
4  1.09556  1.20636  41.00000  82.00000
4  1.09593  1.20674  41.50000  83.00000
4  1.09630  1.20712  42.00000  84.00000
4  1.09666  1.20749  42.50000  85.00000
4  1.09701  1.20786  43.00000  86.00000
4  1.09737  1.20823  43.50000  87.00000
4  1.09772  1.20859  44.00000  88.00000
4  1.09806  1.20895  44.50000  89.00000
4  1.09840  1.20930  45.00000  90.00000
4  1.09874  1.20965  45.50000  91.00000
4  1.09907  1.20999  46.00000  92.00000
4  1.09940  1.21034  46.50000  93.00000
4  1.09973  1.21067  47.00000  94.00000
4  1.10005  1.21101  47.50000  95.00000
4  1.10037  1.21134  48.00000  96.00000
4  1.10069  1.21166  48.50000  97.00000
4  1.10100  1.21199  49.00000  98.00000
4  1.10131  1.21231  49.50000  99.00000
4  1.10162  1.21263  50.00000  100.00000
5  0.93791  1.03787  0.00000  0.00000
5  1.03107  1.10013  1.00000  0.50000
5  1.04871  1.12369  2.00000  1.00000
5  1.05903  1.13756  3.00000  1.50000
5  1.06635  1.14743  4.00000  2.00000
5  1.07203  1.15510  5.00000  2.50000
5  1.07668  1.16137  6.00000  3.00000
5  1.08060  1.16668  7.00000  3.50000
5  1.08400  1.17127  8.00000  4.00000
5  1.08700  1.17533  9.00000  4.50000
5  1.08968  1.17896  10.00000  5.00000
5  1.09211  1.18224  11.00000  5.50000
5  1.09433  1.18524  12.00000  6.00000
5  1.09637  1.18800  13.00000  6.50000
5  1.09825  1.19055  14.00000  7.00000
5  1.10001  1.19293  15.00000  7.50000
5  1.10165  1.19516  16.00000  8.00000
5  1.10320  1.19725  17.00000  8.50000
5  1.10465  1.19922  18.00000  9.00000
5  1.10603  1.20109  19.00000  9.50000
5  1.10734  1.20285  20.00000  10.00000
5  1.10858  1.20454  21.00000  10.50000
5  1.10976  1.20614  22.00000  11.00000
5  1.11090  1.20767  23.00000  11.50000
5  1.11198  1.20914  24.00000  12.00000
5  1.11302  1.21055  25.00000  12.50000
5  1.11402  1.21190  26.00000  13.00000
5  1.11498  1.21321  27.00000  13.50000
5  1.11591  1.21446  28.00000  14.00000
5  1.11680  1.21567  29.00000  14.50000
5  1.11766  1.21684  30.00000  15.00000
5  1.11850  1.21797  31.00000  15.50000
5  1.11931  1.21907  32.00000  16.00000
5  1.12009  1.22013  33.00000  16.50000
5  1.12085  1.22116  34.00000  17.00000
5  1.12159  1.22216  35.00000  17.50000
5  1.12231  1.22313  36.00000  18.00000
5  1.12300  1.22408  37.00000  18.50000
5  1.12368  1.22500  38.00000  19.00000
5  1.12435  1.22589  39.00000  19.50000
5  1.12499  1.22677  40.00000  20.00000
5  1.12562  1.22762  41.00000  20.50000
5  1.12623  1.22845  42.00000  21.00000
5  1.12683  1.22926  43.00000  21.50000
5  1.12742  1.23006  44.00000  22.00000
5  1.12799  1.23083  45.00000  22.50000
5  1.12855  1.23159  46.00000  23.00000
5  1.12910  1.23233  47.00000  23.50000
5  1.12963  1.23306  48.00000  24.00000
5  1.13016  1.23377  49.00000  24.50000
5  1.13067  1.23447  50.00000  25.00000
5  1.13118  1.23515  51.00000  25.50000
5  1.13167  1.23582  52.00000  26.00000
5  1.13216  1.23648  53.00000  26.50000
5  1.13263  1.23713  54.00000  27.00000
5  1.13310  1.23776  55.00000  27.50000
5  1.13356  1.23838  56.00000  28.00000
5  1.13401  1.23899  57.00000  28.50000
5  1.13445  1.23959  58.00000  29.00000
5  1.13489  1.24018  59.00000  29.50000
5  1.13532  1.24076  60.00000  30.00000
5  1.13574  1.24133  61.00000  30.50000
5  1.13615  1.24189  62.00000  31.00000
5  1.13656  1.24245  63.00000  31.50000
5  1.13696  1.24299  64.00000  32.00000
5  1.13736  1.24353  65.00000  32.50000
5  1.13774  1.24405  66.00000  33.00000
5  1.13813  1.24457  67.00000  33.50000
5  1.13851  1.24508  68.00000  34.00000
5  1.13888  1.24559  69.00000  34.50000
5  1.13924  1.24608  70.00000  35.00000
5  1.13960  1.24657  71.00000  35.50000
5  1.13996  1.24706  72.00000  36.00000
5  1.14031  1.24753  73.00000  36.50000
5  1.14066  1.24800  74.00000  37.00000
5  1.14100  1.24846  75.00000  37.50000
5  1.14134  1.24892  76.00000  38.00000
5  1.14167  1.24937  77.00000  38.50000
5  1.14200  1.24982  78.00000  39.00000
5  1.14232  1.25026  79.00000  39.50000
5  1.14264  1.25069  80.00000  40.00000
5  1.14296  1.25112  81.00000  40.50000
5  1.14327  1.25155  82.00000  41.00000
5  1.14358  1.25196  83.00000  41.50000
5  1.14389  1.25238  84.00000  42.00000
5  1.14419  1.25279  85.00000  42.50000
5  1.14449  1.25319  86.00000  43.00000
5  1.14478  1.25359  87.00000  43.50000
5  1.14507  1.25398  88.00000  44.00000
5  1.14536  1.25437  89.00000  44.50000
5  1.14564  1.25476  90.00000  45.00000
5  1.14593  1.25514  91.00000  45.50000
5  1.14620  1.25552  92.00000  46.00000
5  1.14648  1.25589  93.00000  46.50000
5  1.14675  1.25626  94.00000  47.00000
5  1.14702  1.25662  95.00000  47.50000
5  1.14729  1.25699  96.00000  48.00000
5  1.14755  1.25734  97.00000  48.50000
5  1.14781  1.25770  98.00000  49.00000
5  1.14807  1.25805  99.00000  49.50000
5  1.14833  1.25840  100.00000  50.00000
