# Supplementary material for: Regional biaxial mechanical data of the mitral and tricuspid valve anterior leaflets
Source: Data Brief. 2019 May 22;24:103961. doi: 10.1016/j.dib.2019.103961 (PMC6545396; doi:10.1016/j.dib.2019.103961)
Supplement: Multimedia component 2 [file mmc2.zip › NewTextFiles/regional_data_MVAL118-C.txt]

0.980 
3.50 
1  1.01733  1.08892  0.00000  0.00000
1  1.04133  1.11933  1.00000  1.00000
1  1.06537  1.13550  2.00000  2.00000
1  1.07970  1.14500  3.00000  3.00000
1  1.08995  1.15176  4.00000  4.00000
1  1.09793  1.15700  5.00000  5.00000
1  1.10447  1.16129  6.00000  6.00000
1  1.11001  1.16492  7.00000  7.00000
1  1.11481  1.16807  8.00000  8.00000
1  1.11905  1.17084  9.00000  9.00000
1  1.12285  1.17332  10.00000  10.00000
1  1.12629  1.17557  11.00000  11.00000
1  1.12943  1.17761  12.00000  12.00000
1  1.13231  1.17950  13.00000  13.00000
1  1.13499  1.18125  14.00000  14.00000
1  1.13748  1.18287  15.00000  15.00000
1  1.13981  1.18439  16.00000  16.00000
1  1.14201  1.18582  17.00000  17.00000
1  1.14407  1.18717  18.00000  18.00000
1  1.14603  1.18844  19.00000  19.00000
1  1.14788  1.18965  20.00000  20.00000
1  1.14965  1.19080  21.00000  21.00000
1  1.15133  1.19190  22.00000  22.00000
1  1.15294  1.19295  23.00000  23.00000
1  1.15448  1.19395  24.00000  24.00000
1  1.15595  1.19491  25.00000  25.00000
1  1.15737  1.19584  26.00000  26.00000
1  1.15874  1.19673  27.00000  27.00000
1  1.16006  1.19759  28.00000  28.00000
1  1.16133  1.19841  29.00000  29.00000
1  1.16255  1.19921  30.00000  30.00000
1  1.16374  1.19999  31.00000  31.00000
1  1.16489  1.20073  32.00000  32.00000
1  1.16600  1.20146  33.00000  33.00000
1  1.16709  1.20216  34.00000  34.00000
1  1.16814  1.20285  35.00000  35.00000
1  1.16916  1.20351  36.00000  36.00000
1  1.17015  1.20416  37.00000  37.00000
1  1.17111  1.20479  38.00000  38.00000
1  1.17205  1.20540  39.00000  39.00000
1  1.17297  1.20600  40.00000  40.00000
1  1.17387  1.20658  41.00000  41.00000
1  1.17474  1.20715  42.00000  42.00000
1  1.17559  1.20770  43.00000  43.00000
1  1.17642  1.20824  44.00000  44.00000
1  1.17724  1.20877  45.00000  45.00000
1  1.17804  1.20929  46.00000  46.00000
1  1.17881  1.20980  47.00000  47.00000
1  1.17958  1.21030  48.00000  48.00000
1  1.18032  1.21078  49.00000  49.00000
1  1.18106  1.21126  50.00000  50.00000
1  1.18177  1.21173  51.00000  51.00000
1  1.18248  1.21218  52.00000  52.00000
1  1.18317  1.21263  53.00000  53.00000
1  1.18385  1.21307  54.00000  54.00000
1  1.18451  1.21351  55.00000  55.00000
1  1.18516  1.21393  56.00000  56.00000
1  1.18580  1.21435  57.00000  57.00000
1  1.18643  1.21476  58.00000  58.00000
1  1.18705  1.21516  59.00000  59.00000
1  1.18766  1.21556  60.00000  60.00000
1  1.18826  1.21595  61.00000  61.00000
1  1.18885  1.21633  62.00000  62.00000
1  1.18943  1.21671  63.00000  63.00000
1  1.19000  1.21708  64.00000  64.00000
1  1.19056  1.21745  65.00000  65.00000
1  1.19112  1.21781  66.00000  66.00000
1  1.19166  1.21816  67.00000  67.00000
1  1.19220  1.21851  68.00000  68.00000
1  1.19273  1.21885  69.00000  69.00000
1  1.19325  1.21919  70.00000  70.00000
1  1.19376  1.21953  71.00000  71.00000
1  1.19427  1.21986  72.00000  72.00000
1  1.19477  1.22018  73.00000  73.00000
1  1.19526  1.22050  74.00000  74.00000
1  1.19575  1.22082  75.00000  75.00000
1  1.19623  1.22113  76.00000  76.00000
1  1.19671  1.22144  77.00000  77.00000
1  1.19717  1.22175  78.00000  78.00000
1  1.19764  1.22205  79.00000  79.00000
1  1.19809  1.22234  80.00000  80.00000
1  1.19854  1.22264  81.00000  81.00000
1  1.19899  1.22293  82.00000  82.00000
1  1.19943  1.22321  83.00000  83.00000
1  1.19986  1.22349  84.00000  84.00000
1  1.20029  1.22377  85.00000  85.00000
1  1.20071  1.22405  86.00000  86.00000
1  1.20113  1.22432  87.00000  87.00000
1  1.20155  1.22459  88.00000  88.00000
1  1.20196  1.22486  89.00000  89.00000
1  1.20236  1.22512  90.00000  90.00000
1  1.20276  1.22538  91.00000  91.00000
1  1.20316  1.22564  92.00000  92.00000
1  1.20355  1.22589  93.00000  93.00000
1  1.20394  1.22615  94.00000  94.00000
1  1.20432  1.22640  95.00000  95.00000
1  1.20470  1.22664  96.00000  96.00000
1  1.20508  1.22689  97.00000  97.00000
1  1.20545  1.22713  98.00000  98.00000
1  1.20582  1.22737  99.00000  99.00000
1  1.20618  1.22761  100.00000  100.00000
2  1.01733  1.08892  0.00000  0.00000
2  1.05160  1.11581  0.75000  1.00000
2  1.07368  1.13203  1.50000  2.00000
2  1.08676  1.14157  2.25000  3.00000
2  1.09609  1.14835  3.00000  4.00000
2  1.10334  1.15362  3.75000  5.00000
2  1.10928  1.15793  4.50000  6.00000
2  1.11430  1.16157  5.25000  7.00000
2  1.11866  1.16473  6.00000  8.00000
2  1.12251  1.16751  6.75000  9.00000
2  1.12595  1.17001  7.50000  10.00000
2  1.12906  1.17226  8.25000  11.00000
2  1.13191  1.17432  9.00000  12.00000
2  1.13453  1.17622  9.75000  13.00000
2  1.13695  1.17797  10.50000  14.00000
2  1.13921  1.17961  11.25000  15.00000
2  1.14132  1.18113  12.00000  16.00000
2  1.14330  1.18257  12.75000  17.00000
2  1.14517  1.18392  13.50000  18.00000
2  1.14694  1.18520  14.25000  19.00000
2  1.14862  1.18642  15.00000  20.00000
2  1.15022  1.18757  15.75000  21.00000
2  1.15175  1.18868  16.50000  22.00000
2  1.15320  1.18973  17.25000  23.00000
2  1.15460  1.19074  18.00000  24.00000
2  1.15593  1.19170  18.75000  25.00000
2  1.15722  1.19263  19.50000  26.00000
2  1.15845  1.19353  20.25000  27.00000
2  1.15965  1.19439  21.00000  28.00000
2  1.16080  1.19522  21.75000  29.00000
2  1.16191  1.19602  22.50000  30.00000
2  1.16298  1.19680  23.25000  31.00000
2  1.16402  1.19755  24.00000  32.00000
2  1.16503  1.19828  24.75000  33.00000
2  1.16601  1.19899  25.50000  34.00000
2  1.16696  1.19968  26.25000  35.00000
2  1.16788  1.20034  27.00000  36.00000
2  1.16878  1.20099  27.75000  37.00000
2  1.16965  1.20163  28.50000  38.00000
2  1.17050  1.20224  29.25000  39.00000
2  1.17133  1.20284  30.00000  40.00000
2  1.17214  1.20343  30.75000  41.00000
2  1.17293  1.20400  31.50000  42.00000
2  1.17371  1.20455  32.25000  43.00000
2  1.17446  1.20510  33.00000  44.00000
2  1.17520  1.20563  33.75000  45.00000
2  1.17592  1.20615  34.50000  46.00000
2  1.17662  1.20666  35.25000  47.00000
2  1.17731  1.20716  36.00000  48.00000
2  1.17799  1.20765  36.75000  49.00000
2  1.17865  1.20813  37.50000  50.00000
2  1.17930  1.20860  38.25000  51.00000
2  1.17994  1.20906  39.00000  52.00000
2  1.18056  1.20951  39.75000  53.00000
2  1.18117  1.20995  40.50000  54.00000
2  1.18177  1.21039  41.25000  55.00000
2  1.18237  1.21082  42.00000  56.00000
2  1.18295  1.21123  42.75000  57.00000
2  1.18352  1.21165  43.50000  58.00000
2  1.18408  1.21205  44.25000  59.00000
2  1.18463  1.21245  45.00000  60.00000
2  1.18517  1.21284  45.75000  61.00000
2  1.18570  1.21323  46.50000  62.00000
2  1.18623  1.21361  47.25000  63.00000
2  1.18674  1.21398  48.00000  64.00000
2  1.18725  1.21435  48.75000  65.00000
2  1.18775  1.21471  49.50000  66.00000
2  1.18825  1.21507  50.25000  67.00000
2  1.18873  1.21542  51.00000  68.00000
2  1.18921  1.21576  51.75000  69.00000
2  1.18968  1.21610  52.50000  70.00000
2  1.19015  1.21644  53.25000  71.00000
2  1.19061  1.21677  54.00000  72.00000
2  1.19106  1.21710  54.75000  73.00000
2  1.19151  1.21742  55.50000  74.00000
2  1.19195  1.21774  56.25000  75.00000
2  1.19238  1.21805  57.00000  76.00000
2  1.19281  1.21836  57.75000  77.00000
2  1.19323  1.21867  58.50000  78.00000
2  1.19365  1.21897  59.25000  79.00000
2  1.19406  1.21927  60.00000  80.00000
2  1.19447  1.21956  60.75000  81.00000
2  1.19487  1.21985  61.50000  82.00000
2  1.19527  1.22014  62.25000  83.00000
2  1.19566  1.22043  63.00000  84.00000
2  1.19605  1.22071  63.75000  85.00000
2  1.19643  1.22098  64.50000  86.00000
2  1.19681  1.22126  65.25000  87.00000
2  1.19719  1.22153  66.00000  88.00000
2  1.19756  1.22180  66.75000  89.00000
2  1.19793  1.22206  67.50000  90.00000
2  1.19829  1.22232  68.25000  91.00000
2  1.19865  1.22258  69.00000  92.00000
2  1.19900  1.22284  69.75000  93.00000
2  1.19935  1.22309  70.50000  94.00000
2  1.19970  1.22334  71.25000  95.00000
2  1.20004  1.22359  72.00000  96.00000
2  1.20038  1.22384  72.75000  97.00000
2  1.20072  1.22408  73.50000  98.00000
2  1.20105  1.22432  74.25000  99.00000
2  1.20138  1.22456  75.00000  100.00000
3  1.01733  1.08892  0.00000  0.00000
3  1.05299  1.11485  1.00000  0.75000
3  1.07691  1.13045  2.00000  1.50000
3  1.09113  1.13963  3.00000  2.25000
3  1.10129  1.14615  4.00000  3.00000
3  1.10919  1.15122  5.00000  3.75000
3  1.11567  1.15536  6.00000  4.50000
3  1.12115  1.15886  7.00000  5.25000
3  1.12590  1.16190  8.00000  6.00000
3  1.13010  1.16458  9.00000  6.75000
3  1.13385  1.16697  10.00000  7.50000
3  1.13725  1.16914  11.00000  8.25000
3  1.14036  1.17112  12.00000  9.00000
3  1.14321  1.17294  13.00000  9.75000
3  1.14586  1.17463  14.00000  10.50000
3  1.14832  1.17620  15.00000  11.25000
3  1.15063  1.17767  16.00000  12.00000
3  1.15280  1.17905  17.00000  12.75000
3  1.15484  1.18035  18.00000  13.50000
3  1.15677  1.18158  19.00000  14.25000
3  1.15860  1.18274  20.00000  15.00000
3  1.16035  1.18386  21.00000  15.75000
3  1.16201  1.18491  22.00000  16.50000
3  1.16360  1.18593  23.00000  17.25000
3  1.16513  1.18690  24.00000  18.00000
3  1.16659  1.18782  25.00000  18.75000
3  1.16799  1.18872  26.00000  19.50000
3  1.16934  1.18958  27.00000  20.25000
3  1.17064  1.19041  28.00000  21.00000
3  1.17190  1.19120  29.00000  21.75000
3  1.17311  1.19198  30.00000  22.50000
3  1.17428  1.19272  31.00000  23.25000
3  1.17542  1.19345  32.00000  24.00000
3  1.17652  1.19415  33.00000  24.75000
3  1.17759  1.19483  34.00000  25.50000
3  1.17863  1.19549  35.00000  26.25000
3  1.17963  1.19613  36.00000  27.00000
3  1.18061  1.19675  37.00000  27.75000
3  1.18157  1.19736  38.00000  28.50000
3  1.18250  1.19795  39.00000  29.25000
3  1.18341  1.19853  40.00000  30.00000
3  1.18429  1.19909  41.00000  30.75000
3  1.18515  1.19964  42.00000  31.50000
3  1.18600  1.20017  43.00000  32.25000
3  1.18682  1.20070  44.00000  33.00000
3  1.18762  1.20121  45.00000  33.75000
3  1.18841  1.20171  46.00000  34.50000
3  1.18918  1.20220  47.00000  35.25000
3  1.18993  1.20268  48.00000  36.00000
3  1.19067  1.20315  49.00000  36.75000
3  1.19140  1.20361  50.00000  37.50000
3  1.19211  1.20406  51.00000  38.25000
3  1.19280  1.20450  52.00000  39.00000
3  1.19348  1.20494  53.00000  39.75000
3  1.19415  1.20536  54.00000  40.50000
3  1.19481  1.20578  55.00000  41.25000
3  1.19545  1.20619  56.00000  42.00000
3  1.19609  1.20659  57.00000  42.75000
3  1.19671  1.20699  58.00000  43.50000
3  1.19732  1.20738  59.00000  44.25000
3  1.19793  1.20776  60.00000  45.00000
3  1.19852  1.20814  61.00000  45.75000
3  1.19910  1.20851  62.00000  46.50000
3  1.19967  1.20887  63.00000  47.25000
3  1.20024  1.20923  64.00000  48.00000
3  1.20079  1.20959  65.00000  48.75000
3  1.20134  1.20993  66.00000  49.50000
3  1.20188  1.21028  67.00000  50.25000
3  1.20241  1.21061  68.00000  51.00000
3  1.20293  1.21095  69.00000  51.75000
3  1.20345  1.21127  70.00000  52.50000
3  1.20396  1.21160  71.00000  53.25000
3  1.20446  1.21192  72.00000  54.00000
3  1.20495  1.21223  73.00000  54.75000
3  1.20544  1.21254  74.00000  55.50000
3  1.20592  1.21285  75.00000  56.25000
3  1.20639  1.21315  76.00000  57.00000
3  1.20686  1.21344  77.00000  57.75000
3  1.20732  1.21374  78.00000  58.50000
3  1.20778  1.21403  79.00000  59.25000
3  1.20823  1.21432  80.00000  60.00000
3  1.20868  1.21460  81.00000  60.75000
3  1.20912  1.21488  82.00000  61.50000
3  1.20955  1.21515  83.00000  62.25000
3  1.20998  1.21543  84.00000  63.00000
3  1.21040  1.21570  85.00000  63.75000
3  1.21082  1.21596  86.00000  64.50000
3  1.21124  1.21623  87.00000  65.25000
3  1.21165  1.21649  88.00000  66.00000
3  1.21205  1.21674  89.00000  66.75000
3  1.21245  1.21700  90.00000  67.50000
3  1.21285  1.21725  91.00000  68.25000
3  1.21324  1.21750  92.00000  69.00000
3  1.21363  1.21775  93.00000  69.75000
3  1.21401  1.21799  94.00000  70.50000
3  1.21439  1.21823  95.00000  71.25000
3  1.21476  1.21847  96.00000  72.00000
3  1.21513  1.21870  97.00000  72.75000
3  1.21550  1.21894  98.00000  73.50000
3  1.21587  1.21917  99.00000  74.25000
3  1.21623  1.21940  100.00000  75.00000
4  1.01733  1.08892  0.00000  0.00000
4  1.04135  1.11613  0.50000  1.00000
4  1.06171  1.13263  1.00000  2.00000
4  1.07378  1.14234  1.50000  3.00000
4  1.08240  1.14925  2.00000  4.00000
4  1.08910  1.15461  2.50000  5.00000
4  1.09459  1.15900  3.00000  6.00000
4  1.09924  1.16271  3.50000  7.00000
4  1.10326  1.16592  4.00000  8.00000
4  1.10682  1.16876  4.50000  9.00000
4  1.11000  1.17130  5.00000  10.00000
4  1.11288  1.17360  5.50000  11.00000
4  1.11551  1.17569  6.00000  12.00000
4  1.11793  1.17762  6.50000  13.00000
4  1.12017  1.17941  7.00000  14.00000
4  1.12226  1.18107  7.50000  15.00000
4  1.12421  1.18263  8.00000  16.00000
4  1.12605  1.18409  8.50000  17.00000
4  1.12778  1.18547  9.00000  18.00000
4  1.12941  1.18677  9.50000  19.00000
4  1.13097  1.18801  10.00000  20.00000
4  1.13245  1.18919  10.50000  21.00000
4  1.13385  1.19031  11.00000  22.00000
4  1.13520  1.19138  11.50000  23.00000
4  1.13649  1.19241  12.00000  24.00000
4  1.13773  1.19339  12.50000  25.00000
4  1.13891  1.19434  13.00000  26.00000
4  1.14006  1.19525  13.50000  27.00000
4  1.14116  1.19613  14.00000  28.00000
4  1.14222  1.19698  14.50000  29.00000
4  1.14325  1.19779  15.00000  30.00000
4  1.14424  1.19858  15.50000  31.00000
4  1.14521  1.19935  16.00000  32.00000
4  1.14614  1.20009  16.50000  33.00000
4  1.14704  1.20081  17.00000  34.00000
4  1.14792  1.20151  17.50000  35.00000
4  1.14878  1.20219  18.00000  36.00000
4  1.14961  1.20285  18.50000  37.00000
4  1.15042  1.20350  19.00000  38.00000
4  1.15120  1.20412  19.50000  39.00000
4  1.15197  1.20474  20.00000  40.00000
4  1.15272  1.20533  20.50000  41.00000
4  1.15345  1.20591  21.00000  42.00000
4  1.15416  1.20648  21.50000  43.00000
4  1.15486  1.20704  22.00000  44.00000
4  1.15554  1.20758  22.50000  45.00000
4  1.15621  1.20811  23.00000  46.00000
4  1.15686  1.20863  23.50000  47.00000
4  1.15750  1.20914  24.00000  48.00000
4  1.15812  1.20963  24.50000  49.00000
4  1.15874  1.21012  25.00000  50.00000
4  1.15934  1.21060  25.50000  51.00000
4  1.15993  1.21107  26.00000  52.00000
4  1.16050  1.21153  26.50000  53.00000
4  1.16107  1.21198  27.00000  54.00000
4  1.16163  1.21242  27.50000  55.00000
4  1.16217  1.21286  28.00000  56.00000
4  1.16271  1.21328  28.50000  57.00000
4  1.16324  1.21370  29.00000  58.00000
4  1.16376  1.21412  29.50000  59.00000
4  1.16427  1.21452  30.00000  60.00000
4  1.16477  1.21492  30.50000  61.00000
4  1.16526  1.21531  31.00000  62.00000
4  1.16574  1.21570  31.50000  63.00000
4  1.16622  1.21608  32.00000  64.00000
4  1.16669  1.21645  32.50000  65.00000
4  1.16716  1.21682  33.00000  66.00000
4  1.16761  1.21719  33.50000  67.00000
4  1.16806  1.21754  34.00000  68.00000
4  1.16850  1.21790  34.50000  69.00000
4  1.16894  1.21824  35.00000  70.00000
4  1.16937  1.21858  35.50000  71.00000
4  1.16979  1.21892  36.00000  72.00000
4  1.17021  1.21926  36.50000  73.00000
4  1.17063  1.21958  37.00000  74.00000
4  1.17103  1.21991  37.50000  75.00000
4  1.17143  1.22023  38.00000  76.00000
4  1.17183  1.22054  38.50000  77.00000
4  1.17222  1.22085  39.00000  78.00000
4  1.17261  1.22116  39.50000  79.00000
4  1.17299  1.22147  40.00000  80.00000
4  1.17337  1.22177  40.50000  81.00000
4  1.17374  1.22206  41.00000  82.00000
4  1.17411  1.22235  41.50000  83.00000
4  1.17447  1.22264  42.00000  84.00000
4  1.17483  1.22293  42.50000  85.00000
4  1.17518  1.22321  43.00000  86.00000
4  1.17554  1.22349  43.50000  87.00000
4  1.17588  1.22377  44.00000  88.00000
4  1.17622  1.22404  44.50000  89.00000
4  1.17656  1.22431  45.00000  90.00000
4  1.17690  1.22458  45.50000  91.00000
4  1.17723  1.22484  46.00000  92.00000
4  1.17756  1.22510  46.50000  93.00000
4  1.17788  1.22536  47.00000  94.00000
4  1.17820  1.22561  47.50000  95.00000
4  1.17852  1.22587  48.00000  96.00000
4  1.17884  1.22612  48.50000  97.00000
4  1.17915  1.22636  49.00000  98.00000
4  1.17946  1.22661  49.50000  99.00000
4  1.17976  1.22685  50.00000  100.00000
5  1.01733  1.08892  0.00000  0.00000
5  1.04150  1.11297  1.00000  0.50000
5  1.06585  1.12734  2.00000  1.00000
5  1.08036  1.13578  3.00000  1.50000
5  1.09073  1.14178  4.00000  2.00000
5  1.09881  1.14644  5.00000  2.50000
5  1.10543  1.15024  6.00000  3.00000
5  1.11104  1.15346  7.00000  3.50000
5  1.11590  1.15625  8.00000  4.00000
5  1.12020  1.15871  9.00000  4.50000
5  1.12404  1.16091  10.00000  5.00000
5  1.12752  1.16290  11.00000  5.50000
5  1.13070  1.16472  12.00000  6.00000
5  1.13362  1.16640  13.00000  6.50000
5  1.13633  1.16794  14.00000  7.00000
5  1.13886  1.16939  15.00000  7.50000
5  1.14122  1.17074  16.00000  8.00000
5  1.14343  1.17200  17.00000  8.50000
5  1.14553  1.17320  18.00000  9.00000
5  1.14751  1.17433  19.00000  9.50000
5  1.14938  1.17540  20.00000  10.00000
5  1.15117  1.17642  21.00000  10.50000
5  1.15287  1.17739  22.00000  11.00000
5  1.15450  1.17832  23.00000  11.50000
5  1.15606  1.17921  24.00000  12.00000
5  1.15756  1.18007  25.00000  12.50000
5  1.15899  1.18089  26.00000  13.00000
5  1.16038  1.18168  27.00000  13.50000
5  1.16171  1.18244  28.00000  14.00000
5  1.16299  1.18317  29.00000  14.50000
5  1.16424  1.18388  30.00000  15.00000
5  1.16544  1.18457  31.00000  15.50000
5  1.16660  1.18523  32.00000  16.00000
5  1.16773  1.18587  33.00000  16.50000
5  1.16882  1.18650  34.00000  17.00000
5  1.16989  1.18710  35.00000  17.50000
5  1.17092  1.18769  36.00000  18.00000
5  1.17192  1.18827  37.00000  18.50000
5  1.17290  1.18882  38.00000  19.00000
5  1.17385  1.18937  39.00000  19.50000
5  1.17478  1.18990  40.00000  20.00000
5  1.17569  1.19041  41.00000  20.50000
5  1.17657  1.19092  42.00000  21.00000
5  1.17743  1.19141  43.00000  21.50000
5  1.17828  1.19189  44.00000  22.00000
5  1.17910  1.19236  45.00000  22.50000
5  1.17991  1.19282  46.00000  23.00000
5  1.18070  1.19327  47.00000  23.50000
5  1.18147  1.19371  48.00000  24.00000
5  1.18223  1.19414  49.00000  24.50000
5  1.18297  1.19456  50.00000  25.00000
5  1.18369  1.19498  51.00000  25.50000
5  1.18440  1.19538  52.00000  26.00000
5  1.18510  1.19578  53.00000  26.50000
5  1.18579  1.19617  54.00000  27.00000
5  1.18646  1.19656  55.00000  27.50000
5  1.18712  1.19693  56.00000  28.00000
5  1.18777  1.19730  57.00000  28.50000
5  1.18841  1.19767  58.00000  29.00000
5  1.18904  1.19803  59.00000  29.50000
5  1.18965  1.19838  60.00000  30.00000
5  1.19026  1.19872  61.00000  30.50000
5  1.19086  1.19906  62.00000  31.00000
5  1.19144  1.19940  63.00000  31.50000
5  1.19202  1.19973  64.00000  32.00000
5  1.19259  1.20005  65.00000  32.50000
5  1.19315  1.20037  66.00000  33.00000
5  1.19370  1.20069  67.00000  33.50000
5  1.19425  1.20100  68.00000  34.00000
5  1.19478  1.20130  69.00000  34.50000
5  1.19531  1.20160  70.00000  35.00000
5  1.19583  1.20190  71.00000  35.50000
5  1.19634  1.20219  72.00000  36.00000
5  1.19685  1.20248  73.00000  36.50000
5  1.19735  1.20276  74.00000  37.00000
5  1.19784  1.20304  75.00000  37.50000
5  1.19833  1.20332  76.00000  38.00000
5  1.19881  1.20360  77.00000  38.50000
5  1.19928  1.20387  78.00000  39.00000
5  1.19975  1.20413  79.00000  39.50000
5  1.20021  1.20439  80.00000  40.00000
5  1.20067  1.20465  81.00000  40.50000
5  1.20112  1.20491  82.00000  41.00000
5  1.20156  1.20516  83.00000  41.50000
5  1.20200  1.20542  84.00000  42.00000
5  1.20244  1.20566  85.00000  42.50000
5  1.20286  1.20591  86.00000  43.00000
5  1.20329  1.20615  87.00000  43.50000
5  1.20371  1.20639  88.00000  44.00000
5  1.20412  1.20662  89.00000  44.50000
5  1.20453  1.20686  90.00000  45.00000
5  1.20494  1.20709  91.00000  45.50000
5  1.20534  1.20732  92.00000  46.00000
5  1.20574  1.20754  93.00000  46.50000
5  1.20613  1.20777  94.00000  47.00000
5  1.20652  1.20799  95.00000  47.50000
5  1.20690  1.20821  96.00000  48.00000
5  1.20728  1.20843  97.00000  48.50000
5  1.20766  1.20864  98.00000  49.00000
5  1.20803  1.20885  99.00000  49.50000
5  1.20840  1.20906  100.00000  50.00000
