# Supplementary material for: Regional biaxial mechanical data of the mitral and tricuspid valve anterior leaflets
Source: Data Brief. 2019 May 22;24:103961. doi: 10.1016/j.dib.2019.103961 (PMC6545396; doi:10.1016/j.dib.2019.103961)
Supplement: Multimedia component 2 [file mmc2.zip › NewTextFiles/regional_data_MVAL118-D.txt]

0.467 
3.50 
1  0.99441  1.04931  0.00000  0.00000
1  1.00217  1.05781  1.00000  1.00000
1  1.02503  1.08082  2.00000  2.00000
1  1.03886  1.09479  3.00000  3.00000
1  1.04880  1.10485  4.00000  4.00000
1  1.05658  1.11272  5.00000  5.00000
1  1.06296  1.11918  6.00000  6.00000
1  1.06837  1.12467  7.00000  7.00000
1  1.07307  1.12943  8.00000  8.00000
1  1.07723  1.13364  9.00000  9.00000
1  1.08095  1.13741  10.00000  10.00000
1  1.08432  1.14083  11.00000  11.00000
1  1.08740  1.14395  12.00000  12.00000
1  1.09023  1.14683  13.00000  13.00000
1  1.09286  1.14949  14.00000  14.00000
1  1.09531  1.15197  15.00000  15.00000
1  1.09760  1.15429  16.00000  16.00000
1  1.09975  1.15648  17.00000  17.00000
1  1.10178  1.15854  18.00000  18.00000
1  1.10370  1.16049  19.00000  19.00000
1  1.10552  1.16233  20.00000  20.00000
1  1.10726  1.16409  21.00000  21.00000
1  1.10891  1.16577  22.00000  22.00000
1  1.11049  1.16738  23.00000  23.00000
1  1.11201  1.16891  24.00000  24.00000
1  1.11346  1.17039  25.00000  25.00000
1  1.11485  1.17180  26.00000  26.00000
1  1.11620  1.17317  27.00000  27.00000
1  1.11749  1.17448  28.00000  28.00000
1  1.11874  1.17575  29.00000  29.00000
1  1.11995  1.17697  30.00000  30.00000
1  1.12112  1.17816  31.00000  31.00000
1  1.12225  1.17930  32.00000  32.00000
1  1.12334  1.18042  33.00000  33.00000
1  1.12441  1.18150  34.00000  34.00000
1  1.12544  1.18254  35.00000  35.00000
1  1.12644  1.18356  36.00000  36.00000
1  1.12742  1.18455  37.00000  37.00000
1  1.12837  1.18552  38.00000  38.00000
1  1.12930  1.18646  39.00000  39.00000
1  1.13020  1.18737  40.00000  40.00000
1  1.13108  1.18827  41.00000  41.00000
1  1.13194  1.18914  42.00000  42.00000
1  1.13278  1.18999  43.00000  43.00000
1  1.13360  1.19082  44.00000  44.00000
1  1.13440  1.19163  45.00000  45.00000
1  1.13518  1.19243  46.00000  46.00000
1  1.13595  1.19321  47.00000  47.00000
1  1.13670  1.19397  48.00000  48.00000
1  1.13744  1.19472  49.00000  49.00000
1  1.13816  1.19545  50.00000  50.00000
1  1.13886  1.19616  51.00000  51.00000
1  1.13955  1.19687  52.00000  52.00000
1  1.14023  1.19756  53.00000  53.00000
1  1.14090  1.19823  54.00000  54.00000
1  1.14156  1.19890  55.00000  55.00000
1  1.14220  1.19955  56.00000  56.00000
1  1.14283  1.20019  57.00000  57.00000
1  1.14345  1.20082  58.00000  58.00000
1  1.14406  1.20144  59.00000  59.00000
1  1.14466  1.20205  60.00000  60.00000
1  1.14525  1.20265  61.00000  61.00000
1  1.14583  1.20324  62.00000  62.00000
1  1.14640  1.20382  63.00000  63.00000
1  1.14696  1.20439  64.00000  64.00000
1  1.14752  1.20495  65.00000  65.00000
1  1.14806  1.20550  66.00000  66.00000
1  1.14860  1.20605  67.00000  67.00000
1  1.14913  1.20658  68.00000  68.00000
1  1.14965  1.20711  69.00000  69.00000
1  1.15016  1.20763  70.00000  70.00000
1  1.15067  1.20815  71.00000  71.00000
1  1.15117  1.20865  72.00000  72.00000
1  1.15166  1.20915  73.00000  73.00000
1  1.15215  1.20965  74.00000  74.00000
1  1.15262  1.21013  75.00000  75.00000
1  1.15310  1.21061  76.00000  76.00000
1  1.15356  1.21108  77.00000  77.00000
1  1.15402  1.21155  78.00000  78.00000
1  1.15448  1.21201  79.00000  79.00000
1  1.15493  1.21247  80.00000  80.00000
1  1.15537  1.21292  81.00000  81.00000
1  1.15581  1.21336  82.00000  82.00000
1  1.15624  1.21380  83.00000  83.00000
1  1.15667  1.21424  84.00000  84.00000
1  1.15709  1.21467  85.00000  85.00000
1  1.15751  1.21509  86.00000  86.00000
1  1.15792  1.21551  87.00000  87.00000
1  1.15833  1.21592  88.00000  88.00000
1  1.15873  1.21633  89.00000  89.00000
1  1.15913  1.21674  90.00000  90.00000
1  1.15953  1.21714  91.00000  91.00000
1  1.15992  1.21753  92.00000  92.00000
1  1.16030  1.21793  93.00000  93.00000
1  1.16069  1.21831  94.00000  94.00000
1  1.16106  1.21870  95.00000  95.00000
1  1.16144  1.21908  96.00000  96.00000
1  1.16181  1.21945  97.00000  97.00000
1  1.16217  1.21982  98.00000  98.00000
1  1.16254  1.22019  99.00000  99.00000
1  1.16290  1.22056  100.00000  100.00000
2  0.99441  1.04931  0.00000  0.00000
2  0.99877  1.05968  0.75000  1.00000
2  1.02039  1.08269  1.50000  2.00000
2  1.03345  1.09661  2.25000  3.00000
2  1.04284  1.10663  3.00000  4.00000
2  1.05017  1.11447  3.75000  5.00000
2  1.05619  1.12090  4.50000  6.00000
2  1.06129  1.12635  5.25000  7.00000
2  1.06573  1.13109  6.00000  8.00000
2  1.06964  1.13527  6.75000  9.00000
2  1.07315  1.13902  7.50000  10.00000
2  1.07633  1.14242  8.25000  11.00000
2  1.07923  1.14552  9.00000  12.00000
2  1.08190  1.14838  9.75000  13.00000
2  1.08438  1.15102  10.50000  14.00000
2  1.08668  1.15349  11.25000  15.00000
2  1.08884  1.15580  12.00000  16.00000
2  1.09087  1.15797  12.75000  17.00000
2  1.09279  1.16001  13.50000  18.00000
2  1.09460  1.16195  14.25000  19.00000
2  1.09631  1.16379  15.00000  20.00000
2  1.09795  1.16553  15.75000  21.00000
2  1.09951  1.16720  16.50000  22.00000
2  1.10100  1.16879  17.25000  23.00000
2  1.10242  1.17032  18.00000  24.00000
2  1.10379  1.17178  18.75000  25.00000
2  1.10511  1.17319  19.50000  26.00000
2  1.10637  1.17454  20.25000  27.00000
2  1.10760  1.17585  21.00000  28.00000
2  1.10877  1.17711  21.75000  29.00000
2  1.10991  1.17833  22.50000  30.00000
2  1.11101  1.17950  23.25000  31.00000
2  1.11208  1.18064  24.00000  32.00000
2  1.11311  1.18175  24.75000  33.00000
2  1.11411  1.18282  25.50000  34.00000
2  1.11509  1.18386  26.25000  35.00000
2  1.11603  1.18487  27.00000  36.00000
2  1.11695  1.18586  27.75000  37.00000
2  1.11785  1.18681  28.50000  38.00000
2  1.11872  1.18775  29.25000  39.00000
2  1.11957  1.18866  30.00000  40.00000
2  1.12040  1.18954  30.75000  41.00000
2  1.12121  1.19041  31.50000  42.00000
2  1.12200  1.19126  32.25000  43.00000
2  1.12277  1.19208  33.00000  44.00000
2  1.12353  1.19289  33.75000  45.00000
2  1.12427  1.19368  34.50000  46.00000
2  1.12499  1.19445  35.25000  47.00000
2  1.12570  1.19521  36.00000  48.00000
2  1.12639  1.19595  36.75000  49.00000
2  1.12707  1.19668  37.50000  50.00000
2  1.12773  1.19739  38.25000  51.00000
2  1.12839  1.19809  39.00000  52.00000
2  1.12903  1.19877  39.75000  53.00000
2  1.12966  1.19944  40.50000  54.00000
2  1.13027  1.20010  41.25000  55.00000
2  1.13088  1.20075  42.00000  56.00000
2  1.13147  1.20139  42.75000  57.00000
2  1.13206  1.20201  43.50000  58.00000
2  1.13263  1.20263  44.25000  59.00000
2  1.13320  1.20323  45.00000  60.00000
2  1.13375  1.20383  45.75000  61.00000
2  1.13430  1.20441  46.50000  62.00000
2  1.13484  1.20499  47.25000  63.00000
2  1.13537  1.20555  48.00000  64.00000
2  1.13589  1.20611  48.75000  65.00000
2  1.13640  1.20666  49.50000  66.00000
2  1.13691  1.20720  50.25000  67.00000
2  1.13741  1.20773  51.00000  68.00000
2  1.13790  1.20826  51.75000  69.00000
2  1.13838  1.20878  52.50000  70.00000
2  1.13886  1.20929  53.25000  71.00000
2  1.13933  1.20979  54.00000  72.00000
2  1.13979  1.21029  54.75000  73.00000
2  1.14025  1.21078  55.50000  74.00000
2  1.14070  1.21126  56.25000  75.00000
2  1.14115  1.21173  57.00000  76.00000
2  1.14159  1.21221  57.75000  77.00000
2  1.14202  1.21267  58.50000  78.00000
2  1.14245  1.21313  59.25000  79.00000
2  1.14287  1.21358  60.00000  80.00000
2  1.14329  1.21403  60.75000  81.00000
2  1.14370  1.21447  61.50000  82.00000
2  1.14411  1.21490  62.25000  83.00000
2  1.14451  1.21534  63.00000  84.00000
2  1.14491  1.21576  63.75000  85.00000
2  1.14531  1.21618  64.50000  86.00000
2  1.14570  1.21660  65.25000  87.00000
2  1.14608  1.21701  66.00000  88.00000
2  1.14646  1.21742  66.75000  89.00000
2  1.14684  1.21782  67.50000  90.00000
2  1.14721  1.21822  68.25000  91.00000
2  1.14758  1.21861  69.00000  92.00000
2  1.14794  1.21900  69.75000  93.00000
2  1.14830  1.21938  70.50000  94.00000
2  1.14865  1.21976  71.25000  95.00000
2  1.14901  1.22014  72.00000  96.00000
2  1.14936  1.22051  72.75000  97.00000
2  1.14970  1.22088  73.50000  98.00000
2  1.15004  1.22125  74.25000  99.00000
2  1.15038  1.22161  75.00000  100.00000
3  0.99441  1.04931  0.00000  0.00000
3  1.01009  1.04918  1.00000  0.75000
3  1.03314  1.07054  2.00000  1.50000
3  1.04699  1.08359  3.00000  2.25000
3  1.05693  1.09301  4.00000  3.00000
3  1.06469  1.10038  5.00000  3.75000
3  1.07105  1.10645  6.00000  4.50000
3  1.07644  1.11159  7.00000  5.25000
3  1.08112  1.11607  8.00000  6.00000
3  1.08526  1.12002  9.00000  6.75000
3  1.08896  1.12356  10.00000  7.50000
3  1.09231  1.12678  11.00000  8.25000
3  1.09537  1.12971  12.00000  9.00000
3  1.09819  1.13241  13.00000  9.75000
3  1.10080  1.13492  14.00000  10.50000
3  1.10324  1.13725  15.00000  11.25000
3  1.10551  1.13944  16.00000  12.00000
3  1.10765  1.14149  17.00000  12.75000
3  1.10967  1.14342  18.00000  13.50000
3  1.11158  1.14526  19.00000  14.25000
3  1.11339  1.14700  20.00000  15.00000
3  1.11511  1.14865  21.00000  15.75000
3  1.11676  1.15023  22.00000  16.50000
3  1.11833  1.15174  23.00000  17.25000
3  1.11983  1.15318  24.00000  18.00000
3  1.12127  1.15457  25.00000  18.75000
3  1.12266  1.15590  26.00000  19.50000
3  1.12400  1.15719  27.00000  20.25000
3  1.12528  1.15842  28.00000  21.00000
3  1.12652  1.15962  29.00000  21.75000
3  1.12772  1.16077  30.00000  22.50000
3  1.12888  1.16188  31.00000  23.25000
3  1.13000  1.16296  32.00000  24.00000
3  1.13109  1.16401  33.00000  24.75000
3  1.13215  1.16503  34.00000  25.50000
3  1.13318  1.16601  35.00000  26.25000
3  1.13417  1.16697  36.00000  27.00000
3  1.13514  1.16790  37.00000  27.75000
3  1.13609  1.16881  38.00000  28.50000
3  1.13701  1.16969  39.00000  29.25000
3  1.13790  1.17056  40.00000  30.00000
3  1.13878  1.17140  41.00000  30.75000
3  1.13963  1.17222  42.00000  31.50000
3  1.14046  1.17302  43.00000  32.25000
3  1.14128  1.17380  44.00000  33.00000
3  1.14207  1.17457  45.00000  33.75000
3  1.14285  1.17532  46.00000  34.50000
3  1.14361  1.17605  47.00000  35.25000
3  1.14436  1.17677  48.00000  36.00000
3  1.14509  1.17747  49.00000  36.75000
3  1.14580  1.17816  50.00000  37.50000
3  1.14650  1.17883  51.00000  38.25000
3  1.14719  1.17949  52.00000  39.00000
3  1.14787  1.18014  53.00000  39.75000
3  1.14853  1.18078  54.00000  40.50000
3  1.14918  1.18140  55.00000  41.25000
3  1.14982  1.18202  56.00000  42.00000
3  1.15044  1.18262  57.00000  42.75000
3  1.15106  1.18321  58.00000  43.50000
3  1.15167  1.18380  59.00000  44.25000
3  1.15226  1.18437  60.00000  45.00000
3  1.15285  1.18493  61.00000  45.75000
3  1.15342  1.18549  62.00000  46.50000
3  1.15399  1.18603  63.00000  47.25000
3  1.15455  1.18657  64.00000  48.00000
3  1.15510  1.18710  65.00000  48.75000
3  1.15564  1.18762  66.00000  49.50000
3  1.15617  1.18813  67.00000  50.25000
3  1.15670  1.18864  68.00000  51.00000
3  1.15721  1.18914  69.00000  51.75000
3  1.15772  1.18963  70.00000  52.50000
3  1.15823  1.19011  71.00000  53.25000
3  1.15872  1.19059  72.00000  54.00000
3  1.15921  1.19106  73.00000  54.75000
3  1.15969  1.19152  74.00000  55.50000
3  1.16017  1.19198  75.00000  56.25000
3  1.16064  1.19243  76.00000  57.00000
3  1.16110  1.19288  77.00000  57.75000
3  1.16156  1.19332  78.00000  58.50000
3  1.16201  1.19375  79.00000  59.25000
3  1.16246  1.19418  80.00000  60.00000
3  1.16290  1.19460  81.00000  60.75000
3  1.16333  1.19502  82.00000  61.50000
3  1.16376  1.19544  83.00000  62.25000
3  1.16419  1.19584  84.00000  63.00000
3  1.16460  1.19625  85.00000  63.75000
3  1.16502  1.19665  86.00000  64.50000
3  1.16543  1.19704  87.00000  65.25000
3  1.16583  1.19743  88.00000  66.00000
3  1.16623  1.19782  89.00000  66.75000
3  1.16663  1.19820  90.00000  67.50000
3  1.16702  1.19858  91.00000  68.25000
3  1.16741  1.19895  92.00000  69.00000
3  1.16779  1.19932  93.00000  69.75000
3  1.16817  1.19968  94.00000  70.50000
3  1.16855  1.20004  95.00000  71.25000
3  1.16892  1.20040  96.00000  72.00000
3  1.16929  1.20075  97.00000  72.75000
3  1.16965  1.20110  98.00000  73.50000
3  1.17001  1.20145  99.00000  74.25000
3  1.17037  1.20179  100.00000  75.00000
4  0.99441  1.04931  0.00000  0.00000
4  0.99526  1.05448  0.50000  1.00000
4  1.01501  1.07801  1.00000  2.00000
4  1.02694  1.09236  1.50000  3.00000
4  1.03551  1.10271  2.00000  4.00000
4  1.04220  1.11081  2.50000  5.00000
4  1.04769  1.11748  3.00000  6.00000
4  1.05235  1.12313  3.50000  7.00000
4  1.05639  1.12804  4.00000  8.00000
4  1.05996  1.13239  4.50000  9.00000
4  1.06316  1.13628  5.00000  10.00000
4  1.06606  1.13980  5.50000  11.00000
4  1.06871  1.14303  6.00000  12.00000
4  1.07115  1.14599  6.50000  13.00000
4  1.07340  1.14874  7.00000  14.00000
4  1.07551  1.15131  7.50000  15.00000
4  1.07748  1.15371  8.00000  16.00000
4  1.07933  1.15596  8.50000  17.00000
4  1.08107  1.15809  9.00000  18.00000
4  1.08272  1.16010  9.50000  19.00000
4  1.08429  1.16201  10.00000  20.00000
4  1.08578  1.16382  10.50000  21.00000
4  1.08720  1.16556  11.00000  22.00000
4  1.08856  1.16721  11.50000  23.00000
4  1.08986  1.16880  12.00000  24.00000
4  1.09111  1.17032  12.50000  25.00000
4  1.09231  1.17179  13.00000  26.00000
4  1.09347  1.17319  13.50000  27.00000
4  1.09458  1.17455  14.00000  28.00000
4  1.09565  1.17586  14.50000  29.00000
4  1.09669  1.17713  15.00000  30.00000
4  1.09769  1.17835  15.50000  31.00000
4  1.09867  1.17954  16.00000  32.00000
4  1.09961  1.18068  16.50000  33.00000
4  1.10052  1.18180  17.00000  34.00000
4  1.10141  1.18288  17.50000  35.00000
4  1.10227  1.18393  18.00000  36.00000
4  1.10311  1.18496  18.50000  37.00000
4  1.10393  1.18595  19.00000  38.00000
4  1.10472  1.18693  19.50000  39.00000
4  1.10550  1.18787  20.00000  40.00000
4  1.10626  1.18879  20.50000  41.00000
4  1.10700  1.18970  21.00000  42.00000
4  1.10772  1.19058  21.50000  43.00000
4  1.10842  1.19143  22.00000  44.00000
4  1.10911  1.19227  22.50000  45.00000
4  1.10978  1.19310  23.00000  46.00000
4  1.11044  1.19390  23.50000  47.00000
4  1.11109  1.19469  24.00000  48.00000
4  1.11172  1.19546  24.50000  49.00000
4  1.11234  1.19621  25.00000  50.00000
4  1.11295  1.19696  25.50000  51.00000
4  1.11354  1.19768  26.00000  52.00000
4  1.11412  1.19839  26.50000  53.00000
4  1.11470  1.19909  27.00000  54.00000
4  1.11526  1.19978  27.50000  55.00000
4  1.11581  1.20045  28.00000  56.00000
4  1.11636  1.20112  28.50000  57.00000
4  1.11689  1.20177  29.00000  58.00000
4  1.11741  1.20241  29.50000  59.00000
4  1.11793  1.20304  30.00000  60.00000
4  1.11843  1.20365  30.50000  61.00000
4  1.11893  1.20426  31.00000  62.00000
4  1.11942  1.20486  31.50000  63.00000
4  1.11991  1.20545  32.00000  64.00000
4  1.12038  1.20603  32.50000  65.00000
4  1.12085  1.20660  33.00000  66.00000
4  1.12131  1.20717  33.50000  67.00000
4  1.12177  1.20772  34.00000  68.00000
4  1.12221  1.20827  34.50000  69.00000
4  1.12266  1.20881  35.00000  70.00000
4  1.12309  1.20934  35.50000  71.00000
4  1.12352  1.20986  36.00000  72.00000
4  1.12394  1.21038  36.50000  73.00000
4  1.12436  1.21089  37.00000  74.00000
4  1.12477  1.21139  37.50000  75.00000
4  1.12518  1.21188  38.00000  76.00000
4  1.12558  1.21237  38.50000  77.00000
4  1.12597  1.21286  39.00000  78.00000
4  1.12637  1.21333  39.50000  79.00000
4  1.12675  1.21380  40.00000  80.00000
4  1.12713  1.21427  40.50000  81.00000
4  1.12751  1.21473  41.00000  82.00000
4  1.12788  1.21518  41.50000  83.00000
4  1.12825  1.21563  42.00000  84.00000
4  1.12861  1.21607  42.50000  85.00000
4  1.12897  1.21651  43.00000  86.00000
4  1.12933  1.21695  43.50000  87.00000
4  1.12968  1.21737  44.00000  88.00000
4  1.13002  1.21780  44.50000  89.00000
4  1.13037  1.21821  45.00000  90.00000
4  1.13070  1.21863  45.50000  91.00000
4  1.13104  1.21904  46.00000  92.00000
4  1.13137  1.21944  46.50000  93.00000
4  1.13170  1.21984  47.00000  94.00000
4  1.13202  1.22024  47.50000  95.00000
4  1.13235  1.22063  48.00000  96.00000
4  1.13266  1.22102  48.50000  97.00000
4  1.13298  1.22140  49.00000  98.00000
4  1.13329  1.22178  49.50000  99.00000
4  1.13360  1.22216  50.00000  100.00000
5  0.99441  1.04931  0.00000  0.00000
5  1.01006  1.04842  1.00000  0.50000
5  1.03362  1.06720  2.00000  1.00000
5  1.04779  1.07853  3.00000  1.50000
5  1.05796  1.08668  4.00000  2.00000
5  1.06590  1.09304  5.00000  2.50000
5  1.07241  1.09826  6.00000  3.00000
5  1.07793  1.10269  7.00000  3.50000
5  1.08272  1.10653  8.00000  4.00000
5  1.08695  1.10993  9.00000  4.50000
5  1.09074  1.11297  10.00000  5.00000
5  1.09417  1.11572  11.00000  5.50000
5  1.09731  1.11824  12.00000  6.00000
5  1.10019  1.12056  13.00000  6.50000
5  1.10287  1.12271  14.00000  7.00000
5  1.10536  1.12471  15.00000  7.50000
5  1.10769  1.12658  16.00000  8.00000
5  1.10988  1.12834  17.00000  8.50000
5  1.11194  1.12999  18.00000  9.00000
5  1.11389  1.13156  19.00000  9.50000
5  1.11575  1.13305  20.00000  10.00000
5  1.11751  1.13447  21.00000  10.50000
5  1.11920  1.13582  22.00000  11.00000
5  1.12080  1.13711  23.00000  11.50000
5  1.12234  1.13835  24.00000  12.00000
5  1.12382  1.13954  25.00000  12.50000
5  1.12524  1.14068  26.00000  13.00000
5  1.12661  1.14178  27.00000  13.50000
5  1.12792  1.14283  28.00000  14.00000
5  1.12919  1.14385  29.00000  14.50000
5  1.13042  1.14484  30.00000  15.00000
5  1.13161  1.14579  31.00000  15.50000
5  1.13276  1.14672  32.00000  16.00000
5  1.13387  1.14761  33.00000  16.50000
5  1.13496  1.14848  34.00000  17.00000
5  1.13601  1.14933  35.00000  17.50000
5  1.13703  1.15015  36.00000  18.00000
5  1.13802  1.15094  37.00000  18.50000
5  1.13899  1.15172  38.00000  19.00000
5  1.13993  1.15248  39.00000  19.50000
5  1.14085  1.15321  40.00000  20.00000
5  1.14174  1.15393  41.00000  20.50000
5  1.14261  1.15464  42.00000  21.00000
5  1.14347  1.15532  43.00000  21.50000
5  1.14430  1.15599  44.00000  22.00000
5  1.14511  1.15665  45.00000  22.50000
5  1.14591  1.15729  46.00000  23.00000
5  1.14669  1.15791  47.00000  23.50000
5  1.14745  1.15853  48.00000  24.00000
5  1.14820  1.15913  49.00000  24.50000
5  1.14893  1.15971  50.00000  25.00000
5  1.14965  1.16029  51.00000  25.50000
5  1.15036  1.16086  52.00000  26.00000
5  1.15105  1.16141  53.00000  26.50000
5  1.15173  1.16196  54.00000  27.00000
5  1.15239  1.16249  55.00000  27.50000
5  1.15304  1.16302  56.00000  28.00000
5  1.15369  1.16353  57.00000  28.50000
5  1.15432  1.16404  58.00000  29.00000
5  1.15494  1.16454  59.00000  29.50000
5  1.15555  1.16503  60.00000  30.00000
5  1.15615  1.16551  61.00000  30.50000
5  1.15674  1.16598  62.00000  31.00000
5  1.15732  1.16645  63.00000  31.50000
5  1.15789  1.16691  64.00000  32.00000
5  1.15845  1.16736  65.00000  32.50000
5  1.15900  1.16781  66.00000  33.00000
5  1.15955  1.16824  67.00000  33.50000
5  1.16009  1.16868  68.00000  34.00000
5  1.16062  1.16910  69.00000  34.50000
5  1.16114  1.16952  70.00000  35.00000
5  1.16165  1.16994  71.00000  35.50000
5  1.16216  1.17034  72.00000  36.00000
5  1.16266  1.17075  73.00000  36.50000
5  1.16316  1.17114  74.00000  37.00000
5  1.16364  1.17153  75.00000  37.50000
5  1.16412  1.17192  76.00000  38.00000
5  1.16460  1.17230  77.00000  38.50000
5  1.16507  1.17268  78.00000  39.00000
5  1.16553  1.17305  79.00000  39.50000
5  1.16598  1.17342  80.00000  40.00000
5  1.16644  1.17378  81.00000  40.50000
5  1.16688  1.17414  82.00000  41.00000
5  1.16732  1.17449  83.00000  41.50000
5  1.16775  1.17484  84.00000  42.00000
5  1.16818  1.17518  85.00000  42.50000
5  1.16861  1.17552  86.00000  43.00000
5  1.16903  1.17586  87.00000  43.50000
5  1.16944  1.17619  88.00000  44.00000
5  1.16985  1.17652  89.00000  44.50000
5  1.17026  1.17685  90.00000  45.00000
5  1.17066  1.17717  91.00000  45.50000
5  1.17106  1.17749  92.00000  46.00000
5  1.17145  1.17781  93.00000  46.50000
5  1.17184  1.17812  94.00000  47.00000
5  1.17222  1.17843  95.00000  47.50000
5  1.17260  1.17873  96.00000  48.00000
5  1.17298  1.17903  97.00000  48.50000
5  1.17335  1.17933  98.00000  49.00000
5  1.17372  1.17963  99.00000  49.50000
5  1.17408  1.17992  100.00000  50.00000
