# Supplementary material for: Regional biaxial mechanical data of the mitral and tricuspid valve anterior leaflets
Source: Data Brief. 2019 May 22;24:103961. doi: 10.1016/j.dib.2019.103961 (PMC6545396; doi:10.1016/j.dib.2019.103961)
Supplement: Multimedia component 2 [file mmc2.zip › NewTextFiles/regional_data_MVAL118-E.txt]

0.393 
3.50 
1  1.03881  1.07380  0.00000  0.00000
1  1.14542  1.13454  1.00000  1.00000
1  1.16875  1.16403  2.00000  2.00000
1  1.18241  1.18156  3.00000  3.00000
1  1.19211  1.19407  4.00000  4.00000
1  1.19964  1.20381  5.00000  5.00000
1  1.20579  1.21178  6.00000  6.00000
1  1.21100  1.21853  7.00000  7.00000
1  1.21550  1.22439  8.00000  8.00000
1  1.21948  1.22956  9.00000  9.00000
1  1.22303  1.23418  10.00000  10.00000
1  1.22625  1.23837  11.00000  11.00000
1  1.22919  1.24219  12.00000  12.00000
1  1.23189  1.24571  13.00000  13.00000
1  1.23439  1.24897  14.00000  14.00000
1  1.23672  1.25201  15.00000  15.00000
1  1.23890  1.25485  16.00000  16.00000
1  1.24095  1.25752  17.00000  17.00000
1  1.24288  1.26003  18.00000  18.00000
1  1.24470  1.26241  19.00000  19.00000
1  1.24643  1.26467  20.00000  20.00000
1  1.24808  1.26682  21.00000  21.00000
1  1.24965  1.26887  22.00000  22.00000
1  1.25115  1.27083  23.00000  23.00000
1  1.25259  1.27270  24.00000  24.00000
1  1.25397  1.27450  25.00000  25.00000
1  1.25529  1.27623  26.00000  26.00000
1  1.25657  1.27789  27.00000  27.00000
1  1.25779  1.27949  28.00000  28.00000
1  1.25898  1.28104  29.00000  29.00000
1  1.26012  1.28254  30.00000  30.00000
1  1.26123  1.28398  31.00000  31.00000
1  1.26230  1.28538  32.00000  32.00000
1  1.26334  1.28674  33.00000  33.00000
1  1.26435  1.28805  34.00000  34.00000
1  1.26533  1.28933  35.00000  35.00000
1  1.26628  1.29057  36.00000  36.00000
1  1.26720  1.29178  37.00000  37.00000
1  1.26810  1.29296  38.00000  38.00000
1  1.26898  1.29410  39.00000  39.00000
1  1.26984  1.29522  40.00000  40.00000
1  1.27067  1.29631  41.00000  41.00000
1  1.27148  1.29737  42.00000  42.00000
1  1.27228  1.29841  43.00000  43.00000
1  1.27306  1.29942  44.00000  44.00000
1  1.27381  1.30041  45.00000  45.00000
1  1.27456  1.30138  46.00000  46.00000
1  1.27528  1.30233  47.00000  47.00000
1  1.27599  1.30326  48.00000  48.00000
1  1.27669  1.30417  49.00000  49.00000
1  1.27737  1.30506  50.00000  50.00000
1  1.27804  1.30593  51.00000  51.00000
1  1.27870  1.30679  52.00000  52.00000
1  1.27934  1.30763  53.00000  53.00000
1  1.27997  1.30845  54.00000  54.00000
1  1.28059  1.30926  55.00000  55.00000
1  1.28120  1.31006  56.00000  56.00000
1  1.28180  1.31084  57.00000  57.00000
1  1.28238  1.31160  58.00000  58.00000
1  1.28296  1.31236  59.00000  59.00000
1  1.28353  1.31310  60.00000  60.00000
1  1.28409  1.31383  61.00000  61.00000
1  1.28464  1.31455  62.00000  62.00000
1  1.28518  1.31525  63.00000  63.00000
1  1.28571  1.31595  64.00000  64.00000
1  1.28623  1.31663  65.00000  65.00000
1  1.28675  1.31730  66.00000  66.00000
1  1.28725  1.31797  67.00000  67.00000
1  1.28775  1.31862  68.00000  68.00000
1  1.28825  1.31927  69.00000  69.00000
1  1.28873  1.31990  70.00000  70.00000
1  1.28921  1.32053  71.00000  71.00000
1  1.28968  1.32114  72.00000  72.00000
1  1.29015  1.32175  73.00000  73.00000
1  1.29061  1.32235  74.00000  74.00000
1  1.29106  1.32294  75.00000  75.00000
1  1.29151  1.32353  76.00000  76.00000
1  1.29195  1.32411  77.00000  77.00000
1  1.29239  1.32468  78.00000  78.00000
1  1.29282  1.32524  79.00000  79.00000
1  1.29324  1.32579  80.00000  80.00000
1  1.29366  1.32634  81.00000  81.00000
1  1.29408  1.32688  82.00000  82.00000
1  1.29449  1.32742  83.00000  83.00000
1  1.29489  1.32794  84.00000  84.00000
1  1.29529  1.32847  85.00000  85.00000
1  1.29568  1.32898  86.00000  86.00000
1  1.29608  1.32949  87.00000  87.00000
1  1.29646  1.33000  88.00000  88.00000
1  1.29684  1.33050  89.00000  89.00000
1  1.29722  1.33099  90.00000  90.00000
1  1.29759  1.33148  91.00000  91.00000
1  1.29796  1.33196  92.00000  92.00000
1  1.29833  1.33244  93.00000  93.00000
1  1.29869  1.33291  94.00000  94.00000
1  1.29905  1.33338  95.00000  95.00000
1  1.29940  1.33384  96.00000  96.00000
1  1.29975  1.33429  97.00000  97.00000
1  1.30010  1.33475  98.00000  98.00000
1  1.30044  1.33520  99.00000  99.00000
1  1.30078  1.33564  100.00000  100.00000
2  1.03881  1.07380  0.00000  0.00000
2  1.13108  1.13616  0.75000  1.00000
2  1.15672  1.16611  1.50000  2.00000
2  1.17178  1.18393  2.25000  3.00000
2  1.18247  1.19665  3.00000  4.00000
2  1.19078  1.20656  3.75000  5.00000
2  1.19757  1.21467  4.50000  6.00000
2  1.20331  1.22154  5.25000  7.00000
2  1.20829  1.22750  6.00000  8.00000
2  1.21268  1.23276  6.75000  9.00000
2  1.21661  1.23747  7.50000  10.00000
2  1.22016  1.24173  8.25000  11.00000
2  1.22340  1.24562  9.00000  12.00000
2  1.22639  1.24921  9.75000  13.00000
2  1.22915  1.25252  10.50000  14.00000
2  1.23173  1.25561  11.25000  15.00000
2  1.23413  1.25850  12.00000  16.00000
2  1.23639  1.26122  12.75000  17.00000
2  1.23853  1.26378  13.50000  18.00000
2  1.24054  1.26621  14.25000  19.00000
2  1.24246  1.26850  15.00000  20.00000
2  1.24428  1.27069  15.75000  21.00000
2  1.24601  1.27278  16.50000  22.00000
2  1.24767  1.27477  17.25000  23.00000
2  1.24926  1.27668  18.00000  24.00000
2  1.25078  1.27851  18.75000  25.00000
2  1.25224  1.28027  19.50000  26.00000
2  1.25365  1.28196  20.25000  27.00000
2  1.25501  1.28360  21.00000  28.00000
2  1.25632  1.28517  21.75000  29.00000
2  1.25758  1.28669  22.50000  30.00000
2  1.25881  1.28816  23.25000  31.00000
2  1.25999  1.28959  24.00000  32.00000
2  1.26114  1.29097  24.75000  33.00000
2  1.26225  1.29231  25.50000  34.00000
2  1.26333  1.29361  26.25000  35.00000
2  1.26439  1.29487  27.00000  36.00000
2  1.26541  1.29610  27.75000  37.00000
2  1.26640  1.29730  28.50000  38.00000
2  1.26737  1.29847  29.25000  39.00000
2  1.26832  1.29960  30.00000  40.00000
2  1.26924  1.30071  30.75000  41.00000
2  1.27014  1.30179  31.50000  42.00000
2  1.27102  1.30285  32.25000  43.00000
2  1.27187  1.30388  33.00000  44.00000
2  1.27271  1.30489  33.75000  45.00000
2  1.27353  1.30588  34.50000  46.00000
2  1.27434  1.30684  35.25000  47.00000
2  1.27512  1.30779  36.00000  48.00000
2  1.27589  1.30871  36.75000  49.00000
2  1.27664  1.30962  37.50000  50.00000
2  1.27738  1.31051  38.25000  51.00000
2  1.27811  1.31138  39.00000  52.00000
2  1.27882  1.31224  39.75000  53.00000
2  1.27952  1.31308  40.50000  54.00000
2  1.28020  1.31390  41.25000  55.00000
2  1.28087  1.31471  42.00000  56.00000
2  1.28153  1.31551  42.75000  57.00000
2  1.28218  1.31629  43.50000  58.00000
2  1.28282  1.31705  44.25000  59.00000
2  1.28345  1.31781  45.00000  60.00000
2  1.28407  1.31855  45.75000  61.00000
2  1.28467  1.31928  46.50000  62.00000
2  1.28527  1.32000  47.25000  63.00000
2  1.28586  1.32071  48.00000  64.00000
2  1.28644  1.32141  48.75000  65.00000
2  1.28701  1.32209  49.50000  66.00000
2  1.28757  1.32277  50.25000  67.00000
2  1.28812  1.32343  51.00000  68.00000
2  1.28866  1.32409  51.75000  69.00000
2  1.28920  1.32473  52.50000  70.00000
2  1.28973  1.32537  53.25000  71.00000
2  1.29025  1.32600  54.00000  72.00000
2  1.29077  1.32662  54.75000  73.00000
2  1.29128  1.32723  55.50000  74.00000
2  1.29178  1.32783  56.25000  75.00000
2  1.29227  1.32843  57.00000  76.00000
2  1.29276  1.32902  57.75000  77.00000
2  1.29324  1.32959  58.50000  78.00000
2  1.29372  1.33017  59.25000  79.00000
2  1.29418  1.33073  60.00000  80.00000
2  1.29465  1.33129  60.75000  81.00000
2  1.29511  1.33184  61.50000  82.00000
2  1.29556  1.33239  62.25000  83.00000
2  1.29601  1.33292  63.00000  84.00000
2  1.29645  1.33346  63.75000  85.00000
2  1.29688  1.33398  64.50000  86.00000
2  1.29732  1.33450  65.25000  87.00000
2  1.29774  1.33501  66.00000  88.00000
2  1.29816  1.33552  66.75000  89.00000
2  1.29858  1.33602  67.50000  90.00000
2  1.29899  1.33652  68.25000  91.00000
2  1.29940  1.33701  69.00000  92.00000
2  1.29980  1.33750  69.75000  93.00000
2  1.30020  1.33798  70.50000  94.00000
2  1.30060  1.33845  71.25000  95.00000
2  1.30099  1.33892  72.00000  96.00000
2  1.30138  1.33939  72.75000  97.00000
2  1.30176  1.33985  73.50000  98.00000
2  1.30214  1.34031  74.25000  99.00000
2  1.30251  1.34076  75.00000  100.00000
3  1.03881  1.07380  0.00000  0.00000
3  1.14558  1.14725  1.00000  0.75000
3  1.16869  1.17489  2.00000  1.50000
3  1.18223  1.19120  3.00000  2.25000
3  1.19184  1.20281  4.00000  3.00000
3  1.19930  1.21183  5.00000  3.75000
3  1.20540  1.21921  6.00000  4.50000
3  1.21055  1.22546  7.00000  5.25000
3  1.21502  1.23087  8.00000  6.00000
3  1.21895  1.23565  9.00000  6.75000
3  1.22248  1.23992  10.00000  7.50000
3  1.22567  1.24379  11.00000  8.25000
3  1.22858  1.24732  12.00000  9.00000
3  1.23125  1.25057  13.00000  9.75000
3  1.23373  1.25358  14.00000  10.50000
3  1.23604  1.25639  15.00000  11.25000
3  1.23820  1.25901  16.00000  12.00000
3  1.24023  1.26147  17.00000  12.75000
3  1.24214  1.26379  18.00000  13.50000
3  1.24395  1.26599  19.00000  14.25000
3  1.24566  1.26807  20.00000  15.00000
3  1.24729  1.27006  21.00000  15.75000
3  1.24885  1.27195  22.00000  16.50000
3  1.25034  1.27375  23.00000  17.25000
3  1.25176  1.27548  24.00000  18.00000
3  1.25313  1.27714  25.00000  18.75000
3  1.25444  1.27874  26.00000  19.50000
3  1.25570  1.28027  27.00000  20.25000
3  1.25692  1.28175  28.00000  21.00000
3  1.25809  1.28318  29.00000  21.75000
3  1.25922  1.28455  30.00000  22.50000
3  1.26032  1.28589  31.00000  23.25000
3  1.26138  1.28718  32.00000  24.00000
3  1.26241  1.28843  33.00000  24.75000
3  1.26341  1.28964  34.00000  25.50000
3  1.26438  1.29082  35.00000  26.25000
3  1.26532  1.29197  36.00000  27.00000
3  1.26624  1.29308  37.00000  27.75000
3  1.26713  1.29417  38.00000  28.50000
3  1.26800  1.29522  39.00000  29.25000
3  1.26885  1.29625  40.00000  30.00000
3  1.26967  1.29726  41.00000  30.75000
3  1.27048  1.29824  42.00000  31.50000
3  1.27127  1.29919  43.00000  32.25000
3  1.27204  1.30013  44.00000  33.00000
3  1.27279  1.30104  45.00000  33.75000
3  1.27352  1.30194  46.00000  34.50000
3  1.27424  1.30281  47.00000  35.25000
3  1.27495  1.30367  48.00000  36.00000
3  1.27564  1.30451  49.00000  36.75000
3  1.27631  1.30533  50.00000  37.50000
3  1.27698  1.30613  51.00000  38.25000
3  1.27763  1.30692  52.00000  39.00000
3  1.27826  1.30770  53.00000  39.75000
3  1.27889  1.30846  54.00000  40.50000
3  1.27950  1.30920  55.00000  41.25000
3  1.28010  1.30994  56.00000  42.00000
3  1.28070  1.31066  57.00000  42.75000
3  1.28128  1.31136  58.00000  43.50000
3  1.28185  1.31206  59.00000  44.25000
3  1.28241  1.31274  60.00000  45.00000
3  1.28297  1.31342  61.00000  45.75000
3  1.28351  1.31408  62.00000  46.50000
3  1.28405  1.31473  63.00000  47.25000
3  1.28457  1.31537  64.00000  48.00000
3  1.28509  1.31600  65.00000  48.75000
3  1.28560  1.31662  66.00000  49.50000
3  1.28610  1.31723  67.00000  50.25000
3  1.28660  1.31783  68.00000  51.00000
3  1.28709  1.31843  69.00000  51.75000
3  1.28757  1.31901  70.00000  52.50000
3  1.28804  1.31959  71.00000  53.25000
3  1.28851  1.32016  72.00000  54.00000
3  1.28897  1.32072  73.00000  54.75000
3  1.28943  1.32127  74.00000  55.50000
3  1.28988  1.32182  75.00000  56.25000
3  1.29032  1.32236  76.00000  57.00000
3  1.29076  1.32289  77.00000  57.75000
3  1.29119  1.32342  78.00000  58.50000
3  1.29162  1.32393  79.00000  59.25000
3  1.29204  1.32445  80.00000  60.00000
3  1.29245  1.32495  81.00000  60.75000
3  1.29286  1.32545  82.00000  61.50000
3  1.29327  1.32594  83.00000  62.25000
3  1.29367  1.32643  84.00000  63.00000
3  1.29407  1.32691  85.00000  63.75000
3  1.29446  1.32739  86.00000  64.50000
3  1.29484  1.32786  87.00000  65.25000
3  1.29523  1.32832  88.00000  66.00000
3  1.29560  1.32878  89.00000  66.75000
3  1.29598  1.32924  90.00000  67.50000
3  1.29635  1.32969  91.00000  68.25000
3  1.29671  1.33013  92.00000  69.00000
3  1.29708  1.33057  93.00000  69.75000
3  1.29743  1.33101  94.00000  70.50000
3  1.29779  1.33144  95.00000  71.25000
3  1.29814  1.33186  96.00000  72.00000
3  1.29848  1.33228  97.00000  72.75000
3  1.29883  1.33270  98.00000  73.50000
3  1.29917  1.33311  99.00000  74.25000
3  1.29950  1.33352  100.00000  75.00000
4  1.03881  1.07380  0.00000  0.00000
4  1.10069  1.12374  0.50000  1.00000
4  1.12909  1.15424  1.00000  2.00000
4  1.14590  1.17246  1.50000  3.00000
4  1.15788  1.18549  2.00000  4.00000
4  1.16720  1.19564  2.50000  5.00000
4  1.17483  1.20396  3.00000  6.00000
4  1.18128  1.21101  3.50000  7.00000
4  1.18688  1.21713  4.00000  8.00000
4  1.19182  1.22253  4.50000  9.00000
4  1.19624  1.22736  5.00000  10.00000
4  1.20024  1.23174  5.50000  11.00000
4  1.20389  1.23573  6.00000  12.00000
4  1.20725  1.23941  6.50000  13.00000
4  1.21037  1.24282  7.00000  14.00000
4  1.21326  1.24599  7.50000  15.00000
4  1.21598  1.24896  8.00000  16.00000
4  1.21852  1.25175  8.50000  17.00000
4  1.22093  1.25438  9.00000  18.00000
4  1.22320  1.25687  9.50000  19.00000
4  1.22536  1.25923  10.00000  20.00000
4  1.22741  1.26148  10.50000  21.00000
4  1.22936  1.26362  11.00000  22.00000
4  1.23123  1.26567  11.50000  23.00000
4  1.23302  1.26763  12.00000  24.00000
4  1.23474  1.26951  12.50000  25.00000
4  1.23639  1.27132  13.00000  26.00000
4  1.23798  1.27306  13.50000  27.00000
4  1.23951  1.27474  14.00000  28.00000
4  1.24098  1.27636  14.50000  29.00000
4  1.24241  1.27792  15.00000  30.00000
4  1.24379  1.27943  15.50000  31.00000
4  1.24512  1.28090  16.00000  32.00000
4  1.24642  1.28231  16.50000  33.00000
4  1.24768  1.28369  17.00000  34.00000
4  1.24890  1.28503  17.50000  35.00000
4  1.25008  1.28633  18.00000  36.00000
4  1.25123  1.28759  18.50000  37.00000
4  1.25236  1.28882  19.00000  38.00000
4  1.25345  1.29002  19.50000  39.00000
4  1.25451  1.29119  20.00000  40.00000
4  1.25555  1.29233  20.50000  41.00000
4  1.25657  1.29344  21.00000  42.00000
4  1.25756  1.29453  21.50000  43.00000
4  1.25853  1.29559  22.00000  44.00000
4  1.25947  1.29662  22.50000  45.00000
4  1.26040  1.29764  23.00000  46.00000
4  1.26130  1.29863  23.50000  47.00000
4  1.26219  1.29960  24.00000  48.00000
4  1.26306  1.30055  24.50000  49.00000
4  1.26391  1.30149  25.00000  50.00000
4  1.26474  1.30240  25.50000  51.00000
4  1.26556  1.30330  26.00000  52.00000
4  1.26636  1.30417  26.50000  53.00000
4  1.26715  1.30504  27.00000  54.00000
4  1.26792  1.30588  27.50000  55.00000
4  1.26868  1.30672  28.00000  56.00000
4  1.26942  1.30753  28.50000  57.00000
4  1.27015  1.30834  29.00000  58.00000
4  1.27087  1.30912  29.50000  59.00000
4  1.27158  1.30990  30.00000  60.00000
4  1.27228  1.31066  30.50000  61.00000
4  1.27296  1.31141  31.00000  62.00000
4  1.27364  1.31215  31.50000  63.00000
4  1.27430  1.31288  32.00000  64.00000
4  1.27495  1.31360  32.50000  65.00000
4  1.27559  1.31430  33.00000  66.00000
4  1.27623  1.31500  33.50000  67.00000
4  1.27685  1.31568  34.00000  68.00000
4  1.27747  1.31635  34.50000  69.00000
4  1.27807  1.31702  35.00000  70.00000
4  1.27867  1.31767  35.50000  71.00000
4  1.27926  1.31832  36.00000  72.00000
4  1.27984  1.31896  36.50000  73.00000
4  1.28041  1.31958  37.00000  74.00000
4  1.28098  1.32020  37.50000  75.00000
4  1.28153  1.32081  38.00000  76.00000
4  1.28208  1.32142  38.50000  77.00000
4  1.28263  1.32201  39.00000  78.00000
4  1.28316  1.32260  39.50000  79.00000
4  1.28369  1.32318  40.00000  80.00000
4  1.28422  1.32376  40.50000  81.00000
4  1.28473  1.32432  41.00000  82.00000
4  1.28524  1.32488  41.50000  83.00000
4  1.28575  1.32544  42.00000  84.00000
4  1.28625  1.32598  42.50000  85.00000
4  1.28674  1.32652  43.00000  86.00000
4  1.28723  1.32706  43.50000  87.00000
4  1.28771  1.32758  44.00000  88.00000
4  1.28818  1.32811  44.50000  89.00000
4  1.28865  1.32862  45.00000  90.00000
4  1.28912  1.32913  45.50000  91.00000
4  1.28958  1.32964  46.00000  92.00000
4  1.29003  1.33014  46.50000  93.00000
4  1.29048  1.33063  47.00000  94.00000
4  1.29093  1.33112  47.50000  95.00000
4  1.29137  1.33160  48.00000  96.00000
4  1.29181  1.33208  48.50000  97.00000
4  1.29224  1.33255  49.00000  98.00000
4  1.29267  1.33302  49.50000  99.00000
4  1.29309  1.33349  50.00000  100.00000
5  1.03881  1.07380  0.00000  0.00000
5  1.15162  1.14067  1.00000  0.50000
5  1.17382  1.16879  2.00000  1.00000
5  1.18682  1.18542  3.00000  1.50000
5  1.19605  1.19728  4.00000  2.00000
5  1.20321  1.20650  5.00000  2.50000
5  1.20906  1.21404  6.00000  3.00000
5  1.21401  1.22042  7.00000  3.50000
5  1.21829  1.22596  8.00000  4.00000
5  1.22207  1.23084  9.00000  4.50000
5  1.22545  1.23521  10.00000  5.00000
5  1.22851  1.23917  11.00000  5.50000
5  1.23130  1.24278  12.00000  6.00000
5  1.23387  1.24610  13.00000  6.50000
5  1.23625  1.24918  14.00000  7.00000
5  1.23847  1.25205  15.00000  7.50000
5  1.24054  1.25473  16.00000  8.00000
5  1.24248  1.25725  17.00000  8.50000
5  1.24432  1.25962  18.00000  9.00000
5  1.24605  1.26187  19.00000  9.50000
5  1.24770  1.26400  20.00000  10.00000
5  1.24927  1.26603  21.00000  10.50000
5  1.25076  1.26796  22.00000  11.00000
5  1.25219  1.26981  23.00000  11.50000
5  1.25355  1.27158  24.00000  12.00000
5  1.25486  1.27328  25.00000  12.50000
5  1.25612  1.27491  26.00000  13.00000
5  1.25733  1.27648  27.00000  13.50000
5  1.25850  1.27799  28.00000  14.00000
5  1.25963  1.27945  29.00000  14.50000
5  1.26071  1.28086  30.00000  15.00000
5  1.26177  1.28223  31.00000  15.50000
5  1.26279  1.28355  32.00000  16.00000
5  1.26377  1.28483  33.00000  16.50000
5  1.26473  1.28607  34.00000  17.00000
5  1.26566  1.28727  35.00000  17.50000
5  1.26657  1.28845  36.00000  18.00000
5  1.26745  1.28959  37.00000  18.50000
5  1.26830  1.29070  38.00000  19.00000
5  1.26914  1.29178  39.00000  19.50000
5  1.26995  1.29283  40.00000  20.00000
5  1.27074  1.29386  41.00000  20.50000
5  1.27151  1.29486  42.00000  21.00000
5  1.27227  1.29584  43.00000  21.50000
5  1.27301  1.29680  44.00000  22.00000
5  1.27373  1.29773  45.00000  22.50000
5  1.27444  1.29864  46.00000  23.00000
5  1.27513  1.29954  47.00000  23.50000
5  1.27580  1.30042  48.00000  24.00000
5  1.27646  1.30127  49.00000  24.50000
5  1.27711  1.30211  50.00000  25.00000
5  1.27775  1.30294  51.00000  25.50000
5  1.27837  1.30375  52.00000  26.00000
5  1.27898  1.30454  53.00000  26.50000
5  1.27958  1.30532  54.00000  27.00000
5  1.28017  1.30608  55.00000  27.50000
5  1.28075  1.30683  56.00000  28.00000
5  1.28132  1.30757  57.00000  28.50000
5  1.28188  1.30829  58.00000  29.00000
5  1.28242  1.30900  59.00000  29.50000
5  1.28296  1.30970  60.00000  30.00000
5  1.28350  1.31039  61.00000  30.50000
5  1.28402  1.31107  62.00000  31.00000
5  1.28453  1.31173  63.00000  31.50000
5  1.28504  1.31239  64.00000  32.00000
5  1.28553  1.31303  65.00000  32.50000
5  1.28602  1.31367  66.00000  33.00000
5  1.28651  1.31430  67.00000  33.50000
5  1.28698  1.31491  68.00000  34.00000
5  1.28745  1.31552  69.00000  34.50000
5  1.28791  1.31612  70.00000  35.00000
5  1.28837  1.31671  71.00000  35.50000
5  1.28882  1.31729  72.00000  36.00000
5  1.28926  1.31787  73.00000  36.50000
5  1.28970  1.31843  74.00000  37.00000
5  1.29013  1.31899  75.00000  37.50000
5  1.29055  1.31954  76.00000  38.00000
5  1.29097  1.32009  77.00000  38.50000
5  1.29139  1.32062  78.00000  39.00000
5  1.29180  1.32115  79.00000  39.50000
5  1.29220  1.32168  80.00000  40.00000
5  1.29260  1.32219  81.00000  40.50000
5  1.29299  1.32270  82.00000  41.00000
5  1.29338  1.32321  83.00000  41.50000
5  1.29377  1.32371  84.00000  42.00000
5  1.29415  1.32420  85.00000  42.50000
5  1.29452  1.32469  86.00000  43.00000
5  1.29489  1.32517  87.00000  43.50000
5  1.29526  1.32564  88.00000  44.00000
5  1.29562  1.32612  89.00000  44.50000
5  1.29598  1.32658  90.00000  45.00000
5  1.29634  1.32704  91.00000  45.50000
5  1.29669  1.32750  92.00000  46.00000
5  1.29703  1.32795  93.00000  46.50000
5  1.29738  1.32839  94.00000  47.00000
5  1.29772  1.32883  95.00000  47.50000
5  1.29805  1.32927  96.00000  48.00000
5  1.29838  1.32970  97.00000  48.50000
5  1.29871  1.33013  98.00000  49.00000
5  1.29904  1.33055  99.00000  49.50000
5  1.29936  1.33097  100.00000  50.00000
