# Supplementary material for: Regional biaxial mechanical data of the mitral and tricuspid valve anterior leaflets
Source: Data Brief. 2019 May 22;24:103961. doi: 10.1016/j.dib.2019.103961 (PMC6545396; doi:10.1016/j.dib.2019.103961)
Supplement: Multimedia component 2 [file mmc2.zip › NewTextFiles/regional_data_MVAL118-F.txt]

0.500 
3.50 
1  1.04334  1.07960  0.00000  0.00000
1  1.07161  1.11211  1.00000  1.00000
1  1.09111  1.13942  2.00000  2.00000
1  1.10263  1.15575  3.00000  3.00000
1  1.11084  1.16745  4.00000  4.00000
1  1.11722  1.17656  5.00000  5.00000
1  1.12244  1.18403  6.00000  6.00000
1  1.12686  1.19035  7.00000  7.00000
1  1.13069  1.19584  8.00000  8.00000
1  1.13407  1.20069  9.00000  9.00000
1  1.13710  1.20503  10.00000  10.00000
1  1.13983  1.20896  11.00000  11.00000
1  1.14233  1.21255  12.00000  12.00000
1  1.14463  1.21585  13.00000  13.00000
1  1.14676  1.21891  14.00000  14.00000
1  1.14875  1.22176  15.00000  15.00000
1  1.15060  1.22443  16.00000  16.00000
1  1.15235  1.22693  17.00000  17.00000
1  1.15399  1.22930  18.00000  18.00000
1  1.15554  1.23153  19.00000  19.00000
1  1.15702  1.23365  20.00000  20.00000
1  1.15842  1.23567  21.00000  21.00000
1  1.15976  1.23760  22.00000  22.00000
1  1.16104  1.23943  23.00000  23.00000
1  1.16226  1.24120  24.00000  24.00000
1  1.16344  1.24289  25.00000  25.00000
1  1.16457  1.24451  26.00000  26.00000
1  1.16565  1.24607  27.00000  27.00000
1  1.16670  1.24758  28.00000  28.00000
1  1.16771  1.24903  29.00000  29.00000
1  1.16869  1.25043  30.00000  30.00000
1  1.16963  1.25179  31.00000  31.00000
1  1.17054  1.25311  32.00000  32.00000
1  1.17143  1.25438  33.00000  33.00000
1  1.17229  1.25562  34.00000  34.00000
1  1.17312  1.25682  35.00000  35.00000
1  1.17393  1.25799  36.00000  36.00000
1  1.17472  1.25912  37.00000  37.00000
1  1.17549  1.26023  38.00000  38.00000
1  1.17624  1.26130  39.00000  39.00000
1  1.17697  1.26235  40.00000  40.00000
1  1.17768  1.26338  41.00000  41.00000
1  1.17837  1.26437  42.00000  42.00000
1  1.17905  1.26535  43.00000  43.00000
1  1.17971  1.26630  44.00000  44.00000
1  1.18036  1.26723  45.00000  45.00000
1  1.18099  1.26814  46.00000  46.00000
1  1.18161  1.26904  47.00000  47.00000
1  1.18222  1.26991  48.00000  48.00000
1  1.18281  1.27076  49.00000  49.00000
1  1.18339  1.27160  50.00000  50.00000
1  1.18396  1.27242  51.00000  51.00000
1  1.18452  1.27323  52.00000  52.00000
1  1.18507  1.27402  53.00000  53.00000
1  1.18561  1.27479  54.00000  54.00000
1  1.18614  1.27555  55.00000  55.00000
1  1.18666  1.27630  56.00000  56.00000
1  1.18717  1.27703  57.00000  57.00000
1  1.18767  1.27775  58.00000  58.00000
1  1.18816  1.27846  59.00000  59.00000
1  1.18864  1.27916  60.00000  60.00000
1  1.18912  1.27985  61.00000  61.00000
1  1.18959  1.28052  62.00000  62.00000
1  1.19005  1.28118  63.00000  63.00000
1  1.19050  1.28184  64.00000  64.00000
1  1.19095  1.28248  65.00000  65.00000
1  1.19139  1.28311  66.00000  66.00000
1  1.19182  1.28374  67.00000  67.00000
1  1.19225  1.28435  68.00000  68.00000
1  1.19267  1.28496  69.00000  69.00000
1  1.19308  1.28555  70.00000  70.00000
1  1.19349  1.28614  71.00000  71.00000
1  1.19389  1.28672  72.00000  72.00000
1  1.19429  1.28729  73.00000  73.00000
1  1.19468  1.28786  74.00000  74.00000
1  1.19507  1.28841  75.00000  75.00000
1  1.19545  1.28896  76.00000  76.00000
1  1.19583  1.28951  77.00000  77.00000
1  1.19620  1.29004  78.00000  78.00000
1  1.19657  1.29057  79.00000  79.00000
1  1.19693  1.29109  80.00000  80.00000
1  1.19729  1.29161  81.00000  81.00000
1  1.19764  1.29211  82.00000  82.00000
1  1.19799  1.29262  83.00000  83.00000
1  1.19833  1.29311  84.00000  84.00000
1  1.19867  1.29361  85.00000  85.00000
1  1.19901  1.29409  86.00000  86.00000
1  1.19934  1.29457  87.00000  87.00000
1  1.19967  1.29504  88.00000  88.00000
1  1.20000  1.29551  89.00000  89.00000
1  1.20032  1.29598  90.00000  90.00000
1  1.20064  1.29643  91.00000  91.00000
1  1.20095  1.29689  92.00000  92.00000
1  1.20126  1.29734  93.00000  93.00000
1  1.20157  1.29778  94.00000  94.00000
1  1.20188  1.29822  95.00000  95.00000
1  1.20218  1.29865  96.00000  96.00000
1  1.20248  1.29908  97.00000  97.00000
1  1.20277  1.29951  98.00000  98.00000
1  1.20306  1.29993  99.00000  99.00000
1  1.20335  1.30035  100.00000  100.00000
2  1.04334  1.07960  0.00000  0.00000
2  1.06544  1.10894  0.75000  1.00000
2  1.08451  1.13702  1.50000  2.00000
2  1.09581  1.15402  2.25000  3.00000
2  1.10387  1.16624  3.00000  4.00000
2  1.11013  1.17579  3.75000  5.00000
2  1.11526  1.18363  4.50000  6.00000
2  1.11960  1.19029  5.25000  7.00000
2  1.12336  1.19606  6.00000  8.00000
2  1.12668  1.20117  6.75000  9.00000
2  1.12966  1.20574  7.50000  10.00000
2  1.13235  1.20988  8.25000  11.00000
2  1.13480  1.21366  9.00000  12.00000
2  1.13706  1.21715  9.75000  13.00000
2  1.13916  1.22038  10.50000  14.00000
2  1.14111  1.22338  11.25000  15.00000
2  1.14293  1.22620  12.00000  16.00000
2  1.14464  1.22884  12.75000  17.00000
2  1.14626  1.23134  13.50000  18.00000
2  1.14779  1.23370  14.25000  19.00000
2  1.14924  1.23594  15.00000  20.00000
2  1.15062  1.23807  15.75000  21.00000
2  1.15194  1.24010  16.50000  22.00000
2  1.15319  1.24204  17.25000  23.00000
2  1.15440  1.24390  18.00000  24.00000
2  1.15555  1.24569  18.75000  25.00000
2  1.15666  1.24740  19.50000  26.00000
2  1.15773  1.24906  20.25000  27.00000
2  1.15876  1.25065  21.00000  28.00000
2  1.15975  1.25218  21.75000  29.00000
2  1.16071  1.25367  22.50000  30.00000
2  1.16164  1.25510  23.25000  31.00000
2  1.16254  1.25649  24.00000  32.00000
2  1.16341  1.25784  24.75000  33.00000
2  1.16425  1.25914  25.50000  34.00000
2  1.16507  1.26041  26.25000  35.00000
2  1.16587  1.26165  27.00000  36.00000
2  1.16664  1.26285  27.75000  37.00000
2  1.16740  1.26401  28.50000  38.00000
2  1.16813  1.26515  29.25000  39.00000
2  1.16885  1.26626  30.00000  40.00000
2  1.16955  1.26734  30.75000  41.00000
2  1.17023  1.26840  31.50000  42.00000
2  1.17090  1.26943  32.25000  43.00000
2  1.17155  1.27044  33.00000  44.00000
2  1.17219  1.27142  33.75000  45.00000
2  1.17281  1.27239  34.50000  46.00000
2  1.17342  1.27333  35.25000  47.00000
2  1.17401  1.27425  36.00000  48.00000
2  1.17460  1.27515  36.75000  49.00000
2  1.17517  1.27604  37.50000  50.00000
2  1.17573  1.27691  38.25000  51.00000
2  1.17628  1.27776  39.00000  52.00000
2  1.17682  1.27859  39.75000  53.00000
2  1.17735  1.27941  40.50000  54.00000
2  1.17787  1.28022  41.25000  55.00000
2  1.17838  1.28101  42.00000  56.00000
2  1.17888  1.28178  42.75000  57.00000
2  1.17937  1.28255  43.50000  58.00000
2  1.17985  1.28330  44.25000  59.00000
2  1.18033  1.28403  45.00000  60.00000
2  1.18080  1.28476  45.75000  61.00000
2  1.18126  1.28547  46.50000  62.00000
2  1.18171  1.28617  47.25000  63.00000
2  1.18216  1.28686  48.00000  64.00000
2  1.18260  1.28754  48.75000  65.00000
2  1.18303  1.28821  49.50000  66.00000
2  1.18346  1.28887  50.25000  67.00000
2  1.18388  1.28952  51.00000  68.00000
2  1.18429  1.29016  51.75000  69.00000
2  1.18470  1.29079  52.50000  70.00000
2  1.18510  1.29142  53.25000  71.00000
2  1.18549  1.29203  54.00000  72.00000
2  1.18588  1.29263  54.75000  73.00000
2  1.18627  1.29323  55.50000  74.00000
2  1.18665  1.29382  56.25000  75.00000
2  1.18703  1.29440  57.00000  76.00000
2  1.18740  1.29497  57.75000  77.00000
2  1.18776  1.29554  58.50000  78.00000
2  1.18812  1.29610  59.25000  79.00000
2  1.18848  1.29665  60.00000  80.00000
2  1.18883  1.29720  60.75000  81.00000
2  1.18918  1.29773  61.50000  82.00000
2  1.18952  1.29827  62.25000  83.00000
2  1.18986  1.29879  63.00000  84.00000
2  1.19019  1.29931  63.75000  85.00000
2  1.19053  1.29982  64.50000  86.00000
2  1.19085  1.30033  65.25000  87.00000
2  1.19118  1.30083  66.00000  88.00000
2  1.19150  1.30133  66.75000  89.00000
2  1.19181  1.30182  67.50000  90.00000
2  1.19213  1.30230  68.25000  91.00000
2  1.19244  1.30278  69.00000  92.00000
2  1.19274  1.30326  69.75000  93.00000
2  1.19305  1.30373  70.50000  94.00000
2  1.19334  1.30419  71.25000  95.00000
2  1.19364  1.30465  72.00000  96.00000
2  1.19394  1.30511  72.75000  97.00000
2  1.19423  1.30556  73.50000  98.00000
2  1.19451  1.30600  74.25000  99.00000
2  1.19480  1.30644  75.00000  100.00000
3  1.04334  1.07960  0.00000  0.00000
3  1.07191  1.12888  1.00000  0.75000
3  1.09068  1.15391  2.00000  1.50000
3  1.10177  1.16873  3.00000  2.25000
3  1.10966  1.17930  4.00000  3.00000
3  1.11579  1.18752  5.00000  3.75000
3  1.12081  1.19425  6.00000  4.50000
3  1.12506  1.19994  7.00000  5.25000
3  1.12874  1.20488  8.00000  6.00000
3  1.13199  1.20924  9.00000  6.75000
3  1.13489  1.21314  10.00000  7.50000
3  1.13752  1.21667  11.00000  8.25000
3  1.13992  1.21989  12.00000  9.00000
3  1.14213  1.22285  13.00000  9.75000
3  1.14418  1.22560  14.00000  10.50000
3  1.14609  1.22816  15.00000  11.25000
3  1.14787  1.23055  16.00000  12.00000
3  1.14954  1.23280  17.00000  12.75000
3  1.15112  1.23492  18.00000  13.50000
3  1.15262  1.23693  19.00000  14.25000
3  1.15403  1.23883  20.00000  15.00000
3  1.15538  1.24064  21.00000  15.75000
3  1.15667  1.24236  22.00000  16.50000
3  1.15790  1.24401  23.00000  17.25000
3  1.15907  1.24559  24.00000  18.00000
3  1.16020  1.24711  25.00000  18.75000
3  1.16128  1.24856  26.00000  19.50000
3  1.16233  1.24996  27.00000  20.25000
3  1.16333  1.25131  28.00000  21.00000
3  1.16430  1.25262  29.00000  21.75000
3  1.16524  1.25388  30.00000  22.50000
3  1.16615  1.25509  31.00000  23.25000
3  1.16702  1.25627  32.00000  24.00000
3  1.16788  1.25741  33.00000  24.75000
3  1.16870  1.25852  34.00000  25.50000
3  1.16950  1.25960  35.00000  26.25000
3  1.17028  1.26065  36.00000  27.00000
3  1.17104  1.26166  37.00000  27.75000
3  1.17178  1.26265  38.00000  28.50000
3  1.17249  1.26362  39.00000  29.25000
3  1.17319  1.26456  40.00000  30.00000
3  1.17388  1.26547  41.00000  30.75000
3  1.17454  1.26637  42.00000  31.50000
3  1.17519  1.26724  43.00000  32.25000
3  1.17583  1.26810  44.00000  33.00000
3  1.17645  1.26893  45.00000  33.75000
3  1.17706  1.26975  46.00000  34.50000
3  1.17765  1.27055  47.00000  35.25000
3  1.17824  1.27133  48.00000  36.00000
3  1.17881  1.27209  49.00000  36.75000
3  1.17937  1.27285  50.00000  37.50000
3  1.17991  1.27358  51.00000  38.25000
3  1.18045  1.27430  52.00000  39.00000
3  1.18098  1.27501  53.00000  39.75000
3  1.18149  1.27570  54.00000  40.50000
3  1.18200  1.27639  55.00000  41.25000
3  1.18250  1.27706  56.00000  42.00000
3  1.18299  1.27771  57.00000  42.75000
3  1.18347  1.27836  58.00000  43.50000
3  1.18394  1.27899  59.00000  44.25000
3  1.18441  1.27962  60.00000  45.00000
3  1.18487  1.28023  61.00000  45.75000
3  1.18532  1.28084  62.00000  46.50000
3  1.18576  1.28143  63.00000  47.25000
3  1.18619  1.28202  64.00000  48.00000
3  1.18662  1.28259  65.00000  48.75000
3  1.18704  1.28316  66.00000  49.50000
3  1.18746  1.28372  67.00000  50.25000
3  1.18787  1.28427  68.00000  51.00000
3  1.18827  1.28481  69.00000  51.75000
3  1.18867  1.28535  70.00000  52.50000
3  1.18906  1.28587  71.00000  53.25000
3  1.18945  1.28639  72.00000  54.00000
3  1.18983  1.28690  73.00000  54.75000
3  1.19021  1.28741  74.00000  55.50000
3  1.19058  1.28791  75.00000  56.25000
3  1.19095  1.28840  76.00000  57.00000
3  1.19131  1.28889  77.00000  57.75000
3  1.19167  1.28937  78.00000  58.50000
3  1.19202  1.28984  79.00000  59.25000
3  1.19237  1.29031  80.00000  60.00000
3  1.19271  1.29077  81.00000  60.75000
3  1.19305  1.29122  82.00000  61.50000
3  1.19338  1.29167  83.00000  62.25000
3  1.19372  1.29212  84.00000  63.00000
3  1.19404  1.29256  85.00000  63.75000
3  1.19437  1.29299  86.00000  64.50000
3  1.19469  1.29342  87.00000  65.25000
3  1.19500  1.29385  88.00000  66.00000
3  1.19532  1.29427  89.00000  66.75000
3  1.19562  1.29468  90.00000  67.50000
3  1.19593  1.29509  91.00000  68.25000
3  1.19623  1.29550  92.00000  69.00000
3  1.19653  1.29590  93.00000  69.75000
3  1.19683  1.29630  94.00000  70.50000
3  1.19712  1.29669  95.00000  71.25000
3  1.19741  1.29708  96.00000  72.00000
3  1.19770  1.29747  97.00000  72.75000
3  1.19798  1.29785  98.00000  73.50000
3  1.19826  1.29822  99.00000  74.25000
3  1.19854  1.29860  100.00000  75.00000
4  1.04334  1.07960  0.00000  0.00000
4  1.05038  1.12038  0.50000  1.00000
4  1.06937  1.14792  1.00000  2.00000
4  1.08074  1.16437  1.50000  3.00000
4  1.08888  1.17615  2.00000  4.00000
4  1.09522  1.18532  2.50000  5.00000
4  1.10042  1.19284  3.00000  6.00000
4  1.10483  1.19921  3.50000  7.00000
4  1.10865  1.20474  4.00000  8.00000
4  1.11203  1.20961  4.50000  9.00000
4  1.11505  1.21398  5.00000  10.00000
4  1.11779  1.21794  5.50000  11.00000
4  1.12029  1.22155  6.00000  12.00000
4  1.12259  1.22487  6.50000  13.00000
4  1.12472  1.22795  7.00000  14.00000
4  1.12671  1.23082  7.50000  15.00000
4  1.12857  1.23350  8.00000  16.00000
4  1.13031  1.23602  8.50000  17.00000
4  1.13196  1.23840  9.00000  18.00000
4  1.13352  1.24065  9.50000  19.00000
4  1.13499  1.24279  10.00000  20.00000
4  1.13640  1.24482  10.50000  21.00000
4  1.13774  1.24675  11.00000  22.00000
4  1.13902  1.24860  11.50000  23.00000
4  1.14025  1.25038  12.00000  24.00000
4  1.14143  1.25208  12.50000  25.00000
4  1.14256  1.25371  13.00000  26.00000
4  1.14365  1.25528  13.50000  27.00000
4  1.14470  1.25680  14.00000  28.00000
4  1.14571  1.25826  14.50000  29.00000
4  1.14669  1.25967  15.00000  30.00000
4  1.14763  1.26104  15.50000  31.00000
4  1.14855  1.26236  16.00000  32.00000
4  1.14944  1.26365  16.50000  33.00000
4  1.15030  1.26489  17.00000  34.00000
4  1.15113  1.26610  17.50000  35.00000
4  1.15195  1.26727  18.00000  36.00000
4  1.15274  1.26841  18.50000  37.00000
4  1.15351  1.26953  19.00000  38.00000
4  1.15426  1.27061  19.50000  39.00000
4  1.15499  1.27166  20.00000  40.00000
4  1.15570  1.27269  20.50000  41.00000
4  1.15640  1.27370  21.00000  42.00000
4  1.15708  1.27468  21.50000  43.00000
4  1.15774  1.27564  22.00000  44.00000
4  1.15839  1.27658  22.50000  45.00000
4  1.15902  1.27749  23.00000  46.00000
4  1.15965  1.27839  23.50000  47.00000
4  1.16025  1.27927  24.00000  48.00000
4  1.16085  1.28013  24.50000  49.00000
4  1.16143  1.28097  25.00000  50.00000
4  1.16201  1.28180  25.50000  51.00000
4  1.16257  1.28261  26.00000  52.00000
4  1.16312  1.28340  26.50000  53.00000
4  1.16366  1.28418  27.00000  54.00000
4  1.16419  1.28495  27.50000  55.00000
4  1.16471  1.28570  28.00000  56.00000
4  1.16522  1.28644  28.50000  57.00000
4  1.16572  1.28716  29.00000  58.00000
4  1.16621  1.28787  29.50000  59.00000
4  1.16670  1.28858  30.00000  60.00000
4  1.16718  1.28927  30.50000  61.00000
4  1.16765  1.28994  31.00000  62.00000
4  1.16811  1.29061  31.50000  63.00000
4  1.16856  1.29127  32.00000  64.00000
4  1.16901  1.29192  32.50000  65.00000
4  1.16945  1.29255  33.00000  66.00000
4  1.16989  1.29318  33.50000  67.00000
4  1.17032  1.29380  34.00000  68.00000
4  1.17074  1.29441  34.50000  69.00000
4  1.17115  1.29501  35.00000  70.00000
4  1.17156  1.29560  35.50000  71.00000
4  1.17197  1.29618  36.00000  72.00000
4  1.17237  1.29676  36.50000  73.00000
4  1.17276  1.29733  37.00000  74.00000
4  1.17315  1.29789  37.50000  75.00000
4  1.17353  1.29844  38.00000  76.00000
4  1.17391  1.29898  38.50000  77.00000
4  1.17428  1.29952  39.00000  78.00000
4  1.17465  1.30005  39.50000  79.00000
4  1.17501  1.30058  40.00000  80.00000
4  1.17537  1.30110  40.50000  81.00000
4  1.17573  1.30161  41.00000  82.00000
4  1.17608  1.30212  41.50000  83.00000
4  1.17642  1.30262  42.00000  84.00000
4  1.17676  1.30311  42.50000  85.00000
4  1.17710  1.30360  43.00000  86.00000
4  1.17744  1.30408  43.50000  87.00000
4  1.17777  1.30456  44.00000  88.00000
4  1.17809  1.30503  44.50000  89.00000
4  1.17842  1.30550  45.00000  90.00000
4  1.17874  1.30596  45.50000  91.00000
4  1.17905  1.30641  46.00000  92.00000
4  1.17936  1.30686  46.50000  93.00000
4  1.17967  1.30731  47.00000  94.00000
4  1.17998  1.30775  47.50000  95.00000
4  1.18028  1.30819  48.00000  96.00000
4  1.18058  1.30862  48.50000  97.00000
4  1.18088  1.30905  49.00000  98.00000
4  1.18117  1.30947  49.50000  99.00000
4  1.18146  1.30989  50.00000  100.00000
5  1.04334  1.07960  0.00000  0.00000
5  1.07253  1.12582  1.00000  0.50000
5  1.09069  1.14896  2.00000  1.00000
5  1.10140  1.16265  3.00000  1.50000
5  1.10903  1.17240  4.00000  2.00000
5  1.11495  1.17998  5.00000  2.50000
5  1.11979  1.18618  6.00000  3.00000
5  1.12389  1.19143  7.00000  3.50000
5  1.12745  1.19598  8.00000  4.00000
5  1.13058  1.20000  9.00000  4.50000
5  1.13338  1.20359  10.00000  5.00000
5  1.13592  1.20684  11.00000  5.50000
5  1.13824  1.20981  12.00000  6.00000
5  1.14037  1.21255  13.00000  6.50000
5  1.14235  1.21508  14.00000  7.00000
5  1.14419  1.21743  15.00000  7.50000
5  1.14591  1.21964  16.00000  8.00000
5  1.14752  1.22171  17.00000  8.50000
5  1.14905  1.22366  18.00000  9.00000
5  1.15049  1.22551  19.00000  9.50000
5  1.15185  1.22726  20.00000  10.00000
5  1.15315  1.22893  21.00000  10.50000
5  1.15440  1.23052  22.00000  11.00000
5  1.15558  1.23204  23.00000  11.50000
5  1.15672  1.23350  24.00000  12.00000
5  1.15780  1.23489  25.00000  12.50000
5  1.15885  1.23623  26.00000  13.00000
5  1.15986  1.23752  27.00000  13.50000
5  1.16083  1.23877  28.00000  14.00000
5  1.16176  1.23997  29.00000  14.50000
5  1.16267  1.24113  30.00000  15.00000
5  1.16354  1.24225  31.00000  15.50000
5  1.16439  1.24333  32.00000  16.00000
5  1.16521  1.24439  33.00000  16.50000
5  1.16601  1.24541  34.00000  17.00000
5  1.16678  1.24640  35.00000  17.50000
5  1.16753  1.24736  36.00000  18.00000
5  1.16826  1.24830  37.00000  18.50000
5  1.16897  1.24921  38.00000  19.00000
5  1.16967  1.25010  39.00000  19.50000
5  1.17034  1.25097  40.00000  20.00000
5  1.17100  1.25181  41.00000  20.50000
5  1.17164  1.25264  42.00000  21.00000
5  1.17227  1.25344  43.00000  21.50000
5  1.17288  1.25423  44.00000  22.00000
5  1.17348  1.25500  45.00000  22.50000
5  1.17407  1.25575  46.00000  23.00000
5  1.17464  1.25648  47.00000  23.50000
5  1.17520  1.25720  48.00000  24.00000
5  1.17575  1.25791  49.00000  24.50000
5  1.17629  1.25860  50.00000  25.00000
5  1.17682  1.25928  51.00000  25.50000
5  1.17734  1.25994  52.00000  26.00000
5  1.17785  1.26060  53.00000  26.50000
5  1.17835  1.26124  54.00000  27.00000
5  1.17884  1.26186  55.00000  27.50000
5  1.17932  1.26248  56.00000  28.00000
5  1.17979  1.26309  57.00000  28.50000
5  1.18025  1.26368  58.00000  29.00000
5  1.18071  1.26427  59.00000  29.50000
5  1.18116  1.26484  60.00000  30.00000
5  1.18160  1.26541  61.00000  30.50000
5  1.18203  1.26596  62.00000  31.00000
5  1.18246  1.26651  63.00000  31.50000
5  1.18288  1.26705  64.00000  32.00000
5  1.18329  1.26758  65.00000  32.50000
5  1.18370  1.26810  66.00000  33.00000
5  1.18410  1.26862  67.00000  33.50000
5  1.18450  1.26912  68.00000  34.00000
5  1.18489  1.26962  69.00000  34.50000
5  1.18527  1.27012  70.00000  35.00000
5  1.18565  1.27060  71.00000  35.50000
5  1.18602  1.27108  72.00000  36.00000
5  1.18639  1.27155  73.00000  36.50000
5  1.18676  1.27202  74.00000  37.00000
5  1.18711  1.27248  75.00000  37.50000
5  1.18747  1.27293  76.00000  38.00000
5  1.18782  1.27338  77.00000  38.50000
5  1.18816  1.27382  78.00000  39.00000
5  1.18850  1.27426  79.00000  39.50000
5  1.18884  1.27469  80.00000  40.00000
5  1.18917  1.27511  81.00000  40.50000
5  1.18949  1.27553  82.00000  41.00000
5  1.18982  1.27595  83.00000  41.50000
5  1.19014  1.27636  84.00000  42.00000
5  1.19045  1.27676  85.00000  42.50000
5  1.19077  1.27716  86.00000  43.00000
5  1.19107  1.27756  87.00000  43.50000
5  1.19138  1.27795  88.00000  44.00000
5  1.19168  1.27833  89.00000  44.50000
5  1.19198  1.27872  90.00000  45.00000
5  1.19227  1.27910  91.00000  45.50000
5  1.19257  1.27947  92.00000  46.00000
5  1.19285  1.27984  93.00000  46.50000
5  1.19314  1.28021  94.00000  47.00000
5  1.19342  1.28057  95.00000  47.50000
5  1.19370  1.28093  96.00000  48.00000
5  1.19398  1.28128  97.00000  48.50000
5  1.19425  1.28163  98.00000  49.00000
5  1.19452  1.28198  99.00000  49.50000
5  1.19479  1.28232  100.00000  50.00000
