# Supplementary material for: Regional biaxial mechanical data of the mitral and tricuspid valve anterior leaflets
Source: Data Brief. 2019 May 22;24:103961. doi: 10.1016/j.dib.2019.103961 (PMC6545396; doi:10.1016/j.dib.2019.103961)
Supplement: Multimedia component 2 [file mmc2.zip › NewTextFiles/regional_data_MVAL119-A.txt]

0.750 
4.00 
1  1.00576  1.03889  0.00000  0.00000
1  1.06717  1.13001  1.00000  1.00000
1  1.08557  1.15794  2.00000  2.00000
1  1.09636  1.17437  3.00000  3.00000
1  1.10403  1.18606  4.00000  4.00000
1  1.10997  1.19513  5.00000  5.00000
1  1.11483  1.20255  6.00000  6.00000
1  1.11894  1.20882  7.00000  7.00000
1  1.12250  1.21426  8.00000  8.00000
1  1.12564  1.21906  9.00000  9.00000
1  1.12845  1.22335  10.00000  10.00000
1  1.13100  1.22723  11.00000  11.00000
1  1.13332  1.23078  12.00000  12.00000
1  1.13545  1.23404  13.00000  13.00000
1  1.13743  1.23706  14.00000  14.00000
1  1.13927  1.23987  15.00000  15.00000
1  1.14099  1.24250  16.00000  16.00000
1  1.14261  1.24498  17.00000  17.00000
1  1.14413  1.24731  18.00000  18.00000
1  1.14558  1.24951  19.00000  19.00000
1  1.14694  1.25160  20.00000  20.00000
1  1.14825  1.25359  21.00000  21.00000
1  1.14949  1.25549  22.00000  22.00000
1  1.15067  1.25730  23.00000  23.00000
1  1.15181  1.25904  24.00000  24.00000
1  1.15290  1.26070  25.00000  25.00000
1  1.15394  1.26230  26.00000  26.00000
1  1.15495  1.26384  27.00000  27.00000
1  1.15592  1.26533  28.00000  28.00000
1  1.15686  1.26676  29.00000  29.00000
1  1.15776  1.26814  30.00000  30.00000
1  1.15864  1.26948  31.00000  31.00000
1  1.15949  1.27077  32.00000  32.00000
1  1.16031  1.27203  33.00000  33.00000
1  1.16110  1.27325  34.00000  34.00000
1  1.16188  1.27443  35.00000  35.00000
1  1.16263  1.27558  36.00000  36.00000
1  1.16336  1.27670  37.00000  37.00000
1  1.16407  1.27778  38.00000  38.00000
1  1.16476  1.27884  39.00000  39.00000
1  1.16544  1.27988  40.00000  40.00000
1  1.16610  1.28088  41.00000  41.00000
1  1.16674  1.28187  42.00000  42.00000
1  1.16737  1.28283  43.00000  43.00000
1  1.16798  1.28377  44.00000  44.00000
1  1.16858  1.28468  45.00000  45.00000
1  1.16917  1.28558  46.00000  46.00000
1  1.16974  1.28646  47.00000  47.00000
1  1.17031  1.28732  48.00000  48.00000
1  1.17086  1.28816  49.00000  49.00000
1  1.17140  1.28898  50.00000  50.00000
1  1.17192  1.28979  51.00000  51.00000
1  1.17244  1.29058  52.00000  52.00000
1  1.17295  1.29136  53.00000  53.00000
1  1.17345  1.29212  54.00000  54.00000
1  1.17394  1.29287  55.00000  55.00000
1  1.17442  1.29361  56.00000  56.00000
1  1.17489  1.29433  57.00000  57.00000
1  1.17536  1.29504  58.00000  58.00000
1  1.17581  1.29574  59.00000  59.00000
1  1.17626  1.29642  60.00000  60.00000
1  1.17670  1.29710  61.00000  61.00000
1  1.17714  1.29776  62.00000  62.00000
1  1.17756  1.29841  63.00000  63.00000
1  1.17798  1.29905  64.00000  64.00000
1  1.17840  1.29969  65.00000  65.00000
1  1.17880  1.30031  66.00000  66.00000
1  1.17921  1.30092  67.00000  67.00000
1  1.17960  1.30153  68.00000  68.00000
1  1.17999  1.30212  69.00000  69.00000
1  1.18038  1.30271  70.00000  70.00000
1  1.18075  1.30329  71.00000  71.00000
1  1.18113  1.30386  72.00000  72.00000
1  1.18150  1.30442  73.00000  73.00000
1  1.18186  1.30498  74.00000  74.00000
1  1.18222  1.30553  75.00000  75.00000
1  1.18257  1.30607  76.00000  76.00000
1  1.18292  1.30660  77.00000  77.00000
1  1.18326  1.30713  78.00000  78.00000
1  1.18360  1.30765  79.00000  79.00000
1  1.18394  1.30816  80.00000  80.00000
1  1.18427  1.30867  81.00000  81.00000
1  1.18460  1.30917  82.00000  82.00000
1  1.18492  1.30966  83.00000  83.00000
1  1.18524  1.31015  84.00000  84.00000
1  1.18556  1.31063  85.00000  85.00000
1  1.18587  1.31111  86.00000  86.00000
1  1.18618  1.31158  87.00000  87.00000
1  1.18648  1.31205  88.00000  88.00000
1  1.18678  1.31251  89.00000  89.00000
1  1.18708  1.31297  90.00000  90.00000
1  1.18738  1.31342  91.00000  91.00000
1  1.18767  1.31386  92.00000  92.00000
1  1.18796  1.31431  93.00000  93.00000
1  1.18824  1.31474  94.00000  94.00000
1  1.18853  1.31517  95.00000  95.00000
1  1.18880  1.31560  96.00000  96.00000
1  1.18908  1.31602  97.00000  97.00000
1  1.18936  1.31644  98.00000  98.00000
1  1.18963  1.31686  99.00000  99.00000
1  1.18989  1.31727  100.00000  100.00000
2  1.00576  1.03889  0.00000  0.00000
2  1.04181  1.12752  0.75000  1.00000
2  1.06209  1.15588  1.50000  2.00000
2  1.07405  1.17257  2.25000  3.00000
2  1.08257  1.18444  3.00000  4.00000
2  1.08919  1.19366  3.75000  5.00000
2  1.09461  1.20120  4.50000  6.00000
2  1.09919  1.20757  5.25000  7.00000
2  1.10317  1.21310  6.00000  8.00000
2  1.10667  1.21797  6.75000  9.00000
2  1.10981  1.22234  7.50000  10.00000
2  1.11265  1.22628  8.25000  11.00000
2  1.11524  1.22989  9.00000  12.00000
2  1.11763  1.23320  9.75000  13.00000
2  1.11983  1.23627  10.50000  14.00000
2  1.12189  1.23913  11.25000  15.00000
2  1.12381  1.24181  12.00000  16.00000
2  1.12562  1.24432  12.75000  17.00000
2  1.12733  1.24669  13.50000  18.00000
2  1.12894  1.24893  14.25000  19.00000
2  1.13047  1.25105  15.00000  20.00000
2  1.13192  1.25308  15.75000  21.00000
2  1.13331  1.25500  16.50000  22.00000
2  1.13464  1.25685  17.25000  23.00000
2  1.13591  1.25861  18.00000  24.00000
2  1.13712  1.26030  18.75000  25.00000
2  1.13829  1.26193  19.50000  26.00000
2  1.13942  1.26349  20.25000  27.00000
2  1.14051  1.26500  21.00000  28.00000
2  1.14155  1.26646  21.75000  29.00000
2  1.14256  1.26786  22.50000  30.00000
2  1.14354  1.26922  23.25000  31.00000
2  1.14449  1.27054  24.00000  32.00000
2  1.14541  1.27181  24.75000  33.00000
2  1.14630  1.27305  25.50000  34.00000
2  1.14716  1.27425  26.25000  35.00000
2  1.14800  1.27542  27.00000  36.00000
2  1.14882  1.27656  27.75000  37.00000
2  1.14962  1.27766  28.50000  38.00000
2  1.15039  1.27874  29.25000  39.00000
2  1.15115  1.27979  30.00000  40.00000
2  1.15189  1.28082  30.75000  41.00000
2  1.15261  1.28181  31.50000  42.00000
2  1.15331  1.28279  32.25000  43.00000
2  1.15399  1.28374  33.00000  44.00000
2  1.15466  1.28468  33.75000  45.00000
2  1.15532  1.28559  34.50000  46.00000
2  1.15596  1.28648  35.25000  47.00000
2  1.15659  1.28735  36.00000  48.00000
2  1.15721  1.28821  36.75000  49.00000
2  1.15781  1.28905  37.50000  50.00000
2  1.15840  1.28987  38.25000  51.00000
2  1.15898  1.29067  39.00000  52.00000
2  1.15955  1.29146  39.75000  53.00000
2  1.16011  1.29224  40.50000  54.00000
2  1.16065  1.29300  41.25000  55.00000
2  1.16119  1.29375  42.00000  56.00000
2  1.16172  1.29448  42.75000  57.00000
2  1.16224  1.29520  43.50000  58.00000
2  1.16275  1.29591  44.25000  59.00000
2  1.16325  1.29661  45.00000  60.00000
2  1.16375  1.29729  45.75000  61.00000
2  1.16423  1.29797  46.50000  62.00000
2  1.16471  1.29863  47.25000  63.00000
2  1.16518  1.29928  48.00000  64.00000
2  1.16564  1.29993  48.75000  65.00000
2  1.16610  1.30056  49.50000  66.00000
2  1.16655  1.30118  50.25000  67.00000
2  1.16699  1.30180  51.00000  68.00000
2  1.16742  1.30240  51.75000  69.00000
2  1.16785  1.30300  52.50000  70.00000
2  1.16828  1.30359  53.25000  71.00000
2  1.16869  1.30417  54.00000  72.00000
2  1.16911  1.30474  54.75000  73.00000
2  1.16951  1.30531  55.50000  74.00000
2  1.16991  1.30586  56.25000  75.00000
2  1.17031  1.30641  57.00000  76.00000
2  1.17070  1.30695  57.75000  77.00000
2  1.17108  1.30749  58.50000  78.00000
2  1.17146  1.30802  59.25000  79.00000
2  1.17184  1.30854  60.00000  80.00000
2  1.17221  1.30905  60.75000  81.00000
2  1.17258  1.30956  61.50000  82.00000
2  1.17294  1.31007  62.25000  83.00000
2  1.17330  1.31056  63.00000  84.00000
2  1.17365  1.31105  63.75000  85.00000
2  1.17400  1.31154  64.50000  86.00000
2  1.17434  1.31202  65.25000  87.00000
2  1.17469  1.31249  66.00000  88.00000
2  1.17502  1.31296  66.75000  89.00000
2  1.17536  1.31342  67.50000  90.00000
2  1.17569  1.31388  68.25000  91.00000
2  1.17601  1.31434  69.00000  92.00000
2  1.17634  1.31478  69.75000  93.00000
2  1.17666  1.31523  70.50000  94.00000
2  1.17697  1.31567  71.25000  95.00000
2  1.17728  1.31610  72.00000  96.00000
2  1.17759  1.31653  72.75000  97.00000
2  1.17790  1.31696  73.50000  98.00000
2  1.17820  1.31738  74.25000  99.00000
2  1.17850  1.31779  75.00000  100.00000
3  1.00576  1.03889  0.00000  0.00000
3  1.07863  1.12556  1.00000  0.75000
3  1.09513  1.15444  2.00000  1.50000
3  1.10479  1.17146  3.00000  2.25000
3  1.11164  1.18357  4.00000  3.00000
3  1.11696  1.19299  5.00000  3.75000
3  1.12131  1.20069  6.00000  4.50000
3  1.12498  1.20720  7.00000  5.25000
3  1.12817  1.21284  8.00000  6.00000
3  1.13098  1.21783  9.00000  6.75000
3  1.13349  1.22228  10.00000  7.50000
3  1.13576  1.22632  11.00000  8.25000
3  1.13784  1.23000  12.00000  9.00000
3  1.13974  1.23339  13.00000  9.75000
3  1.14151  1.23653  14.00000  10.50000
3  1.14316  1.23945  15.00000  11.25000
3  1.14470  1.24218  16.00000  12.00000
3  1.14614  1.24475  17.00000  12.75000
3  1.14750  1.24717  18.00000  13.50000
3  1.14879  1.24946  19.00000  14.25000
3  1.15002  1.25163  20.00000  15.00000
3  1.15118  1.25370  21.00000  15.75000
3  1.15229  1.25567  22.00000  16.50000
3  1.15335  1.25756  23.00000  17.25000
3  1.15436  1.25936  24.00000  18.00000
3  1.15534  1.26109  25.00000  18.75000
3  1.15627  1.26275  26.00000  19.50000
3  1.15717  1.26435  27.00000  20.25000
3  1.15804  1.26589  28.00000  21.00000
3  1.15888  1.26738  29.00000  21.75000
3  1.15969  1.26882  30.00000  22.50000
3  1.16047  1.27021  31.00000  23.25000
3  1.16123  1.27155  32.00000  24.00000
3  1.16196  1.27286  33.00000  24.75000
3  1.16267  1.27412  34.00000  25.50000
3  1.16336  1.27535  35.00000  26.25000
3  1.16403  1.27655  36.00000  27.00000
3  1.16469  1.27771  37.00000  27.75000
3  1.16532  1.27884  38.00000  28.50000
3  1.16594  1.27994  39.00000  29.25000
3  1.16655  1.28101  40.00000  30.00000
3  1.16714  1.28206  41.00000  30.75000
3  1.16771  1.28308  42.00000  31.50000
3  1.16827  1.28408  43.00000  32.25000
3  1.16882  1.28505  44.00000  33.00000
3  1.16936  1.28601  45.00000  33.75000
3  1.16988  1.28694  46.00000  34.50000
3  1.17039  1.28785  47.00000  35.25000
3  1.17089  1.28874  48.00000  36.00000
3  1.17139  1.28962  49.00000  36.75000
3  1.17187  1.29047  50.00000  37.50000
3  1.17234  1.29131  51.00000  38.25000
3  1.17280  1.29214  52.00000  39.00000
3  1.17326  1.29294  53.00000  39.75000
3  1.17370  1.29374  54.00000  40.50000
3  1.17414  1.29451  55.00000  41.25000
3  1.17457  1.29528  56.00000  42.00000
3  1.17499  1.29603  57.00000  42.75000
3  1.17541  1.29677  58.00000  43.50000
3  1.17582  1.29749  59.00000  44.25000
3  1.17622  1.29820  60.00000  45.00000
3  1.17661  1.29890  61.00000  45.75000
3  1.17700  1.29959  62.00000  46.50000
3  1.17738  1.30027  63.00000  47.25000
3  1.17776  1.30094  64.00000  48.00000
3  1.17813  1.30160  65.00000  48.75000
3  1.17849  1.30224  66.00000  49.50000
3  1.17885  1.30288  67.00000  50.25000
3  1.17920  1.30351  68.00000  51.00000
3  1.17955  1.30413  69.00000  51.75000
3  1.17989  1.30474  70.00000  52.50000
3  1.18023  1.30534  71.00000  53.25000
3  1.18056  1.30593  72.00000  54.00000
3  1.18089  1.30652  73.00000  54.75000
3  1.18122  1.30710  74.00000  55.50000
3  1.18154  1.30767  75.00000  56.25000
3  1.18185  1.30823  76.00000  57.00000
3  1.18217  1.30878  77.00000  57.75000
3  1.18247  1.30933  78.00000  58.50000
3  1.18278  1.30987  79.00000  59.25000
3  1.18308  1.31040  80.00000  60.00000
3  1.18337  1.31093  81.00000  60.75000
3  1.18367  1.31145  82.00000  61.50000
3  1.18396  1.31196  83.00000  62.25000
3  1.18424  1.31247  84.00000  63.00000
3  1.18452  1.31297  85.00000  63.75000
3  1.18480  1.31347  86.00000  64.50000
3  1.18508  1.31396  87.00000  65.25000
3  1.18535  1.31444  88.00000  66.00000
3  1.18562  1.31492  89.00000  66.75000
3  1.18589  1.31540  90.00000  67.50000
3  1.18615  1.31587  91.00000  68.25000
3  1.18641  1.31633  92.00000  69.00000
3  1.18667  1.31679  93.00000  69.75000
3  1.18692  1.31724  94.00000  70.50000
3  1.18718  1.31769  95.00000  71.25000
3  1.18743  1.31813  96.00000  72.00000
3  1.18767  1.31857  97.00000  72.75000
3  1.18792  1.31901  98.00000  73.50000
3  1.18816  1.31944  99.00000  74.25000
3  1.18840  1.31987  100.00000  75.00000
4  1.00576  1.03889  0.00000  0.00000
4  1.02029  1.12300  0.50000  1.00000
4  1.04245  1.15154  1.00000  2.00000
4  1.05575  1.16834  1.50000  3.00000
4  1.06529  1.18030  2.00000  4.00000
4  1.07273  1.18958  2.50000  5.00000
4  1.07883  1.19717  3.00000  6.00000
4  1.08400  1.20360  3.50000  7.00000
4  1.08848  1.20916  4.00000  8.00000
4  1.09245  1.21408  4.50000  9.00000
4  1.09599  1.21847  5.00000  10.00000
4  1.09921  1.22245  5.50000  11.00000
4  1.10214  1.22608  6.00000  12.00000
4  1.10485  1.22942  6.50000  13.00000
4  1.10735  1.23251  7.00000  14.00000
4  1.10968  1.23539  7.50000  15.00000
4  1.11186  1.23809  8.00000  16.00000
4  1.11391  1.24062  8.50000  17.00000
4  1.11584  1.24301  9.00000  18.00000
4  1.11767  1.24526  9.50000  19.00000
4  1.11941  1.24741  10.00000  20.00000
4  1.12106  1.24944  10.50000  21.00000
4  1.12264  1.25139  11.00000  22.00000
4  1.12414  1.25324  11.50000  23.00000
4  1.12558  1.25502  12.00000  24.00000
4  1.12697  1.25673  12.50000  25.00000
4  1.12829  1.25836  13.00000  26.00000
4  1.12957  1.25994  13.50000  27.00000
4  1.13081  1.26146  14.00000  28.00000
4  1.13199  1.26293  14.50000  29.00000
4  1.13314  1.26434  15.00000  30.00000
4  1.13425  1.26571  15.50000  31.00000
4  1.13533  1.26704  16.00000  32.00000
4  1.13637  1.26832  16.50000  33.00000
4  1.13739  1.26957  17.00000  34.00000
4  1.13837  1.27078  17.50000  35.00000
4  1.13932  1.27196  18.00000  36.00000
4  1.14025  1.27310  18.50000  37.00000
4  1.14116  1.27422  19.00000  38.00000
4  1.14204  1.27530  19.50000  39.00000
4  1.14290  1.27636  20.00000  40.00000
4  1.14374  1.27739  20.50000  41.00000
4  1.14455  1.27840  21.00000  42.00000
4  1.14535  1.27938  21.50000  43.00000
4  1.14613  1.28035  22.00000  44.00000
4  1.14689  1.28128  22.50000  45.00000
4  1.14764  1.28220  23.00000  46.00000
4  1.14837  1.28310  23.50000  47.00000
4  1.14908  1.28398  24.00000  48.00000
4  1.14978  1.28484  24.50000  49.00000
4  1.15047  1.28569  25.00000  50.00000
4  1.15114  1.28651  25.50000  51.00000
4  1.15180  1.28733  26.00000  52.00000
4  1.15245  1.28812  26.50000  53.00000
4  1.15308  1.28890  27.00000  54.00000
4  1.15370  1.28967  27.50000  55.00000
4  1.15431  1.29042  28.00000  56.00000
4  1.15492  1.29116  28.50000  57.00000
4  1.15551  1.29189  29.00000  58.00000
4  1.15609  1.29260  29.50000  59.00000
4  1.15666  1.29331  30.00000  60.00000
4  1.15722  1.29400  30.50000  61.00000
4  1.15777  1.29468  31.00000  62.00000
4  1.15831  1.29535  31.50000  63.00000
4  1.15885  1.29600  32.00000  64.00000
4  1.15937  1.29665  32.50000  65.00000
4  1.15989  1.29729  33.00000  66.00000
4  1.16040  1.29792  33.50000  67.00000
4  1.16091  1.29854  34.00000  68.00000
4  1.16140  1.29915  34.50000  69.00000
4  1.16189  1.29975  35.00000  70.00000
4  1.16237  1.30034  35.50000  71.00000
4  1.16285  1.30093  36.00000  72.00000
4  1.16331  1.30150  36.50000  73.00000
4  1.16378  1.30207  37.00000  74.00000
4  1.16423  1.30263  37.50000  75.00000
4  1.16468  1.30319  38.00000  76.00000
4  1.16513  1.30373  38.50000  77.00000
4  1.16556  1.30427  39.00000  78.00000
4  1.16600  1.30481  39.50000  79.00000
4  1.16642  1.30533  40.00000  80.00000
4  1.16685  1.30585  40.50000  81.00000
4  1.16726  1.30636  41.00000  82.00000
4  1.16767  1.30687  41.50000  83.00000
4  1.16808  1.30737  42.00000  84.00000
4  1.16848  1.30786  42.50000  85.00000
4  1.16888  1.30835  43.00000  86.00000
4  1.16927  1.30884  43.50000  87.00000
4  1.16966  1.30931  44.00000  88.00000
4  1.17004  1.30979  44.50000  89.00000
4  1.17042  1.31025  45.00000  90.00000
4  1.17080  1.31072  45.50000  91.00000
4  1.17117  1.31117  46.00000  92.00000
4  1.17154  1.31162  46.50000  93.00000
4  1.17190  1.31207  47.00000  94.00000
4  1.17226  1.31251  47.50000  95.00000
4  1.17262  1.31295  48.00000  96.00000
4  1.17297  1.31338  48.50000  97.00000
4  1.17332  1.31381  49.00000  98.00000
4  1.17366  1.31424  49.50000  99.00000
4  1.17400  1.31466  50.00000  100.00000
5  1.00576  1.03889  0.00000  0.00000
5  1.08435  1.10417  1.00000  0.50000
5  1.09907  1.13514  2.00000  1.00000
5  1.10768  1.15351  3.00000  1.50000
5  1.11380  1.16662  4.00000  2.00000
5  1.11854  1.17682  5.00000  2.50000
5  1.12241  1.18517  6.00000  3.00000
5  1.12569  1.19224  7.00000  3.50000
5  1.12852  1.19837  8.00000  4.00000
5  1.13103  1.20378  9.00000  4.50000
5  1.13327  1.20863  10.00000  5.00000
5  1.13529  1.21301  11.00000  5.50000
5  1.13714  1.21701  12.00000  6.00000
5  1.13884  1.22070  13.00000  6.50000
5  1.14042  1.22411  14.00000  7.00000
5  1.14188  1.22728  15.00000  7.50000
5  1.14325  1.23026  16.00000  8.00000
5  1.14454  1.23305  17.00000  8.50000
5  1.14576  1.23568  18.00000  9.00000
5  1.14691  1.23817  19.00000  9.50000
5  1.14800  1.24054  20.00000  10.00000
5  1.14903  1.24279  21.00000  10.50000
5  1.15002  1.24493  22.00000  11.00000
5  1.15097  1.24698  23.00000  11.50000
5  1.15187  1.24894  24.00000  12.00000
5  1.15274  1.25082  25.00000  12.50000
5  1.15357  1.25263  26.00000  13.00000
5  1.15437  1.25437  27.00000  13.50000
5  1.15515  1.25605  28.00000  14.00000
5  1.15589  1.25767  29.00000  14.50000
5  1.15661  1.25923  30.00000  15.00000
5  1.15731  1.26075  31.00000  15.50000
5  1.15798  1.26221  32.00000  16.00000
5  1.15864  1.26363  33.00000  16.50000
5  1.15927  1.26501  34.00000  17.00000
5  1.15989  1.26634  35.00000  17.50000
5  1.16049  1.26764  36.00000  18.00000
5  1.16107  1.26891  37.00000  18.50000
5  1.16163  1.27014  38.00000  19.00000
5  1.16219  1.27134  39.00000  19.50000
5  1.16272  1.27250  40.00000  20.00000
5  1.16325  1.27364  41.00000  20.50000
5  1.16376  1.27476  42.00000  21.00000
5  1.16426  1.27584  43.00000  21.50000
5  1.16475  1.27690  44.00000  22.00000
5  1.16523  1.27794  45.00000  22.50000
5  1.16569  1.27895  46.00000  23.00000
5  1.16615  1.27995  47.00000  23.50000
5  1.16660  1.28092  48.00000  24.00000
5  1.16704  1.28187  49.00000  24.50000
5  1.16747  1.28280  50.00000  25.00000
5  1.16789  1.28372  51.00000  25.50000
5  1.16830  1.28461  52.00000  26.00000
5  1.16870  1.28549  53.00000  26.50000
5  1.16910  1.28635  54.00000  27.00000
5  1.16949  1.28720  55.00000  27.50000
5  1.16988  1.28803  56.00000  28.00000
5  1.17025  1.28885  57.00000  28.50000
5  1.17062  1.28965  58.00000  29.00000
5  1.17098  1.29044  59.00000  29.50000
5  1.17134  1.29122  60.00000  30.00000
5  1.17169  1.29198  61.00000  30.50000
5  1.17204  1.29273  62.00000  31.00000
5  1.17238  1.29347  63.00000  31.50000
5  1.17271  1.29420  64.00000  32.00000
5  1.17304  1.29491  65.00000  32.50000
5  1.17337  1.29562  66.00000  33.00000
5  1.17369  1.29631  67.00000  33.50000
5  1.17400  1.29699  68.00000  34.00000
5  1.17431  1.29767  69.00000  34.50000
5  1.17462  1.29833  70.00000  35.00000
5  1.17492  1.29899  71.00000  35.50000
5  1.17522  1.29963  72.00000  36.00000
5  1.17551  1.30027  73.00000  36.50000
5  1.17580  1.30090  74.00000  37.00000
5  1.17608  1.30152  75.00000  37.50000
5  1.17636  1.30213  76.00000  38.00000
5  1.17664  1.30273  77.00000  38.50000
5  1.17692  1.30333  78.00000  39.00000
5  1.17719  1.30392  79.00000  39.50000
5  1.17745  1.30450  80.00000  40.00000
5  1.17772  1.30507  81.00000  40.50000
5  1.17798  1.30564  82.00000  41.00000
5  1.17824  1.30620  83.00000  41.50000
5  1.17849  1.30675  84.00000  42.00000
5  1.17874  1.30730  85.00000  42.50000
5  1.17899  1.30784  86.00000  43.00000
5  1.17924  1.30837  87.00000  43.50000
5  1.17948  1.30890  88.00000  44.00000
5  1.17972  1.30942  89.00000  44.50000
5  1.17996  1.30994  90.00000  45.00000
5  1.18019  1.31045  91.00000  45.50000
5  1.18042  1.31095  92.00000  46.00000
5  1.18065  1.31145  93.00000  46.50000
5  1.18088  1.31194  94.00000  47.00000
5  1.18111  1.31243  95.00000  47.50000
5  1.18133  1.31292  96.00000  48.00000
5  1.18155  1.31339  97.00000  48.50000
5  1.18177  1.31387  98.00000  49.00000
5  1.18198  1.31434  99.00000  49.50000
5  1.18220  1.31480  100.00000  50.00000
