# Supplementary material for: Regional biaxial mechanical data of the mitral and tricuspid valve anterior leaflets
Source: Data Brief. 2019 May 22;24:103961. doi: 10.1016/j.dib.2019.103961 (PMC6545396; doi:10.1016/j.dib.2019.103961)
Supplement: Multimedia component 2 [file mmc2.zip › NewTextFiles/regional_data_MVAL119-B.txt]

0.807 
4.00 
1  1.02566  1.01933  0.00000  0.00000
1  1.08350  1.07503  1.00000  1.00000
1  1.10318  1.09767  2.00000  2.00000
1  1.11473  1.11098  3.00000  3.00000
1  1.12293  1.12045  4.00000  4.00000
1  1.12930  1.12780  5.00000  5.00000
1  1.13451  1.13382  6.00000  6.00000
1  1.13891  1.13890  7.00000  7.00000
1  1.14273  1.14331  8.00000  8.00000
1  1.14609  1.14720  9.00000  9.00000
1  1.14910  1.15068  10.00000  10.00000
1  1.15183  1.15382  11.00000  11.00000
1  1.15431  1.15670  12.00000  12.00000
1  1.15660  1.15934  13.00000  13.00000
1  1.15872  1.16179  14.00000  14.00000
1  1.16069  1.16407  15.00000  15.00000
1  1.16254  1.16621  16.00000  16.00000
1  1.16427  1.16821  17.00000  17.00000
1  1.16591  1.17010  18.00000  18.00000
1  1.16745  1.17189  19.00000  19.00000
1  1.16892  1.17358  20.00000  20.00000
1  1.17032  1.17519  21.00000  21.00000
1  1.17165  1.17673  22.00000  22.00000
1  1.17292  1.17820  23.00000  23.00000
1  1.17414  1.17961  24.00000  24.00000
1  1.17530  1.18096  25.00000  25.00000
1  1.17642  1.18226  26.00000  26.00000
1  1.17750  1.18350  27.00000  27.00000
1  1.17854  1.18471  28.00000  28.00000
1  1.17955  1.18587  29.00000  29.00000
1  1.18052  1.18699  30.00000  30.00000
1  1.18146  1.18807  31.00000  31.00000
1  1.18236  1.18912  32.00000  32.00000
1  1.18324  1.19014  33.00000  33.00000
1  1.18410  1.19113  34.00000  34.00000
1  1.18493  1.19208  35.00000  35.00000
1  1.18573  1.19302  36.00000  36.00000
1  1.18652  1.19392  37.00000  37.00000
1  1.18728  1.19480  38.00000  38.00000
1  1.18802  1.19566  39.00000  39.00000
1  1.18875  1.19650  40.00000  40.00000
1  1.18945  1.19732  41.00000  41.00000
1  1.19014  1.19811  42.00000  42.00000
1  1.19082  1.19889  43.00000  43.00000
1  1.19147  1.19965  44.00000  44.00000
1  1.19212  1.20040  45.00000  45.00000
1  1.19274  1.20112  46.00000  46.00000
1  1.19336  1.20183  47.00000  47.00000
1  1.19396  1.20253  48.00000  48.00000
1  1.19455  1.20321  49.00000  49.00000
1  1.19513  1.20388  50.00000  50.00000
1  1.19570  1.20454  51.00000  51.00000
1  1.19625  1.20518  52.00000  52.00000
1  1.19680  1.20581  53.00000  53.00000
1  1.19733  1.20643  54.00000  54.00000
1  1.19786  1.20703  55.00000  55.00000
1  1.19837  1.20763  56.00000  56.00000
1  1.19888  1.20822  57.00000  57.00000
1  1.19938  1.20879  58.00000  58.00000
1  1.19987  1.20936  59.00000  59.00000
1  1.20035  1.20991  60.00000  60.00000
1  1.20082  1.21046  61.00000  61.00000
1  1.20128  1.21100  62.00000  62.00000
1  1.20174  1.21153  63.00000  63.00000
1  1.20219  1.21205  64.00000  64.00000
1  1.20264  1.21256  65.00000  65.00000
1  1.20307  1.21306  66.00000  66.00000
1  1.20350  1.21356  67.00000  67.00000
1  1.20393  1.21405  68.00000  68.00000
1  1.20434  1.21453  69.00000  69.00000
1  1.20476  1.21501  70.00000  70.00000
1  1.20516  1.21548  71.00000  71.00000
1  1.20556  1.21594  72.00000  72.00000
1  1.20596  1.21640  73.00000  73.00000
1  1.20635  1.21685  74.00000  74.00000
1  1.20673  1.21729  75.00000  75.00000
1  1.20711  1.21773  76.00000  76.00000
1  1.20748  1.21816  77.00000  77.00000
1  1.20785  1.21859  78.00000  78.00000
1  1.20822  1.21901  79.00000  79.00000
1  1.20858  1.21943  80.00000  80.00000
1  1.20893  1.21984  81.00000  81.00000
1  1.20928  1.22024  82.00000  82.00000
1  1.20963  1.22065  83.00000  83.00000
1  1.20997  1.22104  84.00000  84.00000
1  1.21031  1.22143  85.00000  85.00000
1  1.21065  1.22182  86.00000  86.00000
1  1.21098  1.22220  87.00000  87.00000
1  1.21130  1.22258  88.00000  88.00000
1  1.21163  1.22295  89.00000  89.00000
1  1.21195  1.22332  90.00000  90.00000
1  1.21226  1.22369  91.00000  91.00000
1  1.21258  1.22405  92.00000  92.00000
1  1.21288  1.22441  93.00000  93.00000
1  1.21319  1.22476  94.00000  94.00000
1  1.21349  1.22511  95.00000  95.00000
1  1.21379  1.22546  96.00000  96.00000
1  1.21409  1.22580  97.00000  97.00000
1  1.21438  1.22614  98.00000  98.00000
1  1.21467  1.22648  99.00000  99.00000
1  1.21496  1.22681  100.00000  100.00000
2  1.02566  1.01933  0.00000  0.00000
2  1.06745  1.08740  0.75000  1.00000
2  1.08741  1.10892  1.50000  2.00000
2  1.09915  1.12156  2.25000  3.00000
2  1.10751  1.13053  3.00000  4.00000
2  1.11400  1.13750  3.75000  5.00000
2  1.11931  1.14320  4.50000  6.00000
2  1.12380  1.14802  5.25000  7.00000
2  1.12769  1.15219  6.00000  8.00000
2  1.13112  1.15588  6.75000  9.00000
2  1.13419  1.15917  7.50000  10.00000
2  1.13697  1.16215  8.25000  11.00000
2  1.13951  1.16487  9.00000  12.00000
2  1.14184  1.16738  9.75000  13.00000
2  1.14401  1.16970  10.50000  14.00000
2  1.14602  1.17185  11.25000  15.00000
2  1.14790  1.17387  12.00000  16.00000
2  1.14967  1.17577  12.75000  17.00000
2  1.15134  1.17756  13.50000  18.00000
2  1.15292  1.17925  14.25000  19.00000
2  1.15441  1.18086  15.00000  20.00000
2  1.15584  1.18238  15.75000  21.00000
2  1.15720  1.18384  16.50000  22.00000
2  1.15849  1.18523  17.25000  23.00000
2  1.15974  1.18656  18.00000  24.00000
2  1.16093  1.18784  18.75000  25.00000
2  1.16207  1.18907  19.50000  26.00000
2  1.16318  1.19025  20.25000  27.00000
2  1.16424  1.19139  21.00000  28.00000
2  1.16526  1.19249  21.75000  29.00000
2  1.16625  1.19355  22.50000  30.00000
2  1.16721  1.19457  23.25000  31.00000
2  1.16814  1.19557  24.00000  32.00000
2  1.16903  1.19653  24.75000  33.00000
2  1.16991  1.19746  25.50000  34.00000
2  1.17075  1.19837  26.25000  35.00000
2  1.17158  1.19925  27.00000  36.00000
2  1.17238  1.20011  27.75000  37.00000
2  1.17315  1.20095  28.50000  38.00000
2  1.17391  1.20176  29.25000  39.00000
2  1.17465  1.20255  30.00000  40.00000
2  1.17537  1.20333  30.75000  41.00000
2  1.17608  1.20408  31.50000  42.00000
2  1.17676  1.20482  32.25000  43.00000
2  1.17744  1.20554  33.00000  44.00000
2  1.17809  1.20624  33.75000  45.00000
2  1.17873  1.20693  34.50000  46.00000
2  1.17936  1.20760  35.25000  47.00000
2  1.17998  1.20826  36.00000  48.00000
2  1.18058  1.20891  36.75000  49.00000
2  1.18117  1.20954  37.50000  50.00000
2  1.18175  1.21016  38.25000  51.00000
2  1.18231  1.21077  39.00000  52.00000
2  1.18287  1.21136  39.75000  53.00000
2  1.18342  1.21195  40.50000  54.00000
2  1.18395  1.21252  41.25000  55.00000
2  1.18448  1.21309  42.00000  56.00000
2  1.18500  1.21364  42.75000  57.00000
2  1.18550  1.21418  43.50000  58.00000
2  1.18600  1.21472  44.25000  59.00000
2  1.18649  1.21525  45.00000  60.00000
2  1.18698  1.21576  45.75000  61.00000
2  1.18745  1.21627  46.50000  62.00000
2  1.18792  1.21677  47.25000  63.00000
2  1.18838  1.21727  48.00000  64.00000
2  1.18883  1.21775  48.75000  65.00000
2  1.18928  1.21823  49.50000  66.00000
2  1.18972  1.21870  50.25000  67.00000
2  1.19015  1.21916  51.00000  68.00000
2  1.19058  1.21962  51.75000  69.00000
2  1.19100  1.22007  52.50000  70.00000
2  1.19141  1.22052  53.25000  71.00000
2  1.19182  1.22095  54.00000  72.00000
2  1.19222  1.22139  54.75000  73.00000
2  1.19262  1.22181  55.50000  74.00000
2  1.19301  1.22223  56.25000  75.00000
2  1.19340  1.22265  57.00000  76.00000
2  1.19378  1.22306  57.75000  77.00000
2  1.19416  1.22346  58.50000  78.00000
2  1.19453  1.22386  59.25000  79.00000
2  1.19490  1.22425  60.00000  80.00000
2  1.19526  1.22464  60.75000  81.00000
2  1.19562  1.22503  61.50000  82.00000
2  1.19597  1.22541  62.25000  83.00000
2  1.19632  1.22578  63.00000  84.00000
2  1.19667  1.22615  63.75000  85.00000
2  1.19701  1.22652  64.50000  86.00000
2  1.19735  1.22688  65.25000  87.00000
2  1.19768  1.22724  66.00000  88.00000
2  1.19801  1.22759  66.75000  89.00000
2  1.19834  1.22794  67.50000  90.00000
2  1.19866  1.22829  68.25000  91.00000
2  1.19898  1.22863  69.00000  92.00000
2  1.19930  1.22897  69.75000  93.00000
2  1.19961  1.22930  70.50000  94.00000
2  1.19992  1.22963  71.25000  95.00000
2  1.20022  1.22996  72.00000  96.00000
2  1.20053  1.23029  72.75000  97.00000
2  1.20083  1.23061  73.50000  98.00000
2  1.20112  1.23092  74.25000  99.00000
2  1.20142  1.23124  75.00000  100.00000
3  1.02566  1.01933  0.00000  0.00000
3  1.08099  1.09397  1.00000  0.75000
3  1.10109  1.11401  2.00000  1.50000
3  1.11289  1.12575  3.00000  2.25000
3  1.12128  1.13409  4.00000  3.00000
3  1.12779  1.14056  5.00000  3.75000
3  1.13311  1.14585  6.00000  4.50000
3  1.13762  1.15032  7.00000  5.25000
3  1.14152  1.15420  8.00000  6.00000
3  1.14496  1.15762  9.00000  6.75000
3  1.14804  1.16067  10.00000  7.50000
3  1.15083  1.16344  11.00000  8.25000
3  1.15337  1.16596  12.00000  9.00000
3  1.15571  1.16829  13.00000  9.75000
3  1.15788  1.17044  14.00000  10.50000
3  1.15990  1.17244  15.00000  11.25000
3  1.16179  1.17432  16.00000  12.00000
3  1.16356  1.17608  17.00000  12.75000
3  1.16523  1.17774  18.00000  13.50000
3  1.16681  1.17930  19.00000  14.25000
3  1.16831  1.18079  20.00000  15.00000
3  1.16974  1.18221  21.00000  15.75000
3  1.17110  1.18356  22.00000  16.50000
3  1.17240  1.18485  23.00000  17.25000
3  1.17365  1.18609  24.00000  18.00000
3  1.17484  1.18727  25.00000  18.75000
3  1.17599  1.18841  26.00000  19.50000
3  1.17709  1.18951  27.00000  20.25000
3  1.17816  1.19056  28.00000  21.00000
3  1.17918  1.19158  29.00000  21.75000
3  1.18018  1.19257  30.00000  22.50000
3  1.18114  1.19352  31.00000  23.25000
3  1.18206  1.19444  32.00000  24.00000
3  1.18297  1.19533  33.00000  24.75000
3  1.18384  1.19620  34.00000  25.50000
3  1.18469  1.19704  35.00000  26.25000
3  1.18551  1.19786  36.00000  27.00000
3  1.18631  1.19866  37.00000  27.75000
3  1.18709  1.19943  38.00000  28.50000
3  1.18785  1.20019  39.00000  29.25000
3  1.18859  1.20092  40.00000  30.00000
3  1.18932  1.20164  41.00000  30.75000
3  1.19002  1.20234  42.00000  31.50000
3  1.19071  1.20302  43.00000  32.25000
3  1.19138  1.20369  44.00000  33.00000
3  1.19204  1.20434  45.00000  33.75000
3  1.19269  1.20498  46.00000  34.50000
3  1.19331  1.20560  47.00000  35.25000
3  1.19393  1.20621  48.00000  36.00000
3  1.19453  1.20681  49.00000  36.75000
3  1.19513  1.20740  50.00000  37.50000
3  1.19571  1.20798  51.00000  38.25000
3  1.19627  1.20854  52.00000  39.00000
3  1.19683  1.20909  53.00000  39.75000
3  1.19738  1.20963  54.00000  40.50000
3  1.19791  1.21017  55.00000  41.25000
3  1.19844  1.21069  56.00000  42.00000
3  1.19896  1.21120  57.00000  42.75000
3  1.19947  1.21171  58.00000  43.50000
3  1.19997  1.21221  59.00000  44.25000
3  1.20046  1.21269  60.00000  45.00000
3  1.20095  1.21317  61.00000  45.75000
3  1.20142  1.21365  62.00000  46.50000
3  1.20189  1.21411  63.00000  47.25000
3  1.20235  1.21457  64.00000  48.00000
3  1.20280  1.21502  65.00000  48.75000
3  1.20325  1.21546  66.00000  49.50000
3  1.20369  1.21590  67.00000  50.25000
3  1.20412  1.21633  68.00000  51.00000
3  1.20455  1.21675  69.00000  51.75000
3  1.20497  1.21717  70.00000  52.50000
3  1.20539  1.21758  71.00000  53.25000
3  1.20580  1.21799  72.00000  54.00000
3  1.20620  1.21839  73.00000  54.75000
3  1.20660  1.21878  74.00000  55.50000
3  1.20699  1.21917  75.00000  56.25000
3  1.20738  1.21956  76.00000  57.00000
3  1.20776  1.21994  77.00000  57.75000
3  1.20814  1.22031  78.00000  58.50000
3  1.20851  1.22068  79.00000  59.25000
3  1.20888  1.22105  80.00000  60.00000
3  1.20925  1.22141  81.00000  60.75000
3  1.20960  1.22177  82.00000  61.50000
3  1.20996  1.22212  83.00000  62.25000
3  1.21031  1.22247  84.00000  63.00000
3  1.21066  1.22281  85.00000  63.75000
3  1.21100  1.22315  86.00000  64.50000
3  1.21134  1.22348  87.00000  65.25000
3  1.21167  1.22382  88.00000  66.00000
3  1.21200  1.22414  89.00000  66.75000
3  1.21233  1.22447  90.00000  67.50000
3  1.21265  1.22479  91.00000  68.25000
3  1.21297  1.22511  92.00000  69.00000
3  1.21329  1.22542  93.00000  69.75000
3  1.21360  1.22573  94.00000  70.50000
3  1.21391  1.22604  95.00000  71.25000
3  1.21422  1.22634  96.00000  72.00000
3  1.21452  1.22664  97.00000  72.75000
3  1.21482  1.22694  98.00000  73.50000
3  1.21512  1.22724  99.00000  74.25000
3  1.21541  1.22753  100.00000  75.00000
4  1.02566  1.01933  0.00000  0.00000
4  1.05565  1.08868  0.50000  1.00000
4  1.07571  1.10983  1.00000  2.00000
4  1.08757  1.12223  1.50000  3.00000
4  1.09602  1.13105  2.00000  4.00000
4  1.10258  1.13789  2.50000  5.00000
4  1.10796  1.14348  3.00000  6.00000
4  1.11250  1.14820  3.50000  7.00000
4  1.11644  1.15230  4.00000  8.00000
4  1.11992  1.15591  4.50000  9.00000
4  1.12304  1.15915  5.00000  10.00000
4  1.12585  1.16207  5.50000  11.00000
4  1.12842  1.16474  6.00000  12.00000
4  1.13079  1.16720  6.50000  13.00000
4  1.13298  1.16947  7.00000  14.00000
4  1.13502  1.17159  7.50000  15.00000
4  1.13693  1.17357  8.00000  16.00000
4  1.13873  1.17543  8.50000  17.00000
4  1.14042  1.17719  9.00000  18.00000
4  1.14202  1.17885  9.50000  19.00000
4  1.14354  1.18042  10.00000  20.00000
4  1.14498  1.18192  10.50000  21.00000
4  1.14636  1.18335  11.00000  22.00000
4  1.14767  1.18471  11.50000  23.00000
4  1.14893  1.18602  12.00000  24.00000
4  1.15014  1.18727  12.50000  25.00000
4  1.15130  1.18847  13.00000  26.00000
4  1.15242  1.18963  13.50000  27.00000
4  1.15350  1.19075  14.00000  28.00000
4  1.15454  1.19183  14.50000  29.00000
4  1.15554  1.19287  15.00000  30.00000
4  1.15651  1.19388  15.50000  31.00000
4  1.15745  1.19485  16.00000  32.00000
4  1.15836  1.19579  16.50000  33.00000
4  1.15925  1.19671  17.00000  34.00000
4  1.16011  1.19760  17.50000  35.00000
4  1.16094  1.19847  18.00000  36.00000
4  1.16175  1.19931  18.50000  37.00000
4  1.16254  1.20013  19.00000  38.00000
4  1.16331  1.20092  19.50000  39.00000
4  1.16406  1.20170  20.00000  40.00000
4  1.16479  1.20246  20.50000  41.00000
4  1.16551  1.20320  21.00000  42.00000
4  1.16620  1.20392  21.50000  43.00000
4  1.16688  1.20463  22.00000  44.00000
4  1.16755  1.20532  22.50000  45.00000
4  1.16820  1.20599  23.00000  46.00000
4  1.16884  1.20665  23.50000  47.00000
4  1.16946  1.20730  24.00000  48.00000
4  1.17007  1.20793  24.50000  49.00000
4  1.17067  1.20855  25.00000  50.00000
4  1.17126  1.20916  25.50000  51.00000
4  1.17183  1.20976  26.00000  52.00000
4  1.17240  1.21034  26.50000  53.00000
4  1.17295  1.21092  27.00000  54.00000
4  1.17350  1.21148  27.50000  55.00000
4  1.17403  1.21203  28.00000  56.00000
4  1.17455  1.21258  28.50000  57.00000
4  1.17507  1.21311  29.00000  58.00000
4  1.17558  1.21364  29.50000  59.00000
4  1.17607  1.21415  30.00000  60.00000
4  1.17656  1.21466  30.50000  61.00000
4  1.17704  1.21516  31.00000  62.00000
4  1.17752  1.21565  31.50000  63.00000
4  1.17799  1.21613  32.00000  64.00000
4  1.17845  1.21661  32.50000  65.00000
4  1.17890  1.21708  33.00000  66.00000
4  1.17934  1.21754  33.50000  67.00000
4  1.17978  1.21800  34.00000  68.00000
4  1.18021  1.21844  34.50000  69.00000
4  1.18064  1.21889  35.00000  70.00000
4  1.18106  1.21932  35.50000  71.00000
4  1.18148  1.21975  36.00000  72.00000
4  1.18188  1.22017  36.50000  73.00000
4  1.18229  1.22059  37.00000  74.00000
4  1.18269  1.22101  37.50000  75.00000
4  1.18308  1.22141  38.00000  76.00000
4  1.18347  1.22181  38.50000  77.00000
4  1.18385  1.22221  39.00000  78.00000
4  1.18423  1.22260  39.50000  79.00000
4  1.18460  1.22299  40.00000  80.00000
4  1.18497  1.22337  40.50000  81.00000
4  1.18533  1.22375  41.00000  82.00000
4  1.18569  1.22412  41.50000  83.00000
4  1.18604  1.22449  42.00000  84.00000
4  1.18639  1.22485  42.50000  85.00000
4  1.18674  1.22521  43.00000  86.00000
4  1.18708  1.22556  43.50000  87.00000
4  1.18742  1.22591  44.00000  88.00000
4  1.18776  1.22626  44.50000  89.00000
4  1.18809  1.22660  45.00000  90.00000
4  1.18842  1.22694  45.50000  91.00000
4  1.18874  1.22728  46.00000  92.00000
4  1.18906  1.22761  46.50000  93.00000
4  1.18938  1.22794  47.00000  94.00000
4  1.18969  1.22826  47.50000  95.00000
4  1.19000  1.22859  48.00000  96.00000
4  1.19031  1.22890  48.50000  97.00000
4  1.19061  1.22922  49.00000  98.00000
4  1.19091  1.22953  49.50000  99.00000
4  1.19121  1.22984  50.00000  100.00000
5  1.02566  1.01933  0.00000  0.00000
5  1.08172  1.09243  1.00000  0.50000
5  1.10191  1.11204  2.00000  1.00000
5  1.11378  1.12352  3.00000  1.50000
5  1.12221  1.13168  4.00000  2.00000
5  1.12875  1.13801  5.00000  2.50000
5  1.13410  1.14318  6.00000  3.00000
5  1.13863  1.14756  7.00000  3.50000
5  1.14255  1.15135  8.00000  4.00000
5  1.14601  1.15469  9.00000  4.50000
5  1.14911  1.15768  10.00000  5.00000
5  1.15191  1.16039  11.00000  5.50000
5  1.15447  1.16286  12.00000  6.00000
5  1.15682  1.16513  13.00000  6.50000
5  1.15900  1.16723  14.00000  7.00000
5  1.16103  1.16919  15.00000  7.50000
5  1.16293  1.17102  16.00000  8.00000
5  1.16471  1.17274  17.00000  8.50000
5  1.16639  1.17437  18.00000  9.00000
5  1.16798  1.17590  19.00000  9.50000
5  1.16949  1.17736  20.00000  10.00000
5  1.17092  1.17874  21.00000  10.50000
5  1.17229  1.18006  22.00000  11.00000
5  1.17360  1.18133  23.00000  11.50000
5  1.17485  1.18253  24.00000  12.00000
5  1.17605  1.18369  25.00000  12.50000
5  1.17720  1.18481  26.00000  13.00000
5  1.17831  1.18588  27.00000  13.50000
5  1.17938  1.18691  28.00000  14.00000
5  1.18041  1.18791  29.00000  14.50000
5  1.18141  1.18887  30.00000  15.00000
5  1.18238  1.18980  31.00000  15.50000
5  1.18331  1.19070  32.00000  16.00000
5  1.18422  1.19158  33.00000  16.50000
5  1.18509  1.19242  34.00000  17.00000
5  1.18595  1.19325  35.00000  17.50000
5  1.18678  1.19405  36.00000  18.00000
5  1.18758  1.19482  37.00000  18.50000
5  1.18837  1.19558  38.00000  19.00000
5  1.18913  1.19632  39.00000  19.50000
5  1.18987  1.19704  40.00000  20.00000
5  1.19060  1.19774  41.00000  20.50000
5  1.19131  1.19842  42.00000  21.00000
5  1.19200  1.19909  43.00000  21.50000
5  1.19268  1.19974  44.00000  22.00000
5  1.19334  1.20038  45.00000  22.50000
5  1.19399  1.20101  46.00000  23.00000
5  1.19462  1.20162  47.00000  23.50000
5  1.19524  1.20222  48.00000  24.00000
5  1.19584  1.20280  49.00000  24.50000
5  1.19644  1.20337  50.00000  25.00000
5  1.19702  1.20394  51.00000  25.50000
5  1.19759  1.20449  52.00000  26.00000
5  1.19815  1.20503  53.00000  26.50000
5  1.19870  1.20556  54.00000  27.00000
5  1.19924  1.20608  55.00000  27.50000
5  1.19977  1.20659  56.00000  28.00000
5  1.20029  1.20710  57.00000  28.50000
5  1.20081  1.20759  58.00000  29.00000
5  1.20131  1.20807  59.00000  29.50000
5  1.20180  1.20855  60.00000  30.00000
5  1.20229  1.20902  61.00000  30.50000
5  1.20277  1.20948  62.00000  31.00000
5  1.20324  1.20994  63.00000  31.50000
5  1.20370  1.21038  64.00000  32.00000
5  1.20416  1.21083  65.00000  32.50000
5  1.20461  1.21126  66.00000  33.00000
5  1.20505  1.21169  67.00000  33.50000
5  1.20549  1.21211  68.00000  34.00000
5  1.20592  1.21252  69.00000  34.50000
5  1.20634  1.21293  70.00000  35.00000
5  1.20676  1.21333  71.00000  35.50000
5  1.20717  1.21373  72.00000  36.00000
5  1.20757  1.21412  73.00000  36.50000
5  1.20797  1.21451  74.00000  37.00000
5  1.20837  1.21489  75.00000  37.50000
5  1.20876  1.21527  76.00000  38.00000
5  1.20914  1.21564  77.00000  38.50000
5  1.20952  1.21600  78.00000  39.00000
5  1.20990  1.21636  79.00000  39.50000
5  1.21027  1.21672  80.00000  40.00000
5  1.21063  1.21707  81.00000  40.50000
5  1.21099  1.21742  82.00000  41.00000
5  1.21135  1.21777  83.00000  41.50000
5  1.21170  1.21811  84.00000  42.00000
5  1.21205  1.21844  85.00000  42.50000
5  1.21240  1.21878  86.00000  43.00000
5  1.21274  1.21910  87.00000  43.50000
5  1.21307  1.21943  88.00000  44.00000
5  1.21340  1.21975  89.00000  44.50000
5  1.21373  1.22007  90.00000  45.00000
5  1.21406  1.22038  91.00000  45.50000
5  1.21438  1.22069  92.00000  46.00000
5  1.21470  1.22100  93.00000  46.50000
5  1.21501  1.22130  94.00000  47.00000
5  1.21532  1.22160  95.00000  47.50000
5  1.21563  1.22190  96.00000  48.00000
5  1.21594  1.22219  97.00000  48.50000
5  1.21624  1.22248  98.00000  49.00000
5  1.21654  1.22277  99.00000  49.50000
5  1.21683  1.22306  100.00000  50.00000
