# Supplementary material for: Regional biaxial mechanical data of the mitral and tricuspid valve anterior leaflets
Source: Data Brief. 2019 May 22;24:103961. doi: 10.1016/j.dib.2019.103961 (PMC6545396; doi:10.1016/j.dib.2019.103961)
Supplement: Multimedia component 2 [file mmc2.zip › NewTextFiles/regional_data_MVAL119-C.txt]

0.747 
4.00 
1  0.93634  0.93495  0.00000  0.00000
1  0.96016  0.97065  1.00000  1.00000
1  0.98381  0.99442  2.00000  2.00000
1  0.99794  1.00852  3.00000  3.00000
1  1.00806  1.01858  4.00000  4.00000
1  1.01595  1.02640  5.00000  5.00000
1  1.02241  1.03280  6.00000  6.00000
1  1.02789  1.03823  7.00000  7.00000
1  1.03263  1.04293  8.00000  8.00000
1  1.03683  1.04708  9.00000  9.00000
1  1.04058  1.05079  10.00000  10.00000
1  1.04398  1.05416  11.00000  11.00000
1  1.04709  1.05723  12.00000  12.00000
1  1.04995  1.06005  13.00000  13.00000
1  1.05260  1.06267  14.00000  14.00000
1  1.05506  1.06510  15.00000  15.00000
1  1.05737  1.06738  16.00000  16.00000
1  1.05954  1.06953  17.00000  17.00000
1  1.06158  1.07154  18.00000  18.00000
1  1.06352  1.07346  19.00000  19.00000
1  1.06535  1.07527  20.00000  20.00000
1  1.06710  1.07699  21.00000  21.00000
1  1.06876  1.07864  22.00000  22.00000
1  1.07035  1.08021  23.00000  23.00000
1  1.07188  1.08171  24.00000  24.00000
1  1.07334  1.08316  25.00000  25.00000
1  1.07475  1.08454  26.00000  26.00000
1  1.07610  1.08588  27.00000  27.00000
1  1.07740  1.08717  28.00000  28.00000
1  1.07866  1.08841  29.00000  29.00000
1  1.07987  1.08961  30.00000  30.00000
1  1.08105  1.09077  31.00000  31.00000
1  1.08218  1.09189  32.00000  32.00000
1  1.08329  1.09298  33.00000  33.00000
1  1.08436  1.09403  34.00000  34.00000
1  1.08540  1.09506  35.00000  35.00000
1  1.08641  1.09606  36.00000  36.00000
1  1.08739  1.09702  37.00000  37.00000
1  1.08834  1.09797  38.00000  38.00000
1  1.08928  1.09889  39.00000  39.00000
1  1.09018  1.09978  40.00000  40.00000
1  1.09107  1.10066  41.00000  41.00000
1  1.09193  1.10151  42.00000  42.00000
1  1.09278  1.10234  43.00000  43.00000
1  1.09360  1.10316  44.00000  44.00000
1  1.09441  1.10395  45.00000  45.00000
1  1.09520  1.10473  46.00000  46.00000
1  1.09597  1.10549  47.00000  47.00000
1  1.09672  1.10624  48.00000  48.00000
1  1.09746  1.10697  49.00000  49.00000
1  1.09819  1.10768  50.00000  50.00000
1  1.09890  1.10838  51.00000  51.00000
1  1.09959  1.10907  52.00000  52.00000
1  1.10028  1.10974  53.00000  53.00000
1  1.10095  1.11040  54.00000  54.00000
1  1.10160  1.11105  55.00000  55.00000
1  1.10225  1.11169  56.00000  56.00000
1  1.10289  1.11232  57.00000  57.00000
1  1.10351  1.11293  58.00000  58.00000
1  1.10412  1.11354  59.00000  59.00000
1  1.10473  1.11413  60.00000  60.00000
1  1.10532  1.11472  61.00000  61.00000
1  1.10590  1.11529  62.00000  62.00000
1  1.10648  1.11586  63.00000  63.00000
1  1.10704  1.11642  64.00000  64.00000
1  1.10760  1.11697  65.00000  65.00000
1  1.10815  1.11751  66.00000  66.00000
1  1.10868  1.11804  67.00000  67.00000
1  1.10922  1.11857  68.00000  68.00000
1  1.10974  1.11908  69.00000  69.00000
1  1.11026  1.11959  70.00000  70.00000
1  1.11077  1.12009  71.00000  71.00000
1  1.11127  1.12059  72.00000  72.00000
1  1.11176  1.12108  73.00000  73.00000
1  1.11225  1.12156  74.00000  74.00000
1  1.11273  1.12203  75.00000  75.00000
1  1.11321  1.12250  76.00000  76.00000
1  1.11368  1.12297  77.00000  77.00000
1  1.11414  1.12342  78.00000  78.00000
1  1.11460  1.12387  79.00000  79.00000
1  1.11505  1.12432  80.00000  80.00000
1  1.11549  1.12476  81.00000  81.00000
1  1.11593  1.12519  82.00000  82.00000
1  1.11637  1.12562  83.00000  83.00000
1  1.11680  1.12605  84.00000  84.00000
1  1.11722  1.12647  85.00000  85.00000
1  1.11764  1.12688  86.00000  86.00000
1  1.11806  1.12729  87.00000  87.00000
1  1.11847  1.12769  88.00000  88.00000
1  1.11887  1.12809  89.00000  89.00000
1  1.11928  1.12849  90.00000  90.00000
1  1.11967  1.12888  91.00000  91.00000
1  1.12006  1.12927  92.00000  92.00000
1  1.12045  1.12965  93.00000  93.00000
1  1.12084  1.13003  94.00000  94.00000
1  1.12122  1.13040  95.00000  95.00000
1  1.12159  1.13077  96.00000  96.00000
1  1.12196  1.13114  97.00000  97.00000
1  1.12233  1.13150  98.00000  98.00000
1  1.12270  1.13186  99.00000  99.00000
1  1.12306  1.13222  100.00000  100.00000
2  0.93634  0.93495  0.00000  0.00000
2  0.94685  0.99134  0.75000  1.00000
2  0.96951  1.01317  1.50000  2.00000
2  0.98318  1.02600  2.25000  3.00000
2  0.99300  1.03513  3.00000  4.00000
2  1.00067  1.04221  3.75000  5.00000
2  1.00696  1.04801  4.50000  6.00000
2  1.01229  1.05291  5.25000  7.00000
2  1.01692  1.05715  6.00000  8.00000
2  1.02101  1.06090  6.75000  9.00000
2  1.02468  1.06425  7.50000  10.00000
2  1.02799  1.06729  8.25000  11.00000
2  1.03103  1.07006  9.00000  12.00000
2  1.03382  1.07261  9.75000  13.00000
2  1.03640  1.07497  10.50000  14.00000
2  1.03881  1.07716  11.25000  15.00000
2  1.04106  1.07922  12.00000  16.00000
2  1.04318  1.08115  12.75000  17.00000
2  1.04518  1.08297  13.50000  18.00000
2  1.04707  1.08469  14.25000  19.00000
2  1.04886  1.08632  15.00000  20.00000
2  1.05057  1.08788  15.75000  21.00000
2  1.05220  1.08936  16.50000  22.00000
2  1.05375  1.09078  17.25000  23.00000
2  1.05524  1.09213  18.00000  24.00000
2  1.05667  1.09343  18.75000  25.00000
2  1.05805  1.09468  19.50000  26.00000
2  1.05937  1.09589  20.25000  27.00000
2  1.06064  1.09704  21.00000  28.00000
2  1.06187  1.09816  21.75000  29.00000
2  1.06306  1.09924  22.50000  30.00000
2  1.06421  1.10029  23.25000  31.00000
2  1.06532  1.10130  24.00000  32.00000
2  1.06640  1.10228  24.75000  33.00000
2  1.06745  1.10323  25.50000  34.00000
2  1.06846  1.10415  26.25000  35.00000
2  1.06945  1.10505  27.00000  36.00000
2  1.07041  1.10592  27.75000  37.00000
2  1.07135  1.10677  28.50000  38.00000
2  1.07226  1.10760  29.25000  39.00000
2  1.07314  1.10841  30.00000  40.00000
2  1.07401  1.10920  30.75000  41.00000
2  1.07486  1.10996  31.50000  42.00000
2  1.07568  1.11071  32.25000  43.00000
2  1.07649  1.11145  33.00000  44.00000
2  1.07728  1.11216  33.75000  45.00000
2  1.07805  1.11286  34.50000  46.00000
2  1.07880  1.11355  35.25000  47.00000
2  1.07954  1.11422  36.00000  48.00000
2  1.08026  1.11488  36.75000  49.00000
2  1.08097  1.11552  37.50000  50.00000
2  1.08167  1.11615  38.25000  51.00000
2  1.08235  1.11677  39.00000  52.00000
2  1.08302  1.11738  39.75000  53.00000
2  1.08367  1.11797  40.50000  54.00000
2  1.08432  1.11856  41.25000  55.00000
2  1.08495  1.11913  42.00000  56.00000
2  1.08557  1.11970  42.75000  57.00000
2  1.08618  1.12025  43.50000  58.00000
2  1.08678  1.12079  44.25000  59.00000
2  1.08737  1.12133  45.00000  60.00000
2  1.08795  1.12186  45.75000  61.00000
2  1.08852  1.12238  46.50000  62.00000
2  1.08908  1.12289  47.25000  63.00000
2  1.08964  1.12339  48.00000  64.00000
2  1.09018  1.12388  48.75000  65.00000
2  1.09072  1.12437  49.50000  66.00000
2  1.09124  1.12485  50.25000  67.00000
2  1.09176  1.12532  51.00000  68.00000
2  1.09228  1.12579  51.75000  69.00000
2  1.09278  1.12624  52.50000  70.00000
2  1.09328  1.12670  53.25000  71.00000
2  1.09377  1.12714  54.00000  72.00000
2  1.09426  1.12758  54.75000  73.00000
2  1.09473  1.12801  55.50000  74.00000
2  1.09520  1.12844  56.25000  75.00000
2  1.09567  1.12886  57.00000  76.00000
2  1.09613  1.12928  57.75000  77.00000
2  1.09658  1.12969  58.50000  78.00000
2  1.09703  1.13010  59.25000  79.00000
2  1.09747  1.13050  60.00000  80.00000
2  1.09791  1.13090  60.75000  81.00000
2  1.09834  1.13129  61.50000  82.00000
2  1.09876  1.13167  62.25000  83.00000
2  1.09918  1.13205  63.00000  84.00000
2  1.09960  1.13243  63.75000  85.00000
2  1.10001  1.13280  64.50000  86.00000
2  1.10042  1.13317  65.25000  87.00000
2  1.10082  1.13354  66.00000  88.00000
2  1.10121  1.13390  66.75000  89.00000
2  1.10161  1.13425  67.50000  90.00000
2  1.10200  1.13461  68.25000  91.00000
2  1.10238  1.13495  69.00000  92.00000
2  1.10276  1.13530  69.75000  93.00000
2  1.10313  1.13564  70.50000  94.00000
2  1.10351  1.13598  71.25000  95.00000
2  1.10387  1.13631  72.00000  96.00000
2  1.10424  1.13664  72.75000  97.00000
2  1.10460  1.13697  73.50000  98.00000
2  1.10495  1.13729  74.25000  99.00000
2  1.10531  1.13761  75.00000  100.00000
3  0.93634  0.93495  0.00000  0.00000
3  0.95284  0.98533  1.00000  0.75000
3  0.97730  1.00779  2.00000  1.50000
3  0.99206  1.02102  3.00000  2.25000
3  1.00266  1.03044  4.00000  3.00000
3  1.01094  1.03775  5.00000  3.75000
3  1.01774  1.04374  6.00000  4.50000
3  1.02350  1.04880  7.00000  5.25000
3  1.02850  1.05319  8.00000  6.00000
3  1.03292  1.05706  9.00000  6.75000
3  1.03688  1.06052  10.00000  7.50000
3  1.04047  1.06366  11.00000  8.25000
3  1.04374  1.06652  12.00000  9.00000
3  1.04676  1.06915  13.00000  9.75000
3  1.04955  1.07159  14.00000  10.50000
3  1.05215  1.07386  15.00000  11.25000
3  1.05459  1.07599  16.00000  12.00000
3  1.05688  1.07798  17.00000  12.75000
3  1.05904  1.07986  18.00000  13.50000
3  1.06108  1.08165  19.00000  14.25000
3  1.06302  1.08333  20.00000  15.00000
3  1.06486  1.08494  21.00000  15.75000
3  1.06662  1.08647  22.00000  16.50000
3  1.06830  1.08794  23.00000  17.25000
3  1.06991  1.08934  24.00000  18.00000
3  1.07146  1.09068  25.00000  18.75000
3  1.07294  1.09197  26.00000  19.50000
3  1.07437  1.09322  27.00000  20.25000
3  1.07574  1.09442  28.00000  21.00000
3  1.07707  1.09557  29.00000  21.75000
3  1.07836  1.09669  30.00000  22.50000
3  1.07960  1.09777  31.00000  23.25000
3  1.08080  1.09881  32.00000  24.00000
3  1.08196  1.09983  33.00000  24.75000
3  1.08310  1.10081  34.00000  25.50000
3  1.08419  1.10177  35.00000  26.25000
3  1.08526  1.10269  36.00000  27.00000
3  1.08630  1.10360  37.00000  27.75000
3  1.08731  1.10448  38.00000  28.50000
3  1.08829  1.10533  39.00000  29.25000
3  1.08925  1.10617  40.00000  30.00000
3  1.09019  1.10698  41.00000  30.75000
3  1.09110  1.10777  42.00000  31.50000
3  1.09199  1.10855  43.00000  32.25000
3  1.09287  1.10931  44.00000  33.00000
3  1.09372  1.11005  45.00000  33.75000
3  1.09455  1.11077  46.00000  34.50000
3  1.09537  1.11148  47.00000  35.25000
3  1.09616  1.11217  48.00000  36.00000
3  1.09695  1.11285  49.00000  36.75000
3  1.09771  1.11352  50.00000  37.50000
3  1.09846  1.11417  51.00000  38.25000
3  1.09920  1.11481  52.00000  39.00000
3  1.09992  1.11544  53.00000  39.75000
3  1.10063  1.11605  54.00000  40.50000
3  1.10133  1.11666  55.00000  41.25000
3  1.10201  1.11725  56.00000  42.00000
3  1.10268  1.11784  57.00000  42.75000
3  1.10334  1.11841  58.00000  43.50000
3  1.10399  1.11897  59.00000  44.25000
3  1.10463  1.11953  60.00000  45.00000
3  1.10525  1.12007  61.00000  45.75000
3  1.10587  1.12061  62.00000  46.50000
3  1.10648  1.12113  63.00000  47.25000
3  1.10707  1.12165  64.00000  48.00000
3  1.10766  1.12216  65.00000  48.75000
3  1.10824  1.12267  66.00000  49.50000
3  1.10881  1.12316  67.00000  50.25000
3  1.10937  1.12365  68.00000  51.00000
3  1.10993  1.12413  69.00000  51.75000
3  1.11047  1.12461  70.00000  52.50000
3  1.11101  1.12507  71.00000  53.25000
3  1.11154  1.12554  72.00000  54.00000
3  1.11207  1.12599  73.00000  54.75000
3  1.11258  1.12644  74.00000  55.50000
3  1.11309  1.12688  75.00000  56.25000
3  1.11359  1.12732  76.00000  57.00000
3  1.11409  1.12775  77.00000  57.75000
3  1.11458  1.12817  78.00000  58.50000
3  1.11506  1.12859  79.00000  59.25000
3  1.11554  1.12901  80.00000  60.00000
3  1.11601  1.12942  81.00000  60.75000
3  1.11648  1.12982  82.00000  61.50000
3  1.11694  1.13022  83.00000  62.25000
3  1.11739  1.13062  84.00000  63.00000
3  1.11784  1.13101  85.00000  63.75000
3  1.11828  1.13139  86.00000  64.50000
3  1.11872  1.13177  87.00000  65.25000
3  1.11916  1.13215  88.00000  66.00000
3  1.11959  1.13252  89.00000  66.75000
3  1.12001  1.13289  90.00000  67.50000
3  1.12043  1.13325  91.00000  68.25000
3  1.12084  1.13361  92.00000  69.00000
3  1.12125  1.13397  93.00000  69.75000
3  1.12166  1.13432  94.00000  70.50000
3  1.12206  1.13467  95.00000  71.25000
3  1.12246  1.13502  96.00000  72.00000
3  1.12285  1.13536  97.00000  72.75000
3  1.12324  1.13570  98.00000  73.50000
3  1.12363  1.13603  99.00000  74.25000
3  1.12401  1.13636  100.00000  75.00000
4  0.93634  0.93495  0.00000  0.00000
4  0.93906  0.99207  0.50000  1.00000
4  0.96034  1.01238  1.00000  2.00000
4  0.97317  1.02429  1.50000  3.00000
4  0.98237  1.03276  2.00000  4.00000
4  0.98956  1.03933  2.50000  5.00000
4  0.99546  1.04470  3.00000  6.00000
4  1.00046  1.04925  3.50000  7.00000
4  1.00481  1.05318  4.00000  8.00000
4  1.00864  1.05666  4.50000  9.00000
4  1.01208  1.05976  5.00000  10.00000
4  1.01519  1.06257  5.50000  11.00000
4  1.01803  1.06514  6.00000  12.00000
4  1.02065  1.06750  6.50000  13.00000
4  1.02307  1.06969  7.00000  14.00000
4  1.02533  1.07172  7.50000  15.00000
4  1.02744  1.07363  8.00000  16.00000
4  1.02943  1.07542  8.50000  17.00000
4  1.03130  1.07710  9.00000  18.00000
4  1.03307  1.07870  9.50000  19.00000
4  1.03476  1.08021  10.00000  20.00000
4  1.03636  1.08165  10.50000  21.00000
4  1.03788  1.08302  11.00000  22.00000
4  1.03934  1.08434  11.50000  23.00000
4  1.04074  1.08559  12.00000  24.00000
4  1.04208  1.08680  12.50000  25.00000
4  1.04337  1.08795  13.00000  26.00000
4  1.04460  1.08907  13.50000  27.00000
4  1.04580  1.09014  14.00000  28.00000
4  1.04695  1.09118  14.50000  29.00000
4  1.04806  1.09218  15.00000  30.00000
4  1.04914  1.09314  15.50000  31.00000
4  1.05018  1.09408  16.00000  32.00000
4  1.05120  1.09499  16.50000  33.00000
4  1.05218  1.09587  17.00000  34.00000
4  1.05313  1.09673  17.50000  35.00000
4  1.05405  1.09756  18.00000  36.00000
4  1.05496  1.09837  18.50000  37.00000
4  1.05583  1.09915  19.00000  38.00000
4  1.05669  1.09992  19.50000  39.00000
4  1.05752  1.10067  20.00000  40.00000
4  1.05833  1.10140  20.50000  41.00000
4  1.05912  1.10211  21.00000  42.00000
4  1.05990  1.10280  21.50000  43.00000
4  1.06065  1.10348  22.00000  44.00000
4  1.06139  1.10414  22.50000  45.00000
4  1.06211  1.10479  23.00000  46.00000
4  1.06282  1.10543  23.50000  47.00000
4  1.06351  1.10605  24.00000  48.00000
4  1.06419  1.10666  24.50000  49.00000
4  1.06486  1.10725  25.00000  50.00000
4  1.06551  1.10784  25.50000  51.00000
4  1.06615  1.10841  26.00000  52.00000
4  1.06677  1.10897  26.50000  53.00000
4  1.06739  1.10952  27.00000  54.00000
4  1.06799  1.11007  27.50000  55.00000
4  1.06858  1.11060  28.00000  56.00000
4  1.06917  1.11112  28.50000  57.00000
4  1.06974  1.11163  29.00000  58.00000
4  1.07030  1.11214  29.50000  59.00000
4  1.07085  1.11263  30.00000  60.00000
4  1.07140  1.11312  30.50000  61.00000
4  1.07193  1.11360  31.00000  62.00000
4  1.07246  1.11407  31.50000  63.00000
4  1.07298  1.11454  32.00000  64.00000
4  1.07349  1.11500  32.50000  65.00000
4  1.07399  1.11545  33.00000  66.00000
4  1.07449  1.11589  33.50000  67.00000
4  1.07497  1.11633  34.00000  68.00000
4  1.07545  1.11676  34.50000  69.00000
4  1.07593  1.11718  35.00000  70.00000
4  1.07639  1.11760  35.50000  71.00000
4  1.07685  1.11802  36.00000  72.00000
4  1.07731  1.11842  36.50000  73.00000
4  1.07776  1.11883  37.00000  74.00000
4  1.07820  1.11922  37.50000  75.00000
4  1.07863  1.11961  38.00000  76.00000
4  1.07906  1.12000  38.50000  77.00000
4  1.07949  1.12038  39.00000  78.00000
4  1.07991  1.12076  39.50000  79.00000
4  1.08032  1.12113  40.00000  80.00000
4  1.08073  1.12149  40.50000  81.00000
4  1.08113  1.12186  41.00000  82.00000
4  1.08153  1.12221  41.50000  83.00000
4  1.08193  1.12257  42.00000  84.00000
4  1.08232  1.12292  42.50000  85.00000
4  1.08270  1.12326  43.00000  86.00000
4  1.08308  1.12360  43.50000  87.00000
4  1.08346  1.12394  44.00000  88.00000
4  1.08383  1.12427  44.50000  89.00000
4  1.08420  1.12460  45.00000  90.00000
4  1.08456  1.12493  45.50000  91.00000
4  1.08492  1.12525  46.00000  92.00000
4  1.08528  1.12557  46.50000  93.00000
4  1.08563  1.12589  47.00000  94.00000
4  1.08598  1.12620  47.50000  95.00000
4  1.08632  1.12651  48.00000  96.00000
4  1.08667  1.12681  48.50000  97.00000
4  1.08700  1.12712  49.00000  98.00000
4  1.08734  1.12742  49.50000  99.00000
4  1.08767  1.12771  50.00000  100.00000
5  0.93634  0.93495  0.00000  0.00000
5  0.95191  0.97388  1.00000  0.50000
5  0.97784  0.99637  2.00000  1.00000
5  0.99358  1.00965  3.00000  1.50000
5  1.00491  1.01911  4.00000  2.00000
5  1.01377  1.02646  5.00000  2.50000
5  1.02105  1.03248  6.00000  3.00000
5  1.02723  1.03757  7.00000  3.50000
5  1.03259  1.04198  8.00000  4.00000
5  1.03733  1.04587  9.00000  4.50000
5  1.04158  1.04936  10.00000  5.00000
5  1.04543  1.05251  11.00000  5.50000
5  1.04894  1.05539  12.00000  6.00000
5  1.05218  1.05804  13.00000  6.50000
5  1.05518  1.06049  14.00000  7.00000
5  1.05797  1.06277  15.00000  7.50000
5  1.06059  1.06491  16.00000  8.00000
5  1.06305  1.06692  17.00000  8.50000
5  1.06537  1.06881  18.00000  9.00000
5  1.06756  1.07060  19.00000  9.50000
5  1.06964  1.07230  20.00000  10.00000
5  1.07162  1.07392  21.00000  10.50000
5  1.07351  1.07546  22.00000  11.00000
5  1.07532  1.07693  23.00000  11.50000
5  1.07705  1.07834  24.00000  12.00000
5  1.07871  1.07970  25.00000  12.50000
5  1.08030  1.08099  26.00000  13.00000
5  1.08183  1.08225  27.00000  13.50000
5  1.08331  1.08345  28.00000  14.00000
5  1.08474  1.08461  29.00000  14.50000
5  1.08612  1.08574  30.00000  15.00000
5  1.08745  1.08682  31.00000  15.50000
5  1.08875  1.08788  32.00000  16.00000
5  1.09000  1.08890  33.00000  16.50000
5  1.09121  1.08989  34.00000  17.00000
5  1.09239  1.09085  35.00000  17.50000
5  1.09354  1.09178  36.00000  18.00000
5  1.09466  1.09269  37.00000  18.50000
5  1.09574  1.09357  38.00000  19.00000
5  1.09680  1.09443  39.00000  19.50000
5  1.09783  1.09527  40.00000  20.00000
5  1.09884  1.09609  41.00000  20.50000
5  1.09982  1.09689  42.00000  21.00000
5  1.10078  1.09767  43.00000  21.50000
5  1.10171  1.09843  44.00000  22.00000
5  1.10263  1.09918  45.00000  22.50000
5  1.10352  1.09991  46.00000  23.00000
5  1.10440  1.10062  47.00000  23.50000
5  1.10526  1.10132  48.00000  24.00000
5  1.10610  1.10200  49.00000  24.50000
5  1.10692  1.10267  50.00000  25.00000
5  1.10773  1.10333  51.00000  25.50000
5  1.10852  1.10397  52.00000  26.00000
5  1.10930  1.10460  53.00000  26.50000
5  1.11006  1.10522  54.00000  27.00000
5  1.11081  1.10583  55.00000  27.50000
5  1.11154  1.10643  56.00000  28.00000
5  1.11226  1.10702  57.00000  28.50000
5  1.11297  1.10759  58.00000  29.00000
5  1.11367  1.10816  59.00000  29.50000
5  1.11435  1.10872  60.00000  30.00000
5  1.11503  1.10927  61.00000  30.50000
5  1.11569  1.10981  62.00000  31.00000
5  1.11634  1.11034  63.00000  31.50000
5  1.11698  1.11086  64.00000  32.00000
5  1.11762  1.11137  65.00000  32.50000
5  1.11824  1.11188  66.00000  33.00000
5  1.11885  1.11238  67.00000  33.50000
5  1.11946  1.11287  68.00000  34.00000
5  1.12005  1.11335  69.00000  34.50000
5  1.12064  1.11383  70.00000  35.00000
5  1.12122  1.11430  71.00000  35.50000
5  1.12179  1.11476  72.00000  36.00000
5  1.12235  1.11522  73.00000  36.50000
5  1.12290  1.11567  74.00000  37.00000
5  1.12345  1.11612  75.00000  37.50000
5  1.12399  1.11656  76.00000  38.00000
5  1.12452  1.11699  77.00000  38.50000
5  1.12505  1.11742  78.00000  39.00000
5  1.12557  1.11784  79.00000  39.50000
5  1.12608  1.11826  80.00000  40.00000
5  1.12659  1.11867  81.00000  40.50000
5  1.12709  1.11908  82.00000  41.00000
5  1.12759  1.11948  83.00000  41.50000
5  1.12807  1.11988  84.00000  42.00000
5  1.12856  1.12027  85.00000  42.50000
5  1.12903  1.12066  86.00000  43.00000
5  1.12951  1.12104  87.00000  43.50000
5  1.12997  1.12142  88.00000  44.00000
5  1.13043  1.12179  89.00000  44.50000
5  1.13089  1.12216  90.00000  45.00000
5  1.13134  1.12253  91.00000  45.50000
5  1.13179  1.12289  92.00000  46.00000
5  1.13223  1.12325  93.00000  46.50000
5  1.13266  1.12361  94.00000  47.00000
5  1.13309  1.12396  95.00000  47.50000
5  1.13352  1.12431  96.00000  48.00000
5  1.13394  1.12465  97.00000  48.50000
5  1.13436  1.12499  98.00000  49.00000
5  1.13478  1.12533  99.00000  49.50000
5  1.13519  1.12566  100.00000  50.00000
