# Supplementary material for: Regional biaxial mechanical data of the mitral and tricuspid valve anterior leaflets
Source: Data Brief. 2019 May 22;24:103961. doi: 10.1016/j.dib.2019.103961 (PMC6545396; doi:10.1016/j.dib.2019.103961)
Supplement: Multimedia component 2 [file mmc2.zip › NewTextFiles/regional_data_MVAL119-D.txt]

0.550 
3.80 
1  0.99904  1.03954  0.00000  0.00000
1  1.04073  1.10774  1.00000  1.00000
1  1.06183  1.13402  2.00000  2.00000
1  1.07427  1.14950  3.00000  3.00000
1  1.08313  1.16052  4.00000  4.00000
1  1.09001  1.16909  5.00000  5.00000
1  1.09564  1.17609  6.00000  6.00000
1  1.10041  1.18201  7.00000  7.00000
1  1.10454  1.18715  8.00000  8.00000
1  1.10818  1.19168  9.00000  9.00000
1  1.11144  1.19573  10.00000  10.00000
1  1.11439  1.19940  11.00000  11.00000
1  1.11708  1.20275  12.00000  12.00000
1  1.11956  1.20583  13.00000  13.00000
1  1.12185  1.20869  14.00000  14.00000
1  1.12399  1.21135  15.00000  15.00000
1  1.12599  1.21383  16.00000  16.00000
1  1.12787  1.21617  17.00000  17.00000
1  1.12964  1.21837  18.00000  18.00000
1  1.13131  1.22045  19.00000  19.00000
1  1.13290  1.22243  20.00000  20.00000
1  1.13441  1.22431  21.00000  21.00000
1  1.13586  1.22610  22.00000  22.00000
1  1.13723  1.22782  23.00000  23.00000
1  1.13855  1.22946  24.00000  24.00000
1  1.13982  1.23103  25.00000  25.00000
1  1.14103  1.23254  26.00000  26.00000
1  1.14220  1.23400  27.00000  27.00000
1  1.14333  1.23540  28.00000  28.00000
1  1.14442  1.23675  29.00000  29.00000
1  1.14547  1.23806  30.00000  30.00000
1  1.14649  1.23932  31.00000  31.00000
1  1.14747  1.24055  32.00000  32.00000
1  1.14842  1.24173  33.00000  33.00000
1  1.14935  1.24288  34.00000  34.00000
1  1.15025  1.24400  35.00000  35.00000
1  1.15112  1.24509  36.00000  36.00000
1  1.15197  1.24614  37.00000  37.00000
1  1.15280  1.24717  38.00000  38.00000
1  1.15360  1.24817  39.00000  39.00000
1  1.15439  1.24915  40.00000  40.00000
1  1.15515  1.25010  41.00000  41.00000
1  1.15590  1.25103  42.00000  42.00000
1  1.15663  1.25194  43.00000  43.00000
1  1.15734  1.25282  44.00000  44.00000
1  1.15804  1.25369  45.00000  45.00000
1  1.15872  1.25454  46.00000  46.00000
1  1.15939  1.25537  47.00000  47.00000
1  1.16004  1.25618  48.00000  48.00000
1  1.16068  1.25697  49.00000  49.00000
1  1.16131  1.25775  50.00000  50.00000
1  1.16192  1.25852  51.00000  51.00000
1  1.16252  1.25927  52.00000  52.00000
1  1.16311  1.26000  53.00000  53.00000
1  1.16369  1.26072  54.00000  54.00000
1  1.16426  1.26143  55.00000  55.00000
1  1.16482  1.26212  56.00000  56.00000
1  1.16537  1.26281  57.00000  57.00000
1  1.16591  1.26348  58.00000  58.00000
1  1.16644  1.26414  59.00000  59.00000
1  1.16696  1.26479  60.00000  60.00000
1  1.16747  1.26542  61.00000  61.00000
1  1.16798  1.26605  62.00000  62.00000
1  1.16847  1.26667  63.00000  63.00000
1  1.16896  1.26727  64.00000  64.00000
1  1.16944  1.26787  65.00000  65.00000
1  1.16992  1.26846  66.00000  66.00000
1  1.17038  1.26904  67.00000  67.00000
1  1.17084  1.26961  68.00000  68.00000
1  1.17130  1.27018  69.00000  69.00000
1  1.17174  1.27073  70.00000  70.00000
1  1.17218  1.27128  71.00000  71.00000
1  1.17262  1.27182  72.00000  72.00000
1  1.17304  1.27235  73.00000  73.00000
1  1.17347  1.27287  74.00000  74.00000
1  1.17388  1.27339  75.00000  75.00000
1  1.17429  1.27390  76.00000  76.00000
1  1.17470  1.27441  77.00000  77.00000
1  1.17510  1.27490  78.00000  78.00000
1  1.17549  1.27540  79.00000  79.00000
1  1.17588  1.27588  80.00000  80.00000
1  1.17627  1.27636  81.00000  81.00000
1  1.17665  1.27683  82.00000  82.00000
1  1.17703  1.27730  83.00000  83.00000
1  1.17740  1.27776  84.00000  84.00000
1  1.17776  1.27822  85.00000  85.00000
1  1.17813  1.27867  86.00000  86.00000
1  1.17849  1.27912  87.00000  87.00000
1  1.17884  1.27956  88.00000  88.00000
1  1.17919  1.27999  89.00000  89.00000
1  1.17954  1.28042  90.00000  90.00000
1  1.17988  1.28085  91.00000  91.00000
1  1.18022  1.28127  92.00000  92.00000
1  1.18055  1.28169  93.00000  93.00000
1  1.18089  1.28210  94.00000  94.00000
1  1.18121  1.28251  95.00000  95.00000
1  1.18154  1.28291  96.00000  96.00000
1  1.18186  1.28331  97.00000  97.00000
1  1.18218  1.28371  98.00000  98.00000
1  1.18249  1.28410  99.00000  99.00000
1  1.18281  1.28449  100.00000  100.00000
2  0.99904  1.03954  0.00000  0.00000
2  1.03027  1.09961  0.75000  1.00000
2  1.05104  1.12641  1.50000  2.00000
2  1.06333  1.14222  2.25000  3.00000
2  1.07208  1.15347  3.00000  4.00000
2  1.07889  1.16221  3.75000  5.00000
2  1.08446  1.16936  4.50000  6.00000
2  1.08918  1.17541  5.25000  7.00000
2  1.09326  1.18065  6.00000  8.00000
2  1.09687  1.18528  6.75000  9.00000
2  1.10010  1.18942  7.50000  10.00000
2  1.10302  1.19316  8.25000  11.00000
2  1.10569  1.19658  9.00000  12.00000
2  1.10814  1.19973  9.75000  13.00000
2  1.11042  1.20265  10.50000  14.00000
2  1.11253  1.20536  11.25000  15.00000
2  1.11451  1.20790  12.00000  16.00000
2  1.11637  1.21028  12.75000  17.00000
2  1.11813  1.21253  13.50000  18.00000
2  1.11979  1.21466  14.25000  19.00000
2  1.12136  1.21668  15.00000  20.00000
2  1.12286  1.21860  15.75000  21.00000
2  1.12429  1.22043  16.50000  22.00000
2  1.12566  1.22218  17.25000  23.00000
2  1.12696  1.22385  18.00000  24.00000
2  1.12822  1.22546  18.75000  25.00000
2  1.12942  1.22701  19.50000  26.00000
2  1.13058  1.22849  20.25000  27.00000
2  1.13170  1.22992  21.00000  28.00000
2  1.13278  1.23130  21.75000  29.00000
2  1.13382  1.23264  22.50000  30.00000
2  1.13482  1.23393  23.25000  31.00000
2  1.13580  1.23518  24.00000  32.00000
2  1.13674  1.23639  24.75000  33.00000
2  1.13766  1.23757  25.50000  34.00000
2  1.13855  1.23871  26.25000  35.00000
2  1.13942  1.23982  27.00000  36.00000
2  1.14026  1.24090  27.75000  37.00000
2  1.14108  1.24195  28.50000  38.00000
2  1.14188  1.24297  29.25000  39.00000
2  1.14266  1.24397  30.00000  40.00000
2  1.14342  1.24494  30.75000  41.00000
2  1.14416  1.24589  31.50000  42.00000
2  1.14488  1.24681  32.25000  43.00000
2  1.14559  1.24772  33.00000  44.00000
2  1.14628  1.24861  33.75000  45.00000
2  1.14695  1.24947  34.50000  46.00000
2  1.14761  1.25032  35.25000  47.00000
2  1.14826  1.25115  36.00000  48.00000
2  1.14889  1.25196  36.75000  49.00000
2  1.14951  1.25275  37.50000  50.00000
2  1.15012  1.25353  38.25000  51.00000
2  1.15072  1.25430  39.00000  52.00000
2  1.15131  1.25505  39.75000  53.00000
2  1.15188  1.25579  40.50000  54.00000
2  1.15244  1.25651  41.25000  55.00000
2  1.15300  1.25722  42.00000  56.00000
2  1.15354  1.25792  42.75000  57.00000
2  1.15408  1.25860  43.50000  58.00000
2  1.15460  1.25927  44.25000  59.00000
2  1.15512  1.25994  45.00000  60.00000
2  1.15563  1.26059  45.75000  61.00000
2  1.15613  1.26123  46.50000  62.00000
2  1.15662  1.26186  47.25000  63.00000
2  1.15710  1.26248  48.00000  64.00000
2  1.15758  1.26309  48.75000  65.00000
2  1.15805  1.26369  49.50000  66.00000
2  1.15851  1.26428  50.25000  67.00000
2  1.15897  1.26487  51.00000  68.00000
2  1.15942  1.26544  51.75000  69.00000
2  1.15986  1.26601  52.50000  70.00000
2  1.16029  1.26657  53.25000  71.00000
2  1.16072  1.26712  54.00000  72.00000
2  1.16115  1.26766  54.75000  73.00000
2  1.16157  1.26820  55.50000  74.00000
2  1.16198  1.26873  56.25000  75.00000
2  1.16239  1.26925  57.00000  76.00000
2  1.16279  1.26976  57.75000  77.00000
2  1.16318  1.27027  58.50000  78.00000
2  1.16358  1.27077  59.25000  79.00000
2  1.16396  1.27127  60.00000  80.00000
2  1.16435  1.27176  60.75000  81.00000
2  1.16472  1.27224  61.50000  82.00000
2  1.16510  1.27272  62.25000  83.00000
2  1.16546  1.27319  63.00000  84.00000
2  1.16583  1.27366  63.75000  85.00000
2  1.16619  1.27412  64.50000  86.00000
2  1.16654  1.27457  65.25000  87.00000
2  1.16689  1.27502  66.00000  88.00000
2  1.16724  1.27547  66.75000  89.00000
2  1.16758  1.27591  67.50000  90.00000
2  1.16792  1.27634  68.25000  91.00000
2  1.16826  1.27677  69.00000  92.00000
2  1.16859  1.27720  69.75000  93.00000
2  1.16892  1.27762  70.50000  94.00000
2  1.16925  1.27804  71.25000  95.00000
2  1.16957  1.27845  72.00000  96.00000
2  1.16989  1.27886  72.75000  97.00000
2  1.17020  1.27926  73.50000  98.00000
2  1.17052  1.27966  74.25000  99.00000
2  1.17082  1.28006  75.00000  100.00000
3  0.99904  1.03954  0.00000  0.00000
3  1.04059  1.11652  1.00000  0.75000
3  1.06110  1.14214  2.00000  1.50000
3  1.07319  1.15720  3.00000  2.25000
3  1.08179  1.16791  4.00000  3.00000
3  1.08848  1.17623  5.00000  3.75000
3  1.09394  1.18303  6.00000  4.50000
3  1.09857  1.18878  7.00000  5.25000
3  1.10258  1.19377  8.00000  6.00000
3  1.10612  1.19817  9.00000  6.75000
3  1.10928  1.20210  10.00000  7.50000
3  1.11215  1.20566  11.00000  8.25000
3  1.11476  1.20891  12.00000  9.00000
3  1.11717  1.21190  13.00000  9.75000
3  1.11940  1.21467  14.00000  10.50000
3  1.12147  1.21725  15.00000  11.25000
3  1.12341  1.21966  16.00000  12.00000
3  1.12524  1.22193  17.00000  12.75000
3  1.12695  1.22406  18.00000  13.50000
3  1.12858  1.22608  19.00000  14.25000
3  1.13012  1.22800  20.00000  15.00000
3  1.13159  1.22983  21.00000  15.75000
3  1.13299  1.23156  22.00000  16.50000
3  1.13433  1.23323  23.00000  17.25000
3  1.13561  1.23482  24.00000  18.00000
3  1.13684  1.23634  25.00000  18.75000
3  1.13802  1.23781  26.00000  19.50000
3  1.13915  1.23922  27.00000  20.25000
3  1.14025  1.24058  28.00000  21.00000
3  1.14131  1.24189  29.00000  21.75000
3  1.14233  1.24316  30.00000  22.50000
3  1.14331  1.24439  31.00000  23.25000
3  1.14427  1.24557  32.00000  24.00000
3  1.14519  1.24673  33.00000  24.75000
3  1.14609  1.24784  34.00000  25.50000
3  1.14697  1.24893  35.00000  26.25000
3  1.14781  1.24998  36.00000  27.00000
3  1.14864  1.25100  37.00000  27.75000
3  1.14944  1.25200  38.00000  28.50000
3  1.15022  1.25297  39.00000  29.25000
3  1.15099  1.25392  40.00000  30.00000
3  1.15173  1.25484  41.00000  30.75000
3  1.15245  1.25574  42.00000  31.50000
3  1.15316  1.25662  43.00000  32.25000
3  1.15385  1.25748  44.00000  33.00000
3  1.15453  1.25832  45.00000  33.75000
3  1.15519  1.25915  46.00000  34.50000
3  1.15584  1.25995  47.00000  35.25000
3  1.15647  1.26074  48.00000  36.00000
3  1.15710  1.26151  49.00000  36.75000
3  1.15770  1.26226  50.00000  37.50000
3  1.15830  1.26301  51.00000  38.25000
3  1.15888  1.26373  52.00000  39.00000
3  1.15946  1.26444  53.00000  39.75000
3  1.16002  1.26514  54.00000  40.50000
3  1.16057  1.26583  55.00000  41.25000
3  1.16112  1.26650  56.00000  42.00000
3  1.16165  1.26717  57.00000  42.75000
3  1.16217  1.26782  58.00000  43.50000
3  1.16269  1.26846  59.00000  44.25000
3  1.16319  1.26908  60.00000  45.00000
3  1.16369  1.26970  61.00000  45.75000
3  1.16418  1.27031  62.00000  46.50000
3  1.16466  1.27091  63.00000  47.25000
3  1.16514  1.27150  64.00000  48.00000
3  1.16560  1.27208  65.00000  48.75000
3  1.16606  1.27265  66.00000  49.50000
3  1.16652  1.27321  67.00000  50.25000
3  1.16696  1.27377  68.00000  51.00000
3  1.16740  1.27431  69.00000  51.75000
3  1.16784  1.27485  70.00000  52.50000
3  1.16826  1.27538  71.00000  53.25000
3  1.16868  1.27590  72.00000  54.00000
3  1.16910  1.27642  73.00000  54.75000
3  1.16951  1.27693  74.00000  55.50000
3  1.16991  1.27743  75.00000  56.25000
3  1.17031  1.27793  76.00000  57.00000
3  1.17071  1.27841  77.00000  57.75000
3  1.17109  1.27890  78.00000  58.50000
3  1.17148  1.27937  79.00000  59.25000
3  1.17186  1.27984  80.00000  60.00000
3  1.17223  1.28031  81.00000  60.75000
3  1.17260  1.28077  82.00000  61.50000
3  1.17296  1.28122  83.00000  62.25000
3  1.17333  1.28167  84.00000  63.00000
3  1.17368  1.28211  85.00000  63.75000
3  1.17403  1.28255  86.00000  64.50000
3  1.17438  1.28298  87.00000  65.25000
3  1.17473  1.28341  88.00000  66.00000
3  1.17507  1.28383  89.00000  66.75000
3  1.17540  1.28425  90.00000  67.50000
3  1.17574  1.28466  91.00000  68.25000
3  1.17606  1.28507  92.00000  69.00000
3  1.17639  1.28548  93.00000  69.75000
3  1.17671  1.28588  94.00000  70.50000
3  1.17703  1.28627  95.00000  71.25000
3  1.17735  1.28666  96.00000  72.00000
3  1.17766  1.28705  97.00000  72.75000
3  1.17797  1.28744  98.00000  73.50000
3  1.17827  1.28782  99.00000  74.25000
3  1.17858  1.28819  100.00000  75.00000
4  0.99904  1.03954  0.00000  0.00000
4  1.01025  1.10378  0.50000  1.00000
4  1.03192  1.13139  1.00000  2.00000
4  1.04495  1.14771  1.50000  3.00000
4  1.05430  1.15933  2.00000  4.00000
4  1.06160  1.16836  2.50000  5.00000
4  1.06759  1.17575  3.00000  6.00000
4  1.07266  1.18200  3.50000  7.00000
4  1.07707  1.18742  4.00000  8.00000
4  1.08096  1.19221  4.50000  9.00000
4  1.08444  1.19649  5.00000  10.00000
4  1.08760  1.20036  5.50000  11.00000
4  1.09048  1.20390  6.00000  12.00000
4  1.09313  1.20715  6.50000  13.00000
4  1.09559  1.21017  7.00000  14.00000
4  1.09788  1.21297  7.50000  15.00000
4  1.10002  1.21560  8.00000  16.00000
4  1.10203  1.21806  8.50000  17.00000
4  1.10393  1.22039  9.00000  18.00000
4  1.10573  1.22259  9.50000  19.00000
4  1.10744  1.22468  10.00000  20.00000
4  1.10906  1.22666  10.50000  21.00000
4  1.11060  1.22856  11.00000  22.00000
4  1.11208  1.23037  11.50000  23.00000
4  1.11350  1.23210  12.00000  24.00000
4  1.11486  1.23376  12.50000  25.00000
4  1.11616  1.23536  13.00000  26.00000
4  1.11742  1.23690  13.50000  27.00000
4  1.11863  1.23838  14.00000  28.00000
4  1.11980  1.23981  14.50000  29.00000
4  1.12093  1.24119  15.00000  30.00000
4  1.12202  1.24252  15.50000  31.00000
4  1.12308  1.24381  16.00000  32.00000
4  1.12410  1.24507  16.50000  33.00000
4  1.12509  1.24628  17.00000  34.00000
4  1.12606  1.24746  17.50000  35.00000
4  1.12700  1.24861  18.00000  36.00000
4  1.12791  1.24973  18.50000  37.00000
4  1.12880  1.25081  19.00000  38.00000
4  1.12967  1.25187  19.50000  39.00000
4  1.13051  1.25290  20.00000  40.00000
4  1.13133  1.25391  20.50000  41.00000
4  1.13214  1.25489  21.00000  42.00000
4  1.13292  1.25585  21.50000  43.00000
4  1.13369  1.25679  22.00000  44.00000
4  1.13443  1.25770  22.50000  45.00000
4  1.13517  1.25860  23.00000  46.00000
4  1.13588  1.25947  23.50000  47.00000
4  1.13659  1.26033  24.00000  48.00000
4  1.13727  1.26117  24.50000  49.00000
4  1.13795  1.26199  25.00000  50.00000
4  1.13861  1.26280  25.50000  51.00000
4  1.13925  1.26359  26.00000  52.00000
4  1.13989  1.26437  26.50000  53.00000
4  1.14051  1.26513  27.00000  54.00000
4  1.14113  1.26588  27.50000  55.00000
4  1.14173  1.26661  28.00000  56.00000
4  1.14232  1.26733  28.50000  57.00000
4  1.14290  1.26804  29.00000  58.00000
4  1.14347  1.26874  29.50000  59.00000
4  1.14403  1.26942  30.00000  60.00000
4  1.14458  1.27010  30.50000  61.00000
4  1.14512  1.27076  31.00000  62.00000
4  1.14565  1.27141  31.50000  63.00000
4  1.14618  1.27205  32.00000  64.00000
4  1.14670  1.27268  32.50000  65.00000
4  1.14721  1.27331  33.00000  66.00000
4  1.14771  1.27392  33.50000  67.00000
4  1.14820  1.27452  34.00000  68.00000
4  1.14869  1.27512  34.50000  69.00000
4  1.14917  1.27570  35.00000  70.00000
4  1.14964  1.27628  35.50000  71.00000
4  1.15011  1.27685  36.00000  72.00000
4  1.15057  1.27741  36.50000  73.00000
4  1.15102  1.27797  37.00000  74.00000
4  1.15147  1.27851  37.50000  75.00000
4  1.15191  1.27905  38.00000  76.00000
4  1.15235  1.27959  38.50000  77.00000
4  1.15278  1.28011  39.00000  78.00000
4  1.15320  1.28063  39.50000  79.00000
4  1.15362  1.28114  40.00000  80.00000
4  1.15404  1.28165  40.50000  81.00000
4  1.15445  1.28215  41.00000  82.00000
4  1.15485  1.28264  41.50000  83.00000
4  1.15525  1.28313  42.00000  84.00000
4  1.15565  1.28362  42.50000  85.00000
4  1.15604  1.28409  43.00000  86.00000
4  1.15642  1.28456  43.50000  87.00000
4  1.15680  1.28503  44.00000  88.00000
4  1.15718  1.28549  44.50000  89.00000
4  1.15755  1.28594  45.00000  90.00000
4  1.15792  1.28639  45.50000  91.00000
4  1.15829  1.28684  46.00000  92.00000
4  1.15865  1.28728  46.50000  93.00000
4  1.15900  1.28772  47.00000  94.00000
4  1.15936  1.28815  47.50000  95.00000
4  1.15971  1.28857  48.00000  96.00000
4  1.16005  1.28900  48.50000  97.00000
4  1.16039  1.28942  49.00000  98.00000
4  1.16073  1.28983  49.50000  99.00000
4  1.16107  1.29024  50.00000  100.00000
5  0.99904  1.03954  0.00000  0.00000
5  1.05244  1.12603  1.00000  0.50000
5  1.07295  1.14924  2.00000  1.00000
5  1.08501  1.16285  3.00000  1.50000
5  1.09358  1.17251  4.00000  2.00000
5  1.10024  1.18001  5.00000  2.50000
5  1.10568  1.18614  6.00000  3.00000
5  1.11029  1.19133  7.00000  3.50000
5  1.11428  1.19582  8.00000  4.00000
5  1.11780  1.19978  9.00000  4.50000
5  1.12094  1.20333  10.00000  5.00000
5  1.12379  1.20654  11.00000  5.50000
5  1.12639  1.20946  12.00000  6.00000
5  1.12879  1.21216  13.00000  6.50000
5  1.13100  1.21465  14.00000  7.00000
5  1.13307  1.21697  15.00000  7.50000
5  1.13500  1.21915  16.00000  8.00000
5  1.13681  1.22119  17.00000  8.50000
5  1.13852  1.22311  18.00000  9.00000
5  1.14014  1.22493  19.00000  9.50000
5  1.14167  1.22666  20.00000  10.00000
5  1.14313  1.22830  21.00000  10.50000
5  1.14452  1.22987  22.00000  11.00000
5  1.14585  1.23136  23.00000  11.50000
5  1.14713  1.23280  24.00000  12.00000
5  1.14835  1.23417  25.00000  12.50000
5  1.14952  1.23549  26.00000  13.00000
5  1.15065  1.23676  27.00000  13.50000
5  1.15174  1.23799  28.00000  14.00000
5  1.15279  1.23917  29.00000  14.50000
5  1.15380  1.24031  30.00000  15.00000
5  1.15478  1.24141  31.00000  15.50000
5  1.15573  1.24248  32.00000  16.00000
5  1.15665  1.24352  33.00000  16.50000
5  1.15755  1.24452  34.00000  17.00000
5  1.15842  1.24550  35.00000  17.50000
5  1.15926  1.24645  36.00000  18.00000
5  1.16008  1.24737  37.00000  18.50000
5  1.16088  1.24827  38.00000  19.00000
5  1.16165  1.24914  39.00000  19.50000
5  1.16241  1.25000  40.00000  20.00000
5  1.16315  1.25083  41.00000  20.50000
5  1.16387  1.25164  42.00000  21.00000
5  1.16458  1.25243  43.00000  21.50000
5  1.16526  1.25321  44.00000  22.00000
5  1.16594  1.25396  45.00000  22.50000
5  1.16659  1.25470  46.00000  23.00000
5  1.16724  1.25543  47.00000  23.50000
5  1.16787  1.25614  48.00000  24.00000
5  1.16849  1.25683  49.00000  24.50000
5  1.16909  1.25751  50.00000  25.00000
5  1.16968  1.25818  51.00000  25.50000
5  1.17026  1.25883  52.00000  26.00000
5  1.17083  1.25947  53.00000  26.50000
5  1.17139  1.26010  54.00000  27.00000
5  1.17194  1.26072  55.00000  27.50000
5  1.17248  1.26133  56.00000  28.00000
5  1.17301  1.26192  57.00000  28.50000
5  1.17353  1.26251  58.00000  29.00000
5  1.17404  1.26308  59.00000  29.50000
5  1.17455  1.26365  60.00000  30.00000
5  1.17504  1.26421  61.00000  30.50000
5  1.17553  1.26475  62.00000  31.00000
5  1.17601  1.26529  63.00000  31.50000
5  1.17648  1.26582  64.00000  32.00000
5  1.17694  1.26634  65.00000  32.50000
5  1.17740  1.26686  66.00000  33.00000
5  1.17785  1.26737  67.00000  33.50000
5  1.17829  1.26786  68.00000  34.00000
5  1.17873  1.26836  69.00000  34.50000
5  1.17916  1.26884  70.00000  35.00000
5  1.17959  1.26932  71.00000  35.50000
5  1.18000  1.26979  72.00000  36.00000
5  1.18042  1.27025  73.00000  36.50000
5  1.18082  1.27071  74.00000  37.00000
5  1.18123  1.27116  75.00000  37.50000
5  1.18162  1.27161  76.00000  38.00000
5  1.18201  1.27205  77.00000  38.50000
5  1.18240  1.27248  78.00000  39.00000
5  1.18278  1.27291  79.00000  39.50000
5  1.18316  1.27334  80.00000  40.00000
5  1.18353  1.27376  81.00000  40.50000
5  1.18390  1.27417  82.00000  41.00000
5  1.18426  1.27458  83.00000  41.50000
5  1.18462  1.27498  84.00000  42.00000
5  1.18497  1.27538  85.00000  42.50000
5  1.18532  1.27577  86.00000  43.00000
5  1.18567  1.27616  87.00000  43.50000
5  1.18601  1.27655  88.00000  44.00000
5  1.18635  1.27693  89.00000  44.50000
5  1.18668  1.27730  90.00000  45.00000
5  1.18701  1.27768  91.00000  45.50000
5  1.18734  1.27804  92.00000  46.00000
5  1.18766  1.27841  93.00000  46.50000
5  1.18798  1.27877  94.00000  47.00000
5  1.18830  1.27912  95.00000  47.50000
5  1.18861  1.27948  96.00000  48.00000
5  1.18893  1.27983  97.00000  48.50000
5  1.18923  1.28017  98.00000  49.00000
5  1.18954  1.28051  99.00000  49.50000
5  1.18984  1.28085  100.00000  50.00000
