# Supplementary material for: Regional biaxial mechanical data of the mitral and tricuspid valve anterior leaflets
Source: Data Brief. 2019 May 22;24:103961. doi: 10.1016/j.dib.2019.103961 (PMC6545396; doi:10.1016/j.dib.2019.103961)
Supplement: Multimedia component 2 [file mmc2.zip › NewTextFiles/regional_data_MVAL119-E.txt]

0.527 
3.80 
1  1.03600  1.05444  0.00000  0.00000
1  1.06130  1.08519  1.00000  1.00000
1  1.07771  1.10945  2.00000  2.00000
1  1.08737  1.12387  3.00000  3.00000
1  1.09424  1.13416  4.00000  4.00000
1  1.09957  1.14217  5.00000  5.00000
1  1.10393  1.14873  6.00000  6.00000
1  1.10762  1.15428  7.00000  7.00000
1  1.11082  1.15910  8.00000  8.00000
1  1.11364  1.16335  9.00000  9.00000
1  1.11617  1.16715  10.00000  10.00000
1  1.11845  1.17060  11.00000  11.00000
1  1.12054  1.17374  12.00000  12.00000
1  1.12246  1.17664  13.00000  13.00000
1  1.12423  1.17932  14.00000  14.00000
1  1.12589  1.18181  15.00000  15.00000
1  1.12744  1.18415  16.00000  16.00000
1  1.12889  1.18634  17.00000  17.00000
1  1.13026  1.18841  18.00000  18.00000
1  1.13156  1.19037  19.00000  19.00000
1  1.13279  1.19223  20.00000  20.00000
1  1.13396  1.19400  21.00000  21.00000
1  1.13508  1.19568  22.00000  22.00000
1  1.13614  1.19729  23.00000  23.00000
1  1.13716  1.19883  24.00000  24.00000
1  1.13814  1.20031  25.00000  25.00000
1  1.13908  1.20173  26.00000  26.00000
1  1.13999  1.20310  27.00000  27.00000
1  1.14086  1.20442  28.00000  28.00000
1  1.14171  1.20569  29.00000  29.00000
1  1.14252  1.20692  30.00000  30.00000
1  1.14331  1.20811  31.00000  31.00000
1  1.14407  1.20926  32.00000  32.00000
1  1.14481  1.21038  33.00000  33.00000
1  1.14552  1.21146  34.00000  34.00000
1  1.14622  1.21251  35.00000  35.00000
1  1.14689  1.21353  36.00000  36.00000
1  1.14755  1.21452  37.00000  37.00000
1  1.14819  1.21549  38.00000  38.00000
1  1.14882  1.21643  39.00000  39.00000
1  1.14942  1.21735  40.00000  40.00000
1  1.15002  1.21825  41.00000  41.00000
1  1.15059  1.21912  42.00000  42.00000
1  1.15116  1.21997  43.00000  43.00000
1  1.15171  1.22081  44.00000  44.00000
1  1.15225  1.22162  45.00000  45.00000
1  1.15278  1.22242  46.00000  46.00000
1  1.15329  1.22320  47.00000  47.00000
1  1.15380  1.22396  48.00000  48.00000
1  1.15429  1.22471  49.00000  49.00000
1  1.15478  1.22545  50.00000  50.00000
1  1.15525  1.22616  51.00000  51.00000
1  1.15572  1.22687  52.00000  52.00000
1  1.15618  1.22756  53.00000  53.00000
1  1.15663  1.22824  54.00000  54.00000
1  1.15707  1.22890  55.00000  55.00000
1  1.15750  1.22956  56.00000  56.00000
1  1.15792  1.23020  57.00000  57.00000
1  1.15834  1.23083  58.00000  58.00000
1  1.15875  1.23145  59.00000  59.00000
1  1.15916  1.23206  60.00000  60.00000
1  1.15955  1.23266  61.00000  61.00000
1  1.15994  1.23325  62.00000  62.00000
1  1.16033  1.23383  63.00000  63.00000
1  1.16071  1.23440  64.00000  64.00000
1  1.16108  1.23496  65.00000  65.00000
1  1.16144  1.23552  66.00000  66.00000
1  1.16181  1.23606  67.00000  67.00000
1  1.16216  1.23660  68.00000  68.00000
1  1.16251  1.23713  69.00000  69.00000
1  1.16286  1.23765  70.00000  70.00000
1  1.16320  1.23817  71.00000  71.00000
1  1.16353  1.23867  72.00000  72.00000
1  1.16386  1.23918  73.00000  73.00000
1  1.16419  1.23967  74.00000  74.00000
1  1.16451  1.24016  75.00000  75.00000
1  1.16483  1.24064  76.00000  76.00000
1  1.16514  1.24111  77.00000  77.00000
1  1.16545  1.24158  78.00000  78.00000
1  1.16576  1.24204  79.00000  79.00000
1  1.16606  1.24250  80.00000  80.00000
1  1.16636  1.24295  81.00000  81.00000
1  1.16666  1.24339  82.00000  82.00000
1  1.16695  1.24383  83.00000  83.00000
1  1.16723  1.24427  84.00000  84.00000
1  1.16752  1.24470  85.00000  85.00000
1  1.16780  1.24512  86.00000  86.00000
1  1.16808  1.24554  87.00000  87.00000
1  1.16835  1.24596  88.00000  88.00000
1  1.16862  1.24637  89.00000  89.00000
1  1.16889  1.24677  90.00000  90.00000
1  1.16916  1.24717  91.00000  91.00000
1  1.16942  1.24757  92.00000  92.00000
1  1.16968  1.24796  93.00000  93.00000
1  1.16993  1.24835  94.00000  94.00000
1  1.17019  1.24873  95.00000  95.00000
1  1.17044  1.24912  96.00000  96.00000
1  1.17069  1.24949  97.00000  97.00000
1  1.17093  1.24986  98.00000  98.00000
1  1.17118  1.25023  99.00000  99.00000
1  1.17142  1.25060  100.00000  100.00000
2  1.03600  1.05444  0.00000  0.00000
2  1.05258  1.11499  0.75000  1.00000
2  1.06880  1.13549  1.50000  2.00000
2  1.07837  1.14751  2.25000  3.00000
2  1.08518  1.15606  3.00000  4.00000
2  1.09048  1.16269  3.75000  5.00000
2  1.09481  1.16811  4.50000  6.00000
2  1.09847  1.17270  5.25000  7.00000
2  1.10165  1.17667  6.00000  8.00000
2  1.10445  1.18017  6.75000  9.00000
2  1.10696  1.18331  7.50000  10.00000
2  1.10923  1.18615  8.25000  11.00000
2  1.11130  1.18874  9.00000  12.00000
2  1.11321  1.19112  9.75000  13.00000
2  1.11498  1.19333  10.50000  14.00000
2  1.11662  1.19538  11.25000  15.00000
2  1.11816  1.19730  12.00000  16.00000
2  1.11960  1.19911  12.75000  17.00000
2  1.12097  1.20081  13.50000  18.00000
2  1.12225  1.20242  14.25000  19.00000
2  1.12348  1.20395  15.00000  20.00000
2  1.12464  1.20540  15.75000  21.00000
2  1.12575  1.20678  16.50000  22.00000
2  1.12681  1.20811  17.25000  23.00000
2  1.12783  1.20938  18.00000  24.00000
2  1.12880  1.21059  18.75000  25.00000
2  1.12973  1.21176  19.50000  26.00000
2  1.13063  1.21288  20.25000  27.00000
2  1.13150  1.21397  21.00000  28.00000
2  1.13234  1.21501  21.75000  29.00000
2  1.13315  1.21602  22.50000  30.00000
2  1.13393  1.21700  23.25000  31.00000
2  1.13469  1.21794  24.00000  32.00000
2  1.13542  1.21886  24.75000  33.00000
2  1.13613  1.21975  25.50000  34.00000
2  1.13683  1.22061  26.25000  35.00000
2  1.13750  1.22145  27.00000  36.00000
2  1.13815  1.22227  27.75000  37.00000
2  1.13879  1.22306  28.50000  38.00000
2  1.13941  1.22384  29.25000  39.00000
2  1.14001  1.22459  30.00000  40.00000
2  1.14060  1.22533  30.75000  41.00000
2  1.14118  1.22604  31.50000  42.00000
2  1.14174  1.22674  32.25000  43.00000
2  1.14229  1.22743  33.00000  44.00000
2  1.14282  1.22810  33.75000  45.00000
2  1.14335  1.22875  34.50000  46.00000
2  1.14386  1.22939  35.25000  47.00000
2  1.14436  1.23002  36.00000  48.00000
2  1.14485  1.23064  36.75000  49.00000
2  1.14534  1.23124  37.50000  50.00000
2  1.14581  1.23183  38.25000  51.00000
2  1.14627  1.23241  39.00000  52.00000
2  1.14673  1.23297  39.75000  53.00000
2  1.14717  1.23353  40.50000  54.00000
2  1.14761  1.23408  41.25000  55.00000
2  1.14804  1.23461  42.00000  56.00000
2  1.14846  1.23514  42.75000  57.00000
2  1.14888  1.23566  43.50000  58.00000
2  1.14929  1.23617  44.25000  59.00000
2  1.14969  1.23667  45.00000  60.00000
2  1.15008  1.23716  45.75000  61.00000
2  1.15047  1.23765  46.50000  62.00000
2  1.15085  1.23812  47.25000  63.00000
2  1.15123  1.23859  48.00000  64.00000
2  1.15160  1.23905  48.75000  65.00000
2  1.15196  1.23951  49.50000  66.00000
2  1.15232  1.23996  50.25000  67.00000
2  1.15267  1.24040  51.00000  68.00000
2  1.15302  1.24083  51.75000  69.00000
2  1.15337  1.24126  52.50000  70.00000
2  1.15370  1.24168  53.25000  71.00000
2  1.15404  1.24210  54.00000  72.00000
2  1.15437  1.24251  54.75000  73.00000
2  1.15469  1.24292  55.50000  74.00000
2  1.15501  1.24332  56.25000  75.00000
2  1.15533  1.24371  57.00000  76.00000
2  1.15564  1.24410  57.75000  77.00000
2  1.15595  1.24448  58.50000  78.00000
2  1.15625  1.24486  59.25000  79.00000
2  1.15655  1.24524  60.00000  80.00000
2  1.15685  1.24561  60.75000  81.00000
2  1.15714  1.24597  61.50000  82.00000
2  1.15743  1.24634  62.25000  83.00000
2  1.15772  1.24669  63.00000  84.00000
2  1.15800  1.24704  63.75000  85.00000
2  1.15828  1.24739  64.50000  86.00000
2  1.15856  1.24774  65.25000  87.00000
2  1.15883  1.24808  66.00000  88.00000
2  1.15910  1.24841  66.75000  89.00000
2  1.15936  1.24875  67.50000  90.00000
2  1.15963  1.24908  68.25000  91.00000
2  1.15989  1.24940  69.00000  92.00000
2  1.16015  1.24972  69.75000  93.00000
2  1.16040  1.25004  70.50000  94.00000
2  1.16066  1.25036  71.25000  95.00000
2  1.16091  1.25067  72.00000  96.00000
2  1.16115  1.25098  72.75000  97.00000
2  1.16140  1.25128  73.50000  98.00000
2  1.16164  1.25159  74.25000  99.00000
2  1.16188  1.25189  75.00000  100.00000
3  1.03600  1.05444  0.00000  0.00000
3  1.05788  1.11614  1.00000  0.75000
3  1.07431  1.13632  2.00000  1.50000
3  1.08399  1.14816  3.00000  2.25000
3  1.09088  1.15658  4.00000  3.00000
3  1.09624  1.16311  5.00000  3.75000
3  1.10061  1.16845  6.00000  4.50000
3  1.10432  1.17296  7.00000  5.25000
3  1.10753  1.17688  8.00000  6.00000
3  1.11036  1.18033  9.00000  6.75000
3  1.11289  1.18342  10.00000  7.50000
3  1.11518  1.18621  11.00000  8.25000
3  1.11728  1.18876  12.00000  9.00000
3  1.11920  1.19111  13.00000  9.75000
3  1.12099  1.19328  14.00000  10.50000
3  1.12265  1.19530  15.00000  11.25000
3  1.12420  1.19720  16.00000  12.00000
3  1.12566  1.19898  17.00000  12.75000
3  1.12704  1.20065  18.00000  13.50000
3  1.12834  1.20224  19.00000  14.25000
3  1.12958  1.20374  20.00000  15.00000
3  1.13075  1.20517  21.00000  15.75000
3  1.13187  1.20654  22.00000  16.50000
3  1.13294  1.20784  23.00000  17.25000
3  1.13397  1.20909  24.00000  18.00000
3  1.13495  1.21029  25.00000  18.75000
3  1.13589  1.21144  26.00000  19.50000
3  1.13680  1.21254  27.00000  20.25000
3  1.13768  1.21361  28.00000  21.00000
3  1.13853  1.21464  29.00000  21.75000
3  1.13934  1.21563  30.00000  22.50000
3  1.14013  1.21660  31.00000  23.25000
3  1.14090  1.21753  32.00000  24.00000
3  1.14164  1.21843  33.00000  24.75000
3  1.14236  1.21931  34.00000  25.50000
3  1.14306  1.22016  35.00000  26.25000
3  1.14373  1.22098  36.00000  27.00000
3  1.14439  1.22179  37.00000  27.75000
3  1.14504  1.22257  38.00000  28.50000
3  1.14566  1.22333  39.00000  29.25000
3  1.14627  1.22407  40.00000  30.00000
3  1.14687  1.22480  41.00000  30.75000
3  1.14745  1.22551  42.00000  31.50000
3  1.14802  1.22620  43.00000  32.25000
3  1.14857  1.22687  44.00000  33.00000
3  1.14911  1.22753  45.00000  33.75000
3  1.14964  1.22817  46.00000  34.50000
3  1.15016  1.22881  47.00000  35.25000
3  1.15067  1.22942  48.00000  36.00000
3  1.15116  1.23003  49.00000  36.75000
3  1.15165  1.23062  50.00000  37.50000
3  1.15213  1.23120  51.00000  38.25000
3  1.15260  1.23177  52.00000  39.00000
3  1.15305  1.23233  53.00000  39.75000
3  1.15351  1.23288  54.00000  40.50000
3  1.15395  1.23342  55.00000  41.25000
3  1.15438  1.23395  56.00000  42.00000
3  1.15481  1.23447  57.00000  42.75000
3  1.15523  1.23498  58.00000  43.50000
3  1.15564  1.23548  59.00000  44.25000
3  1.15604  1.23597  60.00000  45.00000
3  1.15644  1.23646  61.00000  45.75000
3  1.15683  1.23693  62.00000  46.50000
3  1.15722  1.23740  63.00000  47.25000
3  1.15760  1.23786  64.00000  48.00000
3  1.15797  1.23832  65.00000  48.75000
3  1.15834  1.23877  66.00000  49.50000
3  1.15870  1.23921  67.00000  50.25000
3  1.15906  1.23964  68.00000  51.00000
3  1.15941  1.24007  69.00000  51.75000
3  1.15976  1.24049  70.00000  52.50000
3  1.16010  1.24091  71.00000  53.25000
3  1.16044  1.24132  72.00000  54.00000
3  1.16077  1.24172  73.00000  54.75000
3  1.16110  1.24212  74.00000  55.50000
3  1.16142  1.24252  75.00000  56.25000
3  1.16174  1.24291  76.00000  57.00000
3  1.16206  1.24329  77.00000  57.75000
3  1.16237  1.24367  78.00000  58.50000
3  1.16268  1.24404  79.00000  59.25000
3  1.16298  1.24441  80.00000  60.00000
3  1.16328  1.24478  81.00000  60.75000
3  1.16357  1.24514  82.00000  61.50000
3  1.16387  1.24549  83.00000  62.25000
3  1.16415  1.24584  84.00000  63.00000
3  1.16444  1.24619  85.00000  63.75000
3  1.16472  1.24653  86.00000  64.50000
3  1.16500  1.24687  87.00000  65.25000
3  1.16528  1.24721  88.00000  66.00000
3  1.16555  1.24754  89.00000  66.75000
3  1.16582  1.24787  90.00000  67.50000
3  1.16608  1.24819  91.00000  68.25000
3  1.16635  1.24851  92.00000  69.00000
3  1.16661  1.24883  93.00000  69.75000
3  1.16687  1.24914  94.00000  70.50000
3  1.16712  1.24945  95.00000  71.25000
3  1.16737  1.24976  96.00000  72.00000
3  1.16762  1.25007  97.00000  72.75000
3  1.16787  1.25037  98.00000  73.50000
3  1.16811  1.25066  99.00000  74.25000
3  1.16836  1.25096  100.00000  75.00000
4  1.03600  1.05444  0.00000  0.00000
4  1.04297  1.11100  0.50000  1.00000
4  1.05838  1.13252  1.00000  2.00000
4  1.06749  1.14518  1.50000  3.00000
4  1.07399  1.15418  2.00000  4.00000
4  1.07904  1.16116  2.50000  5.00000
4  1.08317  1.16688  3.00000  6.00000
4  1.08667  1.17171  3.50000  7.00000
4  1.08970  1.17590  4.00000  8.00000
4  1.09237  1.17959  4.50000  9.00000
4  1.09477  1.18290  5.00000  10.00000
4  1.09694  1.18589  5.50000  11.00000
4  1.09891  1.18862  6.00000  12.00000
4  1.10073  1.19114  6.50000  13.00000
4  1.10242  1.19346  7.00000  14.00000
4  1.10399  1.19563  7.50000  15.00000
4  1.10546  1.19766  8.00000  16.00000
4  1.10684  1.19956  8.50000  17.00000
4  1.10814  1.20136  9.00000  18.00000
4  1.10937  1.20305  9.50000  19.00000
4  1.11054  1.20467  10.00000  20.00000
4  1.11165  1.20620  10.50000  21.00000
4  1.11271  1.20766  11.00000  22.00000
4  1.11372  1.20906  11.50000  23.00000
4  1.11469  1.21039  12.00000  24.00000
4  1.11562  1.21168  12.50000  25.00000
4  1.11652  1.21291  13.00000  26.00000
4  1.11738  1.21409  13.50000  27.00000
4  1.11821  1.21524  14.00000  28.00000
4  1.11900  1.21634  14.50000  29.00000
4  1.11978  1.21740  15.00000  30.00000
4  1.12052  1.21843  15.50000  31.00000
4  1.12125  1.21943  16.00000  32.00000
4  1.12195  1.22040  16.50000  33.00000
4  1.12263  1.22134  17.00000  34.00000
4  1.12329  1.22225  17.50000  35.00000
4  1.12393  1.22313  18.00000  36.00000
4  1.12456  1.22399  18.50000  37.00000
4  1.12516  1.22483  19.00000  38.00000
4  1.12576  1.22565  19.50000  39.00000
4  1.12633  1.22644  20.00000  40.00000
4  1.12690  1.22722  20.50000  41.00000
4  1.12745  1.22798  21.00000  42.00000
4  1.12798  1.22872  21.50000  43.00000
4  1.12851  1.22944  22.00000  44.00000
4  1.12902  1.23015  22.50000  45.00000
4  1.12952  1.23084  23.00000  46.00000
4  1.13001  1.23151  23.50000  47.00000
4  1.13049  1.23217  24.00000  48.00000
4  1.13096  1.23282  24.50000  49.00000
4  1.13142  1.23346  25.00000  50.00000
4  1.13187  1.23408  25.50000  51.00000
4  1.13231  1.23469  26.00000  52.00000
4  1.13275  1.23529  26.50000  53.00000
4  1.13318  1.23588  27.00000  54.00000
4  1.13359  1.23645  27.50000  55.00000
4  1.13400  1.23702  28.00000  56.00000
4  1.13441  1.23758  28.50000  57.00000
4  1.13480  1.23812  29.00000  58.00000
4  1.13519  1.23866  29.50000  59.00000
4  1.13558  1.23919  30.00000  60.00000
4  1.13595  1.23971  30.50000  61.00000
4  1.13633  1.24022  31.00000  62.00000
4  1.13669  1.24072  31.50000  63.00000
4  1.13705  1.24122  32.00000  64.00000
4  1.13740  1.24170  32.50000  65.00000
4  1.13775  1.24218  33.00000  66.00000
4  1.13809  1.24266  33.50000  67.00000
4  1.13843  1.24312  34.00000  68.00000
4  1.13876  1.24358  34.50000  69.00000
4  1.13909  1.24403  35.00000  70.00000
4  1.13942  1.24448  35.50000  71.00000
4  1.13973  1.24492  36.00000  72.00000
4  1.14005  1.24535  36.50000  73.00000
4  1.14036  1.24578  37.00000  74.00000
4  1.14067  1.24620  37.50000  75.00000
4  1.14097  1.24662  38.00000  76.00000
4  1.14127  1.24703  38.50000  77.00000
4  1.14156  1.24743  39.00000  78.00000
4  1.14185  1.24783  39.50000  79.00000
4  1.14214  1.24823  40.00000  80.00000
4  1.14242  1.24862  40.50000  81.00000
4  1.14270  1.24901  41.00000  82.00000
4  1.14298  1.24939  41.50000  83.00000
4  1.14325  1.24976  42.00000  84.00000
4  1.14352  1.25014  42.50000  85.00000
4  1.14379  1.25050  43.00000  86.00000
4  1.14405  1.25087  43.50000  87.00000
4  1.14431  1.25123  44.00000  88.00000
4  1.14457  1.25158  44.50000  89.00000
4  1.14482  1.25193  45.00000  90.00000
4  1.14508  1.25228  45.50000  91.00000
4  1.14532  1.25262  46.00000  92.00000
4  1.14557  1.25296  46.50000  93.00000
4  1.14582  1.25330  47.00000  94.00000
4  1.14606  1.25363  47.50000  95.00000
4  1.14630  1.25396  48.00000  96.00000
4  1.14653  1.25429  48.50000  97.00000
4  1.14677  1.25461  49.00000  98.00000
4  1.14700  1.25493  49.50000  99.00000
4  1.14723  1.25524  50.00000  100.00000
5  1.03600  1.05444  0.00000  0.00000
5  1.06187  1.11846  1.00000  0.50000
5  1.07832  1.13698  2.00000  1.00000
5  1.08799  1.14783  3.00000  1.50000
5  1.09487  1.15553  4.00000  2.00000
5  1.10021  1.16151  5.00000  2.50000
5  1.10458  1.16640  6.00000  3.00000
5  1.10828  1.17053  7.00000  3.50000
5  1.11148  1.17411  8.00000  4.00000
5  1.11430  1.17727  9.00000  4.50000
5  1.11683  1.18009  10.00000  5.00000
5  1.11912  1.18265  11.00000  5.50000
5  1.12121  1.18498  12.00000  6.00000
5  1.12313  1.18713  13.00000  6.50000
5  1.12491  1.18911  14.00000  7.00000
5  1.12656  1.19097  15.00000  7.50000
5  1.12811  1.19270  16.00000  8.00000
5  1.12957  1.19432  17.00000  8.50000
5  1.13094  1.19586  18.00000  9.00000
5  1.13224  1.19731  19.00000  9.50000
5  1.13347  1.19868  20.00000  10.00000
5  1.13465  1.19999  21.00000  10.50000
5  1.13576  1.20124  22.00000  11.00000
5  1.13683  1.20243  23.00000  11.50000
5  1.13785  1.20357  24.00000  12.00000
5  1.13883  1.20467  25.00000  12.50000
5  1.13978  1.20572  26.00000  13.00000
5  1.14068  1.20673  27.00000  13.50000
5  1.14156  1.20771  28.00000  14.00000
5  1.14240  1.20865  29.00000  14.50000
5  1.14321  1.20956  30.00000  15.00000
5  1.14400  1.21044  31.00000  15.50000
5  1.14476  1.21129  32.00000  16.00000
5  1.14550  1.21212  33.00000  16.50000
5  1.14622  1.21292  34.00000  17.00000
5  1.14692  1.21369  35.00000  17.50000
5  1.14759  1.21445  36.00000  18.00000
5  1.14825  1.21519  37.00000  18.50000
5  1.14889  1.21590  38.00000  19.00000
5  1.14952  1.21660  39.00000  19.50000
5  1.15013  1.21728  40.00000  20.00000
5  1.15072  1.21794  41.00000  20.50000
5  1.15130  1.21859  42.00000  21.00000
5  1.15186  1.21922  43.00000  21.50000
5  1.15242  1.21983  44.00000  22.00000
5  1.15296  1.22044  45.00000  22.50000
5  1.15349  1.22103  46.00000  23.00000
5  1.15400  1.22160  47.00000  23.50000
5  1.15451  1.22217  48.00000  24.00000
5  1.15500  1.22272  49.00000  24.50000
5  1.15549  1.22326  50.00000  25.00000
5  1.15596  1.22380  51.00000  25.50000
5  1.15643  1.22432  52.00000  26.00000
5  1.15689  1.22483  53.00000  26.50000
5  1.15734  1.22533  54.00000  27.00000
5  1.15778  1.22582  55.00000  27.50000
5  1.15821  1.22631  56.00000  28.00000
5  1.15864  1.22678  57.00000  28.50000
5  1.15906  1.22725  58.00000  29.00000
5  1.15947  1.22771  59.00000  29.50000
5  1.15987  1.22816  60.00000  30.00000
5  1.16027  1.22860  61.00000  30.50000
5  1.16066  1.22904  62.00000  31.00000
5  1.16104  1.22947  63.00000  31.50000
5  1.16142  1.22989  64.00000  32.00000
5  1.16179  1.23030  65.00000  32.50000
5  1.16216  1.23071  66.00000  33.00000
5  1.16252  1.23112  67.00000  33.50000
5  1.16288  1.23151  68.00000  34.00000
5  1.16323  1.23191  69.00000  34.50000
5  1.16358  1.23229  70.00000  35.00000
5  1.16392  1.23267  71.00000  35.50000
5  1.16425  1.23305  72.00000  36.00000
5  1.16458  1.23342  73.00000  36.50000
5  1.16491  1.23378  74.00000  37.00000
5  1.16523  1.23414  75.00000  37.50000
5  1.16555  1.23450  76.00000  38.00000
5  1.16587  1.23485  77.00000  38.50000
5  1.16618  1.23520  78.00000  39.00000
5  1.16648  1.23554  79.00000  39.50000
5  1.16679  1.23588  80.00000  40.00000
5  1.16708  1.23621  81.00000  40.50000
5  1.16738  1.23654  82.00000  41.00000
5  1.16767  1.23686  83.00000  41.50000
5  1.16796  1.23718  84.00000  42.00000
5  1.16824  1.23750  85.00000  42.50000
5  1.16852  1.23782  86.00000  43.00000
5  1.16880  1.23813  87.00000  43.50000
5  1.16908  1.23843  88.00000  44.00000
5  1.16935  1.23874  89.00000  44.50000
5  1.16962  1.23904  90.00000  45.00000
5  1.16988  1.23933  91.00000  45.50000
5  1.17014  1.23963  92.00000  46.00000
5  1.17040  1.23992  93.00000  46.50000
5  1.17066  1.24020  94.00000  47.00000
5  1.17092  1.24049  95.00000  47.50000
5  1.17117  1.24077  96.00000  48.00000
5  1.17142  1.24105  97.00000  48.50000
5  1.17166  1.24132  98.00000  49.00000
5  1.17191  1.24159  99.00000  49.50000
5  1.17215  1.24186  100.00000  50.00000
