# Supplementary material for: Regional biaxial mechanical data of the mitral and tricuspid valve anterior leaflets
Source: Data Brief. 2019 May 22;24:103961. doi: 10.1016/j.dib.2019.103961 (PMC6545396; doi:10.1016/j.dib.2019.103961)
Supplement: Multimedia component 2 [file mmc2.zip › NewTextFiles/regional_data_MVAL119-F.txt]

1.343 
4.20 
1  1.00050  0.99129  0.00000  0.00000
1  1.00631  0.97970  1.00000  1.00000
1  1.02653  0.99884  2.00000  2.00000
1  1.03870  1.01053  3.00000  3.00000
1  1.04743  1.01897  4.00000  4.00000
1  1.05424  1.02558  5.00000  5.00000
1  1.05983  1.03101  6.00000  6.00000
1  1.06457  1.03562  7.00000  7.00000
1  1.06868  1.03963  8.00000  8.00000
1  1.07231  1.04317  9.00000  9.00000
1  1.07556  1.04635  10.00000  10.00000
1  1.07851  1.04922  11.00000  11.00000
1  1.08120  1.05185  12.00000  12.00000
1  1.08367  1.05427  13.00000  13.00000
1  1.08597  1.05652  14.00000  14.00000
1  1.08811  1.05861  15.00000  15.00000
1  1.09011  1.06056  16.00000  16.00000
1  1.09199  1.06240  17.00000  17.00000
1  1.09376  1.06414  18.00000  18.00000
1  1.09544  1.06578  19.00000  19.00000
1  1.09703  1.06734  20.00000  20.00000
1  1.09854  1.06882  21.00000  21.00000
1  1.09999  1.07023  22.00000  22.00000
1  1.10137  1.07159  23.00000  23.00000
1  1.10269  1.07288  24.00000  24.00000
1  1.10396  1.07412  25.00000  25.00000
1  1.10517  1.07532  26.00000  26.00000
1  1.10635  1.07646  27.00000  27.00000
1  1.10748  1.07757  28.00000  28.00000
1  1.10857  1.07864  29.00000  29.00000
1  1.10962  1.07967  30.00000  30.00000
1  1.11064  1.08067  31.00000  31.00000
1  1.11163  1.08164  32.00000  32.00000
1  1.11258  1.08258  33.00000  33.00000
1  1.11351  1.08349  34.00000  34.00000
1  1.11441  1.08437  35.00000  35.00000
1  1.11529  1.08523  36.00000  36.00000
1  1.11614  1.08606  37.00000  37.00000
1  1.11697  1.08688  38.00000  38.00000
1  1.11778  1.08767  39.00000  39.00000
1  1.11857  1.08844  40.00000  40.00000
1  1.11933  1.08919  41.00000  41.00000
1  1.12008  1.08993  42.00000  42.00000
1  1.12082  1.09065  43.00000  43.00000
1  1.12153  1.09135  44.00000  44.00000
1  1.12223  1.09203  45.00000  45.00000
1  1.12291  1.09270  46.00000  46.00000
1  1.12358  1.09336  47.00000  47.00000
1  1.12424  1.09400  48.00000  48.00000
1  1.12488  1.09463  49.00000  49.00000
1  1.12551  1.09525  50.00000  50.00000
1  1.12612  1.09585  51.00000  51.00000
1  1.12673  1.09645  52.00000  52.00000
1  1.12732  1.09703  53.00000  53.00000
1  1.12790  1.09760  54.00000  54.00000
1  1.12847  1.09816  55.00000  55.00000
1  1.12904  1.09871  56.00000  56.00000
1  1.12959  1.09925  57.00000  57.00000
1  1.13013  1.09978  58.00000  58.00000
1  1.13066  1.10030  59.00000  59.00000
1  1.13118  1.10081  60.00000  60.00000
1  1.13170  1.10132  61.00000  61.00000
1  1.13220  1.10182  62.00000  62.00000
1  1.13270  1.10230  63.00000  63.00000
1  1.13319  1.10279  64.00000  64.00000
1  1.13368  1.10326  65.00000  65.00000
1  1.13415  1.10373  66.00000  66.00000
1  1.13462  1.10419  67.00000  67.00000
1  1.13508  1.10464  68.00000  68.00000
1  1.13553  1.10508  69.00000  69.00000
1  1.13598  1.10552  70.00000  70.00000
1  1.13642  1.10596  71.00000  71.00000
1  1.13686  1.10638  72.00000  72.00000
1  1.13729  1.10680  73.00000  73.00000
1  1.13771  1.10722  74.00000  74.00000
1  1.13813  1.10763  75.00000  75.00000
1  1.13854  1.10804  76.00000  76.00000
1  1.13895  1.10843  77.00000  77.00000
1  1.13935  1.10883  78.00000  78.00000
1  1.13975  1.10922  79.00000  79.00000
1  1.14014  1.10960  80.00000  80.00000
1  1.14053  1.10998  81.00000  81.00000
1  1.14091  1.11036  82.00000  82.00000
1  1.14129  1.11073  83.00000  83.00000
1  1.14166  1.11109  84.00000  84.00000
1  1.14203  1.11146  85.00000  85.00000
1  1.14239  1.11181  86.00000  86.00000
1  1.14275  1.11217  87.00000  87.00000
1  1.14311  1.11252  88.00000  88.00000
1  1.14346  1.11286  89.00000  89.00000
1  1.14381  1.11320  90.00000  90.00000
1  1.14415  1.11354  91.00000  91.00000
1  1.14449  1.11387  92.00000  92.00000
1  1.14483  1.11420  93.00000  93.00000
1  1.14516  1.11453  94.00000  94.00000
1  1.14549  1.11485  95.00000  95.00000
1  1.14582  1.11517  96.00000  96.00000
1  1.14614  1.11549  97.00000  97.00000
1  1.14646  1.11580  98.00000  98.00000
1  1.14678  1.11611  99.00000  99.00000
1  1.14709  1.11642  100.00000  100.00000
2  1.00050  0.99129  0.00000  0.00000
2  1.00113  0.98495  0.75000  1.00000
2  1.01994  1.00408  1.50000  2.00000
2  1.03126  1.01569  2.25000  3.00000
2  1.03938  1.02407  3.00000  4.00000
2  1.04571  1.03061  3.75000  5.00000
2  1.05091  1.03599  4.50000  6.00000
2  1.05531  1.04055  5.25000  7.00000
2  1.05914  1.04452  6.00000  8.00000
2  1.06251  1.04802  6.75000  9.00000
2  1.06554  1.05116  7.50000  10.00000
2  1.06828  1.05400  8.25000  11.00000
2  1.07078  1.05660  9.00000  12.00000
2  1.07308  1.05899  9.75000  13.00000
2  1.07522  1.06121  10.50000  14.00000
2  1.07720  1.06327  11.25000  15.00000
2  1.07906  1.06521  12.00000  16.00000
2  1.08081  1.06702  12.75000  17.00000
2  1.08246  1.06874  13.50000  18.00000
2  1.08402  1.07036  14.25000  19.00000
2  1.08550  1.07190  15.00000  20.00000
2  1.08691  1.07336  15.75000  21.00000
2  1.08825  1.07476  16.50000  22.00000
2  1.08953  1.07609  17.25000  23.00000
2  1.09076  1.07737  18.00000  24.00000
2  1.09194  1.07860  18.75000  25.00000
2  1.09307  1.07977  19.50000  26.00000
2  1.09416  1.08091  20.25000  27.00000
2  1.09522  1.08200  21.00000  28.00000
2  1.09623  1.08306  21.75000  29.00000
2  1.09721  1.08408  22.50000  30.00000
2  1.09816  1.08506  23.25000  31.00000
2  1.09908  1.08602  24.00000  32.00000
2  1.09996  1.08694  24.75000  33.00000
2  1.10083  1.08784  25.50000  34.00000
2  1.10167  1.08871  26.25000  35.00000
2  1.10248  1.08956  27.00000  36.00000
2  1.10327  1.09039  27.75000  37.00000
2  1.10404  1.09119  28.50000  38.00000
2  1.10480  1.09197  29.25000  39.00000
2  1.10553  1.09273  30.00000  40.00000
2  1.10624  1.09348  30.75000  41.00000
2  1.10694  1.09420  31.50000  42.00000
2  1.10762  1.09491  32.25000  43.00000
2  1.10828  1.09560  33.00000  44.00000
2  1.10893  1.09628  33.75000  45.00000
2  1.10957  1.09694  34.50000  46.00000
2  1.11019  1.09759  35.25000  47.00000
2  1.11080  1.09822  36.00000  48.00000
2  1.11140  1.09884  36.75000  49.00000
2  1.11198  1.09945  37.50000  50.00000
2  1.11256  1.10005  38.25000  51.00000
2  1.11312  1.10063  39.00000  52.00000
2  1.11367  1.10121  39.75000  53.00000
2  1.11421  1.10177  40.50000  54.00000
2  1.11474  1.10232  41.25000  55.00000
2  1.11526  1.10287  42.00000  56.00000
2  1.11578  1.10340  42.75000  57.00000
2  1.11628  1.10392  43.50000  58.00000
2  1.11677  1.10444  44.25000  59.00000
2  1.11726  1.10495  45.00000  60.00000
2  1.11774  1.10544  45.75000  61.00000
2  1.11821  1.10593  46.50000  62.00000
2  1.11867  1.10642  47.25000  63.00000
2  1.11913  1.10689  48.00000  64.00000
2  1.11958  1.10736  48.75000  65.00000
2  1.12002  1.10782  49.50000  66.00000
2  1.12045  1.10827  50.25000  67.00000
2  1.12088  1.10872  51.00000  68.00000
2  1.12131  1.10916  51.75000  69.00000
2  1.12172  1.10959  52.50000  70.00000
2  1.12213  1.11002  53.25000  71.00000
2  1.12254  1.11044  54.00000  72.00000
2  1.12294  1.11086  54.75000  73.00000
2  1.12333  1.11127  55.50000  74.00000
2  1.12372  1.11167  56.25000  75.00000
2  1.12410  1.11207  57.00000  76.00000
2  1.12448  1.11247  57.75000  77.00000
2  1.12486  1.11285  58.50000  78.00000
2  1.12523  1.11324  59.25000  79.00000
2  1.12559  1.11362  60.00000  80.00000
2  1.12595  1.11399  60.75000  81.00000
2  1.12630  1.11436  61.50000  82.00000
2  1.12666  1.11473  62.25000  83.00000
2  1.12700  1.11509  63.00000  84.00000
2  1.12735  1.11545  63.75000  85.00000
2  1.12768  1.11580  64.50000  86.00000
2  1.12802  1.11615  65.25000  87.00000
2  1.12835  1.11649  66.00000  88.00000
2  1.12868  1.11683  66.75000  89.00000
2  1.12900  1.11717  67.50000  90.00000
2  1.12932  1.11750  68.25000  91.00000
2  1.12964  1.11783  69.00000  92.00000
2  1.12995  1.11816  69.75000  93.00000
2  1.13026  1.11848  70.50000  94.00000
2  1.13057  1.11880  71.25000  95.00000
2  1.13087  1.11912  72.00000  96.00000
2  1.13117  1.11943  72.75000  97.00000
2  1.13147  1.11974  73.50000  98.00000
2  1.13176  1.12004  74.25000  99.00000
2  1.13205  1.12035  75.00000  100.00000
3  1.00050  0.99129  0.00000  0.00000
3  1.01094  0.98235  1.00000  0.75000
3  1.03098  0.99984  2.00000  1.50000
3  1.04296  1.01042  3.00000  2.25000
3  1.05154  1.01803  4.00000  3.00000
3  1.05823  1.02397  5.00000  3.75000
3  1.06371  1.02886  6.00000  4.50000
3  1.06835  1.03300  7.00000  5.25000
3  1.07238  1.03659  8.00000  6.00000
3  1.07594  1.03977  9.00000  6.75000
3  1.07912  1.04262  10.00000  7.50000
3  1.08200  1.04520  11.00000  8.25000
3  1.08464  1.04755  12.00000  9.00000
3  1.08706  1.04972  13.00000  9.75000
3  1.08931  1.05173  14.00000  10.50000
3  1.09140  1.05360  15.00000  11.25000
3  1.09335  1.05535  16.00000  12.00000
3  1.09519  1.05700  17.00000  12.75000
3  1.09693  1.05855  18.00000  13.50000
3  1.09857  1.06002  19.00000  14.25000
3  1.10012  1.06142  20.00000  15.00000
3  1.10161  1.06274  21.00000  15.75000
3  1.10302  1.06401  22.00000  16.50000
3  1.10437  1.06522  23.00000  17.25000
3  1.10566  1.06638  24.00000  18.00000
3  1.10690  1.06749  25.00000  18.75000
3  1.10809  1.06856  26.00000  19.50000
3  1.10924  1.06958  27.00000  20.25000
3  1.11034  1.07057  28.00000  21.00000
3  1.11141  1.07153  29.00000  21.75000
3  1.11244  1.07245  30.00000  22.50000
3  1.11344  1.07335  31.00000  23.25000
3  1.11440  1.07421  32.00000  24.00000
3  1.11534  1.07505  33.00000  24.75000
3  1.11624  1.07586  34.00000  25.50000
3  1.11712  1.07665  35.00000  26.25000
3  1.11798  1.07742  36.00000  27.00000
3  1.11881  1.07817  37.00000  27.75000
3  1.11962  1.07890  38.00000  28.50000
3  1.12041  1.07960  39.00000  29.25000
3  1.12118  1.08029  40.00000  30.00000
3  1.12193  1.08097  41.00000  30.75000
3  1.12267  1.08163  42.00000  31.50000
3  1.12338  1.08227  43.00000  32.25000
3  1.12408  1.08289  44.00000  33.00000
3  1.12477  1.08351  45.00000  33.75000
3  1.12543  1.08411  46.00000  34.50000
3  1.12609  1.08469  47.00000  35.25000
3  1.12673  1.08527  48.00000  36.00000
3  1.12736  1.08583  49.00000  36.75000
3  1.12797  1.08638  50.00000  37.50000
3  1.12857  1.08692  51.00000  38.25000
3  1.12916  1.08745  52.00000  39.00000
3  1.12974  1.08797  53.00000  39.75000
3  1.13031  1.08848  54.00000  40.50000
3  1.13087  1.08898  55.00000  41.25000
3  1.13142  1.08947  56.00000  42.00000
3  1.13196  1.08996  57.00000  42.75000
3  1.13249  1.09043  58.00000  43.50000
3  1.13301  1.09090  59.00000  44.25000
3  1.13352  1.09136  60.00000  45.00000
3  1.13402  1.09181  61.00000  45.75000
3  1.13452  1.09225  62.00000  46.50000
3  1.13500  1.09269  63.00000  47.25000
3  1.13548  1.09312  64.00000  48.00000
3  1.13595  1.09354  65.00000  48.75000
3  1.13642  1.09396  66.00000  49.50000
3  1.13688  1.09437  67.00000  50.25000
3  1.13733  1.09477  68.00000  51.00000
3  1.13777  1.09517  69.00000  51.75000
3  1.13821  1.09557  70.00000  52.50000
3  1.13864  1.09595  71.00000  53.25000
3  1.13907  1.09634  72.00000  54.00000
3  1.13949  1.09671  73.00000  54.75000
3  1.13990  1.09708  74.00000  55.50000
3  1.14031  1.09745  75.00000  56.25000
3  1.14071  1.09781  76.00000  57.00000
3  1.14111  1.09817  77.00000  57.75000
3  1.14150  1.09852  78.00000  58.50000
3  1.14189  1.09887  79.00000  59.25000
3  1.14227  1.09921  80.00000  60.00000
3  1.14265  1.09955  81.00000  60.75000
3  1.14302  1.09989  82.00000  61.50000
3  1.14339  1.10022  83.00000  62.25000
3  1.14376  1.10054  84.00000  63.00000
3  1.14412  1.10087  85.00000  63.75000
3  1.14447  1.10119  86.00000  64.50000
3  1.14482  1.10150  87.00000  65.25000
3  1.14517  1.10182  88.00000  66.00000
3  1.14552  1.10212  89.00000  66.75000
3  1.14586  1.10243  90.00000  67.50000
3  1.14619  1.10273  91.00000  68.25000
3  1.14653  1.10303  92.00000  69.00000
3  1.14685  1.10332  93.00000  69.75000
3  1.14718  1.10362  94.00000  70.50000
3  1.14750  1.10391  95.00000  71.25000
3  1.14782  1.10419  96.00000  72.00000
3  1.14814  1.10448  97.00000  72.75000
3  1.14845  1.10476  98.00000  73.50000
3  1.14876  1.10503  99.00000  74.25000
3  1.14906  1.10531  100.00000  75.00000
4  1.00050  0.99129  0.00000  0.00000
4  0.99179  0.98976  0.50000  1.00000
4  1.00955  1.00892  1.00000  2.00000
4  1.02028  1.02047  1.50000  3.00000
4  1.02798  1.02876  2.00000  4.00000
4  1.03400  1.03523  2.50000  5.00000
4  1.03893  1.04054  3.00000  6.00000
4  1.04312  1.04504  3.50000  7.00000
4  1.04676  1.04895  4.00000  8.00000
4  1.04997  1.05240  4.50000  9.00000
4  1.05285  1.05549  5.00000  10.00000
4  1.05545  1.05829  5.50000  11.00000
4  1.05783  1.06085  6.00000  12.00000
4  1.06002  1.06321  6.50000  13.00000
4  1.06205  1.06539  7.00000  14.00000
4  1.06395  1.06742  7.50000  15.00000
4  1.06572  1.06932  8.00000  16.00000
4  1.06738  1.07111  8.50000  17.00000
4  1.06895  1.07280  9.00000  18.00000
4  1.07043  1.07439  9.50000  19.00000
4  1.07184  1.07590  10.00000  20.00000
4  1.07318  1.07734  10.50000  21.00000
4  1.07446  1.07872  11.00000  22.00000
4  1.07568  1.08003  11.50000  23.00000
4  1.07685  1.08129  12.00000  24.00000
4  1.07797  1.08249  12.50000  25.00000
4  1.07905  1.08365  13.00000  26.00000
4  1.08009  1.08477  13.50000  27.00000
4  1.08109  1.08584  14.00000  28.00000
4  1.08206  1.08688  14.50000  29.00000
4  1.08299  1.08788  15.00000  30.00000
4  1.08389  1.08885  15.50000  31.00000
4  1.08477  1.08979  16.00000  32.00000
4  1.08561  1.09070  16.50000  33.00000
4  1.08643  1.09158  17.00000  34.00000
4  1.08723  1.09244  17.50000  35.00000
4  1.08801  1.09327  18.00000  36.00000
4  1.08876  1.09408  18.50000  37.00000
4  1.08950  1.09487  19.00000  38.00000
4  1.09021  1.09564  19.50000  39.00000
4  1.09091  1.09639  20.00000  40.00000
4  1.09159  1.09712  20.50000  41.00000
4  1.09225  1.09783  21.00000  42.00000
4  1.09290  1.09853  21.50000  43.00000
4  1.09353  1.09921  22.00000  44.00000
4  1.09415  1.09987  22.50000  45.00000
4  1.09476  1.10053  23.00000  46.00000
4  1.09535  1.10116  23.50000  47.00000
4  1.09593  1.10179  24.00000  48.00000
4  1.09650  1.10240  24.50000  49.00000
4  1.09706  1.10299  25.00000  50.00000
4  1.09760  1.10358  25.50000  51.00000
4  1.09814  1.10415  26.00000  52.00000
4  1.09866  1.10472  26.50000  53.00000
4  1.09918  1.10527  27.00000  54.00000
4  1.09968  1.10581  27.50000  55.00000
4  1.10018  1.10635  28.00000  56.00000
4  1.10067  1.10687  28.50000  57.00000
4  1.10115  1.10739  29.00000  58.00000
4  1.10162  1.10789  29.50000  59.00000
4  1.10208  1.10839  30.00000  60.00000
4  1.10254  1.10888  30.50000  61.00000
4  1.10299  1.10936  31.00000  62.00000
4  1.10343  1.10984  31.50000  63.00000
4  1.10386  1.11030  32.00000  64.00000
4  1.10429  1.11076  32.50000  65.00000
4  1.10471  1.11121  33.00000  66.00000
4  1.10512  1.11166  33.50000  67.00000
4  1.10553  1.11210  34.00000  68.00000
4  1.10594  1.11253  34.50000  69.00000
4  1.10633  1.11296  35.00000  70.00000
4  1.10672  1.11338  35.50000  71.00000
4  1.10711  1.11379  36.00000  72.00000
4  1.10749  1.11420  36.50000  73.00000
4  1.10786  1.11460  37.00000  74.00000
4  1.10823  1.11500  37.50000  75.00000
4  1.10860  1.11539  38.00000  76.00000
4  1.10896  1.11578  38.50000  77.00000
4  1.10932  1.11616  39.00000  78.00000
4  1.10967  1.11654  39.50000  79.00000
4  1.11001  1.11691  40.00000  80.00000
4  1.11036  1.11728  40.50000  81.00000
4  1.11070  1.11764  41.00000  82.00000
4  1.11103  1.11800  41.50000  83.00000
4  1.11136  1.11836  42.00000  84.00000
4  1.11169  1.11871  42.50000  85.00000
4  1.11201  1.11905  43.00000  86.00000
4  1.11233  1.11940  43.50000  87.00000
4  1.11264  1.11974  44.00000  88.00000
4  1.11296  1.12007  44.50000  89.00000
4  1.11326  1.12040  45.00000  90.00000
4  1.11357  1.12073  45.50000  91.00000
4  1.11387  1.12105  46.00000  92.00000
4  1.11417  1.12137  46.50000  93.00000
4  1.11446  1.12169  47.00000  94.00000
4  1.11475  1.12200  47.50000  95.00000
4  1.11504  1.12231  48.00000  96.00000
4  1.11533  1.12262  48.50000  97.00000
4  1.11561  1.12292  49.00000  98.00000
4  1.11589  1.12323  49.50000  99.00000
4  1.11617  1.12352  50.00000  100.00000
5  1.00050  0.99129  0.00000  0.00000
5  1.01308  0.97930  1.00000  0.50000
5  1.03342  0.99533  2.00000  1.00000
5  1.04559  1.00500  3.00000  1.50000
5  1.05429  1.01195  4.00000  2.00000
5  1.06108  1.01737  5.00000  2.50000
5  1.06664  1.02182  6.00000  3.00000
5  1.07135  1.02559  7.00000  3.50000
5  1.07543  1.02887  8.00000  4.00000
5  1.07904  1.03176  9.00000  4.50000
5  1.08227  1.03435  10.00000  5.00000
5  1.08520  1.03670  11.00000  5.50000
5  1.08787  1.03884  12.00000  6.00000
5  1.09033  1.04082  13.00000  6.50000
5  1.09261  1.04265  14.00000  7.00000
5  1.09473  1.04435  15.00000  7.50000
5  1.09671  1.04595  16.00000  8.00000
5  1.09858  1.04744  17.00000  8.50000
5  1.10034  1.04886  18.00000  9.00000
5  1.10200  1.05019  19.00000  9.50000
5  1.10358  1.05146  20.00000  10.00000
5  1.10508  1.05267  21.00000  10.50000
5  1.10651  1.05382  22.00000  11.00000
5  1.10788  1.05492  23.00000  11.50000
5  1.10919  1.05598  24.00000  12.00000
5  1.11045  1.05699  25.00000  12.50000
5  1.11166  1.05796  26.00000  13.00000
5  1.11282  1.05889  27.00000  13.50000
5  1.11395  1.05979  28.00000  14.00000
5  1.11503  1.06066  29.00000  14.50000
5  1.11607  1.06150  30.00000  15.00000
5  1.11708  1.06232  31.00000  15.50000
5  1.11806  1.06310  32.00000  16.00000
5  1.11901  1.06387  33.00000  16.50000
5  1.11993  1.06461  34.00000  17.00000
5  1.12082  1.06533  35.00000  17.50000
5  1.12169  1.06602  36.00000  18.00000
5  1.12254  1.06670  37.00000  18.50000
5  1.12336  1.06737  38.00000  19.00000
5  1.12416  1.06801  39.00000  19.50000
5  1.12494  1.06864  40.00000  20.00000
5  1.12570  1.06925  41.00000  20.50000
5  1.12645  1.06985  42.00000  21.00000
5  1.12717  1.07043  43.00000  21.50000
5  1.12788  1.07100  44.00000  22.00000
5  1.12858  1.07156  45.00000  22.50000
5  1.12925  1.07211  46.00000  23.00000
5  1.12992  1.07264  47.00000  23.50000
5  1.13057  1.07316  48.00000  24.00000
5  1.13120  1.07367  49.00000  24.50000
5  1.13183  1.07417  50.00000  25.00000
5  1.13244  1.07467  51.00000  25.50000
5  1.13304  1.07515  52.00000  26.00000
5  1.13362  1.07562  53.00000  26.50000
5  1.13420  1.07608  54.00000  27.00000
5  1.13477  1.07654  55.00000  27.50000
5  1.13532  1.07699  56.00000  28.00000
5  1.13587  1.07743  57.00000  28.50000
5  1.13641  1.07786  58.00000  29.00000
5  1.13693  1.07828  59.00000  29.50000
5  1.13745  1.07870  60.00000  30.00000
5  1.13796  1.07911  61.00000  30.50000
5  1.13847  1.07951  62.00000  31.00000
5  1.13896  1.07991  63.00000  31.50000
5  1.13945  1.08030  64.00000  32.00000
5  1.13992  1.08069  65.00000  32.50000
5  1.14040  1.08107  66.00000  33.00000
5  1.14086  1.08144  67.00000  33.50000
5  1.14132  1.08181  68.00000  34.00000
5  1.14177  1.08217  69.00000  34.50000
5  1.14221  1.08253  70.00000  35.00000
5  1.14265  1.08288  71.00000  35.50000
5  1.14308  1.08323  72.00000  36.00000
5  1.14351  1.08357  73.00000  36.50000
5  1.14393  1.08391  74.00000  37.00000
5  1.14434  1.08424  75.00000  37.50000
5  1.14475  1.08457  76.00000  38.00000
5  1.14515  1.08490  77.00000  38.50000
5  1.14555  1.08522  78.00000  39.00000
5  1.14595  1.08553  79.00000  39.50000
5  1.14633  1.08584  80.00000  40.00000
5  1.14672  1.08615  81.00000  40.50000
5  1.14710  1.08646  82.00000  41.00000
5  1.14747  1.08676  83.00000  41.50000
5  1.14784  1.08706  84.00000  42.00000
5  1.14821  1.08735  85.00000  42.50000
5  1.14857  1.08764  86.00000  43.00000
5  1.14892  1.08793  87.00000  43.50000
5  1.14928  1.08821  88.00000  44.00000
5  1.14963  1.08849  89.00000  44.50000
5  1.14997  1.08877  90.00000  45.00000
5  1.15031  1.08905  91.00000  45.50000
5  1.15065  1.08932  92.00000  46.00000
5  1.15098  1.08959  93.00000  46.50000
5  1.15131  1.08985  94.00000  47.00000
5  1.15164  1.09011  95.00000  47.50000
5  1.15196  1.09037  96.00000  48.00000
5  1.15228  1.09063  97.00000  48.50000
5  1.15260  1.09089  98.00000  49.00000
5  1.15291  1.09114  99.00000  49.50000
5  1.15322  1.09139  100.00000  50.00000
