# Supplementary material for: Regional biaxial mechanical data of the mitral and tricuspid valve anterior leaflets
Source: Data Brief. 2019 May 22;24:103961. doi: 10.1016/j.dib.2019.103961 (PMC6545396; doi:10.1016/j.dib.2019.103961)
Supplement: Multimedia component 2 [file mmc2.zip › NewTextFiles/regional_data_MVAL120-A.txt]

0.680 
3.70 
1  1.04814  1.03325  0.00000  0.00000
1  1.05121  1.05493  1.00000  1.00000
1  1.07027  1.07579  2.00000  2.00000
1  1.08173  1.08820  3.00000  3.00000
1  1.08995  1.09706  4.00000  4.00000
1  1.09636  1.10396  5.00000  5.00000
1  1.10163  1.10961  6.00000  6.00000
1  1.10609  1.11440  7.00000  7.00000
1  1.10996  1.11855  8.00000  8.00000
1  1.11338  1.12221  9.00000  9.00000
1  1.11644  1.12549  10.00000  10.00000
1  1.11921  1.12846  11.00000  11.00000
1  1.12175  1.13118  12.00000  12.00000
1  1.12408  1.13367  13.00000  13.00000
1  1.12624  1.13598  14.00000  14.00000
1  1.12825  1.13813  15.00000  15.00000
1  1.13014  1.14015  16.00000  16.00000
1  1.13190  1.14204  17.00000  17.00000
1  1.13357  1.14383  18.00000  18.00000
1  1.13515  1.14551  19.00000  19.00000
1  1.13665  1.14712  20.00000  20.00000
1  1.13808  1.14864  21.00000  21.00000
1  1.13944  1.15009  22.00000  22.00000
1  1.14074  1.15148  23.00000  23.00000
1  1.14198  1.15281  24.00000  24.00000
1  1.14317  1.15409  25.00000  25.00000
1  1.14432  1.15531  26.00000  26.00000
1  1.14543  1.15649  27.00000  27.00000
1  1.14649  1.15763  28.00000  28.00000
1  1.14752  1.15873  29.00000  29.00000
1  1.14851  1.15979  30.00000  30.00000
1  1.14947  1.16081  31.00000  31.00000
1  1.15040  1.16180  32.00000  32.00000
1  1.15130  1.16277  33.00000  33.00000
1  1.15217  1.16370  34.00000  34.00000
1  1.15302  1.16461  35.00000  35.00000
1  1.15385  1.16549  36.00000  36.00000
1  1.15465  1.16634  37.00000  37.00000
1  1.15543  1.16718  38.00000  38.00000
1  1.15619  1.16799  39.00000  39.00000
1  1.15693  1.16878  40.00000  40.00000
1  1.15765  1.16955  41.00000  41.00000
1  1.15836  1.17031  42.00000  42.00000
1  1.15905  1.17104  43.00000  43.00000
1  1.15972  1.17176  44.00000  44.00000
1  1.16038  1.17247  45.00000  45.00000
1  1.16103  1.17315  46.00000  46.00000
1  1.16166  1.17383  47.00000  47.00000
1  1.16227  1.17448  48.00000  48.00000
1  1.16288  1.17513  49.00000  49.00000
1  1.16347  1.17576  50.00000  50.00000
1  1.16405  1.17638  51.00000  51.00000
1  1.16462  1.17699  52.00000  52.00000
1  1.16518  1.17758  53.00000  53.00000
1  1.16572  1.17817  54.00000  54.00000
1  1.16626  1.17874  55.00000  55.00000
1  1.16679  1.17931  56.00000  56.00000
1  1.16731  1.17986  57.00000  57.00000
1  1.16782  1.18040  58.00000  58.00000
1  1.16832  1.18094  59.00000  59.00000
1  1.16881  1.18147  60.00000  60.00000
1  1.16930  1.18198  61.00000  61.00000
1  1.16977  1.18249  62.00000  62.00000
1  1.17024  1.18299  63.00000  63.00000
1  1.17070  1.18349  64.00000  64.00000
1  1.17116  1.18397  65.00000  65.00000
1  1.17161  1.18445  66.00000  66.00000
1  1.17205  1.18492  67.00000  67.00000
1  1.17248  1.18538  68.00000  68.00000
1  1.17291  1.18584  69.00000  69.00000
1  1.17333  1.18629  70.00000  70.00000
1  1.17375  1.18673  71.00000  71.00000
1  1.17416  1.18717  72.00000  72.00000
1  1.17456  1.18760  73.00000  73.00000
1  1.17496  1.18803  74.00000  74.00000
1  1.17535  1.18845  75.00000  75.00000
1  1.17574  1.18886  76.00000  76.00000
1  1.17612  1.18927  77.00000  77.00000
1  1.17650  1.18968  78.00000  78.00000
1  1.17688  1.19007  79.00000  79.00000
1  1.17725  1.19047  80.00000  80.00000
1  1.17761  1.19086  81.00000  81.00000
1  1.17797  1.19124  82.00000  82.00000
1  1.17832  1.19162  83.00000  83.00000
1  1.17868  1.19200  84.00000  84.00000
1  1.17902  1.19237  85.00000  85.00000
1  1.17937  1.19273  86.00000  86.00000
1  1.17970  1.19309  87.00000  87.00000
1  1.18004  1.19345  88.00000  88.00000
1  1.18037  1.19381  89.00000  89.00000
1  1.18070  1.19415  90.00000  90.00000
1  1.18102  1.19450  91.00000  91.00000
1  1.18134  1.19484  92.00000  92.00000
1  1.18166  1.19518  93.00000  93.00000
1  1.18197  1.19552  94.00000  94.00000
1  1.18228  1.19585  95.00000  95.00000
1  1.18259  1.19618  96.00000  96.00000
1  1.18290  1.19650  97.00000  97.00000
1  1.18320  1.19682  98.00000  98.00000
1  1.18349  1.19714  99.00000  99.00000
1  1.18379  1.19745  100.00000  100.00000
2  1.04814  1.03325  0.00000  0.00000
2  1.04917  1.05472  0.75000  1.00000
2  1.06656  1.07589  1.50000  2.00000
2  1.07697  1.08849  2.25000  3.00000
2  1.08442  1.09750  3.00000  4.00000
2  1.09023  1.10452  3.75000  5.00000
2  1.09499  1.11027  4.50000  6.00000
2  1.09902  1.11513  5.25000  7.00000
2  1.10252  1.11935  6.00000  8.00000
2  1.10561  1.12308  6.75000  9.00000
2  1.10838  1.12642  7.50000  10.00000
2  1.11088  1.12944  8.25000  11.00000
2  1.11317  1.13220  9.00000  12.00000
2  1.11528  1.13473  9.75000  13.00000
2  1.11723  1.13709  10.50000  14.00000
2  1.11904  1.13927  11.25000  15.00000
2  1.12074  1.14132  12.00000  16.00000
2  1.12234  1.14325  12.75000  17.00000
2  1.12385  1.14506  13.50000  18.00000
2  1.12527  1.14678  14.25000  19.00000
2  1.12663  1.14841  15.00000  20.00000
2  1.12791  1.14996  15.75000  21.00000
2  1.12914  1.15144  16.50000  22.00000
2  1.13031  1.15285  17.25000  23.00000
2  1.13144  1.15421  18.00000  24.00000
2  1.13251  1.15550  18.75000  25.00000
2  1.13355  1.15675  19.50000  26.00000
2  1.13454  1.15795  20.25000  27.00000
2  1.13550  1.15911  21.00000  28.00000
2  1.13643  1.16022  21.75000  29.00000
2  1.13733  1.16130  22.50000  30.00000
2  1.13819  1.16234  23.25000  31.00000
2  1.13903  1.16335  24.00000  32.00000
2  1.13984  1.16433  24.75000  33.00000
2  1.14063  1.16528  25.50000  34.00000
2  1.14140  1.16620  26.25000  35.00000
2  1.14214  1.16710  27.00000  36.00000
2  1.14287  1.16797  27.75000  37.00000
2  1.14357  1.16882  28.50000  38.00000
2  1.14426  1.16965  29.25000  39.00000
2  1.14493  1.17045  30.00000  40.00000
2  1.14558  1.17124  30.75000  41.00000
2  1.14621  1.17201  31.50000  42.00000
2  1.14684  1.17276  32.25000  43.00000
2  1.14744  1.17349  33.00000  44.00000
2  1.14804  1.17420  33.75000  45.00000
2  1.14862  1.17490  34.50000  46.00000
2  1.14919  1.17559  35.25000  47.00000
2  1.14974  1.17626  36.00000  48.00000
2  1.15029  1.17691  36.75000  49.00000
2  1.15082  1.17756  37.50000  50.00000
2  1.15135  1.17819  38.25000  51.00000
2  1.15186  1.17880  39.00000  52.00000
2  1.15236  1.17941  39.75000  53.00000
2  1.15286  1.18001  40.50000  54.00000
2  1.15334  1.18059  41.25000  55.00000
2  1.15382  1.18116  42.00000  56.00000
2  1.15429  1.18173  42.75000  57.00000
2  1.15475  1.18228  43.50000  58.00000
2  1.15520  1.18282  44.25000  59.00000
2  1.15564  1.18336  45.00000  60.00000
2  1.15608  1.18389  45.75000  61.00000
2  1.15651  1.18440  46.50000  62.00000
2  1.15693  1.18491  47.25000  63.00000
2  1.15735  1.18541  48.00000  64.00000
2  1.15776  1.18591  48.75000  65.00000
2  1.15816  1.18639  49.50000  66.00000
2  1.15856  1.18687  50.25000  67.00000
2  1.15895  1.18734  51.00000  68.00000
2  1.15934  1.18781  51.75000  69.00000
2  1.15972  1.18827  52.50000  70.00000
2  1.16009  1.18872  53.25000  71.00000
2  1.16046  1.18916  54.00000  72.00000
2  1.16083  1.18960  54.75000  73.00000
2  1.16119  1.19004  55.50000  74.00000
2  1.16154  1.19046  56.25000  75.00000
2  1.16189  1.19089  57.00000  76.00000
2  1.16224  1.19130  57.75000  77.00000
2  1.16258  1.19171  58.50000  78.00000
2  1.16292  1.19212  59.25000  79.00000
2  1.16325  1.19252  60.00000  80.00000
2  1.16358  1.19292  60.75000  81.00000
2  1.16390  1.19331  61.50000  82.00000
2  1.16422  1.19369  62.25000  83.00000
2  1.16454  1.19407  63.00000  84.00000
2  1.16485  1.19445  63.75000  85.00000
2  1.16516  1.19482  64.50000  86.00000
2  1.16547  1.19519  65.25000  87.00000
2  1.16577  1.19556  66.00000  88.00000
2  1.16607  1.19592  66.75000  89.00000
2  1.16637  1.19627  67.50000  90.00000
2  1.16666  1.19662  68.25000  91.00000
2  1.16695  1.19697  69.00000  92.00000
2  1.16723  1.19732  69.75000  93.00000
2  1.16752  1.19766  70.50000  94.00000
2  1.16780  1.19799  71.25000  95.00000
2  1.16807  1.19833  72.00000  96.00000
2  1.16835  1.19866  72.75000  97.00000
2  1.16862  1.19898  73.50000  98.00000
2  1.16889  1.19931  74.25000  99.00000
2  1.16915  1.19963  75.00000  100.00000
3  1.04814  1.03325  0.00000  0.00000
3  1.05787  1.04900  1.00000  0.75000
3  1.07731  1.06807  2.00000  1.50000
3  1.08893  1.07938  3.00000  2.25000
3  1.09725  1.08744  4.00000  3.00000
3  1.10373  1.09370  5.00000  3.75000
3  1.10905  1.09884  6.00000  4.50000
3  1.11355  1.10318  7.00000  5.25000
3  1.11746  1.10694  8.00000  6.00000
3  1.12091  1.11027  9.00000  6.75000
3  1.12400  1.11324  10.00000  7.50000
3  1.12679  1.11593  11.00000  8.25000
3  1.12935  1.11839  12.00000  9.00000
3  1.13170  1.12066  13.00000  9.75000
3  1.13388  1.12275  14.00000  10.50000
3  1.13590  1.12470  15.00000  11.25000
3  1.13780  1.12653  16.00000  12.00000
3  1.13958  1.12824  17.00000  12.75000
3  1.14127  1.12986  18.00000  13.50000
3  1.14286  1.13139  19.00000  14.25000
3  1.14437  1.13284  20.00000  15.00000
3  1.14580  1.13422  21.00000  15.75000
3  1.14717  1.13554  22.00000  16.50000
3  1.14848  1.13680  23.00000  17.25000
3  1.14974  1.13800  24.00000  18.00000
3  1.15094  1.13916  25.00000  18.75000
3  1.15210  1.14027  26.00000  19.50000
3  1.15321  1.14134  27.00000  20.25000
3  1.15428  1.14237  28.00000  21.00000
3  1.15531  1.14336  29.00000  21.75000
3  1.15631  1.14432  30.00000  22.50000
3  1.15728  1.14525  31.00000  23.25000
3  1.15821  1.14615  32.00000  24.00000
3  1.15912  1.14702  33.00000  24.75000
3  1.16000  1.14787  34.00000  25.50000
3  1.16086  1.14869  35.00000  26.25000
3  1.16169  1.14949  36.00000  27.00000
3  1.16250  1.15026  37.00000  27.75000
3  1.16328  1.15102  38.00000  28.50000
3  1.16405  1.15175  39.00000  29.25000
3  1.16479  1.15247  40.00000  30.00000
3  1.16552  1.15317  41.00000  30.75000
3  1.16623  1.15385  42.00000  31.50000
3  1.16693  1.15452  43.00000  32.25000
3  1.16761  1.15517  44.00000  33.00000
3  1.16827  1.15581  45.00000  33.75000
3  1.16892  1.15643  46.00000  34.50000
3  1.16955  1.15704  47.00000  35.25000
3  1.17017  1.15764  48.00000  36.00000
3  1.17078  1.15822  49.00000  36.75000
3  1.17138  1.15879  50.00000  37.50000
3  1.17196  1.15935  51.00000  38.25000
3  1.17253  1.15990  52.00000  39.00000
3  1.17310  1.16044  53.00000  39.75000
3  1.17365  1.16097  54.00000  40.50000
3  1.17419  1.16149  55.00000  41.25000
3  1.17472  1.16200  56.00000  42.00000
3  1.17524  1.16251  57.00000  42.75000
3  1.17576  1.16300  58.00000  43.50000
3  1.17626  1.16348  59.00000  44.25000
3  1.17676  1.16396  60.00000  45.00000
3  1.17725  1.16443  61.00000  45.75000
3  1.17773  1.16489  62.00000  46.50000
3  1.17820  1.16534  63.00000  47.25000
3  1.17866  1.16579  64.00000  48.00000
3  1.17912  1.16623  65.00000  48.75000
3  1.17957  1.16666  66.00000  49.50000
3  1.18001  1.16709  67.00000  50.25000
3  1.18045  1.16751  68.00000  51.00000
3  1.18088  1.16792  69.00000  51.75000
3  1.18131  1.16833  70.00000  52.50000
3  1.18173  1.16873  71.00000  53.25000
3  1.18214  1.16913  72.00000  54.00000
3  1.18255  1.16952  73.00000  54.75000
3  1.18295  1.16990  74.00000  55.50000
3  1.18334  1.17028  75.00000  56.25000
3  1.18374  1.17066  76.00000  57.00000
3  1.18412  1.17103  77.00000  57.75000
3  1.18450  1.17140  78.00000  58.50000
3  1.18488  1.17176  79.00000  59.25000
3  1.18525  1.17211  80.00000  60.00000
3  1.18562  1.17247  81.00000  60.75000
3  1.18598  1.17281  82.00000  61.50000
3  1.18634  1.17316  83.00000  62.25000
3  1.18669  1.17350  84.00000  63.00000
3  1.18704  1.17383  85.00000  63.75000
3  1.18738  1.17416  86.00000  64.50000
3  1.18773  1.17449  87.00000  65.25000
3  1.18806  1.17482  88.00000  66.00000
3  1.18840  1.17514  89.00000  66.75000
3  1.18873  1.17545  90.00000  67.50000
3  1.18905  1.17577  91.00000  68.25000
3  1.18938  1.17608  92.00000  69.00000
3  1.18970  1.17638  93.00000  69.75000
3  1.19001  1.17669  94.00000  70.50000
3  1.19032  1.17699  95.00000  71.25000
3  1.19063  1.17728  96.00000  72.00000
3  1.19094  1.17758  97.00000  72.75000
3  1.19124  1.17787  98.00000  73.50000
3  1.19154  1.17815  99.00000  74.25000
3  1.19184  1.17844  100.00000  75.00000
4  1.04814  1.03325  0.00000  0.00000
4  1.03977  1.05638  0.50000  1.00000
4  1.05562  1.07799  1.00000  2.00000
4  1.06513  1.09087  1.50000  3.00000
4  1.07196  1.10007  2.00000  4.00000
4  1.07729  1.10724  2.50000  5.00000
4  1.08165  1.11311  3.00000  6.00000
4  1.08535  1.11808  3.50000  7.00000
4  1.08857  1.12240  4.00000  8.00000
4  1.09140  1.12621  4.50000  9.00000
4  1.09395  1.12962  5.00000  10.00000
4  1.09625  1.13270  5.50000  11.00000
4  1.09835  1.13552  6.00000  12.00000
4  1.10028  1.13811  6.50000  13.00000
4  1.10208  1.14052  7.00000  14.00000
4  1.10375  1.14275  7.50000  15.00000
4  1.10531  1.14485  8.00000  16.00000
4  1.10678  1.14682  8.50000  17.00000
4  1.10816  1.14867  9.00000  18.00000
4  1.10947  1.15043  9.50000  19.00000
4  1.11071  1.15209  10.00000  20.00000
4  1.11190  1.15367  10.50000  21.00000
4  1.11302  1.15519  11.00000  22.00000
4  1.11410  1.15663  11.50000  23.00000
4  1.11513  1.15801  12.00000  24.00000
4  1.11612  1.15934  12.50000  25.00000
4  1.11708  1.16061  13.00000  26.00000
4  1.11799  1.16184  13.50000  27.00000
4  1.11887  1.16302  14.00000  28.00000
4  1.11973  1.16416  14.50000  29.00000
4  1.12055  1.16526  15.00000  30.00000
4  1.12135  1.16633  15.50000  31.00000
4  1.12212  1.16736  16.00000  32.00000
4  1.12286  1.16836  16.50000  33.00000
4  1.12359  1.16933  17.00000  34.00000
4  1.12429  1.17027  17.50000  35.00000
4  1.12498  1.17119  18.00000  36.00000
4  1.12564  1.17208  18.50000  37.00000
4  1.12629  1.17295  19.00000  38.00000
4  1.12692  1.17379  19.50000  39.00000
4  1.12754  1.17462  20.00000  40.00000
4  1.12814  1.17542  20.50000  41.00000
4  1.12872  1.17620  21.00000  42.00000
4  1.12929  1.17697  21.50000  43.00000
4  1.12985  1.17772  22.00000  44.00000
4  1.13040  1.17845  22.50000  45.00000
4  1.13093  1.17916  23.00000  46.00000
4  1.13145  1.17986  23.50000  47.00000
4  1.13197  1.18055  24.00000  48.00000
4  1.13247  1.18122  24.50000  49.00000
4  1.13296  1.18187  25.00000  50.00000
4  1.13344  1.18252  25.50000  51.00000
4  1.13391  1.18315  26.00000  52.00000
4  1.13437  1.18377  26.50000  53.00000
4  1.13483  1.18438  27.00000  54.00000
4  1.13528  1.18497  27.50000  55.00000
4  1.13571  1.18556  28.00000  56.00000
4  1.13614  1.18614  28.50000  57.00000
4  1.13657  1.18670  29.00000  58.00000
4  1.13698  1.18726  29.50000  59.00000
4  1.13739  1.18780  30.00000  60.00000
4  1.13779  1.18834  30.50000  61.00000
4  1.13819  1.18887  31.00000  62.00000
4  1.13858  1.18939  31.50000  63.00000
4  1.13896  1.18990  32.00000  64.00000
4  1.13934  1.19041  32.50000  65.00000
4  1.13971  1.19091  33.00000  66.00000
4  1.14007  1.19140  33.50000  67.00000
4  1.14043  1.19188  34.00000  68.00000
4  1.14079  1.19235  34.50000  69.00000
4  1.14114  1.19282  35.00000  70.00000
4  1.14148  1.19328  35.50000  71.00000
4  1.14182  1.19374  36.00000  72.00000
4  1.14216  1.19419  36.50000  73.00000
4  1.14249  1.19463  37.00000  74.00000
4  1.14282  1.19507  37.50000  75.00000
4  1.14314  1.19550  38.00000  76.00000
4  1.14346  1.19592  38.50000  77.00000
4  1.14377  1.19634  39.00000  78.00000
4  1.14408  1.19676  39.50000  79.00000
4  1.14439  1.19717  40.00000  80.00000
4  1.14469  1.19757  40.50000  81.00000
4  1.14499  1.19797  41.00000  82.00000
4  1.14528  1.19836  41.50000  83.00000
4  1.14557  1.19875  42.00000  84.00000
4  1.14586  1.19914  42.50000  85.00000
4  1.14615  1.19952  43.00000  86.00000
4  1.14643  1.19990  43.50000  87.00000
4  1.14670  1.20027  44.00000  88.00000
4  1.14698  1.20064  44.50000  89.00000
4  1.14725  1.20100  45.00000  90.00000
4  1.14752  1.20136  45.50000  91.00000
4  1.14779  1.20171  46.00000  92.00000
4  1.14805  1.20207  46.50000  93.00000
4  1.14831  1.20241  47.00000  94.00000
4  1.14857  1.20276  47.50000  95.00000
4  1.14882  1.20310  48.00000  96.00000
4  1.14907  1.20344  48.50000  97.00000
4  1.14932  1.20377  49.00000  98.00000
4  1.14957  1.20410  49.50000  99.00000
4  1.14981  1.20443  50.00000  100.00000
5  1.04814  1.03325  0.00000  0.00000
5  1.05338  1.05742  1.00000  0.50000
5  1.07279  1.07482  2.00000  1.00000
5  1.08443  1.08507  3.00000  1.50000
5  1.09277  1.09236  4.00000  2.00000
5  1.09928  1.09803  5.00000  2.50000
5  1.10461  1.10266  6.00000  3.00000
5  1.10913  1.10658  7.00000  3.50000
5  1.11305  1.10998  8.00000  4.00000
5  1.11652  1.11298  9.00000  4.50000
5  1.11962  1.11566  10.00000  5.00000
5  1.12243  1.11809  11.00000  5.50000
5  1.12499  1.12031  12.00000  6.00000
5  1.12736  1.12235  13.00000  6.50000
5  1.12954  1.12424  14.00000  7.00000
5  1.13158  1.12599  15.00000  7.50000
5  1.13349  1.12764  16.00000  8.00000
5  1.13528  1.12919  17.00000  8.50000
5  1.13697  1.13064  18.00000  9.00000
5  1.13857  1.13202  19.00000  9.50000
5  1.14009  1.13333  20.00000  10.00000
5  1.14153  1.13457  21.00000  10.50000
5  1.14291  1.13576  22.00000  11.00000
5  1.14422  1.13689  23.00000  11.50000
5  1.14548  1.13798  24.00000  12.00000
5  1.14669  1.13902  25.00000  12.50000
5  1.14785  1.14002  26.00000  13.00000
5  1.14897  1.14098  27.00000  13.50000
5  1.15005  1.14191  28.00000  14.00000
5  1.15109  1.14281  29.00000  14.50000
5  1.15209  1.14367  30.00000  15.00000
5  1.15306  1.14451  31.00000  15.50000
5  1.15400  1.14532  32.00000  16.00000
5  1.15491  1.14610  33.00000  16.50000
5  1.15580  1.14687  34.00000  17.00000
5  1.15666  1.14761  35.00000  17.50000
5  1.15749  1.14832  36.00000  18.00000
5  1.15830  1.14902  37.00000  18.50000
5  1.15909  1.14970  38.00000  19.00000
5  1.15986  1.15037  39.00000  19.50000
5  1.16061  1.15101  40.00000  20.00000
5  1.16135  1.15164  41.00000  20.50000
5  1.16206  1.15226  42.00000  21.00000
5  1.16276  1.15286  43.00000  21.50000
5  1.16344  1.15344  44.00000  22.00000
5  1.16411  1.15402  45.00000  22.50000
5  1.16476  1.15458  46.00000  23.00000
5  1.16540  1.15513  47.00000  23.50000
5  1.16602  1.15566  48.00000  24.00000
5  1.16663  1.15619  49.00000  24.50000
5  1.16723  1.15671  50.00000  25.00000
5  1.16782  1.15721  51.00000  25.50000
5  1.16839  1.15771  52.00000  26.00000
5  1.16896  1.15819  53.00000  26.50000
5  1.16951  1.15867  54.00000  27.00000
5  1.17006  1.15914  55.00000  27.50000
5  1.17059  1.15960  56.00000  28.00000
5  1.17112  1.16005  57.00000  28.50000
5  1.17163  1.16049  58.00000  29.00000
5  1.17214  1.16093  59.00000  29.50000
5  1.17264  1.16136  60.00000  30.00000
5  1.17313  1.16178  61.00000  30.50000
5  1.17361  1.16220  62.00000  31.00000
5  1.17409  1.16260  63.00000  31.50000
5  1.17455  1.16301  64.00000  32.00000
5  1.17501  1.16340  65.00000  32.50000
5  1.17547  1.16379  66.00000  33.00000
5  1.17591  1.16418  67.00000  33.50000
5  1.17635  1.16455  68.00000  34.00000
5  1.17679  1.16493  69.00000  34.50000
5  1.17721  1.16529  70.00000  35.00000
5  1.17763  1.16566  71.00000  35.50000
5  1.17805  1.16601  72.00000  36.00000
5  1.17846  1.16637  73.00000  36.50000
5  1.17886  1.16671  74.00000  37.00000
5  1.17926  1.16705  75.00000  37.50000
5  1.17965  1.16739  76.00000  38.00000
5  1.18004  1.16773  77.00000  38.50000
5  1.18042  1.16806  78.00000  39.00000
5  1.18080  1.16838  79.00000  39.50000
5  1.18118  1.16870  80.00000  40.00000
5  1.18154  1.16902  81.00000  40.50000
5  1.18191  1.16933  82.00000  41.00000
5  1.18227  1.16964  83.00000  41.50000
5  1.18262  1.16995  84.00000  42.00000
5  1.18297  1.17025  85.00000  42.50000
5  1.18332  1.17055  86.00000  43.00000
5  1.18366  1.17084  87.00000  43.50000
5  1.18400  1.17114  88.00000  44.00000
5  1.18434  1.17142  89.00000  44.50000
5  1.18467  1.17171  90.00000  45.00000
5  1.18500  1.17199  91.00000  45.50000
5  1.18532  1.17227  92.00000  46.00000
5  1.18564  1.17255  93.00000  46.50000
5  1.18596  1.17282  94.00000  47.00000
5  1.18628  1.17309  95.00000  47.50000
5  1.18659  1.17336  96.00000  48.00000
5  1.18689  1.17362  97.00000  48.50000
5  1.18720  1.17388  98.00000  49.00000
5  1.18750  1.17414  99.00000  49.50000
5  1.18780  1.17440  100.00000  50.00000
