# Supplementary material for: Regional biaxial mechanical data of the mitral and tricuspid valve anterior leaflets
Source: Data Brief. 2019 May 22;24:103961. doi: 10.1016/j.dib.2019.103961 (PMC6545396; doi:10.1016/j.dib.2019.103961)
Supplement: Multimedia component 2 [file mmc2.zip › NewTextFiles/regional_data_MVAL120-B.txt]

0.937 
3.80 
1  0.99992  1.06341  0.00000  0.00000
1  1.02413  1.07779  1.00000  1.00000
1  1.03297  1.09167  2.00000  2.00000
1  1.03814  1.09978  3.00000  3.00000
1  1.04181  1.10554  4.00000  4.00000
1  1.04465  1.11000  5.00000  5.00000
1  1.04698  1.11365  6.00000  6.00000
1  1.04894  1.11674  7.00000  7.00000
1  1.05065  1.11941  8.00000  8.00000
1  1.05215  1.12177  9.00000  9.00000
1  1.05349  1.12388  10.00000  10.00000
1  1.05471  1.12579  11.00000  11.00000
1  1.05582  1.12753  12.00000  12.00000
1  1.05684  1.12913  13.00000  13.00000
1  1.05778  1.13061  14.00000  14.00000
1  1.05866  1.13199  15.00000  15.00000
1  1.05949  1.13329  16.00000  16.00000
1  1.06026  1.13450  17.00000  17.00000
1  1.06099  1.13564  18.00000  18.00000
1  1.06168  1.13673  19.00000  19.00000
1  1.06233  1.13775  20.00000  20.00000
1  1.06296  1.13873  21.00000  21.00000
1  1.06355  1.13966  22.00000  22.00000
1  1.06412  1.14055  23.00000  23.00000
1  1.06466  1.14140  24.00000  24.00000
1  1.06518  1.14222  25.00000  25.00000
1  1.06568  1.14300  26.00000  26.00000
1  1.06616  1.14376  27.00000  27.00000
1  1.06663  1.14449  28.00000  28.00000
1  1.06707  1.14519  29.00000  29.00000
1  1.06751  1.14587  30.00000  30.00000
1  1.06792  1.14652  31.00000  31.00000
1  1.06833  1.14716  32.00000  32.00000
1  1.06872  1.14778  33.00000  33.00000
1  1.06910  1.14837  34.00000  34.00000
1  1.06947  1.14895  35.00000  35.00000
1  1.06983  1.14952  36.00000  36.00000
1  1.07018  1.15007  37.00000  37.00000
1  1.07052  1.15060  38.00000  38.00000
1  1.07085  1.15112  39.00000  39.00000
1  1.07118  1.15163  40.00000  40.00000
1  1.07149  1.15212  41.00000  41.00000
1  1.07180  1.15260  42.00000  42.00000
1  1.07210  1.15307  43.00000  43.00000
1  1.07239  1.15353  44.00000  44.00000
1  1.07268  1.15398  45.00000  45.00000
1  1.07296  1.15442  46.00000  46.00000
1  1.07323  1.15485  47.00000  47.00000
1  1.07350  1.15528  48.00000  48.00000
1  1.07376  1.15569  49.00000  49.00000
1  1.07402  1.15609  50.00000  50.00000
1  1.07427  1.15649  51.00000  51.00000
1  1.07452  1.15688  52.00000  52.00000
1  1.07477  1.15726  53.00000  53.00000
1  1.07500  1.15763  54.00000  54.00000
1  1.07524  1.15800  55.00000  55.00000
1  1.07547  1.15836  56.00000  56.00000
1  1.07569  1.15872  57.00000  57.00000
1  1.07592  1.15906  58.00000  58.00000
1  1.07613  1.15941  59.00000  59.00000
1  1.07635  1.15974  60.00000  60.00000
1  1.07656  1.16007  61.00000  61.00000
1  1.07677  1.16040  62.00000  62.00000
1  1.07697  1.16072  63.00000  63.00000
1  1.07717  1.16103  64.00000  64.00000
1  1.07737  1.16134  65.00000  65.00000
1  1.07756  1.16165  66.00000  66.00000
1  1.07776  1.16195  67.00000  67.00000
1  1.07794  1.16225  68.00000  68.00000
1  1.07813  1.16254  69.00000  69.00000
1  1.07831  1.16283  70.00000  70.00000
1  1.07850  1.16311  71.00000  71.00000
1  1.07867  1.16339  72.00000  72.00000
1  1.07885  1.16367  73.00000  73.00000
1  1.07902  1.16394  74.00000  74.00000
1  1.07919  1.16421  75.00000  75.00000
1  1.07936  1.16447  76.00000  76.00000
1  1.07953  1.16474  77.00000  77.00000
1  1.07969  1.16499  78.00000  78.00000
1  1.07986  1.16525  79.00000  79.00000
1  1.08002  1.16550  80.00000  80.00000
1  1.08018  1.16575  81.00000  81.00000
1  1.08033  1.16599  82.00000  82.00000
1  1.08049  1.16624  83.00000  83.00000
1  1.08064  1.16648  84.00000  84.00000
1  1.08079  1.16671  85.00000  85.00000
1  1.08094  1.16695  86.00000  86.00000
1  1.08109  1.16718  87.00000  87.00000
1  1.08123  1.16741  88.00000  88.00000
1  1.08138  1.16763  89.00000  89.00000
1  1.08152  1.16786  90.00000  90.00000
1  1.08166  1.16808  91.00000  91.00000
1  1.08180  1.16830  92.00000  92.00000
1  1.08194  1.16851  93.00000  93.00000
1  1.08207  1.16873  94.00000  94.00000
1  1.08221  1.16894  95.00000  95.00000
1  1.08234  1.16915  96.00000  96.00000
1  1.08248  1.16936  97.00000  97.00000
1  1.08261  1.16956  98.00000  98.00000
1  1.08274  1.16977  99.00000  99.00000
1  1.08286  1.16997  100.00000  100.00000
2  0.99992  1.06341  0.00000  0.00000
2  1.02349  1.07114  0.75000  1.00000
2  1.03182  1.08437  1.50000  2.00000
2  1.03669  1.09210  2.25000  3.00000
2  1.04015  1.09759  3.00000  4.00000
2  1.04283  1.10185  3.75000  5.00000
2  1.04502  1.10533  4.50000  6.00000
2  1.04687  1.10827  5.25000  7.00000
2  1.04848  1.11082  6.00000  8.00000
2  1.04989  1.11306  6.75000  9.00000
2  1.05116  1.11507  7.50000  10.00000
2  1.05230  1.11689  8.25000  11.00000
2  1.05335  1.11855  9.00000  12.00000
2  1.05431  1.12008  9.75000  13.00000
2  1.05520  1.12149  10.50000  14.00000
2  1.05603  1.12281  11.25000  15.00000
2  1.05681  1.12404  12.00000  16.00000
2  1.05753  1.12520  12.75000  17.00000
2  1.05822  1.12629  13.50000  18.00000
2  1.05887  1.12732  14.25000  19.00000
2  1.05949  1.12830  15.00000  20.00000
2  1.06007  1.12923  15.75000  21.00000
2  1.06063  1.13012  16.50000  22.00000
2  1.06117  1.13096  17.25000  23.00000
2  1.06168  1.13178  18.00000  24.00000
2  1.06217  1.13256  18.75000  25.00000
2  1.06264  1.13330  19.50000  26.00000
2  1.06309  1.13402  20.25000  27.00000
2  1.06353  1.13472  21.00000  28.00000
2  1.06395  1.13539  21.75000  29.00000
2  1.06436  1.13603  22.50000  30.00000
2  1.06475  1.13666  23.25000  31.00000
2  1.06513  1.13727  24.00000  32.00000
2  1.06550  1.13785  24.75000  33.00000
2  1.06586  1.13842  25.50000  34.00000
2  1.06621  1.13897  26.25000  35.00000
2  1.06655  1.13951  27.00000  36.00000
2  1.06688  1.14004  27.75000  37.00000
2  1.06720  1.14054  28.50000  38.00000
2  1.06751  1.14104  29.25000  39.00000
2  1.06782  1.14152  30.00000  40.00000
2  1.06811  1.14199  30.75000  41.00000
2  1.06840  1.14245  31.50000  42.00000
2  1.06869  1.14290  32.25000  43.00000
2  1.06896  1.14334  33.00000  44.00000
2  1.06923  1.14377  33.75000  45.00000
2  1.06950  1.14419  34.50000  46.00000
2  1.06975  1.14460  35.25000  47.00000
2  1.07001  1.14500  36.00000  48.00000
2  1.07026  1.14539  36.75000  49.00000
2  1.07050  1.14578  37.50000  50.00000
2  1.07074  1.14616  38.25000  51.00000
2  1.07097  1.14653  39.00000  52.00000
2  1.07120  1.14689  39.75000  53.00000
2  1.07142  1.14725  40.50000  54.00000
2  1.07164  1.14760  41.25000  55.00000
2  1.07186  1.14794  42.00000  56.00000
2  1.07207  1.14828  42.75000  57.00000
2  1.07228  1.14861  43.50000  58.00000
2  1.07249  1.14894  44.25000  59.00000
2  1.07269  1.14926  45.00000  60.00000
2  1.07289  1.14957  45.75000  61.00000
2  1.07308  1.14988  46.50000  62.00000
2  1.07327  1.15019  47.25000  63.00000
2  1.07346  1.15049  48.00000  64.00000
2  1.07365  1.15079  48.75000  65.00000
2  1.07383  1.15108  49.50000  66.00000
2  1.07401  1.15136  50.25000  67.00000
2  1.07419  1.15165  51.00000  68.00000
2  1.07437  1.15193  51.75000  69.00000
2  1.07454  1.15220  52.50000  70.00000
2  1.07471  1.15247  53.25000  71.00000
2  1.07488  1.15274  54.00000  72.00000
2  1.07505  1.15300  54.75000  73.00000
2  1.07521  1.15326  55.50000  74.00000
2  1.07537  1.15352  56.25000  75.00000
2  1.07553  1.15377  57.00000  76.00000
2  1.07569  1.15402  57.75000  77.00000
2  1.07584  1.15426  58.50000  78.00000
2  1.07599  1.15451  59.25000  79.00000
2  1.07615  1.15475  60.00000  80.00000
2  1.07629  1.15498  60.75000  81.00000
2  1.07644  1.15522  61.50000  82.00000
2  1.07659  1.15545  62.25000  83.00000
2  1.07673  1.15568  63.00000  84.00000
2  1.07687  1.15590  63.75000  85.00000
2  1.07701  1.15613  64.50000  86.00000
2  1.07715  1.15635  65.25000  87.00000
2  1.07729  1.15657  66.00000  88.00000
2  1.07743  1.15678  66.75000  89.00000
2  1.07756  1.15699  67.50000  90.00000
2  1.07769  1.15721  68.25000  91.00000
2  1.07783  1.15741  69.00000  92.00000
2  1.07796  1.15762  69.75000  93.00000
2  1.07808  1.15782  70.50000  94.00000
2  1.07821  1.15803  71.25000  95.00000
2  1.07834  1.15823  72.00000  96.00000
2  1.07846  1.15842  72.75000  97.00000
2  1.07858  1.15862  73.50000  98.00000
2  1.07871  1.15881  74.25000  99.00000
2  1.07883  1.15900  75.00000  100.00000
3  0.99992  1.06341  0.00000  0.00000
3  1.02394  1.07966  1.00000  0.75000
3  1.03233  1.09290  2.00000  1.50000
3  1.03723  1.10065  3.00000  2.25000
3  1.04071  1.10614  4.00000  3.00000
3  1.04341  1.11041  5.00000  3.75000
3  1.04562  1.11389  6.00000  4.50000
3  1.04748  1.11683  7.00000  5.25000
3  1.04910  1.11938  8.00000  6.00000
3  1.05052  1.12163  9.00000  6.75000
3  1.05180  1.12365  10.00000  7.50000
3  1.05295  1.12547  11.00000  8.25000
3  1.05400  1.12713  12.00000  9.00000
3  1.05497  1.12866  13.00000  9.75000
3  1.05587  1.13007  14.00000  10.50000
3  1.05670  1.13139  15.00000  11.25000
3  1.05748  1.13262  16.00000  12.00000
3  1.05822  1.13378  17.00000  12.75000
3  1.05891  1.13487  18.00000  13.50000
3  1.05956  1.13591  19.00000  14.25000
3  1.06018  1.13689  20.00000  15.00000
3  1.06077  1.13782  21.00000  15.75000
3  1.06133  1.13871  22.00000  16.50000
3  1.06187  1.13956  23.00000  17.25000
3  1.06239  1.14037  24.00000  18.00000
3  1.06288  1.14115  25.00000  18.75000
3  1.06336  1.14190  26.00000  19.50000
3  1.06381  1.14262  27.00000  20.25000
3  1.06425  1.14332  28.00000  21.00000
3  1.06468  1.14399  29.00000  21.75000
3  1.06509  1.14463  30.00000  22.50000
3  1.06548  1.14526  31.00000  23.25000
3  1.06587  1.14587  32.00000  24.00000
3  1.06624  1.14645  33.00000  24.75000
3  1.06660  1.14702  34.00000  25.50000
3  1.06695  1.14758  35.00000  26.25000
3  1.06729  1.14812  36.00000  27.00000
3  1.06762  1.14864  37.00000  27.75000
3  1.06795  1.14915  38.00000  28.50000
3  1.06826  1.14965  39.00000  29.25000
3  1.06857  1.15013  40.00000  30.00000
3  1.06887  1.15060  41.00000  30.75000
3  1.06916  1.15106  42.00000  31.50000
3  1.06944  1.15151  43.00000  32.25000
3  1.06972  1.15195  44.00000  33.00000
3  1.06999  1.15238  45.00000  33.75000
3  1.07026  1.15280  46.00000  34.50000
3  1.07052  1.15321  47.00000  35.25000
3  1.07077  1.15361  48.00000  36.00000
3  1.07102  1.15401  49.00000  36.75000
3  1.07127  1.15439  50.00000  37.50000
3  1.07151  1.15477  51.00000  38.25000
3  1.07174  1.15514  52.00000  39.00000
3  1.07197  1.15551  53.00000  39.75000
3  1.07220  1.15586  54.00000  40.50000
3  1.07242  1.15621  55.00000  41.25000
3  1.07264  1.15656  56.00000  42.00000
3  1.07285  1.15690  57.00000  42.75000
3  1.07306  1.15723  58.00000  43.50000
3  1.07327  1.15755  59.00000  44.25000
3  1.07347  1.15787  60.00000  45.00000
3  1.07367  1.15819  61.00000  45.75000
3  1.07387  1.15850  62.00000  46.50000
3  1.07406  1.15881  63.00000  47.25000
3  1.07425  1.15911  64.00000  48.00000
3  1.07444  1.15940  65.00000  48.75000
3  1.07462  1.15970  66.00000  49.50000
3  1.07481  1.15998  67.00000  50.25000
3  1.07499  1.16027  68.00000  51.00000
3  1.07516  1.16054  69.00000  51.75000
3  1.07534  1.16082  70.00000  52.50000
3  1.07551  1.16109  71.00000  53.25000
3  1.07568  1.16136  72.00000  54.00000
3  1.07584  1.16162  73.00000  54.75000
3  1.07601  1.16188  74.00000  55.50000
3  1.07617  1.16214  75.00000  56.25000
3  1.07633  1.16239  76.00000  57.00000
3  1.07649  1.16264  77.00000  57.75000
3  1.07665  1.16289  78.00000  58.50000
3  1.07680  1.16313  79.00000  59.25000
3  1.07695  1.16337  80.00000  60.00000
3  1.07710  1.16361  81.00000  60.75000
3  1.07725  1.16384  82.00000  61.50000
3  1.07740  1.16407  83.00000  62.25000
3  1.07754  1.16430  84.00000  63.00000
3  1.07769  1.16453  85.00000  63.75000
3  1.07783  1.16475  86.00000  64.50000
3  1.07797  1.16497  87.00000  65.25000
3  1.07811  1.16519  88.00000  66.00000
3  1.07824  1.16541  89.00000  66.75000
3  1.07838  1.16562  90.00000  67.50000
3  1.07851  1.16583  91.00000  68.25000
3  1.07864  1.16604  92.00000  69.00000
3  1.07877  1.16625  93.00000  69.75000
3  1.07890  1.16645  94.00000  70.50000
3  1.07903  1.16665  95.00000  71.25000
3  1.07916  1.16685  96.00000  72.00000
3  1.07928  1.16705  97.00000  72.75000
3  1.07941  1.16725  98.00000  73.50000
3  1.07953  1.16744  99.00000  74.25000
3  1.07965  1.16763  100.00000  75.00000
4  0.99992  1.06341  0.00000  0.00000
4  1.02349  1.06394  0.50000  1.00000
4  1.03119  1.07742  1.00000  2.00000
4  1.03570  1.08530  1.50000  3.00000
4  1.03889  1.09089  2.00000  4.00000
4  1.04137  1.09522  2.50000  5.00000
4  1.04340  1.09877  3.00000  6.00000
4  1.04511  1.10176  3.50000  7.00000
4  1.04660  1.10436  4.00000  8.00000
4  1.04791  1.10665  4.50000  9.00000
4  1.04908  1.10870  5.00000  10.00000
4  1.05014  1.11055  5.50000  11.00000
4  1.05110  1.11224  6.00000  12.00000
4  1.05199  1.11379  6.50000  13.00000
4  1.05282  1.11523  7.00000  14.00000
4  1.05358  1.11658  7.50000  15.00000
4  1.05430  1.11783  8.00000  16.00000
4  1.05498  1.11901  8.50000  17.00000
4  1.05561  1.12012  9.00000  18.00000
4  1.05621  1.12117  9.50000  19.00000
4  1.05678  1.12217  10.00000  20.00000
4  1.05732  1.12312  10.50000  21.00000
4  1.05784  1.12402  11.00000  22.00000
4  1.05834  1.12488  11.50000  23.00000
4  1.05881  1.12571  12.00000  24.00000
4  1.05926  1.12650  12.50000  25.00000
4  1.05970  1.12727  13.00000  26.00000
4  1.06012  1.12800  13.50000  27.00000
4  1.06052  1.12871  14.00000  28.00000
4  1.06091  1.12939  14.50000  29.00000
4  1.06129  1.13005  15.00000  30.00000
4  1.06165  1.13068  15.50000  31.00000
4  1.06201  1.13130  16.00000  32.00000
4  1.06235  1.13190  16.50000  33.00000
4  1.06268  1.13248  17.00000  34.00000
4  1.06300  1.13304  17.50000  35.00000
4  1.06332  1.13359  18.00000  36.00000
4  1.06362  1.13412  18.50000  37.00000
4  1.06392  1.13464  19.00000  38.00000
4  1.06421  1.13515  19.50000  39.00000
4  1.06449  1.13564  20.00000  40.00000
4  1.06476  1.13612  20.50000  41.00000
4  1.06503  1.13659  21.00000  42.00000
4  1.06529  1.13704  21.50000  43.00000
4  1.06555  1.13749  22.00000  44.00000
4  1.06580  1.13793  22.50000  45.00000
4  1.06604  1.13836  23.00000  46.00000
4  1.06628  1.13877  23.50000  47.00000
4  1.06651  1.13918  24.00000  48.00000
4  1.06674  1.13958  24.50000  49.00000
4  1.06697  1.13998  25.00000  50.00000
4  1.06719  1.14036  25.50000  51.00000
4  1.06740  1.14074  26.00000  52.00000
4  1.06762  1.14111  26.50000  53.00000
4  1.06782  1.14147  27.00000  54.00000
4  1.06803  1.14183  27.50000  55.00000
4  1.06823  1.14218  28.00000  56.00000
4  1.06842  1.14252  28.50000  57.00000
4  1.06862  1.14286  29.00000  58.00000
4  1.06881  1.14319  29.50000  59.00000
4  1.06899  1.14352  30.00000  60.00000
4  1.06918  1.14384  30.50000  61.00000
4  1.06936  1.14416  31.00000  62.00000
4  1.06954  1.14447  31.50000  63.00000
4  1.06971  1.14477  32.00000  64.00000
4  1.06988  1.14508  32.50000  65.00000
4  1.07005  1.14537  33.00000  66.00000
4  1.07022  1.14566  33.50000  67.00000
4  1.07039  1.14595  34.00000  68.00000
4  1.07055  1.14624  34.50000  69.00000
4  1.07071  1.14652  35.00000  70.00000
4  1.07087  1.14679  35.50000  71.00000
4  1.07102  1.14706  36.00000  72.00000
4  1.07117  1.14733  36.50000  73.00000
4  1.07133  1.14760  37.00000  74.00000
4  1.07147  1.14786  37.50000  75.00000
4  1.07162  1.14811  38.00000  76.00000
4  1.07177  1.14837  38.50000  77.00000
4  1.07191  1.14862  39.00000  78.00000
4  1.07205  1.14887  39.50000  79.00000
4  1.07219  1.14911  40.00000  80.00000
4  1.07233  1.14935  40.50000  81.00000
4  1.07247  1.14959  41.00000  82.00000
4  1.07260  1.14983  41.50000  83.00000
4  1.07273  1.15006  42.00000  84.00000
4  1.07287  1.15029  42.50000  85.00000
4  1.07300  1.15052  43.00000  86.00000
4  1.07312  1.15074  43.50000  87.00000
4  1.07325  1.15096  44.00000  88.00000
4  1.07338  1.15118  44.50000  89.00000
4  1.07350  1.15140  45.00000  90.00000
4  1.07362  1.15161  45.50000  91.00000
4  1.07375  1.15183  46.00000  92.00000
4  1.07387  1.15204  46.50000  93.00000
4  1.07398  1.15225  47.00000  94.00000
4  1.07410  1.15245  47.50000  95.00000
4  1.07422  1.15265  48.00000  96.00000
4  1.07433  1.15286  48.50000  97.00000
4  1.07445  1.15306  49.00000  98.00000
4  1.07456  1.15325  49.50000  99.00000
4  1.07467  1.15345  50.00000  100.00000
5  0.99992  1.06341  0.00000  0.00000
5  1.02347  1.06992  1.00000  0.50000
5  1.03157  1.08327  2.00000  1.00000
5  1.03632  1.09107  3.00000  1.50000
5  1.03968  1.09661  4.00000  2.00000
5  1.04229  1.10091  5.00000  2.50000
5  1.04442  1.10442  6.00000  3.00000
5  1.04622  1.10738  7.00000  3.50000
5  1.04779  1.10995  8.00000  4.00000
5  1.04916  1.11222  9.00000  4.50000
5  1.05039  1.11425  10.00000  5.00000
5  1.05151  1.11608  11.00000  5.50000
5  1.05253  1.11776  12.00000  6.00000
5  1.05346  1.11930  13.00000  6.50000
5  1.05433  1.12073  14.00000  7.00000
5  1.05514  1.12206  15.00000  7.50000
5  1.05589  1.12330  16.00000  8.00000
5  1.05660  1.12446  17.00000  8.50000
5  1.05727  1.12557  18.00000  9.00000
5  1.05790  1.12661  19.00000  9.50000
5  1.05850  1.12759  20.00000  10.00000
5  1.05907  1.12853  21.00000  10.50000
5  1.05962  1.12943  22.00000  11.00000
5  1.06014  1.13028  23.00000  11.50000
5  1.06063  1.13110  24.00000  12.00000
5  1.06111  1.13189  25.00000  12.50000
5  1.06157  1.13264  26.00000  13.00000
5  1.06201  1.13337  27.00000  13.50000
5  1.06244  1.13407  28.00000  14.00000
5  1.06285  1.13475  29.00000  14.50000
5  1.06324  1.13540  30.00000  15.00000
5  1.06363  1.13603  31.00000  15.50000
5  1.06400  1.13664  32.00000  16.00000
5  1.06436  1.13723  33.00000  16.50000
5  1.06471  1.13781  34.00000  17.00000
5  1.06505  1.13837  35.00000  17.50000
5  1.06537  1.13891  36.00000  18.00000
5  1.06570  1.13944  37.00000  18.50000
5  1.06601  1.13995  38.00000  19.00000
5  1.06631  1.14045  39.00000  19.50000
5  1.06661  1.14094  40.00000  20.00000
5  1.06690  1.14141  41.00000  20.50000
5  1.06718  1.14188  42.00000  21.00000
5  1.06745  1.14233  43.00000  21.50000
5  1.06772  1.14277  44.00000  22.00000
5  1.06798  1.14321  45.00000  22.50000
5  1.06824  1.14363  46.00000  23.00000
5  1.06849  1.14404  47.00000  23.50000
5  1.06874  1.14445  48.00000  24.00000
5  1.06898  1.14485  49.00000  24.50000
5  1.06922  1.14523  50.00000  25.00000
5  1.06945  1.14562  51.00000  25.50000
5  1.06968  1.14599  52.00000  26.00000
5  1.06990  1.14636  53.00000  26.50000
5  1.07012  1.14672  54.00000  27.00000
5  1.07033  1.14707  55.00000  27.50000
5  1.07054  1.14742  56.00000  28.00000
5  1.07075  1.14776  57.00000  28.50000
5  1.07095  1.14809  58.00000  29.00000
5  1.07115  1.14842  59.00000  29.50000
5  1.07135  1.14874  60.00000  30.00000
5  1.07154  1.14906  61.00000  30.50000
5  1.07173  1.14938  62.00000  31.00000
5  1.07192  1.14968  63.00000  31.50000
5  1.07210  1.14999  64.00000  32.00000
5  1.07228  1.15029  65.00000  32.50000
5  1.07246  1.15058  66.00000  33.00000
5  1.07264  1.15087  67.00000  33.50000
5  1.07281  1.15115  68.00000  34.00000
5  1.07298  1.15143  69.00000  34.50000
5  1.07315  1.15171  70.00000  35.00000
5  1.07332  1.15198  71.00000  35.50000
5  1.07348  1.15225  72.00000  36.00000
5  1.07364  1.15252  73.00000  36.50000
5  1.07380  1.15278  74.00000  37.00000
5  1.07396  1.15304  75.00000  37.50000
5  1.07411  1.15330  76.00000  38.00000
5  1.07427  1.15355  77.00000  38.50000
5  1.07442  1.15380  78.00000  39.00000
5  1.07457  1.15404  79.00000  39.50000
5  1.07471  1.15428  80.00000  40.00000
5  1.07486  1.15452  81.00000  40.50000
5  1.07500  1.15476  82.00000  41.00000
5  1.07514  1.15499  83.00000  41.50000
5  1.07528  1.15522  84.00000  42.00000
5  1.07542  1.15545  85.00000  42.50000
5  1.07556  1.15567  86.00000  43.00000
5  1.07569  1.15590  87.00000  43.50000
5  1.07583  1.15612  88.00000  44.00000
5  1.07596  1.15634  89.00000  44.50000
5  1.07609  1.15655  90.00000  45.00000
5  1.07622  1.15676  91.00000  45.50000
5  1.07635  1.15697  92.00000  46.00000
5  1.07647  1.15718  93.00000  46.50000
5  1.07660  1.15739  94.00000  47.00000
5  1.07672  1.15759  95.00000  47.50000
5  1.07685  1.15779  96.00000  48.00000
5  1.07697  1.15799  97.00000  48.50000
5  1.07709  1.15819  98.00000  49.00000
5  1.07721  1.15839  99.00000  49.50000
5  1.07732  1.15858  100.00000  50.00000
