# Supplementary material for: Regional biaxial mechanical data of the mitral and tricuspid valve anterior leaflets
Source: Data Brief. 2019 May 22;24:103961. doi: 10.1016/j.dib.2019.103961 (PMC6545396; doi:10.1016/j.dib.2019.103961)
Supplement: Multimedia component 2 [file mmc2.zip › NewTextFiles/regional_data_MVAL120-C.txt]

0.790 
3.80 
1  1.00594  1.05305  0.00000  0.00000
1  1.02793  1.05996  1.00000  1.00000
1  1.04258  1.07790  2.00000  2.00000
1  1.05119  1.08842  3.00000  3.00000
1  1.05730  1.09588  4.00000  4.00000
1  1.06204  1.10167  5.00000  5.00000
1  1.06591  1.10641  6.00000  6.00000
1  1.06919  1.11041  7.00000  7.00000
1  1.07203  1.11388  8.00000  8.00000
1  1.07454  1.11694  9.00000  9.00000
1  1.07678  1.11967  10.00000  10.00000
1  1.07881  1.12215  11.00000  11.00000
1  1.08066  1.12441  12.00000  12.00000
1  1.08236  1.12649  13.00000  13.00000
1  1.08394  1.12841  14.00000  14.00000
1  1.08541  1.13021  15.00000  15.00000
1  1.08678  1.13188  16.00000  16.00000
1  1.08807  1.13346  17.00000  17.00000
1  1.08929  1.13494  18.00000  18.00000
1  1.09044  1.13635  19.00000  19.00000
1  1.09153  1.13768  20.00000  20.00000
1  1.09257  1.13895  21.00000  21.00000
1  1.09356  1.14016  22.00000  22.00000
1  1.09451  1.14131  23.00000  23.00000
1  1.09541  1.14242  24.00000  24.00000
1  1.09628  1.14348  25.00000  25.00000
1  1.09712  1.14450  26.00000  26.00000
1  1.09792  1.14548  27.00000  27.00000
1  1.09869  1.14642  28.00000  28.00000
1  1.09944  1.14734  29.00000  29.00000
1  1.10016  1.14822  30.00000  30.00000
1  1.10086  1.14907  31.00000  31.00000
1  1.10154  1.14989  32.00000  32.00000
1  1.10219  1.15069  33.00000  33.00000
1  1.10283  1.15147  34.00000  34.00000
1  1.10345  1.15222  35.00000  35.00000
1  1.10405  1.15295  36.00000  36.00000
1  1.10463  1.15367  37.00000  37.00000
1  1.10520  1.15436  38.00000  38.00000
1  1.10575  1.15503  39.00000  39.00000
1  1.10629  1.15569  40.00000  40.00000
1  1.10681  1.15633  41.00000  41.00000
1  1.10733  1.15696  42.00000  42.00000
1  1.10783  1.15757  43.00000  43.00000
1  1.10832  1.15817  44.00000  44.00000
1  1.10880  1.15875  45.00000  45.00000
1  1.10926  1.15932  46.00000  46.00000
1  1.10972  1.15988  47.00000  47.00000
1  1.11017  1.16043  48.00000  48.00000
1  1.11061  1.16097  49.00000  49.00000
1  1.11104  1.16149  50.00000  50.00000
1  1.11146  1.16201  51.00000  51.00000
1  1.11188  1.16251  52.00000  52.00000
1  1.11228  1.16301  53.00000  53.00000
1  1.11268  1.16349  54.00000  54.00000
1  1.11307  1.16397  55.00000  55.00000
1  1.11345  1.16444  56.00000  56.00000
1  1.11383  1.16490  57.00000  57.00000
1  1.11420  1.16535  58.00000  58.00000
1  1.11456  1.16579  59.00000  59.00000
1  1.11492  1.16623  60.00000  60.00000
1  1.11527  1.16666  61.00000  61.00000
1  1.11562  1.16708  62.00000  62.00000
1  1.11596  1.16750  63.00000  63.00000
1  1.11630  1.16791  64.00000  64.00000
1  1.11663  1.16831  65.00000  65.00000
1  1.11695  1.16871  66.00000  66.00000
1  1.11727  1.16910  67.00000  67.00000
1  1.11759  1.16948  68.00000  68.00000
1  1.11790  1.16986  69.00000  69.00000
1  1.11820  1.17024  70.00000  70.00000
1  1.11851  1.17060  71.00000  71.00000
1  1.11880  1.17097  72.00000  72.00000
1  1.11910  1.17133  73.00000  73.00000
1  1.11939  1.17168  74.00000  74.00000
1  1.11967  1.17203  75.00000  75.00000
1  1.11996  1.17237  76.00000  76.00000
1  1.12023  1.17271  77.00000  77.00000
1  1.12051  1.17305  78.00000  78.00000
1  1.12078  1.17338  79.00000  79.00000
1  1.12105  1.17371  80.00000  80.00000
1  1.12131  1.17403  81.00000  81.00000
1  1.12157  1.17435  82.00000  82.00000
1  1.12183  1.17466  83.00000  83.00000
1  1.12209  1.17497  84.00000  84.00000
1  1.12234  1.17528  85.00000  85.00000
1  1.12259  1.17559  86.00000  86.00000
1  1.12283  1.17589  87.00000  87.00000
1  1.12308  1.17618  88.00000  88.00000
1  1.12332  1.17648  89.00000  89.00000
1  1.12356  1.17677  90.00000  90.00000
1  1.12379  1.17705  91.00000  91.00000
1  1.12402  1.17734  92.00000  92.00000
1  1.12425  1.17762  93.00000  93.00000
1  1.12448  1.17790  94.00000  94.00000
1  1.12471  1.17817  95.00000  95.00000
1  1.12493  1.17844  96.00000  96.00000
1  1.12515  1.17871  97.00000  97.00000
1  1.12537  1.17898  98.00000  98.00000
1  1.12559  1.17924  99.00000  99.00000
1  1.12580  1.17950  100.00000  100.00000
2  1.00594  1.05305  0.00000  0.00000
2  1.02256  1.05531  0.75000  1.00000
2  1.03556  1.07125  1.50000  2.00000
2  1.04316  1.08058  2.25000  3.00000
2  1.04857  1.08720  3.00000  4.00000
2  1.05276  1.09233  3.75000  5.00000
2  1.05618  1.09653  4.50000  6.00000
2  1.05908  1.10008  5.25000  7.00000
2  1.06158  1.10316  6.00000  8.00000
2  1.06380  1.10587  6.75000  9.00000
2  1.06578  1.10829  7.50000  10.00000
2  1.06757  1.11049  8.25000  11.00000
2  1.06920  1.11249  9.00000  12.00000
2  1.07071  1.11433  9.75000  13.00000
2  1.07210  1.11604  10.50000  14.00000
2  1.07340  1.11763  11.25000  15.00000
2  1.07461  1.11911  12.00000  16.00000
2  1.07575  1.12051  12.75000  17.00000
2  1.07682  1.12183  13.50000  18.00000
2  1.07784  1.12307  14.25000  19.00000
2  1.07880  1.12425  15.00000  20.00000
2  1.07972  1.12538  15.75000  21.00000
2  1.08059  1.12645  16.50000  22.00000
2  1.08143  1.12747  17.25000  23.00000
2  1.08223  1.12845  18.00000  24.00000
2  1.08299  1.12939  18.75000  25.00000
2  1.08373  1.13029  19.50000  26.00000
2  1.08444  1.13116  20.25000  27.00000
2  1.08512  1.13200  21.00000  28.00000
2  1.08578  1.13281  21.75000  29.00000
2  1.08642  1.13359  22.50000  30.00000
2  1.08704  1.13434  23.25000  31.00000
2  1.08763  1.13508  24.00000  32.00000
2  1.08821  1.13578  24.75000  33.00000
2  1.08877  1.13647  25.50000  34.00000
2  1.08932  1.13714  26.25000  35.00000
2  1.08985  1.13779  27.00000  36.00000
2  1.09036  1.13842  27.75000  37.00000
2  1.09086  1.13903  28.50000  38.00000
2  1.09135  1.13963  29.25000  39.00000
2  1.09183  1.14021  30.00000  40.00000
2  1.09229  1.14078  30.75000  41.00000
2  1.09274  1.14134  31.50000  42.00000
2  1.09319  1.14188  32.25000  43.00000
2  1.09362  1.14241  33.00000  44.00000
2  1.09404  1.14293  33.75000  45.00000
2  1.09445  1.14343  34.50000  46.00000
2  1.09486  1.14393  35.25000  47.00000
2  1.09525  1.14441  36.00000  48.00000
2  1.09564  1.14489  36.75000  49.00000
2  1.09602  1.14535  37.50000  50.00000
2  1.09639  1.14581  38.25000  51.00000
2  1.09676  1.14626  39.00000  52.00000
2  1.09712  1.14669  39.75000  53.00000
2  1.09747  1.14712  40.50000  54.00000
2  1.09781  1.14755  41.25000  55.00000
2  1.09815  1.14796  42.00000  56.00000
2  1.09848  1.14837  42.75000  57.00000
2  1.09881  1.14877  43.50000  58.00000
2  1.09913  1.14916  44.25000  59.00000
2  1.09945  1.14955  45.00000  60.00000
2  1.09976  1.14993  45.75000  61.00000
2  1.10006  1.15031  46.50000  62.00000
2  1.10036  1.15067  47.25000  63.00000
2  1.10066  1.15104  48.00000  64.00000
2  1.10095  1.15139  48.75000  65.00000
2  1.10124  1.15175  49.50000  66.00000
2  1.10152  1.15209  50.25000  67.00000
2  1.10180  1.15243  51.00000  68.00000
2  1.10207  1.15277  51.75000  69.00000
2  1.10234  1.15310  52.50000  70.00000
2  1.10261  1.15343  53.25000  71.00000
2  1.10287  1.15375  54.00000  72.00000
2  1.10313  1.15407  54.75000  73.00000
2  1.10339  1.15438  55.50000  74.00000
2  1.10364  1.15469  56.25000  75.00000
2  1.10389  1.15499  57.00000  76.00000
2  1.10414  1.15530  57.75000  77.00000
2  1.10438  1.15559  58.50000  78.00000
2  1.10462  1.15589  59.25000  79.00000
2  1.10485  1.15618  60.00000  80.00000
2  1.10509  1.15646  60.75000  81.00000
2  1.10532  1.15674  61.50000  82.00000
2  1.10555  1.15702  62.25000  83.00000
2  1.10577  1.15730  63.00000  84.00000
2  1.10599  1.15757  63.75000  85.00000
2  1.10621  1.15784  64.50000  86.00000
2  1.10643  1.15811  65.25000  87.00000
2  1.10665  1.15837  66.00000  88.00000
2  1.10686  1.15863  66.75000  89.00000
2  1.10707  1.15889  67.50000  90.00000
2  1.10728  1.15914  68.25000  91.00000
2  1.10748  1.15939  69.00000  92.00000
2  1.10768  1.15964  69.75000  93.00000
2  1.10789  1.15989  70.50000  94.00000
2  1.10808  1.16013  71.25000  95.00000
2  1.10828  1.16037  72.00000  96.00000
2  1.10848  1.16061  72.75000  97.00000
2  1.10867  1.16085  73.50000  98.00000
2  1.10886  1.16108  74.25000  99.00000
2  1.10905  1.16131  75.00000  100.00000
3  1.00594  1.05305  0.00000  0.00000
3  1.02578  1.05768  1.00000  0.75000
3  1.03890  1.07357  2.00000  1.50000
3  1.04659  1.08287  3.00000  2.25000
3  1.05204  1.08947  4.00000  3.00000
3  1.05627  1.09459  5.00000  3.75000
3  1.05973  1.09878  6.00000  4.50000
3  1.06265  1.10232  7.00000  5.25000
3  1.06518  1.10538  8.00000  6.00000
3  1.06742  1.10809  9.00000  6.75000
3  1.06942  1.11051  10.00000  7.50000
3  1.07122  1.11269  11.00000  8.25000
3  1.07287  1.11469  12.00000  9.00000
3  1.07439  1.11653  13.00000  9.75000
3  1.07580  1.11823  14.00000  10.50000
3  1.07711  1.11981  15.00000  11.25000
3  1.07833  1.12130  16.00000  12.00000
3  1.07948  1.12269  17.00000  12.75000
3  1.08056  1.12400  18.00000  13.50000
3  1.08159  1.12524  19.00000  14.25000
3  1.08256  1.12642  20.00000  15.00000
3  1.08349  1.12754  21.00000  15.75000
3  1.08437  1.12861  22.00000  16.50000
3  1.08521  1.12963  23.00000  17.25000
3  1.08602  1.13061  24.00000  18.00000
3  1.08680  1.13154  25.00000  18.75000
3  1.08754  1.13244  26.00000  19.50000
3  1.08826  1.13331  27.00000  20.25000
3  1.08895  1.13415  28.00000  21.00000
3  1.08961  1.13495  29.00000  21.75000
3  1.09025  1.13573  30.00000  22.50000
3  1.09088  1.13648  31.00000  23.25000
3  1.09148  1.13721  32.00000  24.00000
3  1.09206  1.13792  33.00000  24.75000
3  1.09263  1.13860  34.00000  25.50000
3  1.09318  1.13927  35.00000  26.25000
3  1.09371  1.13992  36.00000  27.00000
3  1.09423  1.14054  37.00000  27.75000
3  1.09474  1.14116  38.00000  28.50000
3  1.09523  1.14175  39.00000  29.25000
3  1.09571  1.14233  40.00000  30.00000
3  1.09618  1.14290  41.00000  30.75000
3  1.09664  1.14346  42.00000  31.50000
3  1.09708  1.14400  43.00000  32.25000
3  1.09752  1.14452  44.00000  33.00000
3  1.09795  1.14504  45.00000  33.75000
3  1.09836  1.14554  46.00000  34.50000
3  1.09877  1.14604  47.00000  35.25000
3  1.09917  1.14652  48.00000  36.00000
3  1.09956  1.14699  49.00000  36.75000
3  1.09994  1.14746  50.00000  37.50000
3  1.10032  1.14791  51.00000  38.25000
3  1.10069  1.14836  52.00000  39.00000
3  1.10105  1.14880  53.00000  39.75000
3  1.10140  1.14923  54.00000  40.50000
3  1.10175  1.14965  55.00000  41.25000
3  1.10209  1.15006  56.00000  42.00000
3  1.10243  1.15047  57.00000  42.75000
3  1.10276  1.15087  58.00000  43.50000
3  1.10308  1.15126  59.00000  44.25000
3  1.10340  1.15164  60.00000  45.00000
3  1.10372  1.15202  61.00000  45.75000
3  1.10403  1.15240  62.00000  46.50000
3  1.10433  1.15277  63.00000  47.25000
3  1.10463  1.15313  64.00000  48.00000
3  1.10492  1.15348  65.00000  48.75000
3  1.10521  1.15383  66.00000  49.50000
3  1.10550  1.15418  67.00000  50.25000
3  1.10578  1.15452  68.00000  51.00000
3  1.10606  1.15485  69.00000  51.75000
3  1.10633  1.15518  70.00000  52.50000
3  1.10660  1.15551  71.00000  53.25000
3  1.10686  1.15583  72.00000  54.00000
3  1.10712  1.15615  73.00000  54.75000
3  1.10738  1.15646  74.00000  55.50000
3  1.10764  1.15677  75.00000  56.25000
3  1.10789  1.15707  76.00000  57.00000
3  1.10814  1.15737  77.00000  57.75000
3  1.10838  1.15767  78.00000  58.50000
3  1.10862  1.15796  79.00000  59.25000
3  1.10886  1.15825  80.00000  60.00000
3  1.10910  1.15854  81.00000  60.75000
3  1.10933  1.15882  82.00000  61.50000
3  1.10956  1.15910  83.00000  62.25000
3  1.10979  1.15937  84.00000  63.00000
3  1.11001  1.15964  85.00000  63.75000
3  1.11023  1.15991  86.00000  64.50000
3  1.11045  1.16018  87.00000  65.25000
3  1.11067  1.16044  88.00000  66.00000
3  1.11088  1.16070  89.00000  66.75000
3  1.11110  1.16095  90.00000  67.50000
3  1.11131  1.16121  91.00000  68.25000
3  1.11151  1.16146  92.00000  69.00000
3  1.11172  1.16171  93.00000  69.75000
3  1.11192  1.16195  94.00000  70.50000
3  1.11212  1.16220  95.00000  71.25000
3  1.11232  1.16244  96.00000  72.00000
3  1.11252  1.16267  97.00000  72.75000
3  1.11271  1.16291  98.00000  73.50000
3  1.11290  1.16314  99.00000  74.25000
3  1.11309  1.16337  100.00000  75.00000
4  1.00594  1.05305  0.00000  0.00000
4  1.01793  1.05391  0.50000  1.00000
4  1.03195  1.07159  1.00000  2.00000
4  1.04019  1.08195  1.50000  3.00000
4  1.04604  1.08930  2.00000  4.00000
4  1.05058  1.09501  2.50000  5.00000
4  1.05429  1.09967  3.00000  6.00000
4  1.05743  1.10361  3.50000  7.00000
4  1.06015  1.10703  4.00000  8.00000
4  1.06255  1.11004  4.50000  9.00000
4  1.06470  1.11274  5.00000  10.00000
4  1.06664  1.11517  5.50000  11.00000
4  1.06841  1.11740  6.00000  12.00000
4  1.07004  1.11945  6.50000  13.00000
4  1.07155  1.12134  7.00000  14.00000
4  1.07296  1.12311  7.50000  15.00000
4  1.07428  1.12476  8.00000  16.00000
4  1.07551  1.12631  8.50000  17.00000
4  1.07668  1.12778  9.00000  18.00000
4  1.07778  1.12916  9.50000  19.00000
4  1.07883  1.13047  10.00000  20.00000
4  1.07982  1.13172  10.50000  21.00000
4  1.08077  1.13291  11.00000  22.00000
4  1.08167  1.13405  11.50000  23.00000
4  1.08254  1.13514  12.00000  24.00000
4  1.08338  1.13618  12.50000  25.00000
4  1.08418  1.13718  13.00000  26.00000
4  1.08494  1.13815  13.50000  27.00000
4  1.08569  1.13908  14.00000  28.00000
4  1.08640  1.13998  14.50000  29.00000
4  1.08709  1.14085  15.00000  30.00000
4  1.08776  1.14169  15.50000  31.00000
4  1.08841  1.14250  16.00000  32.00000
4  1.08904  1.14329  16.50000  33.00000
4  1.08965  1.14405  17.00000  34.00000
4  1.09024  1.14479  17.50000  35.00000
4  1.09081  1.14551  18.00000  36.00000
4  1.09137  1.14621  18.50000  37.00000
4  1.09191  1.14690  19.00000  38.00000
4  1.09244  1.14756  19.50000  39.00000
4  1.09296  1.14821  20.00000  40.00000
4  1.09346  1.14884  20.50000  41.00000
4  1.09396  1.14946  21.00000  42.00000
4  1.09444  1.15006  21.50000  43.00000
4  1.09490  1.15065  22.00000  44.00000
4  1.09536  1.15122  22.50000  45.00000
4  1.09581  1.15179  23.00000  46.00000
4  1.09625  1.15234  23.50000  47.00000
4  1.09668  1.15288  24.00000  48.00000
4  1.09710  1.15340  24.50000  49.00000
4  1.09751  1.15392  25.00000  50.00000
4  1.09792  1.15443  25.50000  51.00000
4  1.09831  1.15492  26.00000  52.00000
4  1.09870  1.15541  26.50000  53.00000
4  1.09908  1.15589  27.00000  54.00000
4  1.09946  1.15636  27.50000  55.00000
4  1.09982  1.15682  28.00000  56.00000
4  1.10018  1.15727  28.50000  57.00000
4  1.10054  1.15772  29.00000  58.00000
4  1.10089  1.15816  29.50000  59.00000
4  1.10123  1.15859  30.00000  60.00000
4  1.10157  1.15901  30.50000  61.00000
4  1.10190  1.15943  31.00000  62.00000
4  1.10223  1.15984  31.50000  63.00000
4  1.10255  1.16024  32.00000  64.00000
4  1.10286  1.16063  32.50000  65.00000
4  1.10317  1.16103  33.00000  66.00000
4  1.10348  1.16141  33.50000  67.00000
4  1.10378  1.16179  34.00000  68.00000
4  1.10408  1.16216  34.50000  69.00000
4  1.10437  1.16253  35.00000  70.00000
4  1.10466  1.16289  35.50000  71.00000
4  1.10495  1.16325  36.00000  72.00000
4  1.10523  1.16361  36.50000  73.00000
4  1.10551  1.16395  37.00000  74.00000
4  1.10578  1.16430  37.50000  75.00000
4  1.10605  1.16464  38.00000  76.00000
4  1.10632  1.16497  38.50000  77.00000
4  1.10658  1.16530  39.00000  78.00000
4  1.10684  1.16563  39.50000  79.00000
4  1.10710  1.16595  40.00000  80.00000
4  1.10735  1.16627  40.50000  81.00000
4  1.10760  1.16658  41.00000  82.00000
4  1.10785  1.16689  41.50000  83.00000
4  1.10809  1.16720  42.00000  84.00000
4  1.10833  1.16750  42.50000  85.00000
4  1.10857  1.16780  43.00000  86.00000
4  1.10881  1.16810  43.50000  87.00000
4  1.10904  1.16839  44.00000  88.00000
4  1.10927  1.16868  44.50000  89.00000
4  1.10950  1.16896  45.00000  90.00000
4  1.10973  1.16925  45.50000  91.00000
4  1.10995  1.16953  46.00000  92.00000
4  1.11017  1.16980  46.50000  93.00000
4  1.11039  1.17008  47.00000  94.00000
4  1.11060  1.17035  47.50000  95.00000
4  1.11082  1.17062  48.00000  96.00000
4  1.11103  1.17088  48.50000  97.00000
4  1.11124  1.17114  49.00000  98.00000
4  1.11145  1.17140  49.50000  99.00000
4  1.11165  1.17166  50.00000  100.00000
5  1.00594  1.05305  0.00000  0.00000
5  1.02681  1.06648  1.00000  0.50000
5  1.03933  1.08061  2.00000  1.00000
5  1.04666  1.08888  3.00000  1.50000
5  1.05186  1.09474  4.00000  2.00000
5  1.05589  1.09929  5.00000  2.50000
5  1.05918  1.10301  6.00000  3.00000
5  1.06197  1.10616  7.00000  3.50000
5  1.06438  1.10888  8.00000  4.00000
5  1.06651  1.11128  9.00000  4.50000
5  1.06842  1.11343  10.00000  5.00000
5  1.07014  1.11537  11.00000  5.50000
5  1.07171  1.11715  12.00000  6.00000
5  1.07316  1.11878  13.00000  6.50000
5  1.07450  1.12029  14.00000  7.00000
5  1.07574  1.12170  15.00000  7.50000
5  1.07691  1.12302  16.00000  8.00000
5  1.07801  1.12425  17.00000  8.50000
5  1.07904  1.12542  18.00000  9.00000
5  1.08002  1.12652  19.00000  9.50000
5  1.08094  1.12757  20.00000  10.00000
5  1.08183  1.12856  21.00000  10.50000
5  1.08267  1.12951  22.00000  11.00000
5  1.08347  1.13042  23.00000  11.50000
5  1.08424  1.13129  24.00000  12.00000
5  1.08498  1.13212  25.00000  12.50000
5  1.08569  1.13292  26.00000  13.00000
5  1.08637  1.13369  27.00000  13.50000
5  1.08703  1.13443  28.00000  14.00000
5  1.08766  1.13515  29.00000  14.50000
5  1.08827  1.13584  30.00000  15.00000
5  1.08886  1.13651  31.00000  15.50000
5  1.08944  1.13716  32.00000  16.00000
5  1.08999  1.13778  33.00000  16.50000
5  1.09053  1.13839  34.00000  17.00000
5  1.09106  1.13899  35.00000  17.50000
5  1.09157  1.13956  36.00000  18.00000
5  1.09206  1.14012  37.00000  18.50000
5  1.09254  1.14066  38.00000  19.00000
5  1.09301  1.14119  39.00000  19.50000
5  1.09347  1.14171  40.00000  20.00000
5  1.09392  1.14221  41.00000  20.50000
5  1.09435  1.14270  42.00000  21.00000
5  1.09478  1.14318  43.00000  21.50000
5  1.09519  1.14365  44.00000  22.00000
5  1.09560  1.14411  45.00000  22.50000
5  1.09600  1.14456  46.00000  23.00000
5  1.09639  1.14500  47.00000  23.50000
5  1.09677  1.14543  48.00000  24.00000
5  1.09714  1.14585  49.00000  24.50000
5  1.09751  1.14626  50.00000  25.00000
5  1.09786  1.14667  51.00000  25.50000
5  1.09821  1.14706  52.00000  26.00000
5  1.09856  1.14745  53.00000  26.50000
5  1.09890  1.14783  54.00000  27.00000
5  1.09923  1.14821  55.00000  27.50000
5  1.09955  1.14857  56.00000  28.00000
5  1.09987  1.14893  57.00000  28.50000
5  1.10019  1.14929  58.00000  29.00000
5  1.10050  1.14964  59.00000  29.50000
5  1.10080  1.14998  60.00000  30.00000
5  1.10110  1.15032  61.00000  30.50000
5  1.10139  1.15065  62.00000  31.00000
5  1.10168  1.15098  63.00000  31.50000
5  1.10197  1.15130  64.00000  32.00000
5  1.10225  1.15161  65.00000  32.50000
5  1.10252  1.15192  66.00000  33.00000
5  1.10280  1.15223  67.00000  33.50000
5  1.10306  1.15253  68.00000  34.00000
5  1.10333  1.15283  69.00000  34.50000
5  1.10359  1.15313  70.00000  35.00000
5  1.10384  1.15341  71.00000  35.50000
5  1.10410  1.15370  72.00000  36.00000
5  1.10435  1.15398  73.00000  36.50000
5  1.10459  1.15426  74.00000  37.00000
5  1.10483  1.15453  75.00000  37.50000
5  1.10507  1.15480  76.00000  38.00000
5  1.10531  1.15507  77.00000  38.50000
5  1.10554  1.15533  78.00000  39.00000
5  1.10577  1.15559  79.00000  39.50000
5  1.10600  1.15585  80.00000  40.00000
5  1.10623  1.15610  81.00000  40.50000
5  1.10645  1.15635  82.00000  41.00000
5  1.10667  1.15660  83.00000  41.50000
5  1.10688  1.15684  84.00000  42.00000
5  1.10710  1.15709  85.00000  42.50000
5  1.10731  1.15732  86.00000  43.00000
5  1.10752  1.15756  87.00000  43.50000
5  1.10772  1.15779  88.00000  44.00000
5  1.10793  1.15802  89.00000  44.50000
5  1.10813  1.15825  90.00000  45.00000
5  1.10833  1.15848  91.00000  45.50000
5  1.10853  1.15870  92.00000  46.00000
5  1.10872  1.15892  93.00000  46.50000
5  1.10892  1.15914  94.00000  47.00000
5  1.10911  1.15935  95.00000  47.50000
5  1.10930  1.15957  96.00000  48.00000
5  1.10948  1.15978  97.00000  48.50000
5  1.10967  1.15999  98.00000  49.00000
5  1.10985  1.16020  99.00000  49.50000
5  1.11003  1.16040  100.00000  50.00000
