# Supplementary material for: Regional biaxial mechanical data of the mitral and tricuspid valve anterior leaflets
Source: Data Brief. 2019 May 22;24:103961. doi: 10.1016/j.dib.2019.103961 (PMC6545396; doi:10.1016/j.dib.2019.103961)
Supplement: Multimedia component 2 [file mmc2.zip › NewTextFiles/regional_data_MVAL120-D.txt]

0.713 
3.80 
1  1.04291  1.04304  0.00000  0.00000
1  1.04562  1.06009  1.00000  1.00000
1  1.06599  1.08040  2.00000  2.00000
1  1.07830  1.09246  3.00000  3.00000
1  1.08716  1.10106  4.00000  4.00000
1  1.09407  1.10776  5.00000  5.00000
1  1.09975  1.11324  6.00000  6.00000
1  1.10456  1.11788  7.00000  7.00000
1  1.10874  1.12190  8.00000  8.00000
1  1.11243  1.12546  9.00000  9.00000
1  1.11574  1.12864  10.00000  10.00000
1  1.11874  1.13152  11.00000  11.00000
1  1.12147  1.13414  12.00000  12.00000
1  1.12399  1.13656  13.00000  13.00000
1  1.12633  1.13880  14.00000  14.00000
1  1.12850  1.14089  15.00000  15.00000
1  1.13054  1.14284  16.00000  16.00000
1  1.13245  1.14467  17.00000  17.00000
1  1.13426  1.14640  18.00000  18.00000
1  1.13597  1.14804  19.00000  19.00000
1  1.13759  1.14959  20.00000  20.00000
1  1.13913  1.15107  21.00000  21.00000
1  1.14060  1.15248  22.00000  22.00000
1  1.14200  1.15382  23.00000  23.00000
1  1.14335  1.15511  24.00000  24.00000
1  1.14464  1.15635  25.00000  25.00000
1  1.14588  1.15753  26.00000  26.00000
1  1.14707  1.15868  27.00000  27.00000
1  1.14822  1.15978  28.00000  28.00000
1  1.14933  1.16084  29.00000  29.00000
1  1.15041  1.16187  30.00000  30.00000
1  1.15145  1.16286  31.00000  31.00000
1  1.15245  1.16382  32.00000  32.00000
1  1.15342  1.16476  33.00000  33.00000
1  1.15437  1.16566  34.00000  34.00000
1  1.15529  1.16654  35.00000  35.00000
1  1.15618  1.16739  36.00000  36.00000
1  1.15705  1.16822  37.00000  37.00000
1  1.15789  1.16903  38.00000  38.00000
1  1.15872  1.16982  39.00000  39.00000
1  1.15952  1.17058  40.00000  40.00000
1  1.16030  1.17133  41.00000  41.00000
1  1.16106  1.17206  42.00000  42.00000
1  1.16181  1.17278  43.00000  43.00000
1  1.16254  1.17347  44.00000  44.00000
1  1.16325  1.17415  45.00000  45.00000
1  1.16395  1.17482  46.00000  46.00000
1  1.16463  1.17547  47.00000  47.00000
1  1.16529  1.17611  48.00000  48.00000
1  1.16595  1.17673  49.00000  49.00000
1  1.16659  1.17735  50.00000  50.00000
1  1.16722  1.17795  51.00000  51.00000
1  1.16783  1.17853  52.00000  52.00000
1  1.16844  1.17911  53.00000  53.00000
1  1.16903  1.17968  54.00000  54.00000
1  1.16961  1.18023  55.00000  55.00000
1  1.17018  1.18078  56.00000  56.00000
1  1.17074  1.18132  57.00000  57.00000
1  1.17129  1.18184  58.00000  58.00000
1  1.17184  1.18236  59.00000  59.00000
1  1.17237  1.18287  60.00000  60.00000
1  1.17289  1.18337  61.00000  61.00000
1  1.17341  1.18387  62.00000  62.00000
1  1.17392  1.18435  63.00000  63.00000
1  1.17442  1.18483  64.00000  64.00000
1  1.17491  1.18530  65.00000  65.00000
1  1.17539  1.18576  66.00000  66.00000
1  1.17587  1.18622  67.00000  67.00000
1  1.17634  1.18667  68.00000  68.00000
1  1.17680  1.18711  69.00000  69.00000
1  1.17726  1.18755  70.00000  70.00000
1  1.17771  1.18798  71.00000  71.00000
1  1.17815  1.18840  72.00000  72.00000
1  1.17859  1.18882  73.00000  73.00000
1  1.17902  1.18923  74.00000  74.00000
1  1.17945  1.18964  75.00000  75.00000
1  1.17987  1.19004  76.00000  76.00000
1  1.18028  1.19044  77.00000  77.00000
1  1.18069  1.19083  78.00000  78.00000
1  1.18109  1.19121  79.00000  79.00000
1  1.18149  1.19159  80.00000  80.00000
1  1.18189  1.19197  81.00000  81.00000
1  1.18228  1.19234  82.00000  82.00000
1  1.18266  1.19271  83.00000  83.00000
1  1.18304  1.19307  84.00000  84.00000
1  1.18342  1.19343  85.00000  85.00000
1  1.18379  1.19379  86.00000  86.00000
1  1.18416  1.19414  87.00000  87.00000
1  1.18452  1.19448  88.00000  88.00000
1  1.18488  1.19483  89.00000  89.00000
1  1.18523  1.19517  90.00000  90.00000
1  1.18558  1.19550  91.00000  91.00000
1  1.18593  1.19583  92.00000  92.00000
1  1.18627  1.19616  93.00000  93.00000
1  1.18661  1.19648  94.00000  94.00000
1  1.18695  1.19680  95.00000  95.00000
1  1.18728  1.19712  96.00000  96.00000
1  1.18761  1.19744  97.00000  97.00000
1  1.18793  1.19775  98.00000  98.00000
1  1.18826  1.19806  99.00000  99.00000
1  1.18857  1.19836  100.00000  100.00000
2  1.04291  1.04304  0.00000  0.00000
2  1.03889  1.06274  0.75000  1.00000
2  1.05744  1.08362  1.50000  2.00000
2  1.06867  1.09603  2.25000  3.00000
2  1.07675  1.10489  3.00000  4.00000
2  1.08307  1.11179  3.75000  5.00000
2  1.08825  1.11744  4.50000  6.00000
2  1.09265  1.12222  5.25000  7.00000
2  1.09647  1.12637  6.00000  8.00000
2  1.09985  1.13003  6.75000  9.00000
2  1.10287  1.13331  7.50000  10.00000
2  1.10561  1.13628  8.25000  11.00000
2  1.10811  1.13898  9.00000  12.00000
2  1.11042  1.14148  9.75000  13.00000
2  1.11255  1.14379  10.50000  14.00000
2  1.11454  1.14594  11.25000  15.00000
2  1.11640  1.14795  12.00000  16.00000
2  1.11815  1.14984  12.75000  17.00000
2  1.11980  1.15162  13.50000  18.00000
2  1.12136  1.15331  14.25000  19.00000
2  1.12284  1.15491  15.00000  20.00000
2  1.12425  1.15643  15.75000  21.00000
2  1.12560  1.15789  16.50000  22.00000
2  1.12688  1.15927  17.25000  23.00000
2  1.12811  1.16060  18.00000  24.00000
2  1.12929  1.16188  18.75000  25.00000
2  1.13043  1.16310  19.50000  26.00000
2  1.13152  1.16428  20.25000  27.00000
2  1.13257  1.16542  21.00000  28.00000
2  1.13359  1.16651  21.75000  29.00000
2  1.13457  1.16757  22.50000  30.00000
2  1.13552  1.16859  23.25000  31.00000
2  1.13644  1.16959  24.00000  32.00000
2  1.13733  1.17055  24.75000  33.00000
2  1.13819  1.17148  25.50000  34.00000
2  1.13903  1.17239  26.25000  35.00000
2  1.13985  1.17327  27.00000  36.00000
2  1.14064  1.17412  27.75000  37.00000
2  1.14141  1.17495  28.50000  38.00000
2  1.14217  1.17577  29.25000  39.00000
2  1.14290  1.17656  30.00000  40.00000
2  1.14362  1.17733  30.75000  41.00000
2  1.14431  1.17808  31.50000  42.00000
2  1.14500  1.17882  32.25000  43.00000
2  1.14566  1.17954  33.00000  44.00000
2  1.14631  1.18024  33.75000  45.00000
2  1.14695  1.18092  34.50000  46.00000
2  1.14757  1.18160  35.25000  47.00000
2  1.14818  1.18225  36.00000  48.00000
2  1.14878  1.18290  36.75000  49.00000
2  1.14937  1.18353  37.50000  50.00000
2  1.14994  1.18415  38.25000  51.00000
2  1.15050  1.18476  39.00000  52.00000
2  1.15106  1.18535  39.75000  53.00000
2  1.15160  1.18594  40.50000  54.00000
2  1.15213  1.18651  41.25000  55.00000
2  1.15265  1.18707  42.00000  56.00000
2  1.15317  1.18763  42.75000  57.00000
2  1.15367  1.18817  43.50000  58.00000
2  1.15417  1.18870  44.25000  59.00000
2  1.15465  1.18923  45.00000  60.00000
2  1.15513  1.18975  45.75000  61.00000
2  1.15560  1.19025  46.50000  62.00000
2  1.15607  1.19075  47.25000  63.00000
2  1.15653  1.19125  48.00000  64.00000
2  1.15698  1.19173  48.75000  65.00000
2  1.15742  1.19221  49.50000  66.00000
2  1.15785  1.19268  50.25000  67.00000
2  1.15828  1.19314  51.00000  68.00000
2  1.15871  1.19360  51.75000  69.00000
2  1.15913  1.19405  52.50000  70.00000
2  1.15954  1.19449  53.25000  71.00000
2  1.15994  1.19493  54.00000  72.00000
2  1.16034  1.19536  54.75000  73.00000
2  1.16074  1.19579  55.50000  74.00000
2  1.16113  1.19621  56.25000  75.00000
2  1.16151  1.19662  57.00000  76.00000
2  1.16189  1.19703  57.75000  77.00000
2  1.16226  1.19743  58.50000  78.00000
2  1.16263  1.19783  59.25000  79.00000
2  1.16300  1.19822  60.00000  80.00000
2  1.16336  1.19861  60.75000  81.00000
2  1.16372  1.19900  61.50000  82.00000
2  1.16407  1.19937  62.25000  83.00000
2  1.16442  1.19975  63.00000  84.00000
2  1.16476  1.20012  63.75000  85.00000
2  1.16510  1.20049  64.50000  86.00000
2  1.16543  1.20085  65.25000  87.00000
2  1.16577  1.20120  66.00000  88.00000
2  1.16609  1.20156  66.75000  89.00000
2  1.16642  1.20191  67.50000  90.00000
2  1.16674  1.20225  68.25000  91.00000
2  1.16706  1.20259  69.00000  92.00000
2  1.16737  1.20293  69.75000  93.00000
2  1.16768  1.20327  70.50000  94.00000
2  1.16799  1.20360  71.25000  95.00000
2  1.16829  1.20392  72.00000  96.00000
2  1.16859  1.20425  72.75000  97.00000
2  1.16889  1.20457  73.50000  98.00000
2  1.16918  1.20489  74.25000  99.00000
2  1.16948  1.20520  75.00000  100.00000
3  1.04291  1.04304  0.00000  0.00000
3  1.04286  1.06277  1.00000  0.75000
3  1.06365  1.08245  2.00000  1.50000
3  1.07630  1.09413  3.00000  2.25000
3  1.08541  1.10247  4.00000  3.00000
3  1.09254  1.10895  5.00000  3.75000
3  1.09839  1.11426  6.00000  4.50000
3  1.10336  1.11876  7.00000  5.25000
3  1.10768  1.12266  8.00000  6.00000
3  1.11149  1.12610  9.00000  6.75000
3  1.11491  1.12918  10.00000  7.50000
3  1.11801  1.13197  11.00000  8.25000
3  1.12084  1.13451  12.00000  9.00000
3  1.12345  1.13685  13.00000  9.75000
3  1.12586  1.13902  14.00000  10.50000
3  1.12811  1.14104  15.00000  11.25000
3  1.13022  1.14293  16.00000  12.00000
3  1.13219  1.14471  17.00000  12.75000
3  1.13406  1.14638  18.00000  13.50000
3  1.13583  1.14797  19.00000  14.25000
3  1.13750  1.14947  20.00000  15.00000
3  1.13910  1.15090  21.00000  15.75000
3  1.14062  1.15226  22.00000  16.50000
3  1.14207  1.15357  23.00000  17.25000
3  1.14347  1.15482  24.00000  18.00000
3  1.14480  1.15601  25.00000  18.75000
3  1.14609  1.15716  26.00000  19.50000
3  1.14732  1.15827  27.00000  20.25000
3  1.14851  1.15934  28.00000  21.00000
3  1.14966  1.16037  29.00000  21.75000
3  1.15077  1.16136  30.00000  22.50000
3  1.15185  1.16232  31.00000  23.25000
3  1.15289  1.16325  32.00000  24.00000
3  1.15390  1.16416  33.00000  24.75000
3  1.15488  1.16503  34.00000  25.50000
3  1.15583  1.16588  35.00000  26.25000
3  1.15675  1.16671  36.00000  27.00000
3  1.15765  1.16751  37.00000  27.75000
3  1.15852  1.16829  38.00000  28.50000
3  1.15937  1.16906  39.00000  29.25000
3  1.16021  1.16980  40.00000  30.00000
3  1.16102  1.17052  41.00000  30.75000
3  1.16181  1.17123  42.00000  31.50000
3  1.16258  1.17192  43.00000  32.25000
3  1.16333  1.17260  44.00000  33.00000
3  1.16407  1.17326  45.00000  33.75000
3  1.16479  1.17390  46.00000  34.50000
3  1.16550  1.17453  47.00000  35.25000
3  1.16619  1.17515  48.00000  36.00000
3  1.16686  1.17576  49.00000  36.75000
3  1.16753  1.17635  50.00000  37.50000
3  1.16818  1.17693  51.00000  38.25000
3  1.16881  1.17750  52.00000  39.00000
3  1.16944  1.17806  53.00000  39.75000
3  1.17005  1.17861  54.00000  40.50000
3  1.17066  1.17915  55.00000  41.25000
3  1.17125  1.17967  56.00000  42.00000
3  1.17183  1.18019  57.00000  42.75000
3  1.17240  1.18070  58.00000  43.50000
3  1.17296  1.18121  59.00000  44.25000
3  1.17351  1.18170  60.00000  45.00000
3  1.17406  1.18218  61.00000  45.75000
3  1.17459  1.18266  62.00000  46.50000
3  1.17511  1.18313  63.00000  47.25000
3  1.17563  1.18359  64.00000  48.00000
3  1.17614  1.18405  65.00000  48.75000
3  1.17664  1.18450  66.00000  49.50000
3  1.17714  1.18494  67.00000  50.25000
3  1.17762  1.18537  68.00000  51.00000
3  1.17810  1.18580  69.00000  51.75000
3  1.17858  1.18622  70.00000  52.50000
3  1.17904  1.18664  71.00000  53.25000
3  1.17950  1.18705  72.00000  54.00000
3  1.17995  1.18746  73.00000  54.75000
3  1.18040  1.18786  74.00000  55.50000
3  1.18084  1.18825  75.00000  56.25000
3  1.18128  1.18864  76.00000  57.00000
3  1.18171  1.18902  77.00000  57.75000
3  1.18213  1.18940  78.00000  58.50000
3  1.18255  1.18978  79.00000  59.25000
3  1.18296  1.19015  80.00000  60.00000
3  1.18337  1.19051  81.00000  60.75000
3  1.18377  1.19087  82.00000  61.50000
3  1.18417  1.19123  83.00000  62.25000
3  1.18456  1.19158  84.00000  63.00000
3  1.18495  1.19193  85.00000  63.75000
3  1.18534  1.19227  86.00000  64.50000
3  1.18572  1.19261  87.00000  65.25000
3  1.18609  1.19294  88.00000  66.00000
3  1.18646  1.19328  89.00000  66.75000
3  1.18683  1.19360  90.00000  67.50000
3  1.18719  1.19393  91.00000  68.25000
3  1.18755  1.19425  92.00000  69.00000
3  1.18791  1.19457  93.00000  69.75000
3  1.18826  1.19488  94.00000  70.50000
3  1.18861  1.19519  95.00000  71.25000
3  1.18895  1.19550  96.00000  72.00000
3  1.18929  1.19580  97.00000  72.75000
3  1.18963  1.19610  98.00000  73.50000
3  1.18996  1.19640  99.00000  74.25000
3  1.19029  1.19670  100.00000  75.00000
4  1.04291  1.04304  0.00000  0.00000
4  1.03672  1.06088  0.50000  1.00000
4  1.05301  1.08136  1.00000  2.00000
4  1.06279  1.09352  1.50000  3.00000
4  1.06980  1.10220  2.00000  4.00000
4  1.07527  1.10895  2.50000  5.00000
4  1.07975  1.11447  3.00000  6.00000
4  1.08355  1.11915  3.50000  7.00000
4  1.08685  1.12320  4.00000  8.00000
4  1.08976  1.12678  4.50000  9.00000
4  1.09237  1.12999  5.00000  10.00000
4  1.09473  1.13289  5.50000  11.00000
4  1.09689  1.13554  6.00000  12.00000
4  1.09887  1.13797  6.50000  13.00000
4  1.10071  1.14023  7.00000  14.00000
4  1.10243  1.14233  7.50000  15.00000
4  1.10403  1.14430  8.00000  16.00000
4  1.10554  1.14615  8.50000  17.00000
4  1.10696  1.14789  9.00000  18.00000
4  1.10830  1.14954  9.50000  19.00000
4  1.10958  1.15110  10.00000  20.00000
4  1.11079  1.15259  10.50000  21.00000
4  1.11195  1.15401  11.00000  22.00000
4  1.11306  1.15537  11.50000  23.00000
4  1.11412  1.15666  12.00000  24.00000
4  1.11513  1.15791  12.50000  25.00000
4  1.11611  1.15911  13.00000  26.00000
4  1.11705  1.16026  13.50000  27.00000
4  1.11795  1.16137  14.00000  28.00000
4  1.11883  1.16244  14.50000  29.00000
4  1.11967  1.16347  15.00000  30.00000
4  1.12049  1.16447  15.50000  31.00000
4  1.12128  1.16544  16.00000  32.00000
4  1.12205  1.16638  16.50000  33.00000
4  1.12279  1.16729  17.00000  34.00000
4  1.12351  1.16818  17.50000  35.00000
4  1.12422  1.16904  18.00000  36.00000
4  1.12490  1.16987  18.50000  37.00000
4  1.12556  1.17069  19.00000  38.00000
4  1.12621  1.17148  19.50000  39.00000
4  1.12684  1.17225  20.00000  40.00000
4  1.12746  1.17301  20.50000  41.00000
4  1.12806  1.17374  21.00000  42.00000
4  1.12865  1.17446  21.50000  43.00000
4  1.12922  1.17516  22.00000  44.00000
4  1.12978  1.17585  22.50000  45.00000
4  1.13033  1.17652  23.00000  46.00000
4  1.13086  1.17718  23.50000  47.00000
4  1.13139  1.17782  24.00000  48.00000
4  1.13190  1.17845  24.50000  49.00000
4  1.13241  1.17907  25.00000  50.00000
4  1.13290  1.17967  25.50000  51.00000
4  1.13339  1.18027  26.00000  52.00000
4  1.13386  1.18085  26.50000  53.00000
4  1.13433  1.18142  27.00000  54.00000
4  1.13478  1.18198  27.50000  55.00000
4  1.13523  1.18253  28.00000  56.00000
4  1.13568  1.18307  28.50000  57.00000
4  1.13611  1.18360  29.00000  58.00000
4  1.13654  1.18412  29.50000  59.00000
4  1.13696  1.18464  30.00000  60.00000
4  1.13737  1.18514  30.50000  61.00000
4  1.13777  1.18564  31.00000  62.00000
4  1.13817  1.18613  31.50000  63.00000
4  1.13857  1.18661  32.00000  64.00000
4  1.13895  1.18708  32.50000  65.00000
4  1.13933  1.18755  33.00000  66.00000
4  1.13971  1.18801  33.50000  67.00000
4  1.14008  1.18846  34.00000  68.00000
4  1.14044  1.18891  34.50000  69.00000
4  1.14080  1.18935  35.00000  70.00000
4  1.14116  1.18978  35.50000  71.00000
4  1.14150  1.19021  36.00000  72.00000
4  1.14185  1.19063  36.50000  73.00000
4  1.14219  1.19104  37.00000  74.00000
4  1.14252  1.19145  37.50000  75.00000
4  1.14285  1.19186  38.00000  76.00000
4  1.14318  1.19226  38.50000  77.00000
4  1.14350  1.19265  39.00000  78.00000
4  1.14382  1.19304  39.50000  79.00000
4  1.14413  1.19342  40.00000  80.00000
4  1.14444  1.19380  40.50000  81.00000
4  1.14475  1.19418  41.00000  82.00000
4  1.14505  1.19455  41.50000  83.00000
4  1.14535  1.19491  42.00000  84.00000
4  1.14565  1.19528  42.50000  85.00000
4  1.14594  1.19563  43.00000  86.00000
4  1.14623  1.19599  43.50000  87.00000
4  1.14651  1.19634  44.00000  88.00000
4  1.14680  1.19668  44.50000  89.00000
4  1.14707  1.19702  45.00000  90.00000
4  1.14735  1.19736  45.50000  91.00000
4  1.14762  1.19769  46.00000  92.00000
4  1.14789  1.19802  46.50000  93.00000
4  1.14816  1.19835  47.00000  94.00000
4  1.14842  1.19867  47.50000  95.00000
4  1.14869  1.19899  48.00000  96.00000
4  1.14894  1.19931  48.50000  97.00000
4  1.14920  1.19962  49.00000  98.00000
4  1.14945  1.19993  49.50000  99.00000
4  1.14970  1.20024  50.00000  100.00000
5  1.04291  1.04304  0.00000  0.00000
5  1.04542  1.05051  1.00000  0.50000
5  1.06632  1.06881  2.00000  1.00000
5  1.07901  1.07971  3.00000  1.50000
5  1.08815  1.08751  4.00000  2.00000
5  1.09530  1.09358  5.00000  2.50000
5  1.10117  1.09855  6.00000  3.00000
5  1.10615  1.10277  7.00000  3.50000
5  1.11047  1.10642  8.00000  4.00000
5  1.11429  1.10965  9.00000  4.50000
5  1.11772  1.11254  10.00000  5.00000
5  1.12082  1.11515  11.00000  5.50000
5  1.12366  1.11754  12.00000  6.00000
5  1.12627  1.11974  13.00000  6.50000
5  1.12868  1.12178  14.00000  7.00000
5  1.13094  1.12367  15.00000  7.50000
5  1.13305  1.12545  16.00000  8.00000
5  1.13503  1.12711  17.00000  8.50000
5  1.13690  1.12869  18.00000  9.00000
5  1.13867  1.13017  19.00000  9.50000
5  1.14035  1.13158  20.00000  10.00000
5  1.14194  1.13293  21.00000  10.50000
5  1.14347  1.13421  22.00000  11.00000
5  1.14492  1.13543  23.00000  11.50000
5  1.14632  1.13660  24.00000  12.00000
5  1.14766  1.13773  25.00000  12.50000
5  1.14894  1.13881  26.00000  13.00000
5  1.15018  1.13984  27.00000  13.50000
5  1.15137  1.14085  28.00000  14.00000
5  1.15252  1.14181  29.00000  14.50000
5  1.15363  1.14275  30.00000  15.00000
5  1.15471  1.14365  31.00000  15.50000
5  1.15575  1.14452  32.00000  16.00000
5  1.15676  1.14537  33.00000  16.50000
5  1.15774  1.14619  34.00000  17.00000
5  1.15869  1.14699  35.00000  17.50000
5  1.15962  1.14777  36.00000  18.00000
5  1.16052  1.14852  37.00000  18.50000
5  1.16139  1.14926  38.00000  19.00000
5  1.16225  1.14998  39.00000  19.50000
5  1.16308  1.15067  40.00000  20.00000
5  1.16389  1.15135  41.00000  20.50000
5  1.16468  1.15202  42.00000  21.00000
5  1.16545  1.15267  43.00000  21.50000
5  1.16621  1.15330  44.00000  22.00000
5  1.16695  1.15392  45.00000  22.50000
5  1.16767  1.15452  46.00000  23.00000
5  1.16838  1.15512  47.00000  23.50000
5  1.16907  1.15570  48.00000  24.00000
5  1.16974  1.15627  49.00000  24.50000
5  1.17041  1.15682  50.00000  25.00000
5  1.17106  1.15737  51.00000  25.50000
5  1.17170  1.15790  52.00000  26.00000
5  1.17232  1.15843  53.00000  26.50000
5  1.17294  1.15895  54.00000  27.00000
5  1.17354  1.15945  55.00000  27.50000
5  1.17413  1.15995  56.00000  28.00000
5  1.17472  1.16044  57.00000  28.50000
5  1.17529  1.16092  58.00000  29.00000
5  1.17585  1.16139  59.00000  29.50000
5  1.17640  1.16185  60.00000  30.00000
5  1.17694  1.16231  61.00000  30.50000
5  1.17748  1.16275  62.00000  31.00000
5  1.17801  1.16320  63.00000  31.50000
5  1.17852  1.16363  64.00000  32.00000
5  1.17903  1.16406  65.00000  32.50000
5  1.17954  1.16448  66.00000  33.00000
5  1.18003  1.16489  67.00000  33.50000
5  1.18052  1.16530  68.00000  34.00000
5  1.18100  1.16570  69.00000  34.50000
5  1.18147  1.16610  70.00000  35.00000
5  1.18194  1.16649  71.00000  35.50000
5  1.18240  1.16688  72.00000  36.00000
5  1.18285  1.16726  73.00000  36.50000
5  1.18330  1.16763  74.00000  37.00000
5  1.18374  1.16800  75.00000  37.50000
5  1.18418  1.16837  76.00000  38.00000
5  1.18461  1.16873  77.00000  38.50000
5  1.18503  1.16909  78.00000  39.00000
5  1.18545  1.16944  79.00000  39.50000
5  1.18586  1.16978  80.00000  40.00000
5  1.18627  1.17013  81.00000  40.50000
5  1.18667  1.17047  82.00000  41.00000
5  1.18707  1.17080  83.00000  41.50000
5  1.18747  1.17113  84.00000  42.00000
5  1.18786  1.17146  85.00000  42.50000
5  1.18824  1.17178  86.00000  43.00000
5  1.18862  1.17210  87.00000  43.50000
5  1.18900  1.17241  88.00000  44.00000
5  1.18937  1.17272  89.00000  44.50000
5  1.18974  1.17303  90.00000  45.00000
5  1.19010  1.17334  91.00000  45.50000
5  1.19046  1.17364  92.00000  46.00000
5  1.19082  1.17394  93.00000  46.50000
5  1.19117  1.17423  94.00000  47.00000
5  1.19152  1.17452  95.00000  47.50000
5  1.19186  1.17481  96.00000  48.00000
5  1.19220  1.17510  97.00000  48.50000
5  1.19254  1.17538  98.00000  49.00000
5  1.19287  1.17566  99.00000  49.50000
5  1.19320  1.17594  100.00000  50.00000
