# Supplementary material for: Regional biaxial mechanical data of the mitral and tricuspid valve anterior leaflets
Source: Data Brief. 2019 May 22;24:103961. doi: 10.1016/j.dib.2019.103961 (PMC6545396; doi:10.1016/j.dib.2019.103961)
Supplement: Multimedia component 2 [file mmc2.zip › NewTextFiles/regional_data_MVAL120-E.txt]

0.857 
3.80 
1  0.99510  1.05210  0.00000  0.00000
1  1.01124  1.05386  1.00000  1.00000
1  1.02298  1.06908  2.00000  2.00000
1  1.02987  1.07799  3.00000  3.00000
1  1.03475  1.08431  4.00000  4.00000
1  1.03855  1.08921  5.00000  5.00000
1  1.04164  1.09321  6.00000  6.00000
1  1.04426  1.09659  7.00000  7.00000
1  1.04653  1.09953  8.00000  8.00000
1  1.04854  1.10211  9.00000  9.00000
1  1.05033  1.10443  10.00000  10.00000
1  1.05195  1.10652  11.00000  11.00000
1  1.05343  1.10843  12.00000  12.00000
1  1.05479  1.11019  13.00000  13.00000
1  1.05605  1.11182  14.00000  14.00000
1  1.05722  1.11333  15.00000  15.00000
1  1.05832  1.11475  16.00000  16.00000
1  1.05935  1.11608  17.00000  17.00000
1  1.06032  1.11734  18.00000  18.00000
1  1.06124  1.11852  19.00000  19.00000
1  1.06212  1.11965  20.00000  20.00000
1  1.06295  1.12072  21.00000  21.00000
1  1.06374  1.12174  22.00000  22.00000
1  1.06449  1.12272  23.00000  23.00000
1  1.06522  1.12365  24.00000  24.00000
1  1.06591  1.12455  25.00000  25.00000
1  1.06658  1.12541  26.00000  26.00000
1  1.06722  1.12624  27.00000  27.00000
1  1.06784  1.12704  28.00000  28.00000
1  1.06844  1.12781  29.00000  29.00000
1  1.06901  1.12855  30.00000  30.00000
1  1.06957  1.12927  31.00000  31.00000
1  1.07011  1.12997  32.00000  32.00000
1  1.07063  1.13065  33.00000  33.00000
1  1.07114  1.13130  34.00000  34.00000
1  1.07164  1.13194  35.00000  35.00000
1  1.07211  1.13256  36.00000  36.00000
1  1.07258  1.13316  37.00000  37.00000
1  1.07303  1.13375  38.00000  38.00000
1  1.07348  1.13432  39.00000  39.00000
1  1.07391  1.13487  40.00000  40.00000
1  1.07433  1.13541  41.00000  41.00000
1  1.07474  1.13594  42.00000  42.00000
1  1.07514  1.13646  43.00000  43.00000
1  1.07553  1.13696  44.00000  44.00000
1  1.07591  1.13746  45.00000  45.00000
1  1.07628  1.13794  46.00000  46.00000
1  1.07665  1.13841  47.00000  47.00000
1  1.07701  1.13888  48.00000  48.00000
1  1.07736  1.13933  49.00000  49.00000
1  1.07770  1.13977  50.00000  50.00000
1  1.07804  1.14021  51.00000  51.00000
1  1.07837  1.14063  52.00000  52.00000
1  1.07869  1.14105  53.00000  53.00000
1  1.07901  1.14146  54.00000  54.00000
1  1.07932  1.14187  55.00000  55.00000
1  1.07963  1.14226  56.00000  56.00000
1  1.07993  1.14265  57.00000  57.00000
1  1.08023  1.14303  58.00000  58.00000
1  1.08052  1.14341  59.00000  59.00000
1  1.08080  1.14378  60.00000  60.00000
1  1.08109  1.14414  61.00000  61.00000
1  1.08136  1.14450  62.00000  62.00000
1  1.08163  1.14485  63.00000  63.00000
1  1.08190  1.14519  64.00000  64.00000
1  1.08217  1.14553  65.00000  65.00000
1  1.08243  1.14587  66.00000  66.00000
1  1.08268  1.14620  67.00000  67.00000
1  1.08293  1.14652  68.00000  68.00000
1  1.08318  1.14685  69.00000  69.00000
1  1.08343  1.14716  70.00000  70.00000
1  1.08367  1.14747  71.00000  71.00000
1  1.08391  1.14778  72.00000  72.00000
1  1.08414  1.14808  73.00000  73.00000
1  1.08437  1.14838  74.00000  74.00000
1  1.08460  1.14868  75.00000  75.00000
1  1.08483  1.14897  76.00000  76.00000
1  1.08505  1.14925  77.00000  77.00000
1  1.08527  1.14954  78.00000  78.00000
1  1.08548  1.14982  79.00000  79.00000
1  1.08570  1.15009  80.00000  80.00000
1  1.08591  1.15037  81.00000  81.00000
1  1.08612  1.15064  82.00000  82.00000
1  1.08632  1.15090  83.00000  83.00000
1  1.08653  1.15117  84.00000  84.00000
1  1.08673  1.15143  85.00000  85.00000
1  1.08693  1.15168  86.00000  86.00000
1  1.08713  1.15194  87.00000  87.00000
1  1.08732  1.15219  88.00000  88.00000
1  1.08751  1.15244  89.00000  89.00000
1  1.08770  1.15268  90.00000  90.00000
1  1.08789  1.15292  91.00000  91.00000
1  1.08808  1.15316  92.00000  92.00000
1  1.08826  1.15340  93.00000  93.00000
1  1.08844  1.15364  94.00000  94.00000
1  1.08862  1.15387  95.00000  95.00000
1  1.08880  1.15410  96.00000  96.00000
1  1.08898  1.15433  97.00000  97.00000
1  1.08915  1.15455  98.00000  98.00000
1  1.08932  1.15477  99.00000  99.00000
1  1.08949  1.15499  100.00000  100.00000
2  0.99510  1.05210  0.00000  0.00000
2  1.01217  1.05272  0.75000  1.00000
2  1.02304  1.06926  1.50000  2.00000
2  1.02940  1.07894  2.25000  3.00000
2  1.03392  1.08580  3.00000  4.00000
2  1.03742  1.09113  3.75000  5.00000
2  1.04028  1.09548  4.50000  6.00000
2  1.04270  1.09916  5.25000  7.00000
2  1.04480  1.10235  6.00000  8.00000
2  1.04665  1.10516  6.75000  9.00000
2  1.04831  1.10768  7.50000  10.00000
2  1.04980  1.10995  8.25000  11.00000
2  1.05117  1.11203  9.00000  12.00000
2  1.05243  1.11394  9.75000  13.00000
2  1.05359  1.11571  10.50000  14.00000
2  1.05468  1.11736  11.25000  15.00000
2  1.05569  1.11890  12.00000  16.00000
2  1.05664  1.12034  12.75000  17.00000
2  1.05754  1.12171  13.50000  18.00000
2  1.05839  1.12300  14.25000  19.00000
2  1.05920  1.12422  15.00000  20.00000
2  1.05996  1.12539  15.75000  21.00000
2  1.06070  1.12650  16.50000  22.00000
2  1.06139  1.12756  17.25000  23.00000
2  1.06206  1.12857  18.00000  24.00000
2  1.06270  1.12955  18.75000  25.00000
2  1.06332  1.13049  19.50000  26.00000
2  1.06391  1.13139  20.25000  27.00000
2  1.06449  1.13225  21.00000  28.00000
2  1.06504  1.13309  21.75000  29.00000
2  1.06557  1.13390  22.50000  30.00000
2  1.06609  1.13468  23.25000  31.00000
2  1.06658  1.13544  24.00000  32.00000
2  1.06707  1.13618  24.75000  33.00000
2  1.06754  1.13689  25.50000  34.00000
2  1.06799  1.13758  26.25000  35.00000
2  1.06843  1.13825  27.00000  36.00000
2  1.06887  1.13891  27.75000  37.00000
2  1.06928  1.13954  28.50000  38.00000
2  1.06969  1.14016  29.25000  39.00000
2  1.07009  1.14077  30.00000  40.00000
2  1.07048  1.14136  30.75000  41.00000
2  1.07086  1.14193  31.50000  42.00000
2  1.07123  1.14250  32.25000  43.00000
2  1.07159  1.14304  33.00000  44.00000
2  1.07194  1.14358  33.75000  45.00000
2  1.07229  1.14411  34.50000  46.00000
2  1.07262  1.14462  35.25000  47.00000
2  1.07296  1.14512  36.00000  48.00000
2  1.07328  1.14561  36.75000  49.00000
2  1.07360  1.14610  37.50000  50.00000
2  1.07391  1.14657  38.25000  51.00000
2  1.07421  1.14703  39.00000  52.00000
2  1.07451  1.14749  39.75000  53.00000
2  1.07481  1.14793  40.50000  54.00000
2  1.07510  1.14837  41.25000  55.00000
2  1.07538  1.14880  42.00000  56.00000
2  1.07566  1.14922  42.75000  57.00000
2  1.07593  1.14964  43.50000  58.00000
2  1.07620  1.15005  44.25000  59.00000
2  1.07646  1.15045  45.00000  60.00000
2  1.07672  1.15084  45.75000  61.00000
2  1.07698  1.15123  46.50000  62.00000
2  1.07723  1.15161  47.25000  63.00000
2  1.07748  1.15199  48.00000  64.00000
2  1.07772  1.15236  48.75000  65.00000
2  1.07796  1.15272  49.50000  66.00000
2  1.07820  1.15308  50.25000  67.00000
2  1.07843  1.15344  51.00000  68.00000
2  1.07866  1.15378  51.75000  69.00000
2  1.07889  1.15413  52.50000  70.00000
2  1.07911  1.15447  53.25000  71.00000
2  1.07933  1.15480  54.00000  72.00000
2  1.07954  1.15513  54.75000  73.00000
2  1.07976  1.15545  55.50000  74.00000
2  1.07997  1.15577  56.25000  75.00000
2  1.08018  1.15609  57.00000  76.00000
2  1.08038  1.15640  57.75000  77.00000
2  1.08059  1.15671  58.50000  78.00000
2  1.08079  1.15702  59.25000  79.00000
2  1.08098  1.15732  60.00000  80.00000
2  1.08118  1.15761  60.75000  81.00000
2  1.08137  1.15790  61.50000  82.00000
2  1.08156  1.15819  62.25000  83.00000
2  1.08175  1.15848  63.00000  84.00000
2  1.08194  1.15876  63.75000  85.00000
2  1.08212  1.15904  64.50000  86.00000
2  1.08230  1.15932  65.25000  87.00000
2  1.08248  1.15959  66.00000  88.00000
2  1.08266  1.15986  66.75000  89.00000
2  1.08283  1.16013  67.50000  90.00000
2  1.08301  1.16039  68.25000  91.00000
2  1.08318  1.16065  69.00000  92.00000
2  1.08335  1.16091  69.75000  93.00000
2  1.08352  1.16117  70.50000  94.00000
2  1.08368  1.16142  71.25000  95.00000
2  1.08385  1.16167  72.00000  96.00000
2  1.08401  1.16192  72.75000  97.00000
2  1.08417  1.16216  73.50000  98.00000
2  1.08433  1.16240  74.25000  99.00000
2  1.08449  1.16264  75.00000  100.00000
3  0.99510  1.05210  0.00000  0.00000
3  1.01114  1.05675  1.00000  0.75000
3  1.02272  1.07263  2.00000  1.50000
3  1.02951  1.08192  3.00000  2.25000
3  1.03432  1.08851  4.00000  3.00000
3  1.03806  1.09362  5.00000  3.75000
3  1.04112  1.09780  6.00000  4.50000
3  1.04370  1.10133  7.00000  5.25000
3  1.04594  1.10439  8.00000  6.00000
3  1.04791  1.10709  9.00000  6.75000
3  1.04968  1.10950  10.00000  7.50000
3  1.05128  1.11169  11.00000  8.25000
3  1.05273  1.11368  12.00000  9.00000
3  1.05408  1.11552  13.00000  9.75000
3  1.05532  1.11721  14.00000  10.50000
3  1.05647  1.11880  15.00000  11.25000
3  1.05756  1.12027  16.00000  12.00000
3  1.05857  1.12166  17.00000  12.75000
3  1.05953  1.12297  18.00000  13.50000
3  1.06044  1.12421  19.00000  14.25000
3  1.06130  1.12539  20.00000  15.00000
3  1.06212  1.12651  21.00000  15.75000
3  1.06290  1.12757  22.00000  16.50000
3  1.06364  1.12859  23.00000  17.25000
3  1.06435  1.12957  24.00000  18.00000
3  1.06504  1.13050  25.00000  18.75000
3  1.06570  1.13140  26.00000  19.50000
3  1.06633  1.13227  27.00000  20.25000
3  1.06694  1.13310  28.00000  21.00000
3  1.06753  1.13390  29.00000  21.75000
3  1.06810  1.13468  30.00000  22.50000
3  1.06864  1.13543  31.00000  23.25000
3  1.06918  1.13616  32.00000  24.00000
3  1.06969  1.13686  33.00000  24.75000
3  1.07019  1.13755  34.00000  25.50000
3  1.07068  1.13821  35.00000  26.25000
3  1.07115  1.13886  36.00000  27.00000
3  1.07161  1.13949  37.00000  27.75000
3  1.07206  1.14010  38.00000  28.50000
3  1.07249  1.14069  39.00000  29.25000
3  1.07292  1.14127  40.00000  30.00000
3  1.07333  1.14184  41.00000  30.75000
3  1.07374  1.14239  42.00000  31.50000
3  1.07413  1.14293  43.00000  32.25000
3  1.07452  1.14346  44.00000  33.00000
3  1.07489  1.14397  45.00000  33.75000
3  1.07526  1.14448  46.00000  34.50000
3  1.07562  1.14497  47.00000  35.25000
3  1.07598  1.14545  48.00000  36.00000
3  1.07632  1.14592  49.00000  36.75000
3  1.07666  1.14639  50.00000  37.50000
3  1.07699  1.14684  51.00000  38.25000
3  1.07732  1.14729  52.00000  39.00000
3  1.07764  1.14772  53.00000  39.75000
3  1.07795  1.14815  54.00000  40.50000
3  1.07826  1.14857  55.00000  41.25000
3  1.07856  1.14898  56.00000  42.00000
3  1.07886  1.14939  57.00000  42.75000
3  1.07915  1.14979  58.00000  43.50000
3  1.07944  1.15018  59.00000  44.25000
3  1.07972  1.15057  60.00000  45.00000
3  1.07999  1.15094  61.00000  45.75000
3  1.08027  1.15132  62.00000  46.50000
3  1.08054  1.15168  63.00000  47.25000
3  1.08080  1.15204  64.00000  48.00000
3  1.08106  1.15240  65.00000  48.75000
3  1.08132  1.15275  66.00000  49.50000
3  1.08157  1.15309  67.00000  50.25000
3  1.08182  1.15343  68.00000  51.00000
3  1.08206  1.15377  69.00000  51.75000
3  1.08230  1.15410  70.00000  52.50000
3  1.08254  1.15442  71.00000  53.25000
3  1.08277  1.15474  72.00000  54.00000
3  1.08301  1.15506  73.00000  54.75000
3  1.08323  1.15537  74.00000  55.50000
3  1.08346  1.15568  75.00000  56.25000
3  1.08368  1.15598  76.00000  57.00000
3  1.08390  1.15628  77.00000  57.75000
3  1.08412  1.15658  78.00000  58.50000
3  1.08433  1.15687  79.00000  59.25000
3  1.08454  1.15716  80.00000  60.00000
3  1.08475  1.15744  81.00000  60.75000
3  1.08495  1.15772  82.00000  61.50000
3  1.08516  1.15800  83.00000  62.25000
3  1.08536  1.15828  84.00000  63.00000
3  1.08556  1.15855  85.00000  63.75000
3  1.08575  1.15882  86.00000  64.50000
3  1.08595  1.15908  87.00000  65.25000
3  1.08614  1.15934  88.00000  66.00000
3  1.08633  1.15960  89.00000  66.75000
3  1.08652  1.15986  90.00000  67.50000
3  1.08670  1.16011  91.00000  68.25000
3  1.08688  1.16036  92.00000  69.00000
3  1.08707  1.16061  93.00000  69.75000
3  1.08725  1.16085  94.00000  70.50000
3  1.08742  1.16110  95.00000  71.25000
3  1.08760  1.16134  96.00000  72.00000
3  1.08777  1.16157  97.00000  72.75000
3  1.08794  1.16181  98.00000  73.50000
3  1.08811  1.16204  99.00000  74.25000
3  1.08828  1.16227  100.00000  75.00000
4  0.99510  1.05210  0.00000  0.00000
4  1.01378  1.05607  0.50000  1.00000
4  1.02325  1.07193  1.00000  2.00000
4  1.02878  1.08121  1.50000  3.00000
4  1.03271  1.08780  2.00000  4.00000
4  1.03576  1.09290  2.50000  5.00000
4  1.03825  1.09708  3.00000  6.00000
4  1.04036  1.10061  3.50000  7.00000
4  1.04219  1.10366  4.00000  8.00000
4  1.04379  1.10636  4.50000  9.00000
4  1.04523  1.10877  5.00000  10.00000
4  1.04654  1.11095  5.50000  11.00000
4  1.04773  1.11294  6.00000  12.00000
4  1.04882  1.11477  6.50000  13.00000
4  1.04983  1.11647  7.00000  14.00000
4  1.05078  1.11805  7.50000  15.00000
4  1.05166  1.11953  8.00000  16.00000
4  1.05249  1.12092  8.50000  17.00000
4  1.05327  1.12222  9.00000  18.00000
4  1.05401  1.12346  9.50000  19.00000
4  1.05471  1.12463  10.00000  20.00000
4  1.05537  1.12575  10.50000  21.00000
4  1.05601  1.12682  11.00000  22.00000
4  1.05662  1.12783  11.50000  23.00000
4  1.05720  1.12881  12.00000  24.00000
4  1.05776  1.12974  12.50000  25.00000
4  1.05829  1.13064  13.00000  26.00000
4  1.05881  1.13150  13.50000  27.00000
4  1.05930  1.13234  14.00000  28.00000
4  1.05978  1.13314  14.50000  29.00000
4  1.06025  1.13392  15.00000  30.00000
4  1.06070  1.13467  15.50000  31.00000
4  1.06113  1.13539  16.00000  32.00000
4  1.06155  1.13610  16.50000  33.00000
4  1.06196  1.13678  17.00000  34.00000
4  1.06235  1.13744  17.50000  35.00000
4  1.06274  1.13809  18.00000  36.00000
4  1.06311  1.13872  18.50000  37.00000
4  1.06348  1.13933  19.00000  38.00000
4  1.06383  1.13992  19.50000  39.00000
4  1.06418  1.14050  20.00000  40.00000
4  1.06452  1.14107  20.50000  41.00000
4  1.06485  1.14162  21.00000  42.00000
4  1.06517  1.14216  21.50000  43.00000
4  1.06548  1.14268  22.00000  44.00000
4  1.06579  1.14320  22.50000  45.00000
4  1.06609  1.14370  23.00000  46.00000
4  1.06638  1.14419  23.50000  47.00000
4  1.06667  1.14467  24.00000  48.00000
4  1.06695  1.14515  24.50000  49.00000
4  1.06723  1.14561  25.00000  50.00000
4  1.06750  1.14606  25.50000  51.00000
4  1.06776  1.14651  26.00000  52.00000
4  1.06802  1.14694  26.50000  53.00000
4  1.06828  1.14737  27.00000  54.00000
4  1.06853  1.14779  27.50000  55.00000
4  1.06878  1.14820  28.00000  56.00000
4  1.06902  1.14861  28.50000  57.00000
4  1.06926  1.14901  29.00000  58.00000
4  1.06949  1.14940  29.50000  59.00000
4  1.06972  1.14978  30.00000  60.00000
4  1.06995  1.15016  30.50000  61.00000
4  1.07017  1.15053  31.00000  62.00000
4  1.07039  1.15090  31.50000  63.00000
4  1.07060  1.15126  32.00000  64.00000
4  1.07081  1.15161  32.50000  65.00000
4  1.07102  1.15196  33.00000  66.00000
4  1.07123  1.15231  33.50000  67.00000
4  1.07143  1.15265  34.00000  68.00000
4  1.07163  1.15298  34.50000  69.00000
4  1.07183  1.15331  35.00000  70.00000
4  1.07202  1.15363  35.50000  71.00000
4  1.07221  1.15395  36.00000  72.00000
4  1.07240  1.15427  36.50000  73.00000
4  1.07259  1.15458  37.00000  74.00000
4  1.07277  1.15489  37.50000  75.00000
4  1.07295  1.15519  38.00000  76.00000
4  1.07313  1.15549  38.50000  77.00000
4  1.07331  1.15579  39.00000  78.00000
4  1.07348  1.15608  39.50000  79.00000
4  1.07365  1.15637  40.00000  80.00000
4  1.07382  1.15665  40.50000  81.00000
4  1.07399  1.15693  41.00000  82.00000
4  1.07415  1.15721  41.50000  83.00000
4  1.07432  1.15748  42.00000  84.00000
4  1.07448  1.15775  42.50000  85.00000
4  1.07464  1.15802  43.00000  86.00000
4  1.07480  1.15829  43.50000  87.00000
4  1.07495  1.15855  44.00000  88.00000
4  1.07511  1.15881  44.50000  89.00000
4  1.07526  1.15906  45.00000  90.00000
4  1.07541  1.15931  45.50000  91.00000
4  1.07556  1.15957  46.00000  92.00000
4  1.07571  1.15981  46.50000  93.00000
4  1.07586  1.16006  47.00000  94.00000
4  1.07600  1.16030  47.50000  95.00000
4  1.07614  1.16054  48.00000  96.00000
4  1.07628  1.16078  48.50000  97.00000
4  1.07642  1.16101  49.00000  98.00000
4  1.07656  1.16124  49.50000  99.00000
4  1.07670  1.16147  50.00000  100.00000
5  0.99510  1.05210  0.00000  0.00000
5  1.01120  1.06005  1.00000  0.50000
5  1.02248  1.07538  2.00000  1.00000
5  1.02909  1.08435  3.00000  1.50000
5  1.03379  1.09071  4.00000  2.00000
5  1.03743  1.09564  5.00000  2.50000
5  1.04040  1.09968  6.00000  3.00000
5  1.04292  1.10309  7.00000  3.50000
5  1.04510  1.10604  8.00000  4.00000
5  1.04702  1.10865  9.00000  4.50000
5  1.04874  1.11098  10.00000  5.00000
5  1.05029  1.11308  11.00000  5.50000
5  1.05171  1.11501  12.00000  6.00000
5  1.05302  1.11678  13.00000  6.50000
5  1.05423  1.11842  14.00000  7.00000
5  1.05536  1.11994  15.00000  7.50000
5  1.05641  1.12137  16.00000  8.00000
5  1.05740  1.12271  17.00000  8.50000
5  1.05833  1.12398  18.00000  9.00000
5  1.05921  1.12517  19.00000  9.50000
5  1.06005  1.12631  20.00000  10.00000
5  1.06085  1.12739  21.00000  10.50000
5  1.06161  1.12842  22.00000  11.00000
5  1.06233  1.12940  23.00000  11.50000
5  1.06303  1.13034  24.00000  12.00000
5  1.06369  1.13124  25.00000  12.50000
5  1.06434  1.13211  26.00000  13.00000
5  1.06495  1.13295  27.00000  13.50000
5  1.06554  1.13375  28.00000  14.00000
5  1.06612  1.13453  29.00000  14.50000
5  1.06667  1.13528  30.00000  15.00000
5  1.06721  1.13600  31.00000  15.50000
5  1.06772  1.13670  32.00000  16.00000
5  1.06823  1.13738  33.00000  16.50000
5  1.06871  1.13804  34.00000  17.00000
5  1.06919  1.13869  35.00000  17.50000
5  1.06965  1.13931  36.00000  18.00000
5  1.07009  1.13991  37.00000  18.50000
5  1.07053  1.14050  38.00000  19.00000
5  1.07095  1.14108  39.00000  19.50000
5  1.07137  1.14164  40.00000  20.00000
5  1.07177  1.14219  41.00000  20.50000
5  1.07216  1.14272  42.00000  21.00000
5  1.07255  1.14324  43.00000  21.50000
5  1.07292  1.14375  44.00000  22.00000
5  1.07329  1.14424  45.00000  22.50000
5  1.07365  1.14473  46.00000  23.00000
5  1.07400  1.14521  47.00000  23.50000
5  1.07434  1.14567  48.00000  24.00000
5  1.07468  1.14613  49.00000  24.50000
5  1.07501  1.14657  50.00000  25.00000
5  1.07533  1.14701  51.00000  25.50000
5  1.07565  1.14744  52.00000  26.00000
5  1.07596  1.14786  53.00000  26.50000
5  1.07627  1.14828  54.00000  27.00000
5  1.07657  1.14868  55.00000  27.50000
5  1.07686  1.14908  56.00000  28.00000
5  1.07715  1.14947  57.00000  28.50000
5  1.07743  1.14986  58.00000  29.00000
5  1.07771  1.15024  59.00000  29.50000
5  1.07799  1.15061  60.00000  30.00000
5  1.07826  1.15097  61.00000  30.50000
5  1.07852  1.15133  62.00000  31.00000
5  1.07878  1.15169  63.00000  31.50000
5  1.07904  1.15204  64.00000  32.00000
5  1.07929  1.15238  65.00000  32.50000
5  1.07954  1.15272  66.00000  33.00000
5  1.07979  1.15305  67.00000  33.50000
5  1.08003  1.15338  68.00000  34.00000
5  1.08027  1.15370  69.00000  34.50000
5  1.08050  1.15402  70.00000  35.00000
5  1.08074  1.15433  71.00000  35.50000
5  1.08096  1.15464  72.00000  36.00000
5  1.08119  1.15495  73.00000  36.50000
5  1.08141  1.15525  74.00000  37.00000
5  1.08163  1.15554  75.00000  37.50000
5  1.08185  1.15584  76.00000  38.00000
5  1.08206  1.15613  77.00000  38.50000
5  1.08227  1.15641  78.00000  39.00000
5  1.08248  1.15669  79.00000  39.50000
5  1.08268  1.15697  80.00000  40.00000
5  1.08289  1.15725  81.00000  40.50000
5  1.08309  1.15752  82.00000  41.00000
5  1.08328  1.15779  83.00000  41.50000
5  1.08348  1.15805  84.00000  42.00000
5  1.08367  1.15831  85.00000  42.50000
5  1.08386  1.15857  86.00000  43.00000
5  1.08405  1.15883  87.00000  43.50000
5  1.08424  1.15908  88.00000  44.00000
5  1.08442  1.15933  89.00000  44.50000
5  1.08461  1.15958  90.00000  45.00000
5  1.08479  1.15982  91.00000  45.50000
5  1.08497  1.16006  92.00000  46.00000
5  1.08514  1.16030  93.00000  46.50000
5  1.08532  1.16054  94.00000  47.00000
5  1.08549  1.16077  95.00000  47.50000
5  1.08566  1.16100  96.00000  48.00000
5  1.08583  1.16123  97.00000  48.50000
5  1.08600  1.16146  98.00000  49.00000
5  1.08616  1.16168  99.00000  49.50000
5  1.08633  1.16191  100.00000  50.00000
