# Supplementary material for: Regional biaxial mechanical data of the mitral and tricuspid valve anterior leaflets
Source: Data Brief. 2019 May 22;24:103961. doi: 10.1016/j.dib.2019.103961 (PMC6545396; doi:10.1016/j.dib.2019.103961)
Supplement: Multimedia component 2 [file mmc2.zip › NewTextFiles/regional_data_MVAL120-F.txt]

0.500 
3.80 
1  0.99789  1.06454  0.00000  0.00000
1  1.00860  1.06603  1.00000  1.00000
1  1.02494  1.08628  2.00000  2.00000
1  1.03458  1.09816  3.00000  3.00000
1  1.04144  1.10660  4.00000  4.00000
1  1.04678  1.11315  5.00000  5.00000
1  1.05114  1.11850  6.00000  6.00000
1  1.05483  1.12302  7.00000  7.00000
1  1.05803  1.12694  8.00000  8.00000
1  1.06085  1.13040  9.00000  9.00000
1  1.06338  1.13350  10.00000  10.00000
1  1.06566  1.13630  11.00000  11.00000
1  1.06775  1.13886  12.00000  12.00000
1  1.06967  1.14121  13.00000  13.00000
1  1.07145  1.14338  14.00000  14.00000
1  1.07311  1.14541  15.00000  15.00000
1  1.07466  1.14731  16.00000  16.00000
1  1.07611  1.14909  17.00000  17.00000
1  1.07748  1.15077  18.00000  18.00000
1  1.07878  1.15236  19.00000  19.00000
1  1.08001  1.15387  20.00000  20.00000
1  1.08119  1.15530  21.00000  21.00000
1  1.08230  1.15667  22.00000  22.00000
1  1.08337  1.15797  23.00000  23.00000
1  1.08439  1.15922  24.00000  24.00000
1  1.08537  1.16042  25.00000  25.00000
1  1.08631  1.16158  26.00000  26.00000
1  1.08722  1.16269  27.00000  27.00000
1  1.08810  1.16375  28.00000  28.00000
1  1.08894  1.16479  29.00000  29.00000
1  1.08975  1.16578  30.00000  30.00000
1  1.09054  1.16675  31.00000  31.00000
1  1.09130  1.16768  32.00000  32.00000
1  1.09204  1.16858  33.00000  33.00000
1  1.09276  1.16946  34.00000  34.00000
1  1.09346  1.17031  35.00000  35.00000
1  1.09413  1.17114  36.00000  36.00000
1  1.09479  1.17195  37.00000  37.00000
1  1.09543  1.17273  38.00000  38.00000
1  1.09606  1.17349  39.00000  39.00000
1  1.09666  1.17424  40.00000  40.00000
1  1.09726  1.17496  41.00000  41.00000
1  1.09784  1.17567  42.00000  42.00000
1  1.09840  1.17636  43.00000  43.00000
1  1.09896  1.17704  44.00000  44.00000
1  1.09950  1.17770  45.00000  45.00000
1  1.10002  1.17835  46.00000  46.00000
1  1.10054  1.17898  47.00000  47.00000
1  1.10105  1.17960  48.00000  48.00000
1  1.10154  1.18020  49.00000  49.00000
1  1.10203  1.18080  50.00000  50.00000
1  1.10250  1.18138  51.00000  51.00000
1  1.10297  1.18195  52.00000  52.00000
1  1.10343  1.18251  53.00000  53.00000
1  1.10388  1.18306  54.00000  54.00000
1  1.10432  1.18360  55.00000  55.00000
1  1.10475  1.18413  56.00000  56.00000
1  1.10518  1.18465  57.00000  57.00000
1  1.10559  1.18516  58.00000  58.00000
1  1.10601  1.18566  59.00000  59.00000
1  1.10641  1.18616  60.00000  60.00000
1  1.10681  1.18664  61.00000  61.00000
1  1.10720  1.18712  62.00000  62.00000
1  1.10758  1.18759  63.00000  63.00000
1  1.10796  1.18806  64.00000  64.00000
1  1.10833  1.18851  65.00000  65.00000
1  1.10870  1.18896  66.00000  66.00000
1  1.10906  1.18940  67.00000  67.00000
1  1.10942  1.18984  68.00000  68.00000
1  1.10977  1.19027  69.00000  69.00000
1  1.11011  1.19069  70.00000  70.00000
1  1.11046  1.19111  71.00000  71.00000
1  1.11079  1.19152  72.00000  72.00000
1  1.11112  1.19192  73.00000  73.00000
1  1.11145  1.19232  74.00000  74.00000
1  1.11177  1.19272  75.00000  75.00000
1  1.11209  1.19311  76.00000  76.00000
1  1.11241  1.19349  77.00000  77.00000
1  1.11272  1.19387  78.00000  78.00000
1  1.11302  1.19425  79.00000  79.00000
1  1.11332  1.19461  80.00000  80.00000
1  1.11362  1.19498  81.00000  81.00000
1  1.11392  1.19534  82.00000  82.00000
1  1.11421  1.19570  83.00000  83.00000
1  1.11450  1.19605  84.00000  84.00000
1  1.11478  1.19640  85.00000  85.00000
1  1.11506  1.19674  86.00000  86.00000
1  1.11534  1.19708  87.00000  87.00000
1  1.11562  1.19742  88.00000  88.00000
1  1.11589  1.19775  89.00000  89.00000
1  1.11616  1.19808  90.00000  90.00000
1  1.11642  1.19840  91.00000  91.00000
1  1.11668  1.19872  92.00000  92.00000
1  1.11694  1.19904  93.00000  93.00000
1  1.11720  1.19936  94.00000  94.00000
1  1.11746  1.19967  95.00000  95.00000
1  1.11771  1.19997  96.00000  96.00000
1  1.11796  1.20028  97.00000  97.00000
1  1.11820  1.20058  98.00000  98.00000
1  1.11845  1.20088  99.00000  99.00000
1  1.11869  1.20117  100.00000  100.00000
2  0.99789  1.06454  0.00000  0.00000
2  1.00659  1.06836  0.75000  1.00000
2  1.02212  1.08669  1.50000  2.00000
2  1.03128  1.09742  2.25000  3.00000
2  1.03781  1.10504  3.00000  4.00000
2  1.04288  1.11095  3.75000  5.00000
2  1.04702  1.11578  4.50000  6.00000
2  1.05053  1.11986  5.25000  7.00000
2  1.05357  1.12340  6.00000  8.00000
2  1.05625  1.12652  6.75000  9.00000
2  1.05865  1.12931  7.50000  10.00000
2  1.06083  1.13184  8.25000  11.00000
2  1.06281  1.13414  9.00000  12.00000
2  1.06464  1.13626  9.75000  13.00000
2  1.06633  1.13823  10.50000  14.00000
2  1.06790  1.14005  11.25000  15.00000
2  1.06937  1.14176  12.00000  16.00000
2  1.07076  1.14337  12.75000  17.00000
2  1.07206  1.14488  13.50000  18.00000
2  1.07329  1.14632  14.25000  19.00000
2  1.07446  1.14768  15.00000  20.00000
2  1.07558  1.14897  15.75000  21.00000
2  1.07664  1.15020  16.50000  22.00000
2  1.07765  1.15138  17.25000  23.00000
2  1.07863  1.15251  18.00000  24.00000
2  1.07956  1.15359  18.75000  25.00000
2  1.08045  1.15463  19.50000  26.00000
2  1.08132  1.15563  20.25000  27.00000
2  1.08215  1.15659  21.00000  28.00000
2  1.08295  1.15752  21.75000  29.00000
2  1.08372  1.15842  22.50000  30.00000
2  1.08447  1.15929  23.25000  31.00000
2  1.08519  1.16013  24.00000  32.00000
2  1.08590  1.16094  24.75000  33.00000
2  1.08658  1.16174  25.50000  34.00000
2  1.08724  1.16250  26.25000  35.00000
2  1.08788  1.16325  27.00000  36.00000
2  1.08851  1.16398  27.75000  37.00000
2  1.08912  1.16468  28.50000  38.00000
2  1.08971  1.16537  29.25000  39.00000
2  1.09029  1.16604  30.00000  40.00000
2  1.09085  1.16670  30.75000  41.00000
2  1.09140  1.16734  31.50000  42.00000
2  1.09194  1.16796  32.25000  43.00000
2  1.09247  1.16857  33.00000  44.00000
2  1.09298  1.16916  33.75000  45.00000
2  1.09348  1.16975  34.50000  46.00000
2  1.09397  1.17032  35.25000  47.00000
2  1.09445  1.17087  36.00000  48.00000
2  1.09493  1.17142  36.75000  49.00000
2  1.09539  1.17196  37.50000  50.00000
2  1.09584  1.17248  38.25000  51.00000
2  1.09628  1.17299  39.00000  52.00000
2  1.09672  1.17350  39.75000  53.00000
2  1.09715  1.17399  40.50000  54.00000
2  1.09756  1.17448  41.25000  55.00000
2  1.09798  1.17496  42.00000  56.00000
2  1.09838  1.17543  42.75000  57.00000
2  1.09878  1.17589  43.50000  58.00000
2  1.09917  1.17634  44.25000  59.00000
2  1.09955  1.17679  45.00000  60.00000
2  1.09993  1.17722  45.75000  61.00000
2  1.10030  1.17766  46.50000  62.00000
2  1.10067  1.17808  47.25000  63.00000
2  1.10103  1.17850  48.00000  64.00000
2  1.10138  1.17891  48.75000  65.00000
2  1.10173  1.17931  49.50000  66.00000
2  1.10207  1.17971  50.25000  67.00000
2  1.10241  1.18010  51.00000  68.00000
2  1.10275  1.18049  51.75000  69.00000
2  1.10307  1.18087  52.50000  70.00000
2  1.10340  1.18125  53.25000  71.00000
2  1.10372  1.18162  54.00000  72.00000
2  1.10403  1.18198  54.75000  73.00000
2  1.10434  1.18234  55.50000  74.00000
2  1.10465  1.18270  56.25000  75.00000
2  1.10495  1.18305  57.00000  76.00000
2  1.10525  1.18340  57.75000  77.00000
2  1.10555  1.18374  58.50000  78.00000
2  1.10584  1.18408  59.25000  79.00000
2  1.10612  1.18441  60.00000  80.00000
2  1.10641  1.18474  60.75000  81.00000
2  1.10669  1.18506  61.50000  82.00000
2  1.10697  1.18539  62.25000  83.00000
2  1.10724  1.18570  63.00000  84.00000
2  1.10751  1.18602  63.75000  85.00000
2  1.10778  1.18633  64.50000  86.00000
2  1.10804  1.18663  65.25000  87.00000
2  1.10830  1.18694  66.00000  88.00000
2  1.10856  1.18723  66.75000  89.00000
2  1.10882  1.18753  67.50000  90.00000
2  1.10907  1.18782  68.25000  91.00000
2  1.10932  1.18811  69.00000  92.00000
2  1.10956  1.18840  69.75000  93.00000
2  1.10981  1.18868  70.50000  94.00000
2  1.11005  1.18896  71.25000  95.00000
2  1.11029  1.18924  72.00000  96.00000
2  1.11053  1.18952  72.75000  97.00000
2  1.11076  1.18979  73.50000  98.00000
2  1.11099  1.19006  74.25000  99.00000
2  1.11122  1.19032  75.00000  100.00000
3  0.99789  1.06454  0.00000  0.00000
3  1.01032  1.06824  1.00000  0.75000
3  1.02578  1.08659  2.00000  1.50000
3  1.03486  1.09734  3.00000  2.25000
3  1.04132  1.10497  4.00000  3.00000
3  1.04634  1.11088  5.00000  3.75000
3  1.05044  1.11572  6.00000  4.50000
3  1.05391  1.11981  7.00000  5.25000
3  1.05691  1.12336  8.00000  6.00000
3  1.05957  1.12648  9.00000  6.75000
3  1.06194  1.12928  10.00000  7.50000
3  1.06409  1.13181  11.00000  8.25000
3  1.06605  1.13412  12.00000  9.00000
3  1.06785  1.13624  13.00000  9.75000
3  1.06952  1.13821  14.00000  10.50000
3  1.07107  1.14004  15.00000  11.25000
3  1.07253  1.14175  16.00000  12.00000
3  1.07389  1.14336  17.00000  12.75000
3  1.07518  1.14488  18.00000  13.50000
3  1.07640  1.14631  19.00000  14.25000
3  1.07756  1.14767  20.00000  15.00000
3  1.07866  1.14897  21.00000  15.75000
3  1.07971  1.15020  22.00000  16.50000
3  1.08071  1.15138  23.00000  17.25000
3  1.08167  1.15251  24.00000  18.00000
3  1.08259  1.15360  25.00000  18.75000
3  1.08347  1.15464  26.00000  19.50000
3  1.08432  1.15564  27.00000  20.25000
3  1.08514  1.15661  28.00000  21.00000
3  1.08593  1.15754  29.00000  21.75000
3  1.08670  1.15844  30.00000  22.50000
3  1.08744  1.15931  31.00000  23.25000
3  1.08815  1.16015  32.00000  24.00000
3  1.08885  1.16097  33.00000  24.75000
3  1.08952  1.16176  34.00000  25.50000
3  1.09017  1.16253  35.00000  26.25000
3  1.09081  1.16328  36.00000  27.00000
3  1.09143  1.16401  37.00000  27.75000
3  1.09203  1.16471  38.00000  28.50000
3  1.09261  1.16540  39.00000  29.25000
3  1.09318  1.16607  40.00000  30.00000
3  1.09374  1.16673  41.00000  30.75000
3  1.09428  1.16737  42.00000  31.50000
3  1.09482  1.16799  43.00000  32.25000
3  1.09533  1.16861  44.00000  33.00000
3  1.09584  1.16920  45.00000  33.75000
3  1.09634  1.16979  46.00000  34.50000
3  1.09682  1.17036  47.00000  35.25000
3  1.09730  1.17092  48.00000  36.00000
3  1.09776  1.17146  49.00000  36.75000
3  1.09822  1.17200  50.00000  37.50000
3  1.09866  1.17252  51.00000  38.25000
3  1.09910  1.17304  52.00000  39.00000
3  1.09953  1.17355  53.00000  39.75000
3  1.09995  1.17404  54.00000  40.50000
3  1.10037  1.17453  55.00000  41.25000
3  1.10077  1.17501  56.00000  42.00000
3  1.10117  1.17548  57.00000  42.75000
3  1.10156  1.17594  58.00000  43.50000
3  1.10195  1.17639  59.00000  44.25000
3  1.10233  1.17684  60.00000  45.00000
3  1.10270  1.17728  61.00000  45.75000
3  1.10307  1.17771  62.00000  46.50000
3  1.10343  1.17813  63.00000  47.25000
3  1.10378  1.17855  64.00000  48.00000
3  1.10413  1.17896  65.00000  48.75000
3  1.10448  1.17937  66.00000  49.50000
3  1.10482  1.17977  67.00000  50.25000
3  1.10515  1.18016  68.00000  51.00000
3  1.10548  1.18055  69.00000  51.75000
3  1.10581  1.18093  70.00000  52.50000
3  1.10613  1.18131  71.00000  53.25000
3  1.10644  1.18168  72.00000  54.00000
3  1.10675  1.18205  73.00000  54.75000
3  1.10706  1.18241  74.00000  55.50000
3  1.10736  1.18276  75.00000  56.25000
3  1.10766  1.18311  76.00000  57.00000
3  1.10795  1.18346  77.00000  57.75000
3  1.10825  1.18380  78.00000  58.50000
3  1.10853  1.18414  79.00000  59.25000
3  1.10882  1.18448  80.00000  60.00000
3  1.10910  1.18481  81.00000  60.75000
3  1.10937  1.18513  82.00000  61.50000
3  1.10965  1.18545  83.00000  62.25000
3  1.10992  1.18577  84.00000  63.00000
3  1.11018  1.18609  85.00000  63.75000
3  1.11045  1.18640  86.00000  64.50000
3  1.11071  1.18670  87.00000  65.25000
3  1.11097  1.18701  88.00000  66.00000
3  1.11122  1.18731  89.00000  66.75000
3  1.11147  1.18760  90.00000  67.50000
3  1.11172  1.18790  91.00000  68.25000
3  1.11197  1.18819  92.00000  69.00000
3  1.11221  1.18847  93.00000  69.75000
3  1.11245  1.18876  94.00000  70.50000
3  1.11269  1.18904  95.00000  71.25000
3  1.11293  1.18932  96.00000  72.00000
3  1.11316  1.18959  97.00000  72.75000
3  1.11339  1.18986  98.00000  73.50000
3  1.11362  1.19013  99.00000  74.25000
3  1.11385  1.19040  100.00000  75.00000
4  0.99789  1.06454  0.00000  0.00000
4  1.00902  1.06875  0.50000  1.00000
4  1.02254  1.08545  1.00000  2.00000
4  1.03048  1.09522  1.50000  3.00000
4  1.03613  1.10215  2.00000  4.00000
4  1.04051  1.10753  2.50000  5.00000
4  1.04409  1.11192  3.00000  6.00000
4  1.04713  1.11564  3.50000  7.00000
4  1.04975  1.11886  4.00000  8.00000
4  1.05207  1.12170  4.50000  9.00000
4  1.05414  1.12424  5.00000  10.00000
4  1.05602  1.12653  5.50000  11.00000
4  1.05773  1.12863  6.00000  12.00000
4  1.05931  1.13056  6.50000  13.00000
4  1.06077  1.13235  7.00000  14.00000
4  1.06213  1.13401  7.50000  15.00000
4  1.06340  1.13557  8.00000  16.00000
4  1.06459  1.13703  8.50000  17.00000
4  1.06572  1.13841  9.00000  18.00000
4  1.06678  1.13971  9.50000  19.00000
4  1.06779  1.14095  10.00000  20.00000
4  1.06875  1.14212  10.50000  21.00000
4  1.06967  1.14324  11.00000  22.00000
4  1.07055  1.14432  11.50000  23.00000
4  1.07138  1.14534  12.00000  24.00000
4  1.07219  1.14633  12.50000  25.00000
4  1.07296  1.14727  13.00000  26.00000
4  1.07370  1.14818  13.50000  27.00000
4  1.07442  1.14906  14.00000  28.00000
4  1.07511  1.14990  14.50000  29.00000
4  1.07578  1.15072  15.00000  30.00000
4  1.07643  1.15151  15.50000  31.00000
4  1.07705  1.15228  16.00000  32.00000
4  1.07766  1.15302  16.50000  33.00000
4  1.07825  1.15374  17.00000  34.00000
4  1.07882  1.15444  17.50000  35.00000
4  1.07937  1.15512  18.00000  36.00000
4  1.07991  1.15578  18.50000  37.00000
4  1.08044  1.15642  19.00000  38.00000
4  1.08095  1.15705  19.50000  39.00000
4  1.08145  1.15766  20.00000  40.00000
4  1.08194  1.15825  20.50000  41.00000
4  1.08241  1.15883  21.00000  42.00000
4  1.08287  1.15940  21.50000  43.00000
4  1.08333  1.15995  22.00000  44.00000
4  1.08377  1.16050  22.50000  45.00000
4  1.08420  1.16102  23.00000  46.00000
4  1.08463  1.16154  23.50000  47.00000
4  1.08504  1.16205  24.00000  48.00000
4  1.08545  1.16255  24.50000  49.00000
4  1.08585  1.16303  25.00000  50.00000
4  1.08624  1.16351  25.50000  51.00000
4  1.08662  1.16398  26.00000  52.00000
4  1.08699  1.16444  26.50000  53.00000
4  1.08736  1.16489  27.00000  54.00000
4  1.08772  1.16533  27.50000  55.00000
4  1.08808  1.16577  28.00000  56.00000
4  1.08843  1.16619  28.50000  57.00000
4  1.08877  1.16661  29.00000  58.00000
4  1.08911  1.16702  29.50000  59.00000
4  1.08944  1.16743  30.00000  60.00000
4  1.08976  1.16783  30.50000  61.00000
4  1.09008  1.16822  31.00000  62.00000
4  1.09040  1.16861  31.50000  63.00000
4  1.09071  1.16899  32.00000  64.00000
4  1.09102  1.16936  32.50000  65.00000
4  1.09132  1.16973  33.00000  66.00000
4  1.09161  1.17009  33.50000  67.00000
4  1.09191  1.17045  34.00000  68.00000
4  1.09219  1.17080  34.50000  69.00000
4  1.09248  1.17115  35.00000  70.00000
4  1.09276  1.17149  35.50000  71.00000
4  1.09303  1.17183  36.00000  72.00000
4  1.09330  1.17216  36.50000  73.00000
4  1.09357  1.17249  37.00000  74.00000
4  1.09384  1.17281  37.50000  75.00000
4  1.09410  1.17313  38.00000  76.00000
4  1.09436  1.17344  38.50000  77.00000
4  1.09461  1.17375  39.00000  78.00000
4  1.09486  1.17406  39.50000  79.00000
4  1.09511  1.17437  40.00000  80.00000
4  1.09535  1.17466  40.50000  81.00000
4  1.09560  1.17496  41.00000  82.00000
4  1.09583  1.17525  41.50000  83.00000
4  1.09607  1.17554  42.00000  84.00000
4  1.09630  1.17583  42.50000  85.00000
4  1.09653  1.17611  43.00000  86.00000
4  1.09676  1.17639  43.50000  87.00000
4  1.09699  1.17666  44.00000  88.00000
4  1.09721  1.17694  44.50000  89.00000
4  1.09743  1.17720  45.00000  90.00000
4  1.09765  1.17747  45.50000  91.00000
4  1.09786  1.17773  46.00000  92.00000
4  1.09808  1.17800  46.50000  93.00000
4  1.09829  1.17825  47.00000  94.00000
4  1.09850  1.17851  47.50000  95.00000
4  1.09870  1.17876  48.00000  96.00000
4  1.09891  1.17901  48.50000  97.00000
4  1.09911  1.17926  49.00000  98.00000
4  1.09931  1.17950  49.50000  99.00000
4  1.09951  1.17974  50.00000  100.00000
5  0.99789  1.06454  0.00000  0.00000
5  1.01208  1.08664  1.00000  0.50000
5  1.02643  1.10052  2.00000  1.00000
5  1.03485  1.10864  3.00000  1.50000
5  1.04082  1.11440  4.00000  2.00000
5  1.04546  1.11887  5.00000  2.50000
5  1.04925  1.12252  6.00000  3.00000
5  1.05246  1.12560  7.00000  3.50000
5  1.05524  1.12828  8.00000  4.00000
5  1.05769  1.13063  9.00000  4.50000
5  1.05988  1.13274  10.00000  5.00000
5  1.06186  1.13465  11.00000  5.50000
5  1.06367  1.13639  12.00000  6.00000
5  1.06534  1.13800  13.00000  6.50000
5  1.06688  1.13948  14.00000  7.00000
5  1.06832  1.14086  15.00000  7.50000
5  1.06966  1.14216  16.00000  8.00000
5  1.07092  1.14337  17.00000  8.50000
5  1.07211  1.14451  18.00000  9.00000
5  1.07324  1.14560  19.00000  9.50000
5  1.07430  1.14662  20.00000  10.00000
5  1.07532  1.14760  21.00000  10.50000
5  1.07629  1.14853  22.00000  11.00000
5  1.07721  1.14942  23.00000  11.50000
5  1.07810  1.15027  24.00000  12.00000
5  1.07895  1.15109  25.00000  12.50000
5  1.07976  1.15188  26.00000  13.00000
5  1.08055  1.15263  27.00000  13.50000
5  1.08131  1.15336  28.00000  14.00000
5  1.08204  1.15406  29.00000  14.50000
5  1.08274  1.15474  30.00000  15.00000
5  1.08343  1.15540  31.00000  15.50000
5  1.08409  1.15603  32.00000  16.00000
5  1.08473  1.15665  33.00000  16.50000
5  1.08535  1.15725  34.00000  17.00000
5  1.08595  1.15783  35.00000  17.50000
5  1.08654  1.15839  36.00000  18.00000
5  1.08711  1.15894  37.00000  18.50000
5  1.08766  1.15948  38.00000  19.00000
5  1.08820  1.16000  39.00000  19.50000
5  1.08873  1.16050  40.00000  20.00000
5  1.08925  1.16100  41.00000  20.50000
5  1.08975  1.16148  42.00000  21.00000
5  1.09024  1.16195  43.00000  21.50000
5  1.09072  1.16241  44.00000  22.00000
5  1.09118  1.16286  45.00000  22.50000
5  1.09164  1.16330  46.00000  23.00000
5  1.09209  1.16373  47.00000  23.50000
5  1.09253  1.16415  48.00000  24.00000
5  1.09296  1.16457  49.00000  24.50000
5  1.09338  1.16497  50.00000  25.00000
5  1.09379  1.16537  51.00000  25.50000
5  1.09419  1.16576  52.00000  26.00000
5  1.09459  1.16614  53.00000  26.50000
5  1.09498  1.16651  54.00000  27.00000
5  1.09536  1.16688  55.00000  27.50000
5  1.09574  1.16724  56.00000  28.00000
5  1.09610  1.16759  57.00000  28.50000
5  1.09647  1.16794  58.00000  29.00000
5  1.09682  1.16828  59.00000  29.50000
5  1.09717  1.16862  60.00000  30.00000
5  1.09752  1.16895  61.00000  30.50000
5  1.09786  1.16928  62.00000  31.00000
5  1.09819  1.16960  63.00000  31.50000
5  1.09852  1.16991  64.00000  32.00000
5  1.09884  1.17022  65.00000  32.50000
5  1.09916  1.17053  66.00000  33.00000
5  1.09947  1.17083  67.00000  33.50000
5  1.09978  1.17113  68.00000  34.00000
5  1.10008  1.17142  69.00000  34.50000
5  1.10038  1.17171  70.00000  35.00000
5  1.10068  1.17199  71.00000  35.50000
5  1.10097  1.17227  72.00000  36.00000
5  1.10126  1.17255  73.00000  36.50000
5  1.10154  1.17282  74.00000  37.00000
5  1.10182  1.17309  75.00000  37.50000
5  1.10209  1.17335  76.00000  38.00000
5  1.10237  1.17362  77.00000  38.50000
5  1.10263  1.17387  78.00000  39.00000
5  1.10290  1.17413  79.00000  39.50000
5  1.10316  1.17438  80.00000  40.00000
5  1.10342  1.17463  81.00000  40.50000
5  1.10368  1.17488  82.00000  41.00000
5  1.10393  1.17512  83.00000  41.50000
5  1.10418  1.17536  84.00000  42.00000
5  1.10442  1.17560  85.00000  42.50000
5  1.10467  1.17583  86.00000  43.00000
5  1.10491  1.17606  87.00000  43.50000
5  1.10515  1.17629  88.00000  44.00000
5  1.10538  1.17652  89.00000  44.50000
5  1.10561  1.17674  90.00000  45.00000
5  1.10584  1.17696  91.00000  45.50000
5  1.10607  1.17718  92.00000  46.00000
5  1.10630  1.17740  93.00000  46.50000
5  1.10652  1.17761  94.00000  47.00000
5  1.10674  1.17782  95.00000  47.50000
5  1.10696  1.17803  96.00000  48.00000
5  1.10717  1.17824  97.00000  48.50000
5  1.10739  1.17845  98.00000  49.00000
5  1.10760  1.17865  99.00000  49.50000
5  1.10781  1.17885  100.00000  50.00000
