# Supplementary material for: Regional biaxial mechanical data of the mitral and tricuspid valve anterior leaflets
Source: Data Brief. 2019 May 22;24:103961. doi: 10.1016/j.dib.2019.103961 (PMC6545396; doi:10.1016/j.dib.2019.103961)
Supplement: Multimedia component 2 [file mmc2.zip › NewTextFiles/regional_data_MVAL121-A.txt]

0.550 
3.40 
1  1.02418  1.06286  0.00000  0.00000
1  1.08059  1.07664  1.00000  1.00000
1  1.10922  1.09641  2.00000  2.00000
1  1.12619  1.10821  3.00000  3.00000
1  1.13828  1.11665  4.00000  4.00000
1  1.14769  1.12322  5.00000  5.00000
1  1.15539  1.12860  6.00000  6.00000
1  1.16190  1.13316  7.00000  7.00000
1  1.16755  1.13712  8.00000  8.00000
1  1.17254  1.14061  9.00000  9.00000
1  1.17700  1.14374  10.00000  10.00000
1  1.18104  1.14657  11.00000  11.00000
1  1.18473  1.14916  12.00000  12.00000
1  1.18813  1.15154  13.00000  13.00000
1  1.19127  1.15374  14.00000  14.00000
1  1.19420  1.15580  15.00000  15.00000
1  1.19694  1.15772  16.00000  16.00000
1  1.19951  1.15952  17.00000  17.00000
1  1.20193  1.16122  18.00000  18.00000
1  1.20423  1.16283  19.00000  19.00000
1  1.20641  1.16436  20.00000  20.00000
1  1.20848  1.16582  21.00000  21.00000
1  1.21045  1.16720  22.00000  22.00000
1  1.21234  1.16853  23.00000  23.00000
1  1.21415  1.16980  24.00000  24.00000
1  1.21588  1.17101  25.00000  25.00000
1  1.21755  1.17218  26.00000  26.00000
1  1.21915  1.17331  27.00000  27.00000
1  1.22070  1.17439  28.00000  28.00000
1  1.22219  1.17544  29.00000  29.00000
1  1.22363  1.17645  30.00000  30.00000
1  1.22502  1.17743  31.00000  31.00000
1  1.22637  1.17837  32.00000  32.00000
1  1.22768  1.17929  33.00000  33.00000
1  1.22895  1.18018  34.00000  34.00000
1  1.23018  1.18105  35.00000  35.00000
1  1.23138  1.18189  36.00000  36.00000
1  1.23254  1.18271  37.00000  37.00000
1  1.23367  1.18350  38.00000  38.00000
1  1.23478  1.18428  39.00000  39.00000
1  1.23585  1.18503  40.00000  40.00000
1  1.23690  1.18577  41.00000  41.00000
1  1.23793  1.18649  42.00000  42.00000
1  1.23893  1.18719  43.00000  43.00000
1  1.23990  1.18788  44.00000  44.00000
1  1.24086  1.18855  45.00000  45.00000
1  1.24179  1.18920  46.00000  46.00000
1  1.24271  1.18985  47.00000  47.00000
1  1.24360  1.19047  48.00000  48.00000
1  1.24448  1.19109  49.00000  49.00000
1  1.24534  1.19169  50.00000  50.00000
1  1.24618  1.19228  51.00000  51.00000
1  1.24701  1.19286  52.00000  52.00000
1  1.24782  1.19343  53.00000  53.00000
1  1.24861  1.19399  54.00000  54.00000
1  1.24939  1.19454  55.00000  55.00000
1  1.25016  1.19508  56.00000  56.00000
1  1.25091  1.19560  57.00000  57.00000
1  1.25165  1.19612  58.00000  58.00000
1  1.25238  1.19663  59.00000  59.00000
1  1.25309  1.19714  60.00000  60.00000
1  1.25379  1.19763  61.00000  61.00000
1  1.25448  1.19812  62.00000  62.00000
1  1.25516  1.19859  63.00000  63.00000
1  1.25583  1.19906  64.00000  64.00000
1  1.25649  1.19953  65.00000  65.00000
1  1.25714  1.19998  66.00000  66.00000
1  1.25778  1.20043  67.00000  67.00000
1  1.25841  1.20087  68.00000  68.00000
1  1.25903  1.20131  69.00000  69.00000
1  1.25964  1.20174  70.00000  70.00000
1  1.26025  1.20216  71.00000  71.00000
1  1.26084  1.20258  72.00000  72.00000
1  1.26143  1.20299  73.00000  73.00000
1  1.26201  1.20340  74.00000  74.00000
1  1.26258  1.20380  75.00000  75.00000
1  1.26314  1.20420  76.00000  76.00000
1  1.26370  1.20459  77.00000  77.00000
1  1.26425  1.20497  78.00000  78.00000
1  1.26479  1.20535  79.00000  79.00000
1  1.26532  1.20573  80.00000  80.00000
1  1.26585  1.20610  81.00000  81.00000
1  1.26637  1.20647  82.00000  82.00000
1  1.26689  1.20683  83.00000  83.00000
1  1.26740  1.20719  84.00000  84.00000
1  1.26790  1.20754  85.00000  85.00000
1  1.26840  1.20789  86.00000  86.00000
1  1.26889  1.20823  87.00000  87.00000
1  1.26938  1.20857  88.00000  88.00000
1  1.26986  1.20891  89.00000  89.00000
1  1.27033  1.20925  90.00000  90.00000
1  1.27080  1.20958  91.00000  91.00000
1  1.27127  1.20990  92.00000  92.00000
1  1.27173  1.21023  93.00000  93.00000
1  1.27218  1.21054  94.00000  94.00000
1  1.27263  1.21086  95.00000  95.00000
1  1.27308  1.21117  96.00000  96.00000
1  1.27352  1.21148  97.00000  97.00000
1  1.27395  1.21179  98.00000  98.00000
1  1.27438  1.21209  99.00000  99.00000
1  1.27481  1.21239  100.00000  100.00000
2  1.02418  1.06286  0.00000  0.00000
2  1.09194  1.07287  0.75000  1.00000
2  1.11887  1.09246  1.50000  2.00000
2  1.13478  1.10419  2.25000  3.00000
2  1.14611  1.11259  3.00000  4.00000
2  1.15492  1.11913  3.75000  5.00000
2  1.16213  1.12450  4.50000  6.00000
2  1.16823  1.12905  5.25000  7.00000
2  1.17351  1.13299  6.00000  8.00000
2  1.17818  1.13647  6.75000  9.00000
2  1.18236  1.13959  7.50000  10.00000
2  1.18613  1.14242  8.25000  11.00000
2  1.18958  1.14500  9.00000  12.00000
2  1.19276  1.14737  9.75000  13.00000
2  1.19570  1.14957  10.50000  14.00000
2  1.19843  1.15162  11.25000  15.00000
2  1.20100  1.15354  12.00000  16.00000
2  1.20340  1.15534  12.75000  17.00000
2  1.20567  1.15704  13.50000  18.00000
2  1.20782  1.15864  14.25000  19.00000
2  1.20985  1.16017  15.00000  20.00000
2  1.21179  1.16162  15.75000  21.00000
2  1.21364  1.16300  16.50000  22.00000
2  1.21540  1.16432  17.25000  23.00000
2  1.21709  1.16559  18.00000  24.00000
2  1.21871  1.16681  18.75000  25.00000
2  1.22027  1.16797  19.50000  26.00000
2  1.22177  1.16910  20.25000  27.00000
2  1.22321  1.17018  21.00000  28.00000
2  1.22461  1.17122  21.75000  29.00000
2  1.22595  1.17223  22.50000  30.00000
2  1.22726  1.17321  23.25000  31.00000
2  1.22852  1.17415  24.00000  32.00000
2  1.22974  1.17507  24.75000  33.00000
2  1.23093  1.17596  25.50000  34.00000
2  1.23208  1.17682  26.25000  35.00000
2  1.23320  1.17766  27.00000  36.00000
2  1.23429  1.17848  27.75000  37.00000
2  1.23534  1.17927  28.50000  38.00000
2  1.23638  1.18005  29.25000  39.00000
2  1.23738  1.18080  30.00000  40.00000
2  1.23836  1.18154  30.75000  41.00000
2  1.23932  1.18225  31.50000  42.00000
2  1.24026  1.18295  32.25000  43.00000
2  1.24117  1.18364  33.00000  44.00000
2  1.24206  1.18431  33.75000  45.00000
2  1.24294  1.18496  34.50000  46.00000
2  1.24379  1.18560  35.25000  47.00000
2  1.24463  1.18623  36.00000  48.00000
2  1.24545  1.18685  36.75000  49.00000
2  1.24625  1.18745  37.50000  50.00000
2  1.24704  1.18804  38.25000  51.00000
2  1.24781  1.18862  39.00000  52.00000
2  1.24856  1.18919  39.75000  53.00000
2  1.24931  1.18974  40.50000  54.00000
2  1.25004  1.19029  41.25000  55.00000
2  1.25075  1.19083  42.00000  56.00000
2  1.25146  1.19135  42.75000  57.00000
2  1.25215  1.19187  43.50000  58.00000
2  1.25283  1.19238  44.25000  59.00000
2  1.25349  1.19288  45.00000  60.00000
2  1.25415  1.19338  45.75000  61.00000
2  1.25480  1.19386  46.50000  62.00000
2  1.25543  1.19434  47.25000  63.00000
2  1.25606  1.19481  48.00000  64.00000
2  1.25668  1.19527  48.75000  65.00000
2  1.25728  1.19572  49.50000  66.00000
2  1.25788  1.19617  50.25000  67.00000
2  1.25847  1.19661  51.00000  68.00000
2  1.25905  1.19705  51.75000  69.00000
2  1.25962  1.19748  52.50000  70.00000
2  1.26018  1.19790  53.25000  71.00000
2  1.26074  1.19832  54.00000  72.00000
2  1.26129  1.19873  54.75000  73.00000
2  1.26183  1.19914  55.50000  74.00000
2  1.26236  1.19954  56.25000  75.00000
2  1.26289  1.19993  57.00000  76.00000
2  1.26341  1.20032  57.75000  77.00000
2  1.26392  1.20071  58.50000  78.00000
2  1.26443  1.20109  59.25000  79.00000
2  1.26493  1.20146  60.00000  80.00000
2  1.26542  1.20183  60.75000  81.00000
2  1.26591  1.20220  61.50000  82.00000
2  1.26639  1.20256  62.25000  83.00000
2  1.26687  1.20292  63.00000  84.00000
2  1.26734  1.20327  63.75000  85.00000
2  1.26780  1.20362  64.50000  86.00000
2  1.26826  1.20396  65.25000  87.00000
2  1.26872  1.20430  66.00000  88.00000
2  1.26917  1.20464  66.75000  89.00000
2  1.26961  1.20497  67.50000  90.00000
2  1.27005  1.20530  68.25000  91.00000
2  1.27048  1.20563  69.00000  92.00000
2  1.27091  1.20595  69.75000  93.00000
2  1.27134  1.20627  70.50000  94.00000
2  1.27176  1.20659  71.25000  95.00000
2  1.27218  1.20690  72.00000  96.00000
2  1.27259  1.20721  72.75000  97.00000
2  1.27300  1.20751  73.50000  98.00000
2  1.27340  1.20782  74.25000  99.00000
2  1.27380  1.20811  75.00000  100.00000
3  1.02418  1.06286  0.00000  0.00000
3  1.08879  1.07093  1.00000  0.75000
3  1.11776  1.09082  2.00000  1.50000
3  1.13494  1.10276  3.00000  2.25000
3  1.14720  1.11132  4.00000  3.00000
3  1.15673  1.11800  5.00000  3.75000
3  1.16453  1.12348  6.00000  4.50000
3  1.17114  1.12812  7.00000  5.25000
3  1.17686  1.13215  8.00000  6.00000
3  1.18192  1.13571  9.00000  6.75000
3  1.18644  1.13890  10.00000  7.50000
3  1.19054  1.14178  11.00000  8.25000
3  1.19428  1.14442  12.00000  9.00000
3  1.19772  1.14684  13.00000  9.75000
3  1.20091  1.14909  14.00000  10.50000
3  1.20387  1.15118  15.00000  11.25000
3  1.20665  1.15314  16.00000  12.00000
3  1.20926  1.15498  17.00000  12.75000
3  1.21172  1.15672  18.00000  13.50000
3  1.21404  1.15836  19.00000  14.25000
3  1.21625  1.15992  20.00000  15.00000
3  1.21835  1.16140  21.00000  15.75000
3  1.22035  1.16282  22.00000  16.50000
3  1.22227  1.16417  23.00000  17.25000
3  1.22410  1.16546  24.00000  18.00000
3  1.22586  1.16671  25.00000  18.75000
3  1.22755  1.16790  26.00000  19.50000
3  1.22917  1.16905  27.00000  20.25000
3  1.23074  1.17015  28.00000  21.00000
3  1.23225  1.17122  29.00000  21.75000
3  1.23371  1.17225  30.00000  22.50000
3  1.23512  1.17325  31.00000  23.25000
3  1.23649  1.17422  32.00000  24.00000
3  1.23782  1.17515  33.00000  24.75000
3  1.23910  1.17606  34.00000  25.50000
3  1.24035  1.17695  35.00000  26.25000
3  1.24157  1.17780  36.00000  27.00000
3  1.24275  1.17864  37.00000  27.75000
3  1.24390  1.17945  38.00000  28.50000
3  1.24502  1.18024  39.00000  29.25000
3  1.24611  1.18101  40.00000  30.00000
3  1.24717  1.18177  41.00000  30.75000
3  1.24821  1.18250  42.00000  31.50000
3  1.24922  1.18322  43.00000  32.25000
3  1.25021  1.18392  44.00000  33.00000
3  1.25118  1.18460  45.00000  33.75000
3  1.25213  1.18527  46.00000  34.50000
3  1.25306  1.18593  47.00000  35.25000
3  1.25396  1.18657  48.00000  36.00000
3  1.25485  1.18720  49.00000  36.75000
3  1.25572  1.18781  50.00000  37.50000
3  1.25658  1.18842  51.00000  38.25000
3  1.25742  1.18901  52.00000  39.00000
3  1.25824  1.18959  53.00000  39.75000
3  1.25904  1.19016  54.00000  40.50000
3  1.25983  1.19072  55.00000  41.25000
3  1.26061  1.19127  56.00000  42.00000
3  1.26137  1.19181  57.00000  42.75000
3  1.26212  1.19234  58.00000  43.50000
3  1.26286  1.19286  59.00000  44.25000
3  1.26358  1.19337  60.00000  45.00000
3  1.26430  1.19387  61.00000  45.75000
3  1.26500  1.19437  62.00000  46.50000
3  1.26569  1.19486  63.00000  47.25000
3  1.26637  1.19534  64.00000  48.00000
3  1.26703  1.19581  65.00000  48.75000
3  1.26769  1.19627  66.00000  49.50000
3  1.26834  1.19673  67.00000  50.25000
3  1.26898  1.19718  68.00000  51.00000
3  1.26961  1.19763  69.00000  51.75000
3  1.27023  1.19807  70.00000  52.50000
3  1.27084  1.19850  71.00000  53.25000
3  1.27144  1.19893  72.00000  54.00000
3  1.27204  1.19935  73.00000  54.75000
3  1.27263  1.19976  74.00000  55.50000
3  1.27320  1.20017  75.00000  56.25000
3  1.27378  1.20058  76.00000  57.00000
3  1.27434  1.20097  77.00000  57.75000
3  1.27490  1.20137  78.00000  58.50000
3  1.27544  1.20176  79.00000  59.25000
3  1.27599  1.20214  80.00000  60.00000
3  1.27652  1.20252  81.00000  60.75000
3  1.27705  1.20289  82.00000  61.50000
3  1.27757  1.20326  83.00000  62.25000
3  1.27809  1.20363  84.00000  63.00000
3  1.27860  1.20399  85.00000  63.75000
3  1.27911  1.20434  86.00000  64.50000
3  1.27960  1.20470  87.00000  65.25000
3  1.28010  1.20505  88.00000  66.00000
3  1.28058  1.20539  89.00000  66.75000
3  1.28107  1.20573  90.00000  67.50000
3  1.28154  1.20607  91.00000  68.25000
3  1.28201  1.20640  92.00000  69.00000
3  1.28248  1.20673  93.00000  69.75000
3  1.28294  1.20706  94.00000  70.50000
3  1.28340  1.20738  95.00000  71.25000
3  1.28385  1.20770  96.00000  72.00000
3  1.28430  1.20802  97.00000  72.75000
3  1.28474  1.20833  98.00000  73.50000
3  1.28518  1.20864  99.00000  74.25000
3  1.28561  1.20894  100.00000  75.00000
4  1.02418  1.06286  0.00000  0.00000
4  1.07403  1.07652  0.50000  1.00000
4  1.09884  1.09636  1.00000  2.00000
4  1.11352  1.10820  1.50000  3.00000
4  1.12399  1.11668  2.00000  4.00000
4  1.13212  1.12328  2.50000  5.00000
4  1.13878  1.12869  3.00000  6.00000
4  1.14442  1.13328  3.50000  7.00000
4  1.14930  1.13725  4.00000  8.00000
4  1.15361  1.14076  4.50000  9.00000
4  1.15747  1.14391  5.00000  10.00000
4  1.16096  1.14675  5.50000  11.00000
4  1.16415  1.14935  6.00000  12.00000
4  1.16709  1.15174  6.50000  13.00000
4  1.16980  1.15396  7.00000  14.00000
4  1.17233  1.15602  7.50000  15.00000
4  1.17470  1.15795  8.00000  16.00000
4  1.17693  1.15977  8.50000  17.00000
4  1.17902  1.16148  9.00000  18.00000
4  1.18101  1.16310  9.50000  19.00000
4  1.18289  1.16463  10.00000  20.00000
4  1.18468  1.16610  10.50000  21.00000
4  1.18639  1.16749  11.00000  22.00000
4  1.18802  1.16882  11.50000  23.00000
4  1.18958  1.17010  12.00000  24.00000
4  1.19108  1.17132  12.50000  25.00000
4  1.19252  1.17249  13.00000  26.00000
4  1.19391  1.17363  13.50000  27.00000
4  1.19524  1.17472  14.00000  28.00000
4  1.19653  1.17577  14.50000  29.00000
4  1.19778  1.17678  15.00000  30.00000
4  1.19898  1.17777  15.50000  31.00000
4  1.20015  1.17872  16.00000  32.00000
4  1.20128  1.17964  16.50000  33.00000
4  1.20237  1.18054  17.00000  34.00000
4  1.20344  1.18141  17.50000  35.00000
4  1.20447  1.18225  18.00000  36.00000
4  1.20548  1.18307  18.50000  37.00000
4  1.20646  1.18387  19.00000  38.00000
4  1.20741  1.18465  19.50000  39.00000
4  1.20834  1.18541  20.00000  40.00000
4  1.20925  1.18615  20.50000  41.00000
4  1.21014  1.18688  21.00000  42.00000
4  1.21100  1.18758  21.50000  43.00000
4  1.21184  1.18827  22.00000  44.00000
4  1.21267  1.18895  22.50000  45.00000
4  1.21348  1.18961  23.00000  46.00000
4  1.21427  1.19025  23.50000  47.00000
4  1.21504  1.19088  24.00000  48.00000
4  1.21580  1.19150  24.50000  49.00000
4  1.21654  1.19211  25.00000  50.00000
4  1.21727  1.19270  25.50000  51.00000
4  1.21798  1.19329  26.00000  52.00000
4  1.21868  1.19386  26.50000  53.00000
4  1.21937  1.19442  27.00000  54.00000
4  1.22004  1.19497  27.50000  55.00000
4  1.22071  1.19551  28.00000  56.00000
4  1.22136  1.19604  28.50000  57.00000
4  1.22200  1.19656  29.00000  58.00000
4  1.22262  1.19708  29.50000  59.00000
4  1.22324  1.19758  30.00000  60.00000
4  1.22385  1.19808  30.50000  61.00000
4  1.22445  1.19857  31.00000  62.00000
4  1.22503  1.19905  31.50000  63.00000
4  1.22561  1.19952  32.00000  64.00000
4  1.22618  1.19998  32.50000  65.00000
4  1.22674  1.20044  33.00000  66.00000
4  1.22730  1.20089  33.50000  67.00000
4  1.22784  1.20134  34.00000  68.00000
4  1.22838  1.20178  34.50000  69.00000
4  1.22891  1.20221  35.00000  70.00000
4  1.22943  1.20264  35.50000  71.00000
4  1.22994  1.20306  36.00000  72.00000
4  1.23045  1.20347  36.50000  73.00000
4  1.23095  1.20388  37.00000  74.00000
4  1.23144  1.20428  37.50000  75.00000
4  1.23193  1.20468  38.00000  76.00000
4  1.23241  1.20507  38.50000  77.00000
4  1.23288  1.20546  39.00000  78.00000
4  1.23335  1.20584  39.50000  79.00000
4  1.23381  1.20622  40.00000  80.00000
4  1.23427  1.20659  40.50000  81.00000
4  1.23472  1.20696  41.00000  82.00000
4  1.23517  1.20732  41.50000  83.00000
4  1.23561  1.20768  42.00000  84.00000
4  1.23604  1.20804  42.50000  85.00000
4  1.23647  1.20839  43.00000  86.00000
4  1.23690  1.20874  43.50000  87.00000
4  1.23732  1.20908  44.00000  88.00000
4  1.23773  1.20942  44.50000  89.00000
4  1.23814  1.20976  45.00000  90.00000
4  1.23855  1.21009  45.50000  91.00000
4  1.23895  1.21042  46.00000  92.00000
4  1.23935  1.21074  46.50000  93.00000
4  1.23974  1.21106  47.00000  94.00000
4  1.24013  1.21138  47.50000  95.00000
4  1.24052  1.21169  48.00000  96.00000
4  1.24090  1.21200  48.50000  97.00000
4  1.24127  1.21231  49.00000  98.00000
4  1.24165  1.21262  49.50000  99.00000
4  1.24202  1.21292  50.00000  100.00000
5  1.02418  1.06286  0.00000  0.00000
5  1.08444  1.07638  1.00000  0.50000
5  1.11404  1.09467  2.00000  1.00000
5  1.13163  1.10555  3.00000  1.50000
5  1.14419  1.11331  4.00000  2.00000
5  1.15396  1.11936  5.00000  2.50000
5  1.16197  1.12430  6.00000  3.00000
5  1.16874  1.12849  7.00000  3.50000
5  1.17462  1.13213  8.00000  4.00000
5  1.17981  1.13534  9.00000  4.50000
5  1.18445  1.13821  10.00000  5.00000
5  1.18865  1.14081  11.00000  5.50000
5  1.19249  1.14318  12.00000  6.00000
5  1.19602  1.14536  13.00000  6.50000
5  1.19929  1.14739  14.00000  7.00000
5  1.20234  1.14927  15.00000  7.50000
5  1.20519  1.15103  16.00000  8.00000
5  1.20787  1.15269  17.00000  8.50000
5  1.21039  1.15425  18.00000  9.00000
5  1.21278  1.15573  19.00000  9.50000
5  1.21505  1.15713  20.00000  10.00000
5  1.21721  1.15846  21.00000  10.50000
5  1.21926  1.15973  22.00000  11.00000
5  1.22123  1.16095  23.00000  11.50000
5  1.22311  1.16211  24.00000  12.00000
5  1.22491  1.16323  25.00000  12.50000
5  1.22665  1.16430  26.00000  13.00000
5  1.22832  1.16533  27.00000  13.50000
5  1.22993  1.16633  28.00000  14.00000
5  1.23148  1.16729  29.00000  14.50000
5  1.23298  1.16822  30.00000  15.00000
5  1.23443  1.16911  31.00000  15.50000
5  1.23583  1.16998  32.00000  16.00000
5  1.23719  1.17082  33.00000  16.50000
5  1.23851  1.17164  34.00000  17.00000
5  1.23980  1.17243  35.00000  17.50000
5  1.24104  1.17320  36.00000  18.00000
5  1.24226  1.17395  37.00000  18.50000
5  1.24344  1.17468  38.00000  19.00000
5  1.24459  1.17539  39.00000  19.50000
5  1.24571  1.17609  40.00000  20.00000
5  1.24680  1.17676  41.00000  20.50000
5  1.24787  1.17742  42.00000  21.00000
5  1.24891  1.17807  43.00000  21.50000
5  1.24992  1.17870  44.00000  22.00000
5  1.25092  1.17931  45.00000  22.50000
5  1.25189  1.17991  46.00000  23.00000
5  1.25284  1.18050  47.00000  23.50000
5  1.25378  1.18108  48.00000  24.00000
5  1.25469  1.18164  49.00000  24.50000
5  1.25558  1.18219  50.00000  25.00000
5  1.25646  1.18274  51.00000  25.50000
5  1.25732  1.18327  52.00000  26.00000
5  1.25816  1.18379  53.00000  26.50000
5  1.25899  1.18430  54.00000  27.00000
5  1.25980  1.18480  55.00000  27.50000
5  1.26060  1.18530  56.00000  28.00000
5  1.26138  1.18578  57.00000  28.50000
5  1.26215  1.18626  58.00000  29.00000
5  1.26291  1.18673  59.00000  29.50000
5  1.26365  1.18719  60.00000  30.00000
5  1.26439  1.18764  61.00000  30.50000
5  1.26511  1.18808  62.00000  31.00000
5  1.26581  1.18852  63.00000  31.50000
5  1.26651  1.18895  64.00000  32.00000
5  1.26720  1.18938  65.00000  32.50000
5  1.26787  1.18980  66.00000  33.00000
5  1.26854  1.19021  67.00000  33.50000
5  1.26920  1.19061  68.00000  34.00000
5  1.26984  1.19101  69.00000  34.50000
5  1.27048  1.19141  70.00000  35.00000
5  1.27111  1.19180  71.00000  35.50000
5  1.27173  1.19218  72.00000  36.00000
5  1.27234  1.19256  73.00000  36.50000
5  1.27294  1.19293  74.00000  37.00000
5  1.27353  1.19330  75.00000  37.50000
5  1.27412  1.19366  76.00000  38.00000
5  1.27470  1.19402  77.00000  38.50000
5  1.27527  1.19437  78.00000  39.00000
5  1.27583  1.19472  79.00000  39.50000
5  1.27639  1.19506  80.00000  40.00000
5  1.27694  1.19540  81.00000  40.50000
5  1.27749  1.19574  82.00000  41.00000
5  1.27802  1.19607  83.00000  41.50000
5  1.27855  1.19640  84.00000  42.00000
5  1.27908  1.19672  85.00000  42.50000
5  1.27959  1.19704  86.00000  43.00000
5  1.28011  1.19736  87.00000  43.50000
5  1.28061  1.19767  88.00000  44.00000
5  1.28111  1.19798  89.00000  44.50000
5  1.28161  1.19829  90.00000  45.00000
5  1.28210  1.19859  91.00000  45.50000
5  1.28258  1.19889  92.00000  46.00000
5  1.28306  1.19919  93.00000  46.50000
5  1.28353  1.19948  94.00000  47.00000
5  1.28400  1.19977  95.00000  47.50000
5  1.28447  1.20006  96.00000  48.00000
5  1.28492  1.20034  97.00000  48.50000
5  1.28538  1.20062  98.00000  49.00000
5  1.28583  1.20090  99.00000  49.50000
5  1.28627  1.20117  100.00000  50.00000
