# Supplementary material for: Regional biaxial mechanical data of the mitral and tricuspid valve anterior leaflets
Source: Data Brief. 2019 May 22;24:103961. doi: 10.1016/j.dib.2019.103961 (PMC6545396; doi:10.1016/j.dib.2019.103961)
Supplement: Multimedia component 2 [file mmc2.zip › NewTextFiles/regional_data_MVAL121-B.txt]

NaN 
NaN 
1  0.98086  0.98980  0.00000  0.00000
1  1.00712  1.00058  1.00000  1.00000
1  1.02276  1.02571  2.00000  2.00000
1  1.03195  1.04045  3.00000  3.00000
1  1.03847  1.05092  4.00000  4.00000
1  1.04353  1.05905  5.00000  5.00000
1  1.04767  1.06570  6.00000  6.00000
1  1.05118  1.07132  7.00000  7.00000
1  1.05421  1.07619  8.00000  8.00000
1  1.05689  1.08048  9.00000  9.00000
1  1.05928  1.08432  10.00000  10.00000
1  1.06145  1.08780  11.00000  11.00000
1  1.06342  1.09098  12.00000  12.00000
1  1.06524  1.09390  13.00000  13.00000
1  1.06693  1.09660  14.00000  14.00000
1  1.06850  1.09912  15.00000  15.00000
1  1.06996  1.10147  16.00000  16.00000
1  1.07134  1.10368  17.00000  17.00000
1  1.07264  1.10577  18.00000  18.00000
1  1.07387  1.10774  19.00000  19.00000
1  1.07504  1.10961  20.00000  20.00000
1  1.07615  1.11140  21.00000  21.00000
1  1.07721  1.11309  22.00000  22.00000
1  1.07822  1.11472  23.00000  23.00000
1  1.07918  1.11627  24.00000  24.00000
1  1.08011  1.11776  25.00000  25.00000
1  1.08100  1.11919  26.00000  26.00000
1  1.08186  1.12057  27.00000  27.00000
1  1.08269  1.12189  28.00000  28.00000
1  1.08349  1.12318  29.00000  29.00000
1  1.08426  1.12441  30.00000  30.00000
1  1.08501  1.12561  31.00000  31.00000
1  1.08573  1.12677  32.00000  32.00000
1  1.08643  1.12789  33.00000  33.00000
1  1.08711  1.12898  34.00000  34.00000
1  1.08777  1.13004  35.00000  35.00000
1  1.08841  1.13107  36.00000  36.00000
1  1.08903  1.13207  37.00000  37.00000
1  1.08964  1.13304  38.00000  38.00000
1  1.09023  1.13399  39.00000  39.00000
1  1.09080  1.13491  40.00000  40.00000
1  1.09136  1.13582  41.00000  41.00000
1  1.09191  1.13670  42.00000  42.00000
1  1.09245  1.13755  43.00000  43.00000
1  1.09297  1.13839  44.00000  44.00000
1  1.09348  1.13921  45.00000  45.00000
1  1.09398  1.14002  46.00000  46.00000
1  1.09447  1.14080  47.00000  47.00000
1  1.09495  1.14157  48.00000  48.00000
1  1.09542  1.14232  49.00000  49.00000
1  1.09588  1.14306  50.00000  50.00000
1  1.09633  1.14378  51.00000  51.00000
1  1.09677  1.14449  52.00000  52.00000
1  1.09720  1.14519  53.00000  53.00000
1  1.09763  1.14587  54.00000  54.00000
1  1.09805  1.14654  55.00000  55.00000
1  1.09846  1.14720  56.00000  56.00000
1  1.09886  1.14784  57.00000  57.00000
1  1.09926  1.14848  58.00000  58.00000
1  1.09964  1.14910  59.00000  59.00000
1  1.10003  1.14972  60.00000  60.00000
1  1.10040  1.15032  61.00000  61.00000
1  1.10077  1.15091  62.00000  62.00000
1  1.10114  1.15150  63.00000  63.00000
1  1.10149  1.15207  64.00000  64.00000
1  1.10185  1.15264  65.00000  65.00000
1  1.10219  1.15320  66.00000  66.00000
1  1.10254  1.15374  67.00000  67.00000
1  1.10287  1.15428  68.00000  68.00000
1  1.10321  1.15482  69.00000  69.00000
1  1.10353  1.15534  70.00000  70.00000
1  1.10386  1.15586  71.00000  71.00000
1  1.10417  1.15637  72.00000  72.00000
1  1.10449  1.15688  73.00000  73.00000
1  1.10480  1.15737  74.00000  74.00000
1  1.10510  1.15786  75.00000  75.00000
1  1.10540  1.15835  76.00000  76.00000
1  1.10570  1.15882  77.00000  77.00000
1  1.10600  1.15929  78.00000  78.00000
1  1.10628  1.15976  79.00000  79.00000
1  1.10657  1.16022  80.00000  80.00000
1  1.10685  1.16067  81.00000  81.00000
1  1.10713  1.16112  82.00000  82.00000
1  1.10741  1.16156  83.00000  83.00000
1  1.10768  1.16200  84.00000  84.00000
1  1.10795  1.16243  85.00000  85.00000
1  1.10822  1.16286  86.00000  86.00000
1  1.10848  1.16328  87.00000  87.00000
1  1.10874  1.16370  88.00000  88.00000
1  1.10900  1.16411  89.00000  89.00000
1  1.10925  1.16452  90.00000  90.00000
1  1.10950  1.16492  91.00000  91.00000
1  1.10975  1.16532  92.00000  92.00000
1  1.11000  1.16572  93.00000  93.00000
1  1.11024  1.16611  94.00000  94.00000
1  1.11048  1.16649  95.00000  95.00000
1  1.11072  1.16687  96.00000  96.00000
1  1.11095  1.16725  97.00000  97.00000
1  1.11119  1.16763  98.00000  98.00000
1  1.11142  1.16800  99.00000  99.00000
1  1.11165  1.16836  100.00000  100.00000
2  0.98086  0.98980  0.00000  0.00000
2  1.00295  0.99547  0.75000  1.00000
2  1.01810  1.01913  1.50000  2.00000
2  1.02698  1.03300  2.25000  3.00000
2  1.03330  1.04285  3.00000  4.00000
2  1.03820  1.05049  3.75000  5.00000
2  1.04221  1.05674  4.50000  6.00000
2  1.04560  1.06202  5.25000  7.00000
2  1.04853  1.06659  6.00000  8.00000
2  1.05112  1.07063  6.75000  9.00000
2  1.05344  1.07424  7.50000  10.00000
2  1.05554  1.07751  8.25000  11.00000
2  1.05745  1.08049  9.00000  12.00000
2  1.05921  1.08323  9.75000  13.00000
2  1.06084  1.08577  10.50000  14.00000
2  1.06236  1.08813  11.25000  15.00000
2  1.06378  1.09035  12.00000  16.00000
2  1.06512  1.09242  12.75000  17.00000
2  1.06637  1.09438  13.50000  18.00000
2  1.06756  1.09624  14.25000  19.00000
2  1.06869  1.09800  15.00000  20.00000
2  1.06977  1.09967  15.75000  21.00000
2  1.07079  1.10126  16.50000  22.00000
2  1.07177  1.10279  17.25000  23.00000
2  1.07271  1.10424  18.00000  24.00000
2  1.07360  1.10564  18.75000  25.00000
2  1.07447  1.10699  19.50000  26.00000
2  1.07530  1.10828  20.25000  27.00000
2  1.07610  1.10953  21.00000  28.00000
2  1.07687  1.11073  21.75000  29.00000
2  1.07762  1.11189  22.50000  30.00000
2  1.07834  1.11302  23.25000  31.00000
2  1.07904  1.11411  24.00000  32.00000
2  1.07972  1.11516  24.75000  33.00000
2  1.08037  1.11618  25.50000  34.00000
2  1.08101  1.11718  26.25000  35.00000
2  1.08163  1.11814  27.00000  36.00000
2  1.08224  1.11908  27.75000  37.00000
2  1.08282  1.12000  28.50000  38.00000
2  1.08339  1.12089  29.25000  39.00000
2  1.08395  1.12176  30.00000  40.00000
2  1.08450  1.12260  30.75000  41.00000
2  1.08503  1.12343  31.50000  42.00000
2  1.08554  1.12424  32.25000  43.00000
2  1.08605  1.12502  33.00000  44.00000
2  1.08654  1.12579  33.75000  45.00000
2  1.08703  1.12655  34.50000  46.00000
2  1.08750  1.12728  35.25000  47.00000
2  1.08797  1.12801  36.00000  48.00000
2  1.08842  1.12871  36.75000  49.00000
2  1.08886  1.12941  37.50000  50.00000
2  1.08930  1.13008  38.25000  51.00000
2  1.08973  1.13075  39.00000  52.00000
2  1.09015  1.13140  39.75000  53.00000
2  1.09056  1.13204  40.50000  54.00000
2  1.09096  1.13267  41.25000  55.00000
2  1.09136  1.13329  42.00000  56.00000
2  1.09175  1.13390  42.75000  57.00000
2  1.09213  1.13449  43.50000  58.00000
2  1.09251  1.13508  44.25000  59.00000
2  1.09288  1.13566  45.00000  60.00000
2  1.09324  1.13622  45.75000  61.00000
2  1.09360  1.13678  46.50000  62.00000
2  1.09395  1.13733  47.25000  63.00000
2  1.09430  1.13787  48.00000  64.00000
2  1.09464  1.13840  48.75000  65.00000
2  1.09498  1.13892  49.50000  66.00000
2  1.09531  1.13944  50.25000  67.00000
2  1.09563  1.13995  51.00000  68.00000
2  1.09596  1.14045  51.75000  69.00000
2  1.09627  1.14094  52.50000  70.00000
2  1.09658  1.14143  53.25000  71.00000
2  1.09689  1.14191  54.00000  72.00000
2  1.09720  1.14238  54.75000  73.00000
2  1.09750  1.14285  55.50000  74.00000
2  1.09779  1.14331  56.25000  75.00000
2  1.09808  1.14376  57.00000  76.00000
2  1.09837  1.14421  57.75000  77.00000
2  1.09866  1.14465  58.50000  78.00000
2  1.09894  1.14509  59.25000  79.00000
2  1.09921  1.14552  60.00000  80.00000
2  1.09949  1.14594  60.75000  81.00000
2  1.09976  1.14637  61.50000  82.00000
2  1.10002  1.14678  62.25000  83.00000
2  1.10029  1.14719  63.00000  84.00000
2  1.10055  1.14760  63.75000  85.00000
2  1.10081  1.14800  64.50000  86.00000
2  1.10106  1.14839  65.25000  87.00000
2  1.10131  1.14879  66.00000  88.00000
2  1.10156  1.14917  66.75000  89.00000
2  1.10181  1.14956  67.50000  90.00000
2  1.10205  1.14994  68.25000  91.00000
2  1.10229  1.15031  69.00000  92.00000
2  1.10253  1.15068  69.75000  93.00000
2  1.10276  1.15105  70.50000  94.00000
2  1.10300  1.15141  71.25000  95.00000
2  1.10323  1.15177  72.00000  96.00000
2  1.10346  1.15212  72.75000  97.00000
2  1.10368  1.15248  73.50000  98.00000
2  1.10390  1.15282  74.25000  99.00000
2  1.10413  1.15317  75.00000  100.00000
3  0.98086  0.98980  0.00000  0.00000
3  1.01046  1.00464  1.00000  0.75000
3  1.02558  1.02821  2.00000  1.50000
3  1.03444  1.04203  3.00000  2.25000
3  1.04073  1.05185  4.00000  3.00000
3  1.04562  1.05946  5.00000  3.75000
3  1.04961  1.06568  6.00000  4.50000
3  1.05298  1.07095  7.00000  5.25000
3  1.05591  1.07551  8.00000  6.00000
3  1.05849  1.07953  9.00000  6.75000
3  1.06080  1.08313  10.00000  7.50000
3  1.06288  1.08638  11.00000  8.25000
3  1.06479  1.08935  12.00000  9.00000
3  1.06654  1.09209  13.00000  9.75000
3  1.06817  1.09462  14.00000  10.50000
3  1.06968  1.09697  15.00000  11.25000
3  1.07109  1.09918  16.00000  12.00000
3  1.07242  1.10125  17.00000  12.75000
3  1.07367  1.10320  18.00000  13.50000
3  1.07486  1.10505  19.00000  14.25000
3  1.07598  1.10680  20.00000  15.00000
3  1.07705  1.10847  21.00000  15.75000
3  1.07807  1.11006  22.00000  16.50000
3  1.07904  1.11158  23.00000  17.25000
3  1.07998  1.11303  24.00000  18.00000
3  1.08087  1.11442  25.00000  18.75000
3  1.08173  1.11576  26.00000  19.50000
3  1.08256  1.11705  27.00000  20.25000
3  1.08336  1.11830  28.00000  21.00000
3  1.08412  1.11949  29.00000  21.75000
3  1.08487  1.12065  30.00000  22.50000
3  1.08559  1.12177  31.00000  23.25000
3  1.08628  1.12286  32.00000  24.00000
3  1.08696  1.12391  33.00000  24.75000
3  1.08761  1.12493  34.00000  25.50000
3  1.08825  1.12592  35.00000  26.25000
3  1.08886  1.12688  36.00000  27.00000
3  1.08946  1.12782  37.00000  27.75000
3  1.09005  1.12873  38.00000  28.50000
3  1.09062  1.12962  39.00000  29.25000
3  1.09117  1.13048  40.00000  30.00000
3  1.09171  1.13132  41.00000  30.75000
3  1.09224  1.13215  42.00000  31.50000
3  1.09276  1.13295  43.00000  32.25000
3  1.09326  1.13374  44.00000  33.00000
3  1.09375  1.13450  45.00000  33.75000
3  1.09423  1.13526  46.00000  34.50000
3  1.09471  1.13599  47.00000  35.25000
3  1.09517  1.13671  48.00000  36.00000
3  1.09562  1.13741  49.00000  36.75000
3  1.09606  1.13810  50.00000  37.50000
3  1.09650  1.13878  51.00000  38.25000
3  1.09692  1.13944  52.00000  39.00000
3  1.09734  1.14010  53.00000  39.75000
3  1.09775  1.14073  54.00000  40.50000
3  1.09815  1.14136  55.00000  41.25000
3  1.09855  1.14198  56.00000  42.00000
3  1.09893  1.14258  57.00000  42.75000
3  1.09931  1.14318  58.00000  43.50000
3  1.09969  1.14376  59.00000  44.25000
3  1.10006  1.14433  60.00000  45.00000
3  1.10042  1.14490  61.00000  45.75000
3  1.10078  1.14545  62.00000  46.50000
3  1.10113  1.14600  63.00000  47.25000
3  1.10147  1.14654  64.00000  48.00000
3  1.10181  1.14707  65.00000  48.75000
3  1.10215  1.14759  66.00000  49.50000
3  1.10248  1.14810  67.00000  50.25000
3  1.10280  1.14861  68.00000  51.00000
3  1.10312  1.14911  69.00000  51.75000
3  1.10344  1.14960  70.00000  52.50000
3  1.10375  1.15009  71.00000  53.25000
3  1.10405  1.15056  72.00000  54.00000
3  1.10436  1.15103  73.00000  54.75000
3  1.10465  1.15150  74.00000  55.50000
3  1.10495  1.15196  75.00000  56.25000
3  1.10524  1.15241  76.00000  57.00000
3  1.10553  1.15286  77.00000  57.75000
3  1.10581  1.15330  78.00000  58.50000
3  1.10609  1.15373  79.00000  59.25000
3  1.10636  1.15416  80.00000  60.00000
3  1.10664  1.15459  81.00000  60.75000
3  1.10690  1.15501  82.00000  61.50000
3  1.10717  1.15542  83.00000  62.25000
3  1.10743  1.15583  84.00000  63.00000
3  1.10769  1.15624  85.00000  63.75000
3  1.10795  1.15663  86.00000  64.50000
3  1.10820  1.15703  87.00000  65.25000
3  1.10845  1.15742  88.00000  66.00000
3  1.10870  1.15781  89.00000  66.75000
3  1.10894  1.15819  90.00000  67.50000
3  1.10919  1.15857  91.00000  68.25000
3  1.10943  1.15894  92.00000  69.00000
3  1.10966  1.15931  93.00000  69.75000
3  1.10990  1.15967  94.00000  70.50000
3  1.11013  1.16004  95.00000  71.25000
3  1.11036  1.16039  96.00000  72.00000
3  1.11059  1.16075  97.00000  72.75000
3  1.11081  1.16110  98.00000  73.50000
3  1.11103  1.16144  99.00000  74.25000
3  1.11125  1.16179  100.00000  75.00000
4  0.98086  0.98980  0.00000  0.00000
4  0.99634  1.00386  0.50000  1.00000
4  1.01159  1.02890  1.00000  2.00000
4  1.02057  1.04359  1.50000  3.00000
4  1.02695  1.05402  2.00000  4.00000
4  1.03190  1.06212  2.50000  5.00000
4  1.03596  1.06874  3.00000  6.00000
4  1.03938  1.07433  3.50000  7.00000
4  1.04236  1.07918  4.00000  8.00000
4  1.04498  1.08346  4.50000  9.00000
4  1.04732  1.08729  5.00000  10.00000
4  1.04944  1.09075  5.50000  11.00000
4  1.05138  1.09391  6.00000  12.00000
4  1.05316  1.09682  6.50000  13.00000
4  1.05482  1.09951  7.00000  14.00000
4  1.05635  1.10202  7.50000  15.00000
4  1.05779  1.10436  8.00000  16.00000
4  1.05914  1.10657  8.50000  17.00000
4  1.06041  1.10864  9.00000  18.00000
4  1.06162  1.11061  9.50000  19.00000
4  1.06276  1.11247  10.00000  20.00000
4  1.06385  1.11425  10.50000  21.00000
4  1.06489  1.11594  11.00000  22.00000
4  1.06588  1.11755  11.50000  23.00000
4  1.06683  1.11910  12.00000  24.00000
4  1.06774  1.12058  12.50000  25.00000
4  1.06861  1.12201  13.00000  26.00000
4  1.06945  1.12338  13.50000  27.00000
4  1.07026  1.12470  14.00000  28.00000
4  1.07104  1.12598  14.50000  29.00000
4  1.07180  1.12721  15.00000  30.00000
4  1.07253  1.12840  15.50000  31.00000
4  1.07324  1.12955  16.00000  32.00000
4  1.07392  1.13067  16.50000  33.00000
4  1.07459  1.13176  17.00000  34.00000
4  1.07524  1.13281  17.50000  35.00000
4  1.07586  1.13384  18.00000  36.00000
4  1.07647  1.13483  18.50000  37.00000
4  1.07707  1.13580  19.00000  38.00000
4  1.07765  1.13675  19.50000  39.00000
4  1.07821  1.13767  20.00000  40.00000
4  1.07876  1.13856  20.50000  41.00000
4  1.07930  1.13944  21.00000  42.00000
4  1.07983  1.14029  21.50000  43.00000
4  1.08034  1.14113  22.00000  44.00000
4  1.08084  1.14195  22.50000  45.00000
4  1.08133  1.14275  23.00000  46.00000
4  1.08181  1.14353  23.50000  47.00000
4  1.08228  1.14429  24.00000  48.00000
4  1.08274  1.14504  24.50000  49.00000
4  1.08319  1.14578  25.00000  50.00000
4  1.08363  1.14650  25.50000  51.00000
4  1.08406  1.14720  26.00000  52.00000
4  1.08449  1.14789  26.50000  53.00000
4  1.08490  1.14857  27.00000  54.00000
4  1.08531  1.14924  27.50000  55.00000
4  1.08572  1.14990  28.00000  56.00000
4  1.08611  1.15054  28.50000  57.00000
4  1.08650  1.15117  29.00000  58.00000
4  1.08688  1.15179  29.50000  59.00000
4  1.08725  1.15240  30.00000  60.00000
4  1.08762  1.15300  30.50000  61.00000
4  1.08799  1.15360  31.00000  62.00000
4  1.08834  1.15418  31.50000  63.00000
4  1.08869  1.15475  32.00000  64.00000
4  1.08904  1.15531  32.50000  65.00000
4  1.08938  1.15587  33.00000  66.00000
4  1.08971  1.15642  33.50000  67.00000
4  1.09005  1.15695  34.00000  68.00000
4  1.09037  1.15748  34.50000  69.00000
4  1.09069  1.15801  35.00000  70.00000
4  1.09101  1.15852  35.50000  71.00000
4  1.09132  1.15903  36.00000  72.00000
4  1.09163  1.15953  36.50000  73.00000
4  1.09193  1.16003  37.00000  74.00000
4  1.09223  1.16052  37.50000  75.00000
4  1.09253  1.16100  38.00000  76.00000
4  1.09282  1.16147  38.50000  77.00000
4  1.09310  1.16194  39.00000  78.00000
4  1.09339  1.16240  39.50000  79.00000
4  1.09367  1.16286  40.00000  80.00000
4  1.09395  1.16331  40.50000  81.00000
4  1.09422  1.16376  41.00000  82.00000
4  1.09449  1.16420  41.50000  83.00000
4  1.09476  1.16464  42.00000  84.00000
4  1.09502  1.16507  42.50000  85.00000
4  1.09528  1.16549  43.00000  86.00000
4  1.09554  1.16591  43.50000  87.00000
4  1.09579  1.16633  44.00000  88.00000
4  1.09605  1.16674  44.50000  89.00000
4  1.09630  1.16714  45.00000  90.00000
4  1.09654  1.16755  45.50000  91.00000
4  1.09679  1.16794  46.00000  92.00000
4  1.09703  1.16834  46.50000  93.00000
4  1.09727  1.16872  47.00000  94.00000
4  1.09750  1.16911  47.50000  95.00000
4  1.09774  1.16949  48.00000  96.00000
4  1.09797  1.16987  48.50000  97.00000
4  1.09820  1.17024  49.00000  98.00000
4  1.09842  1.17061  49.50000  99.00000
4  1.09865  1.17097  50.00000  100.00000
5  0.98086  0.98980  0.00000  0.00000
5  1.01113  0.98372  1.00000  0.50000
5  1.02516  1.00583  2.00000  1.00000
5  1.03337  1.01879  3.00000  1.50000
5  1.03920  1.02798  4.00000  2.00000
5  1.04372  1.03512  5.00000  2.50000
5  1.04742  1.04095  6.00000  3.00000
5  1.05055  1.04587  7.00000  3.50000
5  1.05325  1.05014  8.00000  4.00000
5  1.05564  1.05391  9.00000  4.50000
5  1.05778  1.05728  10.00000  5.00000
5  1.05971  1.06033  11.00000  5.50000
5  1.06147  1.06311  12.00000  6.00000
5  1.06310  1.06567  13.00000  6.50000
5  1.06460  1.06804  14.00000  7.00000
5  1.06600  1.07025  15.00000  7.50000
5  1.06731  1.07232  16.00000  8.00000
5  1.06854  1.07425  17.00000  8.50000
5  1.06970  1.07608  18.00000  9.00000
5  1.07079  1.07781  19.00000  9.50000
5  1.07183  1.07945  20.00000  10.00000
5  1.07282  1.08101  21.00000  10.50000
5  1.07377  1.08250  22.00000  11.00000
5  1.07467  1.08392  23.00000  11.50000
5  1.07553  1.08529  24.00000  12.00000
5  1.07636  1.08659  25.00000  12.50000
5  1.07716  1.08785  26.00000  13.00000
5  1.07792  1.08905  27.00000  13.50000
5  1.07866  1.09022  28.00000  14.00000
5  1.07937  1.09134  29.00000  14.50000
5  1.08006  1.09242  30.00000  15.00000
5  1.08072  1.09347  31.00000  15.50000
5  1.08137  1.09449  32.00000  16.00000
5  1.08199  1.09547  33.00000  16.50000
5  1.08260  1.09643  34.00000  17.00000
5  1.08318  1.09736  35.00000  17.50000
5  1.08376  1.09826  36.00000  18.00000
5  1.08431  1.09913  37.00000  18.50000
5  1.08485  1.09999  38.00000  19.00000
5  1.08538  1.10082  39.00000  19.50000
5  1.08589  1.10163  40.00000  20.00000
5  1.08639  1.10242  41.00000  20.50000
5  1.08688  1.10319  42.00000  21.00000
5  1.08736  1.10394  43.00000  21.50000
5  1.08783  1.10468  44.00000  22.00000
5  1.08828  1.10540  45.00000  22.50000
5  1.08873  1.10610  46.00000  23.00000
5  1.08916  1.10679  47.00000  23.50000
5  1.08959  1.10746  48.00000  24.00000
5  1.09001  1.10812  49.00000  24.50000
5  1.09042  1.10877  50.00000  25.00000
5  1.09082  1.10940  51.00000  25.50000
5  1.09121  1.11002  52.00000  26.00000
5  1.09160  1.11063  53.00000  26.50000
5  1.09198  1.11123  54.00000  27.00000
5  1.09235  1.11182  55.00000  27.50000
5  1.09272  1.11239  56.00000  28.00000
5  1.09308  1.11296  57.00000  28.50000
5  1.09343  1.11352  58.00000  29.00000
5  1.09378  1.11406  59.00000  29.50000
5  1.09412  1.11460  60.00000  30.00000
5  1.09445  1.11513  61.00000  30.50000
5  1.09478  1.11565  62.00000  31.00000
5  1.09511  1.11616  63.00000  31.50000
5  1.09543  1.11667  64.00000  32.00000
5  1.09574  1.11716  65.00000  32.50000
5  1.09605  1.11765  66.00000  33.00000
5  1.09635  1.11813  67.00000  33.50000
5  1.09665  1.11861  68.00000  34.00000
5  1.09695  1.11907  69.00000  34.50000
5  1.09724  1.11953  70.00000  35.00000
5  1.09753  1.11999  71.00000  35.50000
5  1.09781  1.12043  72.00000  36.00000
5  1.09809  1.12088  73.00000  36.50000
5  1.09837  1.12131  74.00000  37.00000
5  1.09864  1.12174  75.00000  37.50000
5  1.09891  1.12216  76.00000  38.00000
5  1.09918  1.12258  77.00000  38.50000
5  1.09944  1.12300  78.00000  39.00000
5  1.09970  1.12340  79.00000  39.50000
5  1.09995  1.12381  80.00000  40.00000
5  1.10020  1.12420  81.00000  40.50000
5  1.10045  1.12460  82.00000  41.00000
5  1.10070  1.12498  83.00000  41.50000
5  1.10094  1.12537  84.00000  42.00000
5  1.10118  1.12574  85.00000  42.50000
5  1.10142  1.12612  86.00000  43.00000
5  1.10165  1.12649  87.00000  43.50000
5  1.10188  1.12685  88.00000  44.00000
5  1.10211  1.12722  89.00000  44.50000
5  1.10234  1.12757  90.00000  45.00000
5  1.10256  1.12793  91.00000  45.50000
5  1.10279  1.12828  92.00000  46.00000
5  1.10301  1.12862  93.00000  46.50000
5  1.10322  1.12896  94.00000  47.00000
5  1.10344  1.12930  95.00000  47.50000
5  1.10365  1.12964  96.00000  48.00000
5  1.10386  1.12997  97.00000  48.50000
5  1.10407  1.13030  98.00000  49.00000
5  1.10427  1.13062  99.00000  49.50000
5  1.10448  1.13094  100.00000  50.00000
