# Supplementary material for: Regional biaxial mechanical data of the mitral and tricuspid valve anterior leaflets
Source: Data Brief. 2019 May 22;24:103961. doi: 10.1016/j.dib.2019.103961 (PMC6545396; doi:10.1016/j.dib.2019.103961)
Supplement: Multimedia component 2 [file mmc2.zip › NewTextFiles/regional_data_MVAL121-C.txt]

0.757 
4.00 
1  0.99668  1.03403  0.00000  0.00000
1  1.05054  1.08568  1.00000  1.00000
1  1.06667  1.10356  2.00000  2.00000
1  1.07612  1.11404  3.00000  3.00000
1  1.08283  1.12148  4.00000  4.00000
1  1.08804  1.12726  5.00000  5.00000
1  1.09229  1.13198  6.00000  6.00000
1  1.09589  1.13598  7.00000  7.00000
1  1.09900  1.13944  8.00000  8.00000
1  1.10175  1.14249  9.00000  9.00000
1  1.10421  1.14522  10.00000  10.00000
1  1.10644  1.14769  11.00000  11.00000
1  1.10847  1.14995  12.00000  12.00000
1  1.11034  1.15202  13.00000  13.00000
1  1.11207  1.15395  14.00000  14.00000
1  1.11368  1.15573  15.00000  15.00000
1  1.11518  1.15741  16.00000  16.00000
1  1.11660  1.15898  17.00000  17.00000
1  1.11793  1.16046  18.00000  18.00000
1  1.11920  1.16186  19.00000  19.00000
1  1.12039  1.16319  20.00000  20.00000
1  1.12153  1.16446  21.00000  21.00000
1  1.12262  1.16567  22.00000  22.00000
1  1.12366  1.16682  23.00000  23.00000
1  1.12465  1.16792  24.00000  24.00000
1  1.12560  1.16898  25.00000  25.00000
1  1.12652  1.17000  26.00000  26.00000
1  1.12740  1.17098  27.00000  27.00000
1  1.12825  1.17192  28.00000  28.00000
1  1.12907  1.17283  29.00000  29.00000
1  1.12986  1.17371  30.00000  30.00000
1  1.13063  1.17456  31.00000  31.00000
1  1.13137  1.17538  32.00000  32.00000
1  1.13209  1.17618  33.00000  33.00000
1  1.13278  1.17696  34.00000  34.00000
1  1.13346  1.17771  35.00000  35.00000
1  1.13412  1.17844  36.00000  36.00000
1  1.13476  1.17915  37.00000  37.00000
1  1.13538  1.17984  38.00000  38.00000
1  1.13599  1.18052  39.00000  39.00000
1  1.13658  1.18117  40.00000  40.00000
1  1.13716  1.18181  41.00000  41.00000
1  1.13772  1.18244  42.00000  42.00000
1  1.13827  1.18305  43.00000  43.00000
1  1.13880  1.18364  44.00000  44.00000
1  1.13933  1.18423  45.00000  45.00000
1  1.13984  1.18480  46.00000  46.00000
1  1.14035  1.18536  47.00000  47.00000
1  1.14084  1.18590  48.00000  48.00000
1  1.14132  1.18644  49.00000  49.00000
1  1.14179  1.18696  50.00000  50.00000
1  1.14225  1.18747  51.00000  51.00000
1  1.14271  1.18798  52.00000  52.00000
1  1.14315  1.18847  53.00000  53.00000
1  1.14359  1.18896  54.00000  54.00000
1  1.14402  1.18943  55.00000  55.00000
1  1.14444  1.18990  56.00000  56.00000
1  1.14485  1.19036  57.00000  57.00000
1  1.14526  1.19081  58.00000  58.00000
1  1.14566  1.19125  59.00000  59.00000
1  1.14605  1.19169  60.00000  60.00000
1  1.14643  1.19212  61.00000  61.00000
1  1.14681  1.19254  62.00000  62.00000
1  1.14719  1.19296  63.00000  63.00000
1  1.14755  1.19336  64.00000  64.00000
1  1.14792  1.19377  65.00000  65.00000
1  1.14827  1.19416  66.00000  66.00000
1  1.14862  1.19455  67.00000  67.00000
1  1.14897  1.19494  68.00000  68.00000
1  1.14931  1.19532  69.00000  69.00000
1  1.14965  1.19569  70.00000  70.00000
1  1.14998  1.19606  71.00000  71.00000
1  1.15031  1.19642  72.00000  72.00000
1  1.15063  1.19678  73.00000  73.00000
1  1.15095  1.19713  74.00000  74.00000
1  1.15126  1.19748  75.00000  75.00000
1  1.15157  1.19782  76.00000  76.00000
1  1.15187  1.19816  77.00000  77.00000
1  1.15217  1.19850  78.00000  78.00000
1  1.15247  1.19883  79.00000  79.00000
1  1.15277  1.19915  80.00000  80.00000
1  1.15306  1.19947  81.00000  81.00000
1  1.15334  1.19979  82.00000  82.00000
1  1.15363  1.20011  83.00000  83.00000
1  1.15390  1.20042  84.00000  84.00000
1  1.15418  1.20073  85.00000  85.00000
1  1.15445  1.20103  86.00000  86.00000
1  1.15472  1.20133  87.00000  87.00000
1  1.15499  1.20162  88.00000  88.00000
1  1.15526  1.20192  89.00000  89.00000
1  1.15552  1.20221  90.00000  90.00000
1  1.15577  1.20249  91.00000  91.00000
1  1.15603  1.20278  92.00000  92.00000
1  1.15628  1.20306  93.00000  93.00000
1  1.15653  1.20334  94.00000  94.00000
1  1.15678  1.20361  95.00000  95.00000
1  1.15702  1.20388  96.00000  96.00000
1  1.15727  1.20415  97.00000  97.00000
1  1.15750  1.20442  98.00000  98.00000
1  1.15774  1.20468  99.00000  99.00000
1  1.15798  1.20494  100.00000  100.00000
2  0.99668  1.03403  0.00000  0.00000
2  1.04123  1.08423  0.75000  1.00000
2  1.05755  1.10224  1.50000  2.00000
2  1.06713  1.11281  2.25000  3.00000
2  1.07392  1.12031  3.00000  4.00000
2  1.07920  1.12614  3.75000  5.00000
2  1.08351  1.13090  4.50000  6.00000
2  1.08716  1.13493  5.25000  7.00000
2  1.09032  1.13842  6.00000  8.00000
2  1.09311  1.14150  6.75000  9.00000
2  1.09560  1.14425  7.50000  10.00000
2  1.09786  1.14674  8.25000  11.00000
2  1.09992  1.14902  9.00000  12.00000
2  1.10181  1.15111  9.75000  13.00000
2  1.10357  1.15305  10.50000  14.00000
2  1.10520  1.15485  11.25000  15.00000
2  1.10673  1.15654  12.00000  16.00000
2  1.10816  1.15812  12.75000  17.00000
2  1.10952  1.15962  13.50000  18.00000
2  1.11080  1.16103  14.25000  19.00000
2  1.11201  1.16238  15.00000  20.00000
2  1.11317  1.16365  15.75000  21.00000
2  1.11427  1.16487  16.50000  22.00000
2  1.11532  1.16603  17.25000  23.00000
2  1.11633  1.16714  18.00000  24.00000
2  1.11729  1.16821  18.75000  25.00000
2  1.11822  1.16924  19.50000  26.00000
2  1.11912  1.17022  20.25000  27.00000
2  1.11998  1.17118  21.00000  28.00000
2  1.12081  1.17209  21.75000  29.00000
2  1.12161  1.17298  22.50000  30.00000
2  1.12239  1.17384  23.25000  31.00000
2  1.12314  1.17467  24.00000  32.00000
2  1.12387  1.17547  24.75000  33.00000
2  1.12458  1.17625  25.50000  34.00000
2  1.12526  1.17701  26.25000  35.00000
2  1.12593  1.17775  27.00000  36.00000
2  1.12658  1.17847  27.75000  37.00000
2  1.12721  1.17916  28.50000  38.00000
2  1.12782  1.17984  29.25000  39.00000
2  1.12842  1.18051  30.00000  40.00000
2  1.12901  1.18115  30.75000  41.00000
2  1.12958  1.18178  31.50000  42.00000
2  1.13014  1.18240  32.25000  43.00000
2  1.13068  1.18300  33.00000  44.00000
2  1.13121  1.18359  33.75000  45.00000
2  1.13173  1.18416  34.50000  46.00000
2  1.13224  1.18473  35.25000  47.00000
2  1.13274  1.18528  36.00000  48.00000
2  1.13323  1.18582  36.75000  49.00000
2  1.13371  1.18634  37.50000  50.00000
2  1.13418  1.18686  38.25000  51.00000
2  1.13464  1.18737  39.00000  52.00000
2  1.13509  1.18787  39.75000  53.00000
2  1.13553  1.18836  40.50000  54.00000
2  1.13597  1.18884  41.25000  55.00000
2  1.13639  1.18931  42.00000  56.00000
2  1.13681  1.18977  42.75000  57.00000
2  1.13722  1.19023  43.50000  58.00000
2  1.13763  1.19067  44.25000  59.00000
2  1.13803  1.19111  45.00000  60.00000
2  1.13842  1.19155  45.75000  61.00000
2  1.13880  1.19197  46.50000  62.00000
2  1.13918  1.19239  47.25000  63.00000
2  1.13955  1.19280  48.00000  64.00000
2  1.13992  1.19321  48.75000  65.00000
2  1.14028  1.19361  49.50000  66.00000
2  1.14064  1.19400  50.25000  67.00000
2  1.14099  1.19439  51.00000  68.00000
2  1.14134  1.19477  51.75000  69.00000
2  1.14168  1.19515  52.50000  70.00000
2  1.14201  1.19552  53.25000  71.00000
2  1.14234  1.19588  54.00000  72.00000
2  1.14267  1.19624  54.75000  73.00000
2  1.14299  1.19660  55.50000  74.00000
2  1.14331  1.19695  56.25000  75.00000
2  1.14362  1.19730  57.00000  76.00000
2  1.14393  1.19764  57.75000  77.00000
2  1.14424  1.19798  58.50000  78.00000
2  1.14454  1.19831  59.25000  79.00000
2  1.14484  1.19864  60.00000  80.00000
2  1.14513  1.19897  60.75000  81.00000
2  1.14542  1.19929  61.50000  82.00000
2  1.14571  1.19960  62.25000  83.00000
2  1.14600  1.19992  63.00000  84.00000
2  1.14628  1.20023  63.75000  85.00000
2  1.14655  1.20053  64.50000  86.00000
2  1.14683  1.20083  65.25000  87.00000
2  1.14710  1.20113  66.00000  88.00000
2  1.14736  1.20143  66.75000  89.00000
2  1.14763  1.20172  67.50000  90.00000
2  1.14789  1.20201  68.25000  91.00000
2  1.14815  1.20230  69.00000  92.00000
2  1.14841  1.20258  69.75000  93.00000
2  1.14866  1.20286  70.50000  94.00000
2  1.14891  1.20314  71.25000  95.00000
2  1.14916  1.20341  72.00000  96.00000
2  1.14940  1.20368  72.75000  97.00000
2  1.14965  1.20395  73.50000  98.00000
2  1.14989  1.20422  74.25000  99.00000
2  1.15012  1.20448  75.00000  100.00000
3  0.99668  1.03403  0.00000  0.00000
3  1.05491  1.08225  1.00000  0.75000
3  1.07010  1.09863  2.00000  1.50000
3  1.07899  1.10823  3.00000  2.25000
3  1.08530  1.11505  4.00000  3.00000
3  1.09020  1.12034  5.00000  3.75000
3  1.09420  1.12466  6.00000  4.50000
3  1.09758  1.12831  7.00000  5.25000
3  1.10051  1.13148  8.00000  6.00000
3  1.10310  1.13427  9.00000  6.75000
3  1.10541  1.13677  10.00000  7.50000
3  1.10751  1.13903  11.00000  8.25000
3  1.10942  1.14110  12.00000  9.00000
3  1.11117  1.14299  13.00000  9.75000
3  1.11280  1.14475  14.00000  10.50000
3  1.11431  1.14639  15.00000  11.25000
3  1.11573  1.14792  16.00000  12.00000
3  1.11706  1.14936  17.00000  12.75000
3  1.11832  1.15071  18.00000  13.50000
3  1.11950  1.15200  19.00000  14.25000
3  1.12063  1.15321  20.00000  15.00000
3  1.12170  1.15437  21.00000  15.75000
3  1.12272  1.15547  22.00000  16.50000
3  1.12370  1.15653  23.00000  17.25000
3  1.12463  1.15754  24.00000  18.00000
3  1.12553  1.15851  25.00000  18.75000
3  1.12639  1.15944  26.00000  19.50000
3  1.12722  1.16033  27.00000  20.25000
3  1.12802  1.16120  28.00000  21.00000
3  1.12879  1.16203  29.00000  21.75000
3  1.12953  1.16283  30.00000  22.50000
3  1.13025  1.16361  31.00000  23.25000
3  1.13095  1.16436  32.00000  24.00000
3  1.13163  1.16509  33.00000  24.75000
3  1.13228  1.16580  34.00000  25.50000
3  1.13292  1.16649  35.00000  26.25000
3  1.13354  1.16716  36.00000  27.00000
3  1.13414  1.16781  37.00000  27.75000
3  1.13472  1.16844  38.00000  28.50000
3  1.13529  1.16906  39.00000  29.25000
3  1.13585  1.16966  40.00000  30.00000
3  1.13639  1.17024  41.00000  30.75000
3  1.13692  1.17082  42.00000  31.50000
3  1.13744  1.17137  43.00000  32.25000
3  1.13794  1.17192  44.00000  33.00000
3  1.13844  1.17245  45.00000  33.75000
3  1.13892  1.17297  46.00000  34.50000
3  1.13939  1.17348  47.00000  35.25000
3  1.13985  1.17398  48.00000  36.00000
3  1.14031  1.17447  49.00000  36.75000
3  1.14075  1.17495  50.00000  37.50000
3  1.14118  1.17542  51.00000  38.25000
3  1.14161  1.17588  52.00000  39.00000
3  1.14203  1.17634  53.00000  39.75000
3  1.14244  1.17678  54.00000  40.50000
3  1.14284  1.17721  55.00000  41.25000
3  1.14324  1.17764  56.00000  42.00000
3  1.14363  1.17806  57.00000  42.75000
3  1.14401  1.17847  58.00000  43.50000
3  1.14438  1.17888  59.00000  44.25000
3  1.14475  1.17928  60.00000  45.00000
3  1.14512  1.17967  61.00000  45.75000
3  1.14547  1.18006  62.00000  46.50000
3  1.14582  1.18044  63.00000  47.25000
3  1.14617  1.18081  64.00000  48.00000
3  1.14651  1.18118  65.00000  48.75000
3  1.14685  1.18154  66.00000  49.50000
3  1.14718  1.18190  67.00000  50.25000
3  1.14750  1.18225  68.00000  51.00000
3  1.14782  1.18259  69.00000  51.75000
3  1.14814  1.18294  70.00000  52.50000
3  1.14845  1.18327  71.00000  53.25000
3  1.14876  1.18360  72.00000  54.00000
3  1.14906  1.18393  73.00000  54.75000
3  1.14936  1.18425  74.00000  55.50000
3  1.14965  1.18457  75.00000  56.25000
3  1.14994  1.18489  76.00000  57.00000
3  1.15023  1.18520  77.00000  57.75000
3  1.15051  1.18550  78.00000  58.50000
3  1.15079  1.18581  79.00000  59.25000
3  1.15107  1.18610  80.00000  60.00000
3  1.15134  1.18640  81.00000  60.75000
3  1.15161  1.18669  82.00000  61.50000
3  1.15188  1.18698  83.00000  62.25000
3  1.15214  1.18726  84.00000  63.00000
3  1.15240  1.18754  85.00000  63.75000
3  1.15266  1.18782  86.00000  64.50000
3  1.15291  1.18810  87.00000  65.25000
3  1.15316  1.18837  88.00000  66.00000
3  1.15341  1.18863  89.00000  66.75000
3  1.15366  1.18890  90.00000  67.50000
3  1.15390  1.18916  91.00000  68.25000
3  1.15414  1.18942  92.00000  69.00000
3  1.15438  1.18968  93.00000  69.75000
3  1.15461  1.18993  94.00000  70.50000
3  1.15484  1.19018  95.00000  71.25000
3  1.15507  1.19043  96.00000  72.00000
3  1.15530  1.19068  97.00000  72.75000
3  1.15553  1.19092  98.00000  73.50000
3  1.15575  1.19116  99.00000  74.25000
3  1.15597  1.19140  100.00000  75.00000
4  0.99668  1.03403  0.00000  0.00000
4  1.02446  1.08266  0.50000  1.00000
4  1.04077  1.10089  1.00000  2.00000
4  1.05036  1.11159  1.50000  3.00000
4  1.05718  1.11918  2.00000  4.00000
4  1.06247  1.12508  2.50000  5.00000
4  1.06680  1.12990  3.00000  6.00000
4  1.07046  1.13398  3.50000  7.00000
4  1.07363  1.13751  4.00000  8.00000
4  1.07643  1.14063  4.50000  9.00000
4  1.07893  1.14342  5.00000  10.00000
4  1.08120  1.14594  5.50000  11.00000
4  1.08326  1.14824  6.00000  12.00000
4  1.08517  1.15036  6.50000  13.00000
4  1.08693  1.15233  7.00000  14.00000
4  1.08857  1.15415  7.50000  15.00000
4  1.09010  1.15586  8.00000  16.00000
4  1.09155  1.15747  8.50000  17.00000
4  1.09291  1.15898  9.00000  18.00000
4  1.09419  1.16041  9.50000  19.00000
4  1.09541  1.16177  10.00000  20.00000
4  1.09657  1.16306  10.50000  21.00000
4  1.09768  1.16429  11.00000  22.00000
4  1.09874  1.16547  11.50000  23.00000
4  1.09975  1.16660  12.00000  24.00000
4  1.10072  1.16768  12.50000  25.00000
4  1.10165  1.16872  13.00000  26.00000
4  1.10255  1.16972  13.50000  27.00000
4  1.10341  1.17068  14.00000  28.00000
4  1.10425  1.17161  14.50000  29.00000
4  1.10506  1.17251  15.00000  30.00000
4  1.10584  1.17337  15.50000  31.00000
4  1.10659  1.17422  16.00000  32.00000
4  1.10732  1.17503  16.50000  33.00000
4  1.10803  1.17582  17.00000  34.00000
4  1.10872  1.17659  17.50000  35.00000
4  1.10939  1.17733  18.00000  36.00000
4  1.11005  1.17806  18.50000  37.00000
4  1.11068  1.17877  19.00000  38.00000
4  1.11130  1.17945  19.50000  39.00000
4  1.11190  1.18013  20.00000  40.00000
4  1.11249  1.18078  20.50000  41.00000
4  1.11306  1.18142  21.00000  42.00000
4  1.11362  1.18204  21.50000  43.00000
4  1.11417  1.18265  22.00000  44.00000
4  1.11470  1.18324  22.50000  45.00000
4  1.11523  1.18383  23.00000  46.00000
4  1.11574  1.18440  23.50000  47.00000
4  1.11624  1.18495  24.00000  48.00000
4  1.11673  1.18550  24.50000  49.00000
4  1.11721  1.18604  25.00000  50.00000
4  1.11768  1.18656  25.50000  51.00000
4  1.11814  1.18707  26.00000  52.00000
4  1.11860  1.18758  26.50000  53.00000
4  1.11904  1.18807  27.00000  54.00000
4  1.11948  1.18856  27.50000  55.00000
4  1.11991  1.18904  28.00000  56.00000
4  1.12033  1.18951  28.50000  57.00000
4  1.12074  1.18997  29.00000  58.00000
4  1.12115  1.19042  29.50000  59.00000
4  1.12155  1.19086  30.00000  60.00000
4  1.12194  1.19130  30.50000  61.00000
4  1.12233  1.19173  31.00000  62.00000
4  1.12271  1.19216  31.50000  63.00000
4  1.12308  1.19257  32.00000  64.00000
4  1.12345  1.19298  32.50000  65.00000
4  1.12382  1.19339  33.00000  66.00000
4  1.12418  1.19379  33.50000  67.00000
4  1.12453  1.19418  34.00000  68.00000
4  1.12488  1.19457  34.50000  69.00000
4  1.12522  1.19495  35.00000  70.00000
4  1.12556  1.19532  35.50000  71.00000
4  1.12589  1.19569  36.00000  72.00000
4  1.12622  1.19606  36.50000  73.00000
4  1.12654  1.19642  37.00000  74.00000
4  1.12686  1.19678  37.50000  75.00000
4  1.12717  1.19713  38.00000  76.00000
4  1.12749  1.19747  38.50000  77.00000
4  1.12779  1.19781  39.00000  78.00000
4  1.12810  1.19815  39.50000  79.00000
4  1.12840  1.19849  40.00000  80.00000
4  1.12869  1.19881  40.50000  81.00000
4  1.12898  1.19914  41.00000  82.00000
4  1.12927  1.19946  41.50000  83.00000
4  1.12956  1.19978  42.00000  84.00000
4  1.12984  1.20009  42.50000  85.00000
4  1.13012  1.20040  43.00000  86.00000
4  1.13039  1.20071  43.50000  87.00000
4  1.13066  1.20101  44.00000  88.00000
4  1.13093  1.20131  44.50000  89.00000
4  1.13120  1.20161  45.00000  90.00000
4  1.13146  1.20190  45.50000  91.00000
4  1.13172  1.20219  46.00000  92.00000
4  1.13198  1.20247  46.50000  93.00000
4  1.13223  1.20276  47.00000  94.00000
4  1.13249  1.20304  47.50000  95.00000
4  1.13273  1.20331  48.00000  96.00000
4  1.13298  1.20359  48.50000  97.00000
4  1.13323  1.20386  49.00000  98.00000
4  1.13347  1.20413  49.50000  99.00000
4  1.13371  1.20440  50.00000  100.00000
5  0.99668  1.03403  0.00000  0.00000
5  1.05681  1.08603  1.00000  0.50000
5  1.07148  1.10076  2.00000  1.00000
5  1.08007  1.10939  3.00000  1.50000
5  1.08616  1.11551  4.00000  2.00000
5  1.09088  1.12026  5.00000  2.50000
5  1.09474  1.12415  6.00000  3.00000
5  1.09801  1.12743  7.00000  3.50000
5  1.10084  1.13027  8.00000  4.00000
5  1.10333  1.13278  9.00000  4.50000
5  1.10556  1.13502  10.00000  5.00000
5  1.10758  1.13705  11.00000  5.50000
5  1.10942  1.13891  12.00000  6.00000
5  1.11112  1.14061  13.00000  6.50000
5  1.11269  1.14219  14.00000  7.00000
5  1.11415  1.14366  15.00000  7.50000
5  1.11552  1.14503  16.00000  8.00000
5  1.11680  1.14633  17.00000  8.50000
5  1.11801  1.14754  18.00000  9.00000
5  1.11916  1.14870  19.00000  9.50000
5  1.12024  1.14979  20.00000  10.00000
5  1.12128  1.15083  21.00000  10.50000
5  1.12226  1.15182  22.00000  11.00000
5  1.12320  1.15276  23.00000  11.50000
5  1.12411  1.15367  24.00000  12.00000
5  1.12497  1.15454  25.00000  12.50000
5  1.12580  1.15538  26.00000  13.00000
5  1.12660  1.15618  27.00000  13.50000
5  1.12737  1.15696  28.00000  14.00000
5  1.12811  1.15770  29.00000  14.50000
5  1.12883  1.15842  30.00000  15.00000
5  1.12953  1.15912  31.00000  15.50000
5  1.13020  1.15980  32.00000  16.00000
5  1.13085  1.16045  33.00000  16.50000
5  1.13148  1.16109  34.00000  17.00000
5  1.13210  1.16171  35.00000  17.50000
5  1.13270  1.16231  36.00000  18.00000
5  1.13328  1.16289  37.00000  18.50000
5  1.13384  1.16346  38.00000  19.00000
5  1.13439  1.16401  39.00000  19.50000
5  1.13493  1.16455  40.00000  20.00000
5  1.13545  1.16508  41.00000  20.50000
5  1.13596  1.16559  42.00000  21.00000
5  1.13646  1.16609  43.00000  21.50000
5  1.13695  1.16658  44.00000  22.00000
5  1.13742  1.16706  45.00000  22.50000
5  1.13789  1.16753  46.00000  23.00000
5  1.13834  1.16799  47.00000  23.50000
5  1.13879  1.16844  48.00000  24.00000
5  1.13923  1.16888  49.00000  24.50000
5  1.13965  1.16931  50.00000  25.00000
5  1.14007  1.16973  51.00000  25.50000
5  1.14048  1.17014  52.00000  26.00000
5  1.14089  1.17055  53.00000  26.50000
5  1.14128  1.17095  54.00000  27.00000
5  1.14167  1.17134  55.00000  27.50000
5  1.14205  1.17172  56.00000  28.00000
5  1.14243  1.17210  57.00000  28.50000
5  1.14280  1.17247  58.00000  29.00000
5  1.14316  1.17283  59.00000  29.50000
5  1.14352  1.17319  60.00000  30.00000
5  1.14387  1.17354  61.00000  30.50000
5  1.14421  1.17389  62.00000  31.00000
5  1.14455  1.17423  63.00000  31.50000
5  1.14488  1.17457  64.00000  32.00000
5  1.14521  1.17490  65.00000  32.50000
5  1.14554  1.17522  66.00000  33.00000
5  1.14585  1.17554  67.00000  33.50000
5  1.14617  1.17586  68.00000  34.00000
5  1.14648  1.17617  69.00000  34.50000
5  1.14678  1.17647  70.00000  35.00000
5  1.14708  1.17678  71.00000  35.50000
5  1.14738  1.17707  72.00000  36.00000
5  1.14767  1.17737  73.00000  36.50000
5  1.14796  1.17766  74.00000  37.00000
5  1.14824  1.17794  75.00000  37.50000
5  1.14852  1.17823  76.00000  38.00000
5  1.14880  1.17850  77.00000  38.50000
5  1.14907  1.17878  78.00000  39.00000
5  1.14934  1.17905  79.00000  39.50000
5  1.14961  1.17932  80.00000  40.00000
5  1.14987  1.17958  81.00000  40.50000
5  1.15013  1.17984  82.00000  41.00000
5  1.15039  1.18010  83.00000  41.50000
5  1.15064  1.18036  84.00000  42.00000
5  1.15089  1.18061  85.00000  42.50000
5  1.15114  1.18086  86.00000  43.00000
5  1.15139  1.18111  87.00000  43.50000
5  1.15163  1.18135  88.00000  44.00000
5  1.15187  1.18159  89.00000  44.50000
5  1.15211  1.18183  90.00000  45.00000
5  1.15234  1.18206  91.00000  45.50000
5  1.15257  1.18230  92.00000  46.00000
5  1.15280  1.18253  93.00000  46.50000
5  1.15303  1.18275  94.00000  47.00000
5  1.15325  1.18298  95.00000  47.50000
5  1.15347  1.18320  96.00000  48.00000
5  1.15369  1.18342  97.00000  48.50000
5  1.15391  1.18364  98.00000  49.00000
5  1.15412  1.18386  99.00000  49.50000
5  1.15434  1.18407  100.00000  50.00000
