# Supplementary material for: Regional biaxial mechanical data of the mitral and tricuspid valve anterior leaflets
Source: Data Brief. 2019 May 22;24:103961. doi: 10.1016/j.dib.2019.103961 (PMC6545396; doi:10.1016/j.dib.2019.103961)
Supplement: Multimedia component 2 [file mmc2.zip › NewTextFiles/regional_data_MVAL121-D.txt]

0.573 
3.40 
1  1.05506  1.05688  0.00000  0.00000
1  1.06942  1.08136  1.00000  1.00000
1  1.09439  1.10265  2.00000  2.00000
1  1.10959  1.11531  3.00000  3.00000
1  1.12055  1.12435  4.00000  4.00000
1  1.12913  1.13138  5.00000  5.00000
1  1.13617  1.13714  6.00000  6.00000
1  1.14215  1.14202  7.00000  7.00000
1  1.14735  1.14624  8.00000  8.00000
1  1.15194  1.14998  9.00000  9.00000
1  1.15605  1.15332  10.00000  10.00000
1  1.15978  1.15634  11.00000  11.00000
1  1.16319  1.15911  12.00000  12.00000
1  1.16632  1.16165  13.00000  13.00000
1  1.16923  1.16400  14.00000  14.00000
1  1.17194  1.16620  15.00000  15.00000
1  1.17447  1.16825  16.00000  16.00000
1  1.17686  1.17017  17.00000  17.00000
1  1.17910  1.17199  18.00000  18.00000
1  1.18123  1.17371  19.00000  19.00000
1  1.18325  1.17534  20.00000  20.00000
1  1.18517  1.17690  21.00000  21.00000
1  1.18700  1.17838  22.00000  22.00000
1  1.18875  1.17979  23.00000  23.00000
1  1.19043  1.18114  24.00000  24.00000
1  1.19203  1.18244  25.00000  25.00000
1  1.19358  1.18369  26.00000  26.00000
1  1.19507  1.18489  27.00000  27.00000
1  1.19650  1.18605  28.00000  28.00000
1  1.19789  1.18717  29.00000  29.00000
1  1.19922  1.18825  30.00000  30.00000
1  1.20052  1.18929  31.00000  31.00000
1  1.20177  1.19030  32.00000  32.00000
1  1.20298  1.19128  33.00000  33.00000
1  1.20416  1.19223  34.00000  34.00000
1  1.20530  1.19316  35.00000  35.00000
1  1.20642  1.19405  36.00000  36.00000
1  1.20750  1.19493  37.00000  37.00000
1  1.20855  1.19578  38.00000  38.00000
1  1.20958  1.19660  39.00000  39.00000
1  1.21058  1.19741  40.00000  40.00000
1  1.21155  1.19820  41.00000  41.00000
1  1.21250  1.19896  42.00000  42.00000
1  1.21343  1.19971  43.00000  43.00000
1  1.21434  1.20045  44.00000  44.00000
1  1.21523  1.20116  45.00000  45.00000
1  1.21610  1.20186  46.00000  46.00000
1  1.21695  1.20255  47.00000  47.00000
1  1.21778  1.20322  48.00000  48.00000
1  1.21859  1.20387  49.00000  49.00000
1  1.21939  1.20452  50.00000  50.00000
1  1.22017  1.20515  51.00000  51.00000
1  1.22094  1.20577  52.00000  52.00000
1  1.22169  1.20637  53.00000  53.00000
1  1.22243  1.20697  54.00000  54.00000
1  1.22316  1.20755  55.00000  55.00000
1  1.22387  1.20813  56.00000  56.00000
1  1.22457  1.20869  57.00000  57.00000
1  1.22526  1.20925  58.00000  58.00000
1  1.22593  1.20979  59.00000  59.00000
1  1.22660  1.21033  60.00000  60.00000
1  1.22725  1.21085  61.00000  61.00000
1  1.22789  1.21137  62.00000  62.00000
1  1.22853  1.21188  63.00000  63.00000
1  1.22915  1.21238  64.00000  64.00000
1  1.22976  1.21288  65.00000  65.00000
1  1.23037  1.21337  66.00000  66.00000
1  1.23096  1.21384  67.00000  67.00000
1  1.23155  1.21432  68.00000  68.00000
1  1.23212  1.21478  69.00000  69.00000
1  1.23269  1.21524  70.00000  70.00000
1  1.23325  1.21569  71.00000  71.00000
1  1.23381  1.21614  72.00000  72.00000
1  1.23435  1.21658  73.00000  73.00000
1  1.23489  1.21701  74.00000  74.00000
1  1.23542  1.21744  75.00000  75.00000
1  1.23594  1.21786  76.00000  76.00000
1  1.23646  1.21828  77.00000  77.00000
1  1.23697  1.21869  78.00000  78.00000
1  1.23748  1.21910  79.00000  79.00000
1  1.23797  1.21950  80.00000  80.00000
1  1.23846  1.21989  81.00000  81.00000
1  1.23895  1.22028  82.00000  82.00000
1  1.23943  1.22067  83.00000  83.00000
1  1.23990  1.22105  84.00000  84.00000
1  1.24037  1.22143  85.00000  85.00000
1  1.24083  1.22180  86.00000  86.00000
1  1.24129  1.22217  87.00000  87.00000
1  1.24174  1.22253  88.00000  88.00000
1  1.24219  1.22289  89.00000  89.00000
1  1.24263  1.22325  90.00000  90.00000
1  1.24307  1.22360  91.00000  91.00000
1  1.24350  1.22395  92.00000  92.00000
1  1.24393  1.22430  93.00000  93.00000
1  1.24435  1.22464  94.00000  94.00000
1  1.24477  1.22497  95.00000  95.00000
1  1.24519  1.22531  96.00000  96.00000
1  1.24560  1.22564  97.00000  97.00000
1  1.24600  1.22597  98.00000  98.00000
1  1.24640  1.22629  99.00000  99.00000
1  1.24680  1.22661  100.00000  100.00000
2  1.05506  1.05688  0.00000  0.00000
2  1.07284  1.08598  0.75000  1.00000
2  1.09586  1.10758  1.50000  2.00000
2  1.10971  1.12041  2.25000  3.00000
2  1.11964  1.12956  3.00000  4.00000
2  1.12740  1.13668  3.75000  5.00000
2  1.13375  1.14252  4.50000  6.00000
2  1.13914  1.14746  5.25000  7.00000
2  1.14382  1.15174  6.00000  8.00000
2  1.14795  1.15552  6.75000  9.00000
2  1.15165  1.15890  7.50000  10.00000
2  1.15501  1.16197  8.25000  11.00000
2  1.15807  1.16476  9.00000  12.00000
2  1.16089  1.16734  9.75000  13.00000
2  1.16350  1.16972  10.50000  14.00000
2  1.16593  1.17194  11.25000  15.00000
2  1.16820  1.17402  12.00000  16.00000
2  1.17034  1.17597  12.75000  17.00000
2  1.17236  1.17781  13.50000  18.00000
2  1.17427  1.17955  14.25000  19.00000
2  1.17608  1.18120  15.00000  20.00000
2  1.17780  1.18277  15.75000  21.00000
2  1.17945  1.18427  16.50000  22.00000
2  1.18102  1.18570  17.25000  23.00000
2  1.18252  1.18708  18.00000  24.00000
2  1.18396  1.18839  18.75000  25.00000
2  1.18535  1.18965  19.50000  26.00000
2  1.18668  1.19087  20.25000  27.00000
2  1.18797  1.19204  21.00000  28.00000
2  1.18921  1.19317  21.75000  29.00000
2  1.19041  1.19427  22.50000  30.00000
2  1.19157  1.19532  23.25000  31.00000
2  1.19269  1.19635  24.00000  32.00000
2  1.19378  1.19734  24.75000  33.00000
2  1.19484  1.19830  25.50000  34.00000
2  1.19586  1.19924  26.25000  35.00000
2  1.19686  1.20014  27.00000  36.00000
2  1.19783  1.20103  27.75000  37.00000
2  1.19877  1.20189  28.50000  38.00000
2  1.19969  1.20273  29.25000  39.00000
2  1.20059  1.20354  30.00000  40.00000
2  1.20146  1.20434  30.75000  41.00000
2  1.20231  1.20511  31.50000  42.00000
2  1.20315  1.20587  32.25000  43.00000
2  1.20396  1.20662  33.00000  44.00000
2  1.20476  1.20734  33.75000  45.00000
2  1.20553  1.20805  34.50000  46.00000
2  1.20630  1.20874  35.25000  47.00000
2  1.20704  1.20942  36.00000  48.00000
2  1.20777  1.21009  36.75000  49.00000
2  1.20849  1.21074  37.50000  50.00000
2  1.20919  1.21138  38.25000  51.00000
2  1.20988  1.21200  39.00000  52.00000
2  1.21055  1.21262  39.75000  53.00000
2  1.21121  1.21322  40.50000  54.00000
2  1.21186  1.21381  41.25000  55.00000
2  1.21250  1.21439  42.00000  56.00000
2  1.21313  1.21496  42.75000  57.00000
2  1.21374  1.21553  43.50000  58.00000
2  1.21435  1.21608  44.25000  59.00000
2  1.21494  1.21662  45.00000  60.00000
2  1.21553  1.21715  45.75000  61.00000
2  1.21611  1.21768  46.50000  62.00000
2  1.21667  1.21819  47.25000  63.00000
2  1.21723  1.21870  48.00000  64.00000
2  1.21778  1.21920  48.75000  65.00000
2  1.21832  1.21969  49.50000  66.00000
2  1.21885  1.22018  50.25000  67.00000
2  1.21938  1.22066  51.00000  68.00000
2  1.21990  1.22113  51.75000  69.00000
2  1.22041  1.22159  52.50000  70.00000
2  1.22091  1.22205  53.25000  71.00000
2  1.22140  1.22250  54.00000  72.00000
2  1.22189  1.22295  54.75000  73.00000
2  1.22237  1.22339  55.50000  74.00000
2  1.22285  1.22382  56.25000  75.00000
2  1.22332  1.22425  57.00000  76.00000
2  1.22378  1.22467  57.75000  77.00000
2  1.22424  1.22508  58.50000  78.00000
2  1.22469  1.22550  59.25000  79.00000
2  1.22514  1.22590  60.00000  80.00000
2  1.22558  1.22630  60.75000  81.00000
2  1.22601  1.22670  61.50000  82.00000
2  1.22644  1.22709  62.25000  83.00000
2  1.22687  1.22748  63.00000  84.00000
2  1.22729  1.22786  63.75000  85.00000
2  1.22770  1.22823  64.50000  86.00000
2  1.22811  1.22861  65.25000  87.00000
2  1.22851  1.22898  66.00000  88.00000
2  1.22891  1.22934  66.75000  89.00000
2  1.22931  1.22970  67.50000  90.00000
2  1.22970  1.23006  68.25000  91.00000
2  1.23009  1.23041  69.00000  92.00000
2  1.23047  1.23076  69.75000  93.00000
2  1.23085  1.23111  70.50000  94.00000
2  1.23123  1.23145  71.25000  95.00000
2  1.23160  1.23178  72.00000  96.00000
2  1.23197  1.23212  72.75000  97.00000
2  1.23233  1.23245  73.50000  98.00000
2  1.23269  1.23278  74.25000  99.00000
2  1.23304  1.23310  75.00000  100.00000
3  1.05506  1.05688  0.00000  0.00000
3  1.07146  1.07325  1.00000  0.75000
3  1.09664  1.09433  2.00000  1.50000
3  1.11195  1.10694  3.00000  2.25000
3  1.12298  1.11597  4.00000  3.00000
3  1.13160  1.12300  5.00000  3.75000
3  1.13869  1.12877  6.00000  4.50000
3  1.14471  1.13366  7.00000  5.25000
3  1.14993  1.13790  8.00000  6.00000
3  1.15455  1.14164  9.00000  6.75000
3  1.15869  1.14499  10.00000  7.50000
3  1.16244  1.14803  11.00000  8.25000
3  1.16586  1.15080  12.00000  9.00000
3  1.16901  1.15335  13.00000  9.75000
3  1.17194  1.15572  14.00000  10.50000
3  1.17466  1.15792  15.00000  11.25000
3  1.17721  1.15998  16.00000  12.00000
3  1.17960  1.16191  17.00000  12.75000
3  1.18186  1.16374  18.00000  13.50000
3  1.18400  1.16546  19.00000  14.25000
3  1.18603  1.16710  20.00000  15.00000
3  1.18796  1.16866  21.00000  15.75000
3  1.18980  1.17015  22.00000  16.50000
3  1.19156  1.17157  23.00000  17.25000
3  1.19325  1.17293  24.00000  18.00000
3  1.19486  1.17423  25.00000  18.75000
3  1.19642  1.17549  26.00000  19.50000
3  1.19791  1.17670  27.00000  20.25000
3  1.19935  1.17786  28.00000  21.00000
3  1.20074  1.17898  29.00000  21.75000
3  1.20209  1.18007  30.00000  22.50000
3  1.20339  1.18111  31.00000  23.25000
3  1.20465  1.18213  32.00000  24.00000
3  1.20587  1.18311  33.00000  24.75000
3  1.20705  1.18407  34.00000  25.50000
3  1.20820  1.18500  35.00000  26.25000
3  1.20932  1.18590  36.00000  27.00000
3  1.21041  1.18678  37.00000  27.75000
3  1.21147  1.18763  38.00000  28.50000
3  1.21250  1.18846  39.00000  29.25000
3  1.21350  1.18927  40.00000  30.00000
3  1.21448  1.19006  41.00000  30.75000
3  1.21544  1.19083  42.00000  31.50000
3  1.21637  1.19159  43.00000  32.25000
3  1.21729  1.19232  44.00000  33.00000
3  1.21818  1.19304  45.00000  33.75000
3  1.21905  1.19375  46.00000  34.50000
3  1.21991  1.19443  47.00000  35.25000
3  1.22074  1.19511  48.00000  36.00000
3  1.22156  1.19577  49.00000  36.75000
3  1.22236  1.19642  50.00000  37.50000
3  1.22315  1.19705  51.00000  38.25000
3  1.22392  1.19767  52.00000  39.00000
3  1.22468  1.19828  53.00000  39.75000
3  1.22542  1.19888  54.00000  40.50000
3  1.22615  1.19947  55.00000  41.25000
3  1.22686  1.20005  56.00000  42.00000
3  1.22757  1.20061  57.00000  42.75000
3  1.22826  1.20117  58.00000  43.50000
3  1.22894  1.20172  59.00000  44.25000
3  1.22961  1.20226  60.00000  45.00000
3  1.23026  1.20278  61.00000  45.75000
3  1.23091  1.20331  62.00000  46.50000
3  1.23155  1.20382  63.00000  47.25000
3  1.23217  1.20432  64.00000  48.00000
3  1.23279  1.20482  65.00000  48.75000
3  1.23339  1.20531  66.00000  49.50000
3  1.23399  1.20579  67.00000  50.25000
3  1.23458  1.20626  68.00000  51.00000
3  1.23516  1.20673  69.00000  51.75000
3  1.23573  1.20719  70.00000  52.50000
3  1.23630  1.20765  71.00000  53.25000
3  1.23685  1.20810  72.00000  54.00000
3  1.23740  1.20854  73.00000  54.75000
3  1.23794  1.20897  74.00000  55.50000
3  1.23848  1.20940  75.00000  56.25000
3  1.23900  1.20983  76.00000  57.00000
3  1.23952  1.21025  77.00000  57.75000
3  1.24003  1.21066  78.00000  58.50000
3  1.24054  1.21107  79.00000  59.25000
3  1.24104  1.21147  80.00000  60.00000
3  1.24154  1.21187  81.00000  60.75000
3  1.24202  1.21226  82.00000  61.50000
3  1.24251  1.21265  83.00000  62.25000
3  1.24298  1.21303  84.00000  63.00000
3  1.24345  1.21341  85.00000  63.75000
3  1.24392  1.21379  86.00000  64.50000
3  1.24438  1.21416  87.00000  65.25000
3  1.24483  1.21453  88.00000  66.00000
3  1.24528  1.21489  89.00000  66.75000
3  1.24573  1.21525  90.00000  67.50000
3  1.24616  1.21560  91.00000  68.25000
3  1.24660  1.21595  92.00000  69.00000
3  1.24703  1.21630  93.00000  69.75000
3  1.24745  1.21664  94.00000  70.50000
3  1.24788  1.21698  95.00000  71.25000
3  1.24829  1.21731  96.00000  72.00000
3  1.24870  1.21765  97.00000  72.75000
3  1.24911  1.21797  98.00000  73.50000
3  1.24952  1.21830  99.00000  74.25000
3  1.24992  1.21862  100.00000  75.00000
4  1.05506  1.05688  0.00000  0.00000
4  1.06642  1.08319  0.50000  1.00000
4  1.08828  1.10392  1.00000  2.00000
4  1.10145  1.11620  1.50000  3.00000
4  1.11092  1.12495  2.00000  4.00000
4  1.11831  1.13175  2.50000  5.00000
4  1.12437  1.13732  3.00000  6.00000
4  1.12951  1.14203  3.50000  7.00000
4  1.13397  1.14612  4.00000  8.00000
4  1.13792  1.14973  4.50000  9.00000
4  1.14145  1.15296  5.00000  10.00000
4  1.14464  1.15588  5.50000  11.00000
4  1.14757  1.15854  6.00000  12.00000
4  1.15026  1.16100  6.50000  13.00000
4  1.15275  1.16327  7.00000  14.00000
4  1.15507  1.16539  7.50000  15.00000
4  1.15724  1.16737  8.00000  16.00000
4  1.15928  1.16923  8.50000  17.00000
4  1.16121  1.17098  9.00000  18.00000
4  1.16303  1.17264  9.50000  19.00000
4  1.16476  1.17422  10.00000  20.00000
4  1.16640  1.17572  10.50000  21.00000
4  1.16797  1.17715  11.00000  22.00000
4  1.16947  1.17851  11.50000  23.00000
4  1.17091  1.17982  12.00000  24.00000
4  1.17228  1.18107  12.50000  25.00000
4  1.17361  1.18228  13.00000  26.00000
4  1.17488  1.18344  13.50000  27.00000
4  1.17611  1.18455  14.00000  28.00000
4  1.17729  1.18563  14.50000  29.00000
4  1.17844  1.18667  15.00000  30.00000
4  1.17955  1.18768  15.50000  31.00000
4  1.18062  1.18866  16.00000  32.00000
4  1.18166  1.18960  16.50000  33.00000
4  1.18267  1.19052  17.00000  34.00000
4  1.18365  1.19141  17.50000  35.00000
4  1.18460  1.19228  18.00000  36.00000
4  1.18552  1.19312  18.50000  37.00000
4  1.18642  1.19394  19.00000  38.00000
4  1.18730  1.19474  19.50000  39.00000
4  1.18816  1.19551  20.00000  40.00000
4  1.18899  1.19627  20.50000  41.00000
4  1.18981  1.19701  21.00000  42.00000
4  1.19060  1.19774  21.50000  43.00000
4  1.19138  1.19844  22.00000  44.00000
4  1.19214  1.19913  22.50000  45.00000
4  1.19288  1.19981  23.00000  46.00000
4  1.19361  1.20047  23.50000  47.00000
4  1.19432  1.20112  24.00000  48.00000
4  1.19502  1.20175  24.50000  49.00000
4  1.19570  1.20237  25.00000  50.00000
4  1.19637  1.20298  25.50000  51.00000
4  1.19703  1.20358  26.00000  52.00000
4  1.19767  1.20416  26.50000  53.00000
4  1.19830  1.20474  27.00000  54.00000
4  1.19892  1.20530  27.50000  55.00000
4  1.19953  1.20586  28.00000  56.00000
4  1.20013  1.20640  28.50000  57.00000
4  1.20072  1.20694  29.00000  58.00000
4  1.20130  1.20746  29.50000  59.00000
4  1.20187  1.20798  30.00000  60.00000
4  1.20243  1.20849  30.50000  61.00000
4  1.20298  1.20899  31.00000  62.00000
4  1.20352  1.20948  31.50000  63.00000
4  1.20405  1.20996  32.00000  64.00000
4  1.20457  1.21044  32.50000  65.00000
4  1.20509  1.21091  33.00000  66.00000
4  1.20560  1.21137  33.50000  67.00000
4  1.20610  1.21183  34.00000  68.00000
4  1.20660  1.21228  34.50000  69.00000
4  1.20708  1.21272  35.00000  70.00000
4  1.20756  1.21315  35.50000  71.00000
4  1.20804  1.21358  36.00000  72.00000
4  1.20850  1.21401  36.50000  73.00000
4  1.20896  1.21443  37.00000  74.00000
4  1.20942  1.21484  37.50000  75.00000
4  1.20986  1.21525  38.00000  76.00000
4  1.21031  1.21565  38.50000  77.00000
4  1.21074  1.21605  39.00000  78.00000
4  1.21117  1.21644  39.50000  79.00000
4  1.21160  1.21682  40.00000  80.00000
4  1.21202  1.21721  40.50000  81.00000
4  1.21244  1.21758  41.00000  82.00000
4  1.21285  1.21796  41.50000  83.00000
4  1.21325  1.21832  42.00000  84.00000
4  1.21365  1.21869  42.50000  85.00000
4  1.21405  1.21905  43.00000  86.00000
4  1.21444  1.21940  43.50000  87.00000
4  1.21483  1.21975  44.00000  88.00000
4  1.21521  1.22010  44.50000  89.00000
4  1.21559  1.22045  45.00000  90.00000
4  1.21596  1.22079  45.50000  91.00000
4  1.21633  1.22112  46.00000  92.00000
4  1.21670  1.22145  46.50000  93.00000
4  1.21706  1.22178  47.00000  94.00000
4  1.21742  1.22211  47.50000  95.00000
4  1.21777  1.22243  48.00000  96.00000
4  1.21812  1.22275  48.50000  97.00000
4  1.21847  1.22306  49.00000  98.00000
4  1.21881  1.22338  49.50000  99.00000
4  1.21915  1.22369  50.00000  100.00000
5  1.05506  1.05688  0.00000  0.00000
5  1.06185  1.06730  1.00000  0.50000
5  1.08773  1.08806  2.00000  1.00000
5  1.10369  1.10054  3.00000  1.50000
5  1.11527  1.10949  4.00000  2.00000
5  1.12435  1.11648  5.00000  2.50000
5  1.13184  1.12221  6.00000  3.00000
5  1.13819  1.12706  7.00000  3.50000
5  1.14372  1.13127  8.00000  4.00000
5  1.14862  1.13500  9.00000  4.50000
5  1.15300  1.13833  10.00000  5.00000
5  1.15698  1.14135  11.00000  5.50000
5  1.16061  1.14410  12.00000  6.00000
5  1.16396  1.14664  13.00000  6.50000
5  1.16707  1.14899  14.00000  7.00000
5  1.16996  1.15118  15.00000  7.50000
5  1.17267  1.15323  16.00000  8.00000
5  1.17521  1.15516  17.00000  8.50000
5  1.17761  1.15697  18.00000  9.00000
5  1.17989  1.15869  19.00000  9.50000
5  1.18204  1.16032  20.00000  10.00000
5  1.18410  1.16187  21.00000  10.50000
5  1.18606  1.16335  22.00000  11.00000
5  1.18793  1.16477  23.00000  11.50000
5  1.18972  1.16612  24.00000  12.00000
5  1.19144  1.16742  25.00000  12.50000
5  1.19309  1.16867  26.00000  13.00000
5  1.19469  1.16987  27.00000  13.50000
5  1.19622  1.17103  28.00000  14.00000
5  1.19770  1.17214  29.00000  14.50000
5  1.19913  1.17322  30.00000  15.00000
5  1.20052  1.17427  31.00000  15.50000
5  1.20186  1.17528  32.00000  16.00000
5  1.20315  1.17626  33.00000  16.50000
5  1.20442  1.17721  34.00000  17.00000
5  1.20564  1.17813  35.00000  17.50000
5  1.20683  1.17903  36.00000  18.00000
5  1.20799  1.17990  37.00000  18.50000
5  1.20912  1.18075  38.00000  19.00000
5  1.21021  1.18158  39.00000  19.50000
5  1.21128  1.18239  40.00000  20.00000
5  1.21233  1.18318  41.00000  20.50000
5  1.21335  1.18394  42.00000  21.00000
5  1.21434  1.18469  43.00000  21.50000
5  1.21531  1.18543  44.00000  22.00000
5  1.21626  1.18614  45.00000  22.50000
5  1.21719  1.18684  46.00000  23.00000
5  1.21810  1.18753  47.00000  23.50000
5  1.21899  1.18820  48.00000  24.00000
5  1.21987  1.18886  49.00000  24.50000
5  1.22072  1.18950  50.00000  25.00000
5  1.22156  1.19013  51.00000  25.50000
5  1.22238  1.19075  52.00000  26.00000
5  1.22319  1.19136  53.00000  26.50000
5  1.22398  1.19195  54.00000  27.00000
5  1.22475  1.19254  55.00000  27.50000
5  1.22552  1.19311  56.00000  28.00000
5  1.22627  1.19368  57.00000  28.50000
5  1.22700  1.19423  58.00000  29.00000
5  1.22773  1.19478  59.00000  29.50000
5  1.22844  1.19531  60.00000  30.00000
5  1.22914  1.19584  61.00000  30.50000
5  1.22983  1.19636  62.00000  31.00000
5  1.23050  1.19687  63.00000  31.50000
5  1.23117  1.19737  64.00000  32.00000
5  1.23183  1.19787  65.00000  32.50000
5  1.23247  1.19835  66.00000  33.00000
5  1.23311  1.19883  67.00000  33.50000
5  1.23374  1.19931  68.00000  34.00000
5  1.23436  1.19977  69.00000  34.50000
5  1.23497  1.20023  70.00000  35.00000
5  1.23557  1.20068  71.00000  35.50000
5  1.23616  1.20113  72.00000  36.00000
5  1.23674  1.20157  73.00000  36.50000
5  1.23732  1.20200  74.00000  37.00000
5  1.23789  1.20243  75.00000  37.50000
5  1.23845  1.20285  76.00000  38.00000
5  1.23900  1.20327  77.00000  38.50000
5  1.23955  1.20368  78.00000  39.00000
5  1.24009  1.20409  79.00000  39.50000
5  1.24062  1.20449  80.00000  40.00000
5  1.24115  1.20489  81.00000  40.50000
5  1.24167  1.20528  82.00000  41.00000
5  1.24218  1.20567  83.00000  41.50000
5  1.24269  1.20605  84.00000  42.00000
5  1.24319  1.20643  85.00000  42.50000
5  1.24369  1.20680  86.00000  43.00000
5  1.24418  1.20717  87.00000  43.50000
5  1.24466  1.20753  88.00000  44.00000
5  1.24514  1.20789  89.00000  44.50000
5  1.24562  1.20825  90.00000  45.00000
5  1.24608  1.20860  91.00000  45.50000
5  1.24655  1.20895  92.00000  46.00000
5  1.24701  1.20930  93.00000  46.50000
5  1.24746  1.20964  94.00000  47.00000
5  1.24791  1.20997  95.00000  47.50000
5  1.24835  1.21031  96.00000  48.00000
5  1.24879  1.21064  97.00000  48.50000
5  1.24923  1.21097  98.00000  49.00000
5  1.24966  1.21129  99.00000  49.50000
5  1.25008  1.21161  100.00000  50.00000
