# Supplementary material for: Regional biaxial mechanical data of the mitral and tricuspid valve anterior leaflets
Source: Data Brief. 2019 May 22;24:103961. doi: 10.1016/j.dib.2019.103961 (PMC6545396; doi:10.1016/j.dib.2019.103961)
Supplement: Multimedia component 2 [file mmc2.zip › NewTextFiles/regional_data_MVAL121-E.txt]

0.530 
3.40 
1  1.00281  1.06490  0.00000  0.00000
1  1.03322  1.11397  1.00000  1.00000
1  1.04766  1.13353  2.00000  2.00000
1  1.05613  1.14503  3.00000  3.00000
1  1.06215  1.15320  4.00000  4.00000
1  1.06682  1.15954  5.00000  5.00000
1  1.07063  1.16472  6.00000  6.00000
1  1.07386  1.16911  7.00000  7.00000
1  1.07665  1.17291  8.00000  8.00000
1  1.07912  1.17626  9.00000  9.00000
1  1.08133  1.17926  10.00000  10.00000
1  1.08332  1.18198  11.00000  11.00000
1  1.08515  1.18445  12.00000  12.00000
1  1.08682  1.18673  13.00000  13.00000
1  1.08837  1.18884  14.00000  14.00000
1  1.08982  1.19081  15.00000  15.00000
1  1.09117  1.19265  16.00000  16.00000
1  1.09244  1.19437  17.00000  17.00000
1  1.09364  1.19600  18.00000  18.00000
1  1.09477  1.19754  19.00000  19.00000
1  1.09585  1.19900  20.00000  20.00000
1  1.09687  1.20039  21.00000  21.00000
1  1.09784  1.20172  22.00000  22.00000
1  1.09877  1.20299  23.00000  23.00000
1  1.09967  1.20420  24.00000  24.00000
1  1.10052  1.20536  25.00000  25.00000
1  1.10134  1.20648  26.00000  26.00000
1  1.10213  1.20756  27.00000  27.00000
1  1.10290  1.20859  28.00000  28.00000
1  1.10363  1.20959  29.00000  29.00000
1  1.10434  1.21056  30.00000  30.00000
1  1.10503  1.21149  31.00000  31.00000
1  1.10569  1.21240  32.00000  32.00000
1  1.10634  1.21327  33.00000  33.00000
1  1.10696  1.21413  34.00000  34.00000
1  1.10757  1.21495  35.00000  35.00000
1  1.10816  1.21575  36.00000  36.00000
1  1.10874  1.21654  37.00000  37.00000
1  1.10929  1.21730  38.00000  38.00000
1  1.10984  1.21804  39.00000  39.00000
1  1.11037  1.21876  40.00000  40.00000
1  1.11089  1.21946  41.00000  41.00000
1  1.11139  1.22015  42.00000  42.00000
1  1.11188  1.22082  43.00000  43.00000
1  1.11237  1.22147  44.00000  44.00000
1  1.11284  1.22211  45.00000  45.00000
1  1.11330  1.22274  46.00000  46.00000
1  1.11375  1.22335  47.00000  47.00000
1  1.11419  1.22395  48.00000  48.00000
1  1.11462  1.22454  49.00000  49.00000
1  1.11505  1.22512  50.00000  50.00000
1  1.11546  1.22568  51.00000  51.00000
1  1.11587  1.22624  52.00000  52.00000
1  1.11627  1.22678  53.00000  53.00000
1  1.11666  1.22731  54.00000  54.00000
1  1.11704  1.22783  55.00000  55.00000
1  1.11742  1.22835  56.00000  56.00000
1  1.11779  1.22885  57.00000  57.00000
1  1.11816  1.22935  58.00000  58.00000
1  1.11851  1.22984  59.00000  59.00000
1  1.11887  1.23031  60.00000  60.00000
1  1.11921  1.23079  61.00000  61.00000
1  1.11955  1.23125  62.00000  62.00000
1  1.11989  1.23171  63.00000  63.00000
1  1.12022  1.23215  64.00000  64.00000
1  1.12054  1.23260  65.00000  65.00000
1  1.12086  1.23303  66.00000  66.00000
1  1.12118  1.23346  67.00000  67.00000
1  1.12149  1.23388  68.00000  68.00000
1  1.12179  1.23430  69.00000  69.00000
1  1.12210  1.23471  70.00000  70.00000
1  1.12239  1.23511  71.00000  71.00000
1  1.12269  1.23551  72.00000  72.00000
1  1.12298  1.23591  73.00000  73.00000
1  1.12326  1.23629  74.00000  74.00000
1  1.12354  1.23668  75.00000  75.00000
1  1.12382  1.23705  76.00000  76.00000
1  1.12409  1.23743  77.00000  77.00000
1  1.12436  1.23779  78.00000  78.00000
1  1.12463  1.23816  79.00000  79.00000
1  1.12489  1.23852  80.00000  80.00000
1  1.12516  1.23887  81.00000  81.00000
1  1.12541  1.23922  82.00000  82.00000
1  1.12567  1.23957  83.00000  83.00000
1  1.12592  1.23991  84.00000  84.00000
1  1.12617  1.24024  85.00000  85.00000
1  1.12641  1.24058  86.00000  86.00000
1  1.12665  1.24091  87.00000  87.00000
1  1.12689  1.24123  88.00000  88.00000
1  1.12713  1.24155  89.00000  89.00000
1  1.12736  1.24187  90.00000  90.00000
1  1.12759  1.24219  91.00000  91.00000
1  1.12782  1.24250  92.00000  92.00000
1  1.12805  1.24281  93.00000  93.00000
1  1.12827  1.24311  94.00000  94.00000
1  1.12850  1.24341  95.00000  95.00000
1  1.12872  1.24371  96.00000  96.00000
1  1.12893  1.24401  97.00000  97.00000
1  1.12915  1.24430  98.00000  98.00000
1  1.12936  1.24459  99.00000  99.00000
1  1.12957  1.24488  100.00000  100.00000
2  1.00281  1.06490  0.00000  0.00000
2  1.02893  1.10994  0.75000  1.00000
2  1.04242  1.12978  1.50000  2.00000
2  1.05033  1.14144  2.25000  3.00000
2  1.05594  1.14972  3.00000  4.00000
2  1.06030  1.15616  3.75000  5.00000
2  1.06386  1.16141  4.50000  6.00000
2  1.06688  1.16586  5.25000  7.00000
2  1.06948  1.16972  6.00000  8.00000
2  1.07179  1.17312  6.75000  9.00000
2  1.07385  1.17616  7.50000  10.00000
2  1.07571  1.17892  8.25000  11.00000
2  1.07741  1.18143  9.00000  12.00000
2  1.07897  1.18374  9.75000  13.00000
2  1.08042  1.18588  10.50000  14.00000
2  1.08177  1.18788  11.25000  15.00000
2  1.08303  1.18974  12.00000  16.00000
2  1.08422  1.19149  12.75000  17.00000
2  1.08534  1.19315  13.50000  18.00000
2  1.08639  1.19471  14.25000  19.00000
2  1.08740  1.19619  15.00000  20.00000
2  1.08835  1.19760  15.75000  21.00000
2  1.08926  1.19895  16.50000  22.00000
2  1.09013  1.20023  17.25000  23.00000
2  1.09096  1.20146  18.00000  24.00000
2  1.09176  1.20264  18.75000  25.00000
2  1.09253  1.20378  19.50000  26.00000
2  1.09327  1.20487  20.25000  27.00000
2  1.09398  1.20592  21.00000  28.00000
2  1.09466  1.20693  21.75000  29.00000
2  1.09533  1.20791  22.50000  30.00000
2  1.09597  1.20886  23.25000  31.00000
2  1.09659  1.20978  24.00000  32.00000
2  1.09719  1.21067  24.75000  33.00000
2  1.09777  1.21153  25.50000  34.00000
2  1.09834  1.21237  26.25000  35.00000
2  1.09889  1.21318  27.00000  36.00000
2  1.09943  1.21398  27.75000  37.00000
2  1.09995  1.21475  28.50000  38.00000
2  1.10046  1.21550  29.25000  39.00000
2  1.10095  1.21623  30.00000  40.00000
2  1.10144  1.21695  30.75000  41.00000
2  1.10191  1.21764  31.50000  42.00000
2  1.10237  1.21832  32.25000  43.00000
2  1.10282  1.21899  33.00000  44.00000
2  1.10326  1.21964  33.75000  45.00000
2  1.10369  1.22027  34.50000  46.00000
2  1.10411  1.22089  35.25000  47.00000
2  1.10452  1.22150  36.00000  48.00000
2  1.10492  1.22210  36.75000  49.00000
2  1.10532  1.22268  37.50000  50.00000
2  1.10570  1.22326  38.25000  51.00000
2  1.10608  1.22382  39.00000  52.00000
2  1.10646  1.22437  39.75000  53.00000
2  1.10682  1.22491  40.50000  54.00000
2  1.10718  1.22544  41.25000  55.00000
2  1.10753  1.22596  42.00000  56.00000
2  1.10788  1.22647  42.75000  57.00000
2  1.10822  1.22698  43.50000  58.00000
2  1.10855  1.22747  44.25000  59.00000
2  1.10888  1.22796  45.00000  60.00000
2  1.10921  1.22843  45.75000  61.00000
2  1.10952  1.22891  46.50000  62.00000
2  1.10984  1.22937  47.25000  63.00000
2  1.11015  1.22982  48.00000  64.00000
2  1.11045  1.23027  48.75000  65.00000
2  1.11075  1.23071  49.50000  66.00000
2  1.11104  1.23115  50.25000  67.00000
2  1.11133  1.23158  51.00000  68.00000
2  1.11162  1.23200  51.75000  69.00000
2  1.11190  1.23241  52.50000  70.00000
2  1.11218  1.23283  53.25000  71.00000
2  1.11245  1.23323  54.00000  72.00000
2  1.11272  1.23363  54.75000  73.00000
2  1.11298  1.23402  55.50000  74.00000
2  1.11325  1.23441  56.25000  75.00000
2  1.11351  1.23479  57.00000  76.00000
2  1.11376  1.23517  57.75000  77.00000
2  1.11401  1.23554  58.50000  78.00000
2  1.11426  1.23591  59.25000  79.00000
2  1.11451  1.23628  60.00000  80.00000
2  1.11475  1.23664  60.75000  81.00000
2  1.11499  1.23699  61.50000  82.00000
2  1.11523  1.23734  62.25000  83.00000
2  1.11546  1.23769  63.00000  84.00000
2  1.11570  1.23803  63.75000  85.00000
2  1.11592  1.23837  64.50000  86.00000
2  1.11615  1.23870  65.25000  87.00000
2  1.11637  1.23903  66.00000  88.00000
2  1.11659  1.23936  66.75000  89.00000
2  1.11681  1.23968  67.50000  90.00000
2  1.11703  1.24000  68.25000  91.00000
2  1.11724  1.24032  69.00000  92.00000
2  1.11745  1.24063  69.75000  93.00000
2  1.11766  1.24094  70.50000  94.00000
2  1.11787  1.24125  71.25000  95.00000
2  1.11808  1.24155  72.00000  96.00000
2  1.11828  1.24185  72.75000  97.00000
2  1.11848  1.24215  73.50000  98.00000
2  1.11868  1.24244  74.25000  99.00000
2  1.11887  1.24273  75.00000  100.00000
3  1.00281  1.06490  0.00000  0.00000
3  1.03489  1.12394  1.00000  0.75000
3  1.04898  1.14105  2.00000  1.50000
3  1.05724  1.15108  3.00000  2.25000
3  1.06310  1.15820  4.00000  3.00000
3  1.06765  1.16372  5.00000  3.75000
3  1.07137  1.16823  6.00000  4.50000
3  1.07451  1.17205  7.00000  5.25000
3  1.07724  1.17536  8.00000  6.00000
3  1.07964  1.17827  9.00000  6.75000
3  1.08179  1.18088  10.00000  7.50000
3  1.08373  1.18324  11.00000  8.25000
3  1.08551  1.18540  12.00000  9.00000
3  1.08714  1.18738  13.00000  9.75000
3  1.08866  1.18922  14.00000  10.50000
3  1.09006  1.19092  15.00000  11.25000
3  1.09138  1.19252  16.00000  12.00000
3  1.09262  1.19402  17.00000  12.75000
3  1.09378  1.19544  18.00000  13.50000
3  1.09489  1.19678  19.00000  14.25000
3  1.09594  1.19805  20.00000  15.00000
3  1.09693  1.19926  21.00000  15.75000
3  1.09788  1.20041  22.00000  16.50000
3  1.09879  1.20151  23.00000  17.25000
3  1.09966  1.20257  24.00000  18.00000
3  1.10049  1.20358  25.00000  18.75000
3  1.10129  1.20455  26.00000  19.50000
3  1.10206  1.20548  27.00000  20.25000
3  1.10280  1.20638  28.00000  21.00000
3  1.10352  1.20725  29.00000  21.75000
3  1.10421  1.20809  30.00000  22.50000
3  1.10488  1.20891  31.00000  23.25000
3  1.10553  1.20969  32.00000  24.00000
3  1.10616  1.21045  33.00000  24.75000
3  1.10677  1.21119  34.00000  25.50000
3  1.10736  1.21191  35.00000  26.25000
3  1.10793  1.21261  36.00000  27.00000
3  1.10849  1.21329  37.00000  27.75000
3  1.10904  1.21395  38.00000  28.50000
3  1.10957  1.21459  39.00000  29.25000
3  1.11009  1.21522  40.00000  30.00000
3  1.11059  1.21583  41.00000  30.75000
3  1.11108  1.21643  42.00000  31.50000
3  1.11156  1.21701  43.00000  32.25000
3  1.11203  1.21758  44.00000  33.00000
3  1.11249  1.21814  45.00000  33.75000
3  1.11294  1.21868  46.00000  34.50000
3  1.11338  1.21921  47.00000  35.25000
3  1.11381  1.21974  48.00000  36.00000
3  1.11423  1.22025  49.00000  36.75000
3  1.11464  1.22075  50.00000  37.50000
3  1.11505  1.22124  51.00000  38.25000
3  1.11544  1.22172  52.00000  39.00000
3  1.11583  1.22219  53.00000  39.75000
3  1.11621  1.22265  54.00000  40.50000
3  1.11659  1.22311  55.00000  41.25000
3  1.11696  1.22356  56.00000  42.00000
3  1.11732  1.22399  57.00000  42.75000
3  1.11767  1.22442  58.00000  43.50000
3  1.11802  1.22485  59.00000  44.25000
3  1.11836  1.22526  60.00000  45.00000
3  1.11870  1.22567  61.00000  45.75000
3  1.11903  1.22608  62.00000  46.50000
3  1.11936  1.22647  63.00000  47.25000
3  1.11968  1.22686  64.00000  48.00000
3  1.12000  1.22725  65.00000  48.75000
3  1.12031  1.22763  66.00000  49.50000
3  1.12062  1.22800  67.00000  50.25000
3  1.12092  1.22837  68.00000  51.00000
3  1.12122  1.22873  69.00000  51.75000
3  1.12151  1.22908  70.00000  52.50000
3  1.12180  1.22943  71.00000  53.25000
3  1.12209  1.22978  72.00000  54.00000
3  1.12237  1.23012  73.00000  54.75000
3  1.12265  1.23046  74.00000  55.50000
3  1.12292  1.23079  75.00000  56.25000
3  1.12319  1.23112  76.00000  57.00000
3  1.12346  1.23144  77.00000  57.75000
3  1.12372  1.23176  78.00000  58.50000
3  1.12398  1.23208  79.00000  59.25000
3  1.12424  1.23239  80.00000  60.00000
3  1.12449  1.23270  81.00000  60.75000
3  1.12474  1.23300  82.00000  61.50000
3  1.12499  1.23330  83.00000  62.25000
3  1.12523  1.23360  84.00000  63.00000
3  1.12548  1.23389  85.00000  63.75000
3  1.12571  1.23418  86.00000  64.50000
3  1.12595  1.23447  87.00000  65.25000
3  1.12618  1.23475  88.00000  66.00000
3  1.12641  1.23503  89.00000  66.75000
3  1.12664  1.23531  90.00000  67.50000
3  1.12687  1.23558  91.00000  68.25000
3  1.12709  1.23585  92.00000  69.00000
3  1.12731  1.23612  93.00000  69.75000
3  1.12753  1.23639  94.00000  70.50000
3  1.12775  1.23665  95.00000  71.25000
3  1.12796  1.23691  96.00000  72.00000
3  1.12817  1.23717  97.00000  72.75000
3  1.12838  1.23742  98.00000  73.50000
3  1.12859  1.23767  99.00000  74.25000
3  1.12879  1.23792  100.00000  75.00000
4  1.00281  1.06490  0.00000  0.00000
4  1.02107  1.06973  0.50000  1.00000
4  1.03243  1.08495  1.00000  2.00000
4  1.03908  1.09386  1.50000  3.00000
4  1.04380  1.10018  2.00000  4.00000
4  1.04746  1.10508  2.50000  5.00000
4  1.05045  1.10909  3.00000  6.00000
4  1.05298  1.11247  3.50000  7.00000
4  1.05518  1.11541  4.00000  8.00000
4  1.05711  1.11800  4.50000  9.00000
4  1.05884  1.12031  5.00000  10.00000
4  1.06040  1.12240  5.50000  11.00000
4  1.06183  1.12432  6.00000  12.00000
4  1.06315  1.12607  6.50000  13.00000
4  1.06436  1.12770  7.00000  14.00000
4  1.06550  1.12922  7.50000  15.00000
4  1.06656  1.13064  8.00000  16.00000
4  1.06755  1.13197  8.50000  17.00000
4  1.06849  1.13322  9.00000  18.00000
4  1.06938  1.13441  9.50000  19.00000
4  1.07022  1.13554  10.00000  20.00000
4  1.07102  1.13661  10.50000  21.00000
4  1.07178  1.13763  11.00000  22.00000
4  1.07251  1.13861  11.50000  23.00000
4  1.07321  1.13955  12.00000  24.00000
4  1.07388  1.14044  12.50000  25.00000
4  1.07453  1.14130  13.00000  26.00000
4  1.07515  1.14213  13.50000  27.00000
4  1.07574  1.14293  14.00000  28.00000
4  1.07632  1.14370  14.50000  29.00000
4  1.07688  1.14445  15.00000  30.00000
4  1.07742  1.14517  15.50000  31.00000
4  1.07794  1.14587  16.00000  32.00000
4  1.07844  1.14654  16.50000  33.00000
4  1.07893  1.14720  17.00000  34.00000
4  1.07941  1.14784  17.50000  35.00000
4  1.07987  1.14845  18.00000  36.00000
4  1.08032  1.14906  18.50000  37.00000
4  1.08076  1.14964  19.00000  38.00000
4  1.08119  1.15021  19.50000  39.00000
4  1.08160  1.15077  20.00000  40.00000
4  1.08201  1.15131  20.50000  41.00000
4  1.08240  1.15184  21.00000  42.00000
4  1.08279  1.15236  21.50000  43.00000
4  1.08317  1.15286  22.00000  44.00000
4  1.08354  1.15336  22.50000  45.00000
4  1.08390  1.15384  23.00000  46.00000
4  1.08425  1.15431  23.50000  47.00000
4  1.08460  1.15478  24.00000  48.00000
4  1.08493  1.15523  24.50000  49.00000
4  1.08527  1.15567  25.00000  50.00000
4  1.08559  1.15611  25.50000  51.00000
4  1.08591  1.15653  26.00000  52.00000
4  1.08622  1.15695  26.50000  53.00000
4  1.08653  1.15736  27.00000  54.00000
4  1.08683  1.15777  27.50000  55.00000
4  1.08713  1.15816  28.00000  56.00000
4  1.08742  1.15855  28.50000  57.00000
4  1.08770  1.15893  29.00000  58.00000
4  1.08798  1.15931  29.50000  59.00000
4  1.08826  1.15968  30.00000  60.00000
4  1.08853  1.16004  30.50000  61.00000
4  1.08880  1.16040  31.00000  62.00000
4  1.08906  1.16075  31.50000  63.00000
4  1.08932  1.16110  32.00000  64.00000
4  1.08957  1.16144  32.50000  65.00000
4  1.08982  1.16177  33.00000  66.00000
4  1.09007  1.16210  33.50000  67.00000
4  1.09031  1.16243  34.00000  68.00000
4  1.09055  1.16275  34.50000  69.00000
4  1.09079  1.16307  35.00000  70.00000
4  1.09102  1.16338  35.50000  71.00000
4  1.09125  1.16368  36.00000  72.00000
4  1.09148  1.16399  36.50000  73.00000
4  1.09170  1.16429  37.00000  74.00000
4  1.09192  1.16458  37.50000  75.00000
4  1.09214  1.16487  38.00000  76.00000
4  1.09236  1.16516  38.50000  77.00000
4  1.09257  1.16544  39.00000  78.00000
4  1.09278  1.16572  39.50000  79.00000
4  1.09298  1.16600  40.00000  80.00000
4  1.09319  1.16627  40.50000  81.00000
4  1.09339  1.16654  41.00000  82.00000
4  1.09359  1.16681  41.50000  83.00000
4  1.09378  1.16707  42.00000  84.00000
4  1.09398  1.16733  42.50000  85.00000
4  1.09417  1.16759  43.00000  86.00000
4  1.09436  1.16784  43.50000  87.00000
4  1.09455  1.16809  44.00000  88.00000
4  1.09473  1.16834  44.50000  89.00000
4  1.09492  1.16859  45.00000  90.00000
4  1.09510  1.16883  45.50000  91.00000
4  1.09528  1.16907  46.00000  92.00000
4  1.09546  1.16931  46.50000  93.00000
4  1.09563  1.16954  47.00000  94.00000
4  1.09581  1.16977  47.50000  95.00000
4  1.09598  1.17000  48.00000  96.00000
4  1.09615  1.17023  48.50000  97.00000
4  1.09632  1.17046  49.00000  98.00000
4  1.09648  1.17068  49.50000  99.00000
4  1.09665  1.17090  50.00000  100.00000
5  1.00281  1.06490  0.00000  0.00000
5  1.02436  1.09176  1.00000  0.50000
5  1.03823  1.10551  2.00000  1.00000
5  1.04635  1.11355  3.00000  1.50000
5  1.05212  1.11926  4.00000  2.00000
5  1.05659  1.12369  5.00000  2.50000
5  1.06025  1.12731  6.00000  3.00000
5  1.06334  1.13037  7.00000  3.50000
5  1.06602  1.13302  8.00000  4.00000
5  1.06839  1.13535  9.00000  4.50000
5  1.07050  1.13744  10.00000  5.00000
5  1.07242  1.13934  11.00000  5.50000
5  1.07416  1.14106  12.00000  6.00000
5  1.07577  1.14265  13.00000  6.50000
5  1.07726  1.14412  14.00000  7.00000
5  1.07864  1.14549  15.00000  7.50000
5  1.07994  1.14677  16.00000  8.00000
5  1.08116  1.14798  17.00000  8.50000
5  1.08230  1.14911  18.00000  9.00000
5  1.08339  1.15018  19.00000  9.50000
5  1.08442  1.15120  20.00000  10.00000
5  1.08540  1.15217  21.00000  10.50000
5  1.08633  1.15309  22.00000  11.00000
5  1.08723  1.15397  23.00000  11.50000
5  1.08808  1.15482  24.00000  12.00000
5  1.08890  1.15563  25.00000  12.50000
5  1.08969  1.15641  26.00000  13.00000
5  1.09044  1.15716  27.00000  13.50000
5  1.09118  1.15788  28.00000  14.00000
5  1.09188  1.15857  29.00000  14.50000
5  1.09256  1.15925  30.00000  15.00000
5  1.09322  1.15990  31.00000  15.50000
5  1.09386  1.16053  32.00000  16.00000
5  1.09447  1.16114  33.00000  16.50000
5  1.09507  1.16173  34.00000  17.00000
5  1.09566  1.16231  35.00000  17.50000
5  1.09622  1.16287  36.00000  18.00000
5  1.09677  1.16341  37.00000  18.50000
5  1.09731  1.16394  38.00000  19.00000
5  1.09783  1.16445  39.00000  19.50000
5  1.09834  1.16496  40.00000  20.00000
5  1.09883  1.16545  41.00000  20.50000
5  1.09932  1.16592  42.00000  21.00000
5  1.09979  1.16639  43.00000  21.50000
5  1.10025  1.16685  44.00000  22.00000
5  1.10070  1.16729  45.00000  22.50000
5  1.10114  1.16773  46.00000  23.00000
5  1.10158  1.16816  47.00000  23.50000
5  1.10200  1.16857  48.00000  24.00000
5  1.10241  1.16898  49.00000  24.50000
5  1.10282  1.16938  50.00000  25.00000
5  1.10322  1.16978  51.00000  25.50000
5  1.10361  1.17016  52.00000  26.00000
5  1.10399  1.17054  53.00000  26.50000
5  1.10436  1.17091  54.00000  27.00000
5  1.10473  1.17128  55.00000  27.50000
5  1.10509  1.17163  56.00000  28.00000
5  1.10545  1.17198  57.00000  28.50000
5  1.10580  1.17233  58.00000  29.00000
5  1.10614  1.17267  59.00000  29.50000
5  1.10648  1.17300  60.00000  30.00000
5  1.10681  1.17333  61.00000  30.50000
5  1.10714  1.17365  62.00000  31.00000
5  1.10746  1.17397  63.00000  31.50000
5  1.10778  1.17428  64.00000  32.00000
5  1.10809  1.17459  65.00000  32.50000
5  1.10839  1.17489  66.00000  33.00000
5  1.10870  1.17519  67.00000  33.50000
5  1.10899  1.17549  68.00000  34.00000
5  1.10929  1.17578  69.00000  34.50000
5  1.10958  1.17606  70.00000  35.00000
5  1.10986  1.17634  71.00000  35.50000
5  1.11014  1.17662  72.00000  36.00000
5  1.11042  1.17689  73.00000  36.50000
5  1.11069  1.17716  74.00000  37.00000
5  1.11096  1.17743  75.00000  37.50000
5  1.11123  1.17769  76.00000  38.00000
5  1.11149  1.17795  77.00000  38.50000
5  1.11175  1.17821  78.00000  39.00000
5  1.11201  1.17846  79.00000  39.50000
5  1.11226  1.17871  80.00000  40.00000
5  1.11251  1.17896  81.00000  40.50000
5  1.11275  1.17920  82.00000  41.00000
5  1.11300  1.17944  83.00000  41.50000
5  1.11324  1.17968  84.00000  42.00000
5  1.11348  1.17992  85.00000  42.50000
5  1.11371  1.18015  86.00000  43.00000
5  1.11394  1.18038  87.00000  43.50000
5  1.11417  1.18060  88.00000  44.00000
5  1.11440  1.18083  89.00000  44.50000
5  1.11462  1.18105  90.00000  45.00000
5  1.11485  1.18127  91.00000  45.50000
5  1.11507  1.18149  92.00000  46.00000
5  1.11528  1.18170  93.00000  46.50000
5  1.11550  1.18191  94.00000  47.00000
5  1.11571  1.18212  95.00000  47.50000
5  1.11592  1.18233  96.00000  48.00000
5  1.11613  1.18254  97.00000  48.50000
5  1.11633  1.18274  98.00000  49.00000
5  1.11654  1.18294  99.00000  49.50000
5  1.11674  1.18314  100.00000  50.00000
