# Supplementary material for: Regional biaxial mechanical data of the mitral and tricuspid valve anterior leaflets
Source: Data Brief. 2019 May 22;24:103961. doi: 10.1016/j.dib.2019.103961 (PMC6545396; doi:10.1016/j.dib.2019.103961)
Supplement: Multimedia component 2 [file mmc2.zip › NewTextFiles/regional_data_MVAL121-F.txt]

0.417 
3.30 
1  0.99222  0.99744  0.00000  0.00000
1  1.00418  0.98596  1.00000  1.00000
1  1.01982  1.00554  2.00000  2.00000
1  1.02898  1.01700  3.00000  3.00000
1  1.03548  1.02513  4.00000  4.00000
1  1.04052  1.03144  5.00000  5.00000
1  1.04464  1.03659  6.00000  6.00000
1  1.04812  1.04095  7.00000  7.00000
1  1.05114  1.04472  8.00000  8.00000
1  1.05380  1.04805  9.00000  9.00000
1  1.05618  1.05103  10.00000  10.00000
1  1.05834  1.05373  11.00000  11.00000
1  1.06030  1.05619  12.00000  12.00000
1  1.06211  1.05845  13.00000  13.00000
1  1.06379  1.06055  14.00000  14.00000
1  1.06535  1.06250  15.00000  15.00000
1  1.06681  1.06432  16.00000  16.00000
1  1.06818  1.06604  17.00000  17.00000
1  1.06947  1.06765  18.00000  18.00000
1  1.07069  1.06918  19.00000  19.00000
1  1.07185  1.07063  20.00000  20.00000
1  1.07295  1.07201  21.00000  21.00000
1  1.07400  1.07333  22.00000  22.00000
1  1.07501  1.07458  23.00000  23.00000
1  1.07597  1.07579  24.00000  24.00000
1  1.07689  1.07694  25.00000  25.00000
1  1.07778  1.07805  26.00000  26.00000
1  1.07863  1.07912  27.00000  27.00000
1  1.07946  1.08015  28.00000  28.00000
1  1.08025  1.08114  29.00000  29.00000
1  1.08102  1.08210  30.00000  30.00000
1  1.08176  1.08303  31.00000  31.00000
1  1.08247  1.08392  32.00000  32.00000
1  1.08317  1.08479  33.00000  33.00000
1  1.08385  1.08564  34.00000  34.00000
1  1.08450  1.08646  35.00000  35.00000
1  1.08514  1.08725  36.00000  36.00000
1  1.08576  1.08803  37.00000  37.00000
1  1.08636  1.08878  38.00000  38.00000
1  1.08695  1.08952  39.00000  39.00000
1  1.08752  1.09023  40.00000  40.00000
1  1.08808  1.09093  41.00000  41.00000
1  1.08862  1.09161  42.00000  42.00000
1  1.08915  1.09228  43.00000  43.00000
1  1.08967  1.09293  44.00000  44.00000
1  1.09018  1.09356  45.00000  45.00000
1  1.09068  1.09419  46.00000  46.00000
1  1.09116  1.09479  47.00000  47.00000
1  1.09164  1.09539  48.00000  48.00000
1  1.09211  1.09597  49.00000  49.00000
1  1.09256  1.09654  50.00000  50.00000
1  1.09301  1.09710  51.00000  51.00000
1  1.09345  1.09765  52.00000  52.00000
1  1.09388  1.09819  53.00000  53.00000
1  1.09430  1.09872  54.00000  54.00000
1  1.09472  1.09924  55.00000  55.00000
1  1.09513  1.09975  56.00000  56.00000
1  1.09553  1.10025  57.00000  57.00000
1  1.09592  1.10074  58.00000  58.00000
1  1.09631  1.10122  59.00000  59.00000
1  1.09669  1.10170  60.00000  60.00000
1  1.09706  1.10217  61.00000  61.00000
1  1.09743  1.10263  62.00000  62.00000
1  1.09779  1.10308  63.00000  63.00000
1  1.09814  1.10352  64.00000  64.00000
1  1.09849  1.10396  65.00000  65.00000
1  1.09884  1.10439  66.00000  66.00000
1  1.09918  1.10482  67.00000  67.00000
1  1.09951  1.10524  68.00000  68.00000
1  1.09984  1.10565  69.00000  69.00000
1  1.10017  1.10606  70.00000  70.00000
1  1.10049  1.10646  71.00000  71.00000
1  1.10081  1.10685  72.00000  72.00000
1  1.10112  1.10724  73.00000  73.00000
1  1.10143  1.10763  74.00000  74.00000
1  1.10173  1.10801  75.00000  75.00000
1  1.10203  1.10838  76.00000  76.00000
1  1.10232  1.10875  77.00000  77.00000
1  1.10262  1.10912  78.00000  78.00000
1  1.10290  1.10948  79.00000  79.00000
1  1.10319  1.10983  80.00000  80.00000
1  1.10347  1.11019  81.00000  81.00000
1  1.10375  1.11053  82.00000  82.00000
1  1.10402  1.11088  83.00000  83.00000
1  1.10429  1.11121  84.00000  84.00000
1  1.10456  1.11155  85.00000  85.00000
1  1.10482  1.11188  86.00000  86.00000
1  1.10509  1.11221  87.00000  87.00000
1  1.10534  1.11253  88.00000  88.00000
1  1.10560  1.11285  89.00000  89.00000
1  1.10585  1.11317  90.00000  90.00000
1  1.10610  1.11348  91.00000  91.00000
1  1.10635  1.11379  92.00000  92.00000
1  1.10659  1.11409  93.00000  93.00000
1  1.10683  1.11439  94.00000  94.00000
1  1.10707  1.11469  95.00000  95.00000
1  1.10731  1.11499  96.00000  96.00000
1  1.10754  1.11528  97.00000  97.00000
1  1.10778  1.11557  98.00000  98.00000
1  1.10801  1.11586  99.00000  99.00000
1  1.10823  1.11614  100.00000  100.00000
2  0.99222  0.99744  0.00000  0.00000
2  1.00907  0.99252  0.75000  1.00000
2  1.02519  1.01265  1.50000  2.00000
2  1.03464  1.02443  2.25000  3.00000
2  1.04134  1.03279  3.00000  4.00000
2  1.04654  1.03927  3.75000  5.00000
2  1.05079  1.04457  4.50000  6.00000
2  1.05439  1.04905  5.25000  7.00000
2  1.05750  1.05294  6.00000  8.00000
2  1.06025  1.05636  6.75000  9.00000
2  1.06271  1.05942  7.50000  10.00000
2  1.06493  1.06219  8.25000  11.00000
2  1.06696  1.06472  9.00000  12.00000
2  1.06883  1.06705  9.75000  13.00000
2  1.07056  1.06921  10.50000  14.00000
2  1.07216  1.07121  11.25000  15.00000
2  1.07367  1.07309  12.00000  16.00000
2  1.07508  1.07485  12.75000  17.00000
2  1.07642  1.07651  13.50000  18.00000
2  1.07768  1.07808  14.25000  19.00000
2  1.07888  1.07958  15.00000  20.00000
2  1.08001  1.08099  15.75000  21.00000
2  1.08110  1.08235  16.50000  22.00000
2  1.08214  1.08364  17.25000  23.00000
2  1.08313  1.08488  18.00000  24.00000
2  1.08408  1.08606  18.75000  25.00000
2  1.08500  1.08720  19.50000  26.00000
2  1.08588  1.08830  20.25000  27.00000
2  1.08673  1.08936  21.00000  28.00000
2  1.08755  1.09038  21.75000  29.00000
2  1.08834  1.09136  22.50000  30.00000
2  1.08910  1.09232  23.25000  31.00000
2  1.08984  1.09324  24.00000  32.00000
2  1.09056  1.09414  24.75000  33.00000
2  1.09126  1.09500  25.50000  34.00000
2  1.09193  1.09585  26.25000  35.00000
2  1.09259  1.09667  27.00000  36.00000
2  1.09323  1.09746  27.75000  37.00000
2  1.09385  1.09824  28.50000  38.00000
2  1.09446  1.09899  29.25000  39.00000
2  1.09505  1.09973  30.00000  40.00000
2  1.09562  1.10045  30.75000  41.00000
2  1.09619  1.10115  31.50000  42.00000
2  1.09674  1.10183  32.25000  43.00000
2  1.09727  1.10250  33.00000  44.00000
2  1.09780  1.10315  33.75000  45.00000
2  1.09831  1.10379  34.50000  46.00000
2  1.09881  1.10442  35.25000  47.00000
2  1.09930  1.10503  36.00000  48.00000
2  1.09978  1.10563  36.75000  49.00000
2  1.10026  1.10622  37.50000  50.00000
2  1.10072  1.10679  38.25000  51.00000
2  1.10117  1.10736  39.00000  52.00000
2  1.10161  1.10791  39.75000  53.00000
2  1.10205  1.10845  40.50000  54.00000
2  1.10248  1.10899  41.25000  55.00000
2  1.10290  1.10951  42.00000  56.00000
2  1.10331  1.11003  42.75000  57.00000
2  1.10372  1.11053  43.50000  58.00000
2  1.10412  1.11103  44.25000  59.00000
2  1.10451  1.11152  45.00000  60.00000
2  1.10490  1.11200  45.75000  61.00000
2  1.10527  1.11247  46.50000  62.00000
2  1.10565  1.11294  47.25000  63.00000
2  1.10602  1.11340  48.00000  64.00000
2  1.10638  1.11385  48.75000  65.00000
2  1.10673  1.11429  49.50000  66.00000
2  1.10708  1.11473  50.25000  67.00000
2  1.10743  1.11516  51.00000  68.00000
2  1.10777  1.11558  51.75000  69.00000
2  1.10811  1.11600  52.50000  70.00000
2  1.10844  1.11641  53.25000  71.00000
2  1.10876  1.11682  54.00000  72.00000
2  1.10909  1.11722  54.75000  73.00000
2  1.10940  1.11762  55.50000  74.00000
2  1.10972  1.11801  56.25000  75.00000
2  1.11003  1.11839  57.00000  76.00000
2  1.11033  1.11877  57.75000  77.00000
2  1.11063  1.11915  58.50000  78.00000
2  1.11093  1.11952  59.25000  79.00000
2  1.11122  1.11988  60.00000  80.00000
2  1.11151  1.12024  60.75000  81.00000
2  1.11180  1.12060  61.50000  82.00000
2  1.11208  1.12095  62.25000  83.00000
2  1.11236  1.12130  63.00000  84.00000
2  1.11264  1.12165  63.75000  85.00000
2  1.11291  1.12199  64.50000  86.00000
2  1.11318  1.12232  65.25000  87.00000
2  1.11345  1.12265  66.00000  88.00000
2  1.11371  1.12298  66.75000  89.00000
2  1.11397  1.12331  67.50000  90.00000
2  1.11423  1.12363  68.25000  91.00000
2  1.11448  1.12395  69.00000  92.00000
2  1.11474  1.12426  69.75000  93.00000
2  1.11499  1.12457  70.50000  94.00000
2  1.11523  1.12488  71.25000  95.00000
2  1.11548  1.12518  72.00000  96.00000
2  1.11572  1.12549  72.75000  97.00000
2  1.11596  1.12578  73.50000  98.00000
2  1.11619  1.12608  74.25000  99.00000
2  1.11643  1.12637  75.00000  100.00000
3  0.99222  0.99744  0.00000  0.00000
3  1.00412  1.00179  1.00000  0.75000
3  1.01870  1.01787  2.00000  1.50000
3  1.02723  1.02728  3.00000  2.25000
3  1.03329  1.03395  4.00000  3.00000
3  1.03798  1.03913  5.00000  3.75000
3  1.04182  1.04336  6.00000  4.50000
3  1.04507  1.04694  7.00000  5.25000
3  1.04788  1.05003  8.00000  6.00000
3  1.05036  1.05277  9.00000  6.75000
3  1.05258  1.05521  10.00000  7.50000
3  1.05458  1.05742  11.00000  8.25000
3  1.05641  1.05944  12.00000  9.00000
3  1.05810  1.06130  13.00000  9.75000
3  1.05966  1.06302  14.00000  10.50000
3  1.06111  1.06462  15.00000  11.25000
3  1.06247  1.06612  16.00000  12.00000
3  1.06375  1.06752  17.00000  12.75000
3  1.06495  1.06885  18.00000  13.50000
3  1.06609  1.07010  19.00000  14.25000
3  1.06717  1.07129  20.00000  15.00000
3  1.06820  1.07243  21.00000  15.75000
3  1.06917  1.07351  22.00000  16.50000
3  1.07011  1.07454  23.00000  17.25000
3  1.07101  1.07552  24.00000  18.00000
3  1.07187  1.07647  25.00000  18.75000
3  1.07269  1.07738  26.00000  19.50000
3  1.07349  1.07826  27.00000  20.25000
3  1.07425  1.07910  28.00000  21.00000
3  1.07499  1.07992  29.00000  21.75000
3  1.07570  1.08070  30.00000  22.50000
3  1.07639  1.08146  31.00000  23.25000
3  1.07706  1.08220  32.00000  24.00000
3  1.07771  1.08291  33.00000  24.75000
3  1.07834  1.08361  34.00000  25.50000
3  1.07895  1.08428  35.00000  26.25000
3  1.07954  1.08493  36.00000  27.00000
3  1.08012  1.08557  37.00000  27.75000
3  1.08068  1.08619  38.00000  28.50000
3  1.08123  1.08679  39.00000  29.25000
3  1.08176  1.08738  40.00000  30.00000
3  1.08228  1.08795  41.00000  30.75000
3  1.08279  1.08851  42.00000  31.50000
3  1.08328  1.08905  43.00000  32.25000
3  1.08377  1.08959  44.00000  33.00000
3  1.08424  1.09011  45.00000  33.75000
3  1.08470  1.09062  46.00000  34.50000
3  1.08516  1.09112  47.00000  35.25000
3  1.08560  1.09161  48.00000  36.00000
3  1.08603  1.09209  49.00000  36.75000
3  1.08646  1.09255  50.00000  37.50000
3  1.08688  1.09301  51.00000  38.25000
3  1.08728  1.09346  52.00000  39.00000
3  1.08769  1.09391  53.00000  39.75000
3  1.08808  1.09434  54.00000  40.50000
3  1.08847  1.09477  55.00000  41.25000
3  1.08884  1.09518  56.00000  42.00000
3  1.08922  1.09559  57.00000  42.75000
3  1.08958  1.09600  58.00000  43.50000
3  1.08994  1.09639  59.00000  44.25000
3  1.09030  1.09678  60.00000  45.00000
3  1.09065  1.09717  61.00000  45.75000
3  1.09099  1.09755  62.00000  46.50000
3  1.09132  1.09792  63.00000  47.25000
3  1.09166  1.09828  64.00000  48.00000
3  1.09198  1.09864  65.00000  48.75000
3  1.09230  1.09900  66.00000  49.50000
3  1.09262  1.09935  67.00000  50.25000
3  1.09293  1.09969  68.00000  51.00000
3  1.09324  1.10003  69.00000  51.75000
3  1.09354  1.10036  70.00000  52.50000
3  1.09384  1.10069  71.00000  53.25000
3  1.09414  1.10102  72.00000  54.00000
3  1.09443  1.10134  73.00000  54.75000
3  1.09471  1.10165  74.00000  55.50000
3  1.09500  1.10196  75.00000  56.25000
3  1.09527  1.10227  76.00000  57.00000
3  1.09555  1.10257  77.00000  57.75000
3  1.09582  1.10287  78.00000  58.50000
3  1.09609  1.10317  79.00000  59.25000
3  1.09635  1.10346  80.00000  60.00000
3  1.09662  1.10375  81.00000  60.75000
3  1.09687  1.10403  82.00000  61.50000
3  1.09713  1.10431  83.00000  62.25000
3  1.09738  1.10459  84.00000  63.00000
3  1.09763  1.10487  85.00000  63.75000
3  1.09788  1.10514  86.00000  64.50000
3  1.09812  1.10541  87.00000  65.25000
3  1.09836  1.10567  88.00000  66.00000
3  1.09860  1.10593  89.00000  66.75000
3  1.09883  1.10619  90.00000  67.50000
3  1.09907  1.10645  91.00000  68.25000
3  1.09930  1.10670  92.00000  69.00000
3  1.09952  1.10695  93.00000  69.75000
3  1.09975  1.10720  94.00000  70.50000
3  1.09997  1.10745  95.00000  71.25000
3  1.10019  1.10769  96.00000  72.00000
3  1.10041  1.10793  97.00000  72.75000
3  1.10063  1.10817  98.00000  73.50000
3  1.10084  1.10840  99.00000  74.25000
3  1.10105  1.10864  100.00000  75.00000
4  0.99222  0.99744  0.00000  0.00000
4  0.99728  0.99838  0.50000  1.00000
4  1.01441  1.01722  1.00000  2.00000
4  1.02448  1.02824  1.50000  3.00000
4  1.03163  1.03606  2.00000  4.00000
4  1.03718  1.04213  2.50000  5.00000
4  1.04171  1.04709  3.00000  6.00000
4  1.04555  1.05128  3.50000  7.00000
4  1.04888  1.05491  4.00000  8.00000
4  1.05181  1.05811  4.50000  9.00000
4  1.05443  1.06098  5.00000  10.00000
4  1.05681  1.06357  5.50000  11.00000
4  1.05898  1.06593  6.00000  12.00000
4  1.06097  1.06811  6.50000  13.00000
4  1.06282  1.07013  7.00000  14.00000
4  1.06454  1.07200  7.50000  15.00000
4  1.06615  1.07376  8.00000  16.00000
4  1.06766  1.07541  8.50000  17.00000
4  1.06908  1.07696  9.00000  18.00000
4  1.07043  1.07843  9.50000  19.00000
4  1.07171  1.07983  10.00000  20.00000
4  1.07292  1.08115  10.50000  21.00000
4  1.07408  1.08242  11.00000  22.00000
4  1.07519  1.08363  11.50000  23.00000
4  1.07625  1.08478  12.00000  24.00000
4  1.07727  1.08590  12.50000  25.00000
4  1.07825  1.08696  13.00000  26.00000
4  1.07919  1.08799  13.50000  27.00000
4  1.08009  1.08898  14.00000  28.00000
4  1.08097  1.08993  14.50000  29.00000
4  1.08181  1.09085  15.00000  30.00000
4  1.08263  1.09175  15.50000  31.00000
4  1.08342  1.09261  16.00000  32.00000
4  1.08419  1.09345  16.50000  33.00000
4  1.08493  1.09426  17.00000  34.00000
4  1.08566  1.09505  17.50000  35.00000
4  1.08636  1.09581  18.00000  36.00000
4  1.08704  1.09656  18.50000  37.00000
4  1.08771  1.09728  19.00000  38.00000
4  1.08836  1.09799  19.50000  39.00000
4  1.08899  1.09868  20.00000  40.00000
4  1.08960  1.09935  20.50000  41.00000
4  1.09020  1.10000  21.00000  42.00000
4  1.09079  1.10064  21.50000  43.00000
4  1.09136  1.10127  22.00000  44.00000
4  1.09192  1.10188  22.50000  45.00000
4  1.09247  1.10248  23.00000  46.00000
4  1.09301  1.10306  23.50000  47.00000
4  1.09353  1.10364  24.00000  48.00000
4  1.09405  1.10420  24.50000  49.00000
4  1.09455  1.10475  25.00000  50.00000
4  1.09504  1.10528  25.50000  51.00000
4  1.09553  1.10581  26.00000  52.00000
4  1.09600  1.10633  26.50000  53.00000
4  1.09647  1.10684  27.00000  54.00000
4  1.09693  1.10734  27.50000  55.00000
4  1.09738  1.10783  28.00000  56.00000
4  1.09782  1.10831  28.50000  57.00000
4  1.09825  1.10878  29.00000  58.00000
4  1.09868  1.10925  29.50000  59.00000
4  1.09910  1.10970  30.00000  60.00000
4  1.09951  1.11015  30.50000  61.00000
4  1.09991  1.11060  31.00000  62.00000
4  1.10031  1.11103  31.50000  63.00000
4  1.10071  1.11146  32.00000  64.00000
4  1.10109  1.11188  32.50000  65.00000
4  1.10147  1.11230  33.00000  66.00000
4  1.10185  1.11271  33.50000  67.00000
4  1.10222  1.11311  34.00000  68.00000
4  1.10258  1.11351  34.50000  69.00000
4  1.10294  1.11390  35.00000  70.00000
4  1.10329  1.11428  35.50000  71.00000
4  1.10364  1.11466  36.00000  72.00000
4  1.10399  1.11504  36.50000  73.00000
4  1.10433  1.11541  37.00000  74.00000
4  1.10466  1.11577  37.50000  75.00000
4  1.10499  1.11613  38.00000  76.00000
4  1.10532  1.11649  38.50000  77.00000
4  1.10564  1.11684  39.00000  78.00000
4  1.10596  1.11719  39.50000  79.00000
4  1.10627  1.11753  40.00000  80.00000
4  1.10658  1.11787  40.50000  81.00000
4  1.10689  1.11820  41.00000  82.00000
4  1.10719  1.11853  41.50000  83.00000
4  1.10749  1.11886  42.00000  84.00000
4  1.10778  1.11918  42.50000  85.00000
4  1.10807  1.11950  43.00000  86.00000
4  1.10836  1.11981  43.50000  87.00000
4  1.10865  1.12012  44.00000  88.00000
4  1.10893  1.12043  44.50000  89.00000
4  1.10921  1.12073  45.00000  90.00000
4  1.10948  1.12103  45.50000  91.00000
4  1.10975  1.12133  46.00000  92.00000
4  1.11002  1.12162  46.50000  93.00000
4  1.11029  1.12191  47.00000  94.00000
4  1.11055  1.12220  47.50000  95.00000
4  1.11082  1.12249  48.00000  96.00000
4  1.11107  1.12277  48.50000  97.00000
4  1.11133  1.12305  49.00000  98.00000
4  1.11158  1.12332  49.50000  99.00000
4  1.11183  1.12360  50.00000  100.00000
5  0.99222  0.99744  0.00000  0.00000
5  1.01438  1.02044  1.00000  0.50000
5  1.02989  1.03615  2.00000  1.00000
5  1.03897  1.04534  3.00000  1.50000
5  1.04541  1.05186  4.00000  2.00000
5  1.05041  1.05692  5.00000  2.50000
5  1.05449  1.06105  6.00000  3.00000
5  1.05794  1.06454  7.00000  3.50000
5  1.06093  1.06757  8.00000  4.00000
5  1.06357  1.07024  9.00000  4.50000
5  1.06593  1.07263  10.00000  5.00000
5  1.06807  1.07479  11.00000  5.50000
5  1.07002  1.07676  12.00000  6.00000
5  1.07181  1.07857  13.00000  6.50000
5  1.07347  1.08025  14.00000  7.00000
5  1.07502  1.08181  15.00000  7.50000
5  1.07646  1.08328  16.00000  8.00000
5  1.07782  1.08465  17.00000  8.50000
5  1.07910  1.08595  18.00000  9.00000
5  1.08031  1.08717  19.00000  9.50000
5  1.08146  1.08834  20.00000  10.00000
5  1.08255  1.08944  21.00000  10.50000
5  1.08359  1.09050  22.00000  11.00000
5  1.08459  1.09150  23.00000  11.50000
5  1.08554  1.09247  24.00000  12.00000
5  1.08646  1.09339  25.00000  12.50000
5  1.08734  1.09428  26.00000  13.00000
5  1.08818  1.09514  27.00000  13.50000
5  1.08900  1.09596  28.00000  14.00000
5  1.08978  1.09676  29.00000  14.50000
5  1.09054  1.09752  30.00000  15.00000
5  1.09128  1.09827  31.00000  15.50000
5  1.09199  1.09899  32.00000  16.00000
5  1.09268  1.09968  33.00000  16.50000
5  1.09335  1.10036  34.00000  17.00000
5  1.09400  1.10102  35.00000  17.50000
5  1.09463  1.10166  36.00000  18.00000
5  1.09524  1.10228  37.00000  18.50000
5  1.09584  1.10288  38.00000  19.00000
5  1.09642  1.10347  39.00000  19.50000
5  1.09699  1.10404  40.00000  20.00000
5  1.09754  1.10460  41.00000  20.50000
5  1.09808  1.10515  42.00000  21.00000
5  1.09861  1.10568  43.00000  21.50000
5  1.09912  1.10620  44.00000  22.00000
5  1.09963  1.10671  45.00000  22.50000
5  1.10012  1.10721  46.00000  23.00000
5  1.10060  1.10770  47.00000  23.50000
5  1.10107  1.10818  48.00000  24.00000
5  1.10153  1.10864  49.00000  24.50000
5  1.10199  1.10910  50.00000  25.00000
5  1.10243  1.10955  51.00000  25.50000
5  1.10287  1.10999  52.00000  26.00000
5  1.10329  1.11042  53.00000  26.50000
5  1.10371  1.11085  54.00000  27.00000
5  1.10412  1.11126  55.00000  27.50000
5  1.10453  1.11167  56.00000  28.00000
5  1.10492  1.11207  57.00000  28.50000
5  1.10531  1.11247  58.00000  29.00000
5  1.10569  1.11285  59.00000  29.50000
5  1.10607  1.11323  60.00000  30.00000
5  1.10644  1.11361  61.00000  30.50000
5  1.10681  1.11398  62.00000  31.00000
5  1.10716  1.11434  63.00000  31.50000
5  1.10752  1.11470  64.00000  32.00000
5  1.10786  1.11505  65.00000  32.50000
5  1.10821  1.11539  66.00000  33.00000
5  1.10854  1.11574  67.00000  33.50000
5  1.10888  1.11607  68.00000  34.00000
5  1.10920  1.11640  69.00000  34.50000
5  1.10952  1.11673  70.00000  35.00000
5  1.10984  1.11705  71.00000  35.50000
5  1.11016  1.11737  72.00000  36.00000
5  1.11046  1.11768  73.00000  36.50000
5  1.11077  1.11799  74.00000  37.00000
5  1.11107  1.11829  75.00000  37.50000
5  1.11137  1.11859  76.00000  38.00000
5  1.11166  1.11889  77.00000  38.50000
5  1.11195  1.11918  78.00000  39.00000
5  1.11223  1.11947  79.00000  39.50000
5  1.11252  1.11975  80.00000  40.00000
5  1.11279  1.12004  81.00000  40.50000
5  1.11307  1.12031  82.00000  41.00000
5  1.11334  1.12059  83.00000  41.50000
5  1.11361  1.12086  84.00000  42.00000
5  1.11387  1.12113  85.00000  42.50000
5  1.11414  1.12139  86.00000  43.00000
5  1.11440  1.12166  87.00000  43.50000
5  1.11465  1.12191  88.00000  44.00000
5  1.11490  1.12217  89.00000  44.50000
5  1.11515  1.12242  90.00000  45.00000
5  1.11540  1.12267  91.00000  45.50000
5  1.11565  1.12292  92.00000  46.00000
5  1.11589  1.12317  93.00000  46.50000
5  1.11613  1.12341  94.00000  47.00000
5  1.11637  1.12365  95.00000  47.50000
5  1.11660  1.12389  96.00000  48.00000
5  1.11683  1.12412  97.00000  48.50000
5  1.11706  1.12435  98.00000  49.00000
5  1.11729  1.12458  99.00000  49.50000
5  1.11751  1.12481  100.00000  50.00000
