# Supplementary material for: Regional biaxial mechanical data of the mitral and tricuspid valve anterior leaflets
Source: Data Brief. 2019 May 22;24:103961. doi: 10.1016/j.dib.2019.103961 (PMC6545396; doi:10.1016/j.dib.2019.103961)
Supplement: Multimedia component 2 [file mmc2.zip › NewTextFiles/regional_data_MVAL122-A.txt]

0.553 
3.20 
1  0.99119  1.03631  0.00000  0.00000
1  1.03001  1.08089  1.00000  1.00000
1  1.05001  1.10176  2.00000  2.00000
1  1.06178  1.11405  3.00000  3.00000
1  1.07016  1.12280  4.00000  4.00000
1  1.07666  1.12959  5.00000  5.00000
1  1.08198  1.13515  6.00000  6.00000
1  1.08648  1.13985  7.00000  7.00000
1  1.09038  1.14392  8.00000  8.00000
1  1.09382  1.14752  9.00000  9.00000
1  1.09690  1.15073  10.00000  10.00000
1  1.09969  1.15364  11.00000  11.00000
1  1.10223  1.15630  12.00000  12.00000
1  1.10457  1.15874  13.00000  13.00000
1  1.10674  1.16101  14.00000  14.00000
1  1.10876  1.16312  15.00000  15.00000
1  1.11064  1.16509  16.00000  16.00000
1  1.11242  1.16694  17.00000  17.00000
1  1.11409  1.16869  18.00000  18.00000
1  1.11567  1.17034  19.00000  19.00000
1  1.11717  1.17191  20.00000  20.00000
1  1.11860  1.17340  21.00000  21.00000
1  1.11996  1.17482  22.00000  22.00000
1  1.12126  1.17618  23.00000  23.00000
1  1.12250  1.17748  24.00000  24.00000
1  1.12370  1.17873  25.00000  25.00000
1  1.12485  1.17993  26.00000  26.00000
1  1.12595  1.18108  27.00000  27.00000
1  1.12701  1.18219  28.00000  28.00000
1  1.12804  1.18327  29.00000  29.00000
1  1.12903  1.18430  30.00000  30.00000
1  1.12999  1.18530  31.00000  31.00000
1  1.13092  1.18628  32.00000  32.00000
1  1.13182  1.18722  33.00000  33.00000
1  1.13270  1.18813  34.00000  34.00000
1  1.13354  1.18902  35.00000  35.00000
1  1.13437  1.18988  36.00000  36.00000
1  1.13517  1.19071  37.00000  37.00000
1  1.13595  1.19153  38.00000  38.00000
1  1.13671  1.19232  39.00000  39.00000
1  1.13745  1.19310  40.00000  40.00000
1  1.13818  1.19385  41.00000  41.00000
1  1.13888  1.19459  42.00000  42.00000
1  1.13957  1.19531  43.00000  43.00000
1  1.14024  1.19601  44.00000  44.00000
1  1.14090  1.19670  45.00000  45.00000
1  1.14154  1.19737  46.00000  46.00000
1  1.14217  1.19803  47.00000  47.00000
1  1.14279  1.19867  48.00000  48.00000
1  1.14339  1.19931  49.00000  49.00000
1  1.14398  1.19992  50.00000  50.00000
1  1.14456  1.20053  51.00000  51.00000
1  1.14513  1.20112  52.00000  52.00000
1  1.14569  1.20171  53.00000  53.00000
1  1.14624  1.20228  54.00000  54.00000
1  1.14677  1.20284  55.00000  55.00000
1  1.14730  1.20339  56.00000  56.00000
1  1.14782  1.20393  57.00000  57.00000
1  1.14833  1.20446  58.00000  58.00000
1  1.14883  1.20499  59.00000  59.00000
1  1.14932  1.20550  60.00000  60.00000
1  1.14981  1.20601  61.00000  61.00000
1  1.15028  1.20650  62.00000  62.00000
1  1.15075  1.20699  63.00000  63.00000
1  1.15121  1.20747  64.00000  64.00000
1  1.15166  1.20795  65.00000  65.00000
1  1.15211  1.20841  66.00000  66.00000
1  1.15255  1.20887  67.00000  67.00000
1  1.15299  1.20933  68.00000  68.00000
1  1.15341  1.20977  69.00000  69.00000
1  1.15383  1.21021  70.00000  70.00000
1  1.15425  1.21065  71.00000  71.00000
1  1.15466  1.21108  72.00000  72.00000
1  1.15506  1.21150  73.00000  73.00000
1  1.15546  1.21191  74.00000  74.00000
1  1.15585  1.21232  75.00000  75.00000
1  1.15624  1.21273  76.00000  76.00000
1  1.15662  1.21313  77.00000  77.00000
1  1.15700  1.21352  78.00000  78.00000
1  1.15738  1.21391  79.00000  79.00000
1  1.15774  1.21430  80.00000  80.00000
1  1.15811  1.21468  81.00000  81.00000
1  1.15847  1.21505  82.00000  82.00000
1  1.15882  1.21543  83.00000  83.00000
1  1.15917  1.21579  84.00000  84.00000
1  1.15952  1.21615  85.00000  85.00000
1  1.15986  1.21651  86.00000  86.00000
1  1.16020  1.21686  87.00000  87.00000
1  1.16053  1.21721  88.00000  88.00000
1  1.16086  1.21756  89.00000  89.00000
1  1.16119  1.21790  90.00000  90.00000
1  1.16152  1.21824  91.00000  91.00000
1  1.16184  1.21857  92.00000  92.00000
1  1.16215  1.21890  93.00000  93.00000
1  1.16246  1.21923  94.00000  94.00000
1  1.16277  1.21956  95.00000  95.00000
1  1.16308  1.21988  96.00000  96.00000
1  1.16338  1.22019  97.00000  97.00000
1  1.16368  1.22051  98.00000  98.00000
1  1.16398  1.22082  99.00000  99.00000
1  1.16428  1.22112  100.00000  100.00000
2  0.99119  1.03631  0.00000  0.00000
2  1.03018  1.07657  0.75000  1.00000
2  1.04852  1.09743  1.50000  2.00000
2  1.05930  1.10973  2.25000  3.00000
2  1.06696  1.11849  3.00000  4.00000
2  1.07290  1.12530  3.75000  5.00000
2  1.07776  1.13087  4.50000  6.00000
2  1.08187  1.13558  5.25000  7.00000
2  1.08543  1.13966  6.00000  8.00000
2  1.08857  1.14327  6.75000  9.00000
2  1.09139  1.14649  7.50000  10.00000
2  1.09393  1.14941  8.25000  11.00000
2  1.09625  1.15207  9.00000  12.00000
2  1.09839  1.15452  9.75000  13.00000
2  1.10037  1.15679  10.50000  14.00000
2  1.10221  1.15891  11.25000  15.00000
2  1.10393  1.16089  12.00000  16.00000
2  1.10555  1.16274  12.75000  17.00000
2  1.10708  1.16449  13.50000  18.00000
2  1.10852  1.16615  14.25000  19.00000
2  1.10989  1.16772  15.00000  20.00000
2  1.11119  1.16922  15.75000  21.00000
2  1.11243  1.17065  16.50000  22.00000
2  1.11362  1.17201  17.25000  23.00000
2  1.11476  1.17331  18.00000  24.00000
2  1.11585  1.17456  18.75000  25.00000
2  1.11689  1.17577  19.50000  26.00000
2  1.11790  1.17692  20.25000  27.00000
2  1.11887  1.17804  21.00000  28.00000
2  1.11981  1.17912  21.75000  29.00000
2  1.12072  1.18015  22.50000  30.00000
2  1.12159  1.18116  23.25000  31.00000
2  1.12244  1.18213  24.00000  32.00000
2  1.12326  1.18308  24.75000  33.00000
2  1.12406  1.18399  25.50000  34.00000
2  1.12483  1.18488  26.25000  35.00000
2  1.12559  1.18575  27.00000  36.00000
2  1.12632  1.18659  27.75000  37.00000
2  1.12703  1.18740  28.50000  38.00000
2  1.12772  1.18820  29.25000  39.00000
2  1.12840  1.18898  30.00000  40.00000
2  1.12906  1.18974  30.75000  41.00000
2  1.12970  1.19047  31.50000  42.00000
2  1.13033  1.19120  32.25000  43.00000
2  1.13095  1.19190  33.00000  44.00000
2  1.13155  1.19259  33.75000  45.00000
2  1.13213  1.19327  34.50000  46.00000
2  1.13271  1.19392  35.25000  47.00000
2  1.13327  1.19457  36.00000  48.00000
2  1.13382  1.19520  36.75000  49.00000
2  1.13436  1.19582  37.50000  50.00000
2  1.13489  1.19643  38.25000  51.00000
2  1.13541  1.19703  39.00000  52.00000
2  1.13592  1.19761  39.75000  53.00000
2  1.13642  1.19818  40.50000  54.00000
2  1.13691  1.19875  41.25000  55.00000
2  1.13739  1.19930  42.00000  56.00000
2  1.13786  1.19984  42.75000  57.00000
2  1.13833  1.20038  43.50000  58.00000
2  1.13878  1.20090  44.25000  59.00000
2  1.13923  1.20142  45.00000  60.00000
2  1.13967  1.20192  45.75000  61.00000
2  1.14011  1.20242  46.50000  62.00000
2  1.14053  1.20291  47.25000  63.00000
2  1.14096  1.20340  48.00000  64.00000
2  1.14137  1.20387  48.75000  65.00000
2  1.14178  1.20434  49.50000  66.00000
2  1.14218  1.20480  50.25000  67.00000
2  1.14257  1.20526  51.00000  68.00000
2  1.14296  1.20570  51.75000  69.00000
2  1.14335  1.20615  52.50000  70.00000
2  1.14373  1.20658  53.25000  71.00000
2  1.14410  1.20701  54.00000  72.00000
2  1.14447  1.20743  54.75000  73.00000
2  1.14483  1.20785  55.50000  74.00000
2  1.14519  1.20826  56.25000  75.00000
2  1.14555  1.20867  57.00000  76.00000
2  1.14590  1.20907  57.75000  77.00000
2  1.14624  1.20947  58.50000  78.00000
2  1.14658  1.20986  59.25000  79.00000
2  1.14692  1.21024  60.00000  80.00000
2  1.14725  1.21062  60.75000  81.00000
2  1.14758  1.21100  61.50000  82.00000
2  1.14790  1.21137  62.25000  83.00000
2  1.14822  1.21174  63.00000  84.00000
2  1.14854  1.21210  63.75000  85.00000
2  1.14885  1.21246  64.50000  86.00000
2  1.14916  1.21282  65.25000  87.00000
2  1.14946  1.21317  66.00000  88.00000
2  1.14976  1.21351  66.75000  89.00000
2  1.15006  1.21386  67.50000  90.00000
2  1.15036  1.21420  68.25000  91.00000
2  1.15065  1.21453  69.00000  92.00000
2  1.15094  1.21486  69.75000  93.00000
2  1.15122  1.21519  70.50000  94.00000
2  1.15151  1.21552  71.25000  95.00000
2  1.15179  1.21584  72.00000  96.00000
2  1.15206  1.21616  72.75000  97.00000
2  1.15234  1.21647  73.50000  98.00000
2  1.15261  1.21678  74.25000  99.00000
2  1.15288  1.21709  75.00000  100.00000
3  0.99119  1.03631  0.00000  0.00000
3  1.02974  1.07732  1.00000  0.75000
3  1.05035  1.09684  2.00000  1.50000
3  1.06250  1.10833  3.00000  2.25000
3  1.07115  1.11650  4.00000  3.00000
3  1.07787  1.12284  5.00000  3.75000
3  1.08336  1.12803  6.00000  4.50000
3  1.08801  1.13242  7.00000  5.25000
3  1.09204  1.13623  8.00000  6.00000
3  1.09560  1.13959  9.00000  6.75000
3  1.09878  1.14259  10.00000  7.50000
3  1.10166  1.14531  11.00000  8.25000
3  1.10429  1.14779  12.00000  9.00000
3  1.10671  1.15007  13.00000  9.75000
3  1.10895  1.15218  14.00000  10.50000
3  1.11103  1.15415  15.00000  11.25000
3  1.11298  1.15599  16.00000  12.00000
3  1.11481  1.15772  17.00000  12.75000
3  1.11654  1.15936  18.00000  13.50000
3  1.11818  1.16090  19.00000  14.25000
3  1.11973  1.16236  20.00000  15.00000
3  1.12120  1.16375  21.00000  15.75000
3  1.12261  1.16508  22.00000  16.50000
3  1.12395  1.16635  23.00000  17.25000
3  1.12524  1.16757  24.00000  18.00000
3  1.12648  1.16873  25.00000  18.75000
3  1.12766  1.16985  26.00000  19.50000
3  1.12880  1.17093  27.00000  20.25000
3  1.12990  1.17197  28.00000  21.00000
3  1.13097  1.17297  29.00000  21.75000
3  1.13199  1.17394  30.00000  22.50000
3  1.13298  1.17487  31.00000  23.25000
3  1.13394  1.17578  32.00000  24.00000
3  1.13488  1.17666  33.00000  24.75000
3  1.13578  1.17751  34.00000  25.50000
3  1.13666  1.17834  35.00000  26.25000
3  1.13751  1.17914  36.00000  27.00000
3  1.13834  1.17992  37.00000  27.75000
3  1.13914  1.18068  38.00000  28.50000
3  1.13993  1.18143  39.00000  29.25000
3  1.14070  1.18215  40.00000  30.00000
3  1.14144  1.18285  41.00000  30.75000
3  1.14217  1.18354  42.00000  31.50000
3  1.14288  1.18421  43.00000  32.25000
3  1.14358  1.18487  44.00000  33.00000
3  1.14426  1.18551  45.00000  33.75000
3  1.14492  1.18614  46.00000  34.50000
3  1.14558  1.18675  47.00000  35.25000
3  1.14621  1.18735  48.00000  36.00000
3  1.14684  1.18794  49.00000  36.75000
3  1.14745  1.18852  50.00000  37.50000
3  1.14805  1.18909  51.00000  38.25000
3  1.14864  1.18964  52.00000  39.00000
3  1.14921  1.19018  53.00000  39.75000
3  1.14978  1.19072  54.00000  40.50000
3  1.15033  1.19124  55.00000  41.25000
3  1.15088  1.19176  56.00000  42.00000
3  1.15141  1.19226  57.00000  42.75000
3  1.15194  1.19276  58.00000  43.50000
3  1.15246  1.19325  59.00000  44.25000
3  1.15297  1.19373  60.00000  45.00000
3  1.15347  1.19420  61.00000  45.75000
3  1.15396  1.19466  62.00000  46.50000
3  1.15444  1.19512  63.00000  47.25000
3  1.15492  1.19557  64.00000  48.00000
3  1.15539  1.19601  65.00000  48.75000
3  1.15585  1.19645  66.00000  49.50000
3  1.15631  1.19688  67.00000  50.25000
3  1.15675  1.19730  68.00000  51.00000
3  1.15720  1.19772  69.00000  51.75000
3  1.15763  1.19813  70.00000  52.50000
3  1.15806  1.19853  71.00000  53.25000
3  1.15848  1.19893  72.00000  54.00000
3  1.15890  1.19933  73.00000  54.75000
3  1.15931  1.19972  74.00000  55.50000
3  1.15972  1.20010  75.00000  56.25000
3  1.16012  1.20048  76.00000  57.00000
3  1.16052  1.20085  77.00000  57.75000
3  1.16091  1.20122  78.00000  58.50000
3  1.16129  1.20158  79.00000  59.25000
3  1.16167  1.20194  80.00000  60.00000
3  1.16205  1.20230  81.00000  60.75000
3  1.16242  1.20265  82.00000  61.50000
3  1.16279  1.20299  83.00000  62.25000
3  1.16315  1.20334  84.00000  63.00000
3  1.16351  1.20367  85.00000  63.75000
3  1.16386  1.20401  86.00000  64.50000
3  1.16421  1.20434  87.00000  65.25000
3  1.16456  1.20467  88.00000  66.00000
3  1.16490  1.20499  89.00000  66.75000
3  1.16524  1.20531  90.00000  67.50000
3  1.16557  1.20562  91.00000  68.25000
3  1.16590  1.20593  92.00000  69.00000
3  1.16623  1.20624  93.00000  69.75000
3  1.16655  1.20655  94.00000  70.50000
3  1.16687  1.20685  95.00000  71.25000
3  1.16719  1.20715  96.00000  72.00000
3  1.16751  1.20745  97.00000  72.75000
3  1.16782  1.20774  98.00000  73.50000
3  1.16812  1.20803  99.00000  74.25000
3  1.16843  1.20832  100.00000  75.00000
4  0.99119  1.03631  0.00000  0.00000
4  1.00680  1.06132  0.50000  1.00000
4  1.02384  1.07986  1.00000  2.00000
4  1.03388  1.09072  1.50000  3.00000
4  1.04102  1.09843  2.00000  4.00000
4  1.04656  1.10442  2.50000  5.00000
4  1.05109  1.10931  3.00000  6.00000
4  1.05493  1.11345  3.50000  7.00000
4  1.05825  1.11703  4.00000  8.00000
4  1.06118  1.12019  4.50000  9.00000
4  1.06381  1.12302  5.00000  10.00000
4  1.06618  1.12558  5.50000  11.00000
4  1.06835  1.12791  6.00000  12.00000
4  1.07034  1.13006  6.50000  13.00000
4  1.07219  1.13205  7.00000  14.00000
4  1.07391  1.13390  7.50000  15.00000
4  1.07552  1.13564  8.00000  16.00000
4  1.07703  1.13726  8.50000  17.00000
4  1.07845  1.13880  9.00000  18.00000
4  1.07980  1.14025  9.50000  19.00000
4  1.08108  1.14163  10.00000  20.00000
4  1.08229  1.14294  10.50000  21.00000
4  1.08345  1.14419  11.00000  22.00000
4  1.08456  1.14538  11.50000  23.00000
4  1.08562  1.14652  12.00000  24.00000
4  1.08664  1.14762  12.50000  25.00000
4  1.08762  1.14867  13.00000  26.00000
4  1.08856  1.14968  13.50000  27.00000
4  1.08947  1.15066  14.00000  28.00000
4  1.09034  1.15160  14.50000  29.00000
4  1.09119  1.15251  15.00000  30.00000
4  1.09201  1.15339  15.50000  31.00000
4  1.09280  1.15425  16.00000  32.00000
4  1.09357  1.15507  16.50000  33.00000
4  1.09431  1.15587  17.00000  34.00000
4  1.09503  1.15665  17.50000  35.00000
4  1.09574  1.15741  18.00000  36.00000
4  1.09642  1.15814  18.50000  37.00000
4  1.09708  1.15886  19.00000  38.00000
4  1.09773  1.15956  19.50000  39.00000
4  1.09836  1.16024  20.00000  40.00000
4  1.09898  1.16090  20.50000  41.00000
4  1.09958  1.16155  21.00000  42.00000
4  1.10017  1.16218  21.50000  43.00000
4  1.10074  1.16280  22.00000  44.00000
4  1.10130  1.16340  22.50000  45.00000
4  1.10185  1.16399  23.00000  46.00000
4  1.10239  1.16457  23.50000  47.00000
4  1.10291  1.16513  24.00000  48.00000
4  1.10343  1.16569  24.50000  49.00000
4  1.10393  1.16623  25.00000  50.00000
4  1.10442  1.16676  25.50000  51.00000
4  1.10491  1.16728  26.00000  52.00000
4  1.10538  1.16779  26.50000  53.00000
4  1.10585  1.16830  27.00000  54.00000
4  1.10631  1.16879  27.50000  55.00000
4  1.10676  1.16927  28.00000  56.00000
4  1.10720  1.16975  28.50000  57.00000
4  1.10763  1.17022  29.00000  58.00000
4  1.10806  1.17067  29.50000  59.00000
4  1.10848  1.17113  30.00000  60.00000
4  1.10889  1.17157  30.50000  61.00000
4  1.10930  1.17201  31.00000  62.00000
4  1.10970  1.17244  31.50000  63.00000
4  1.11009  1.17286  32.00000  64.00000
4  1.11047  1.17328  32.50000  65.00000
4  1.11086  1.17369  33.00000  66.00000
4  1.11123  1.17409  33.50000  67.00000
4  1.11160  1.17449  34.00000  68.00000
4  1.11196  1.17488  34.50000  69.00000
4  1.11232  1.17527  35.00000  70.00000
4  1.11268  1.17565  35.50000  71.00000
4  1.11303  1.17602  36.00000  72.00000
4  1.11337  1.17639  36.50000  73.00000
4  1.11371  1.17676  37.00000  74.00000
4  1.11404  1.17712  37.50000  75.00000
4  1.11438  1.17747  38.00000  76.00000
4  1.11470  1.17782  38.50000  77.00000
4  1.11502  1.17817  39.00000  78.00000
4  1.11534  1.17851  39.50000  79.00000
4  1.11565  1.17885  40.00000  80.00000
4  1.11596  1.17918  40.50000  81.00000
4  1.11627  1.17951  41.00000  82.00000
4  1.11657  1.17984  41.50000  83.00000
4  1.11687  1.18016  42.00000  84.00000
4  1.11717  1.18048  42.50000  85.00000
4  1.11746  1.18079  43.00000  86.00000
4  1.11775  1.18110  43.50000  87.00000
4  1.11803  1.18141  44.00000  88.00000
4  1.11831  1.18171  44.50000  89.00000
4  1.11859  1.18201  45.00000  90.00000
4  1.11887  1.18231  45.50000  91.00000
4  1.11914  1.18260  46.00000  92.00000
4  1.11941  1.18289  46.50000  93.00000
4  1.11968  1.18318  47.00000  94.00000
4  1.11994  1.18347  47.50000  95.00000
4  1.12020  1.18375  48.00000  96.00000
4  1.12046  1.18403  48.50000  97.00000
4  1.12072  1.18430  49.00000  98.00000
4  1.12097  1.18457  49.50000  99.00000
4  1.12122  1.18484  50.00000  100.00000
5  0.99119  1.03631  0.00000  0.00000
5  1.04212  1.05910  1.00000  0.50000
5  1.06288  1.07849  2.00000  1.00000
5  1.07508  1.08997  3.00000  1.50000
5  1.08376  1.09815  4.00000  2.00000
5  1.09050  1.10451  5.00000  2.50000
5  1.09601  1.10972  6.00000  3.00000
5  1.10067  1.11413  7.00000  3.50000
5  1.10471  1.11795  8.00000  4.00000
5  1.10827  1.12132  9.00000  4.50000
5  1.11146  1.12434  10.00000  5.00000
5  1.11434  1.12707  11.00000  5.50000
5  1.11698  1.12956  12.00000  6.00000
5  1.11940  1.13186  13.00000  6.50000
5  1.12164  1.13398  14.00000  7.00000
5  1.12373  1.13596  15.00000  7.50000
5  1.12569  1.13782  16.00000  8.00000
5  1.12752  1.13956  17.00000  8.50000
5  1.12925  1.14120  18.00000  9.00000
5  1.13089  1.14275  19.00000  9.50000
5  1.13245  1.14422  20.00000  10.00000
5  1.13392  1.14562  21.00000  10.50000
5  1.13533  1.14696  22.00000  11.00000
5  1.13668  1.14823  23.00000  11.50000
5  1.13797  1.14946  24.00000  12.00000
5  1.13920  1.15063  25.00000  12.50000
5  1.14039  1.15176  26.00000  13.00000
5  1.14154  1.15284  27.00000  13.50000
5  1.14264  1.15388  28.00000  14.00000
5  1.14370  1.15489  29.00000  14.50000
5  1.14473  1.15587  30.00000  15.00000
5  1.14572  1.15681  31.00000  15.50000
5  1.14668  1.15772  32.00000  16.00000
5  1.14762  1.15861  33.00000  16.50000
5  1.14852  1.15946  34.00000  17.00000
5  1.14940  1.16030  35.00000  17.50000
5  1.15025  1.16111  36.00000  18.00000
5  1.15108  1.16189  37.00000  18.50000
5  1.15189  1.16266  38.00000  19.00000
5  1.15268  1.16341  39.00000  19.50000
5  1.15344  1.16413  40.00000  20.00000
5  1.15419  1.16484  41.00000  20.50000
5  1.15492  1.16554  42.00000  21.00000
5  1.15564  1.16621  43.00000  21.50000
5  1.15633  1.16687  44.00000  22.00000
5  1.15701  1.16752  45.00000  22.50000
5  1.15768  1.16815  46.00000  23.00000
5  1.15833  1.16877  47.00000  23.50000
5  1.15897  1.16937  48.00000  24.00000
5  1.15959  1.16997  49.00000  24.50000
5  1.16021  1.17055  50.00000  25.00000
5  1.16081  1.17112  51.00000  25.50000
5  1.16139  1.17167  52.00000  26.00000
5  1.16197  1.17222  53.00000  26.50000
5  1.16254  1.17276  54.00000  27.00000
5  1.16309  1.17329  55.00000  27.50000
5  1.16364  1.17380  56.00000  28.00000
5  1.16418  1.17431  57.00000  28.50000
5  1.16470  1.17481  58.00000  29.00000
5  1.16522  1.17531  59.00000  29.50000
5  1.16573  1.17579  60.00000  30.00000
5  1.16623  1.17626  61.00000  30.50000
5  1.16672  1.17673  62.00000  31.00000
5  1.16721  1.17719  63.00000  31.50000
5  1.16769  1.17764  64.00000  32.00000
5  1.16816  1.17809  65.00000  32.50000
5  1.16862  1.17853  66.00000  33.00000
5  1.16907  1.17896  67.00000  33.50000
5  1.16952  1.17939  68.00000  34.00000
5  1.16997  1.17981  69.00000  34.50000
5  1.17040  1.18022  70.00000  35.00000
5  1.17083  1.18063  71.00000  35.50000
5  1.17126  1.18103  72.00000  36.00000
5  1.17167  1.18143  73.00000  36.50000
5  1.17209  1.18182  74.00000  37.00000
5  1.17249  1.18220  75.00000  37.50000
5  1.17289  1.18258  76.00000  38.00000
5  1.17329  1.18296  77.00000  38.50000
5  1.17368  1.18333  78.00000  39.00000
5  1.17407  1.18370  79.00000  39.50000
5  1.17445  1.18406  80.00000  40.00000
5  1.17483  1.18442  81.00000  40.50000
5  1.17520  1.18477  82.00000  41.00000
5  1.17556  1.18512  83.00000  41.50000
5  1.17593  1.18546  84.00000  42.00000
5  1.17629  1.18580  85.00000  42.50000
5  1.17664  1.18614  86.00000  43.00000
5  1.17699  1.18647  87.00000  43.50000
5  1.17734  1.18680  88.00000  44.00000
5  1.17768  1.18713  89.00000  44.50000
5  1.17802  1.18745  90.00000  45.00000
5  1.17835  1.18776  91.00000  45.50000
5  1.17868  1.18808  92.00000  46.00000
5  1.17901  1.18839  93.00000  46.50000
5  1.17934  1.18870  94.00000  47.00000
5  1.17966  1.18900  95.00000  47.50000
5  1.17997  1.18930  96.00000  48.00000
5  1.18029  1.18960  97.00000  48.50000
5  1.18060  1.18990  98.00000  49.00000
5  1.18091  1.19019  99.00000  49.50000
5  1.18121  1.19048  100.00000  50.00000
