# Supplementary material for: Regional biaxial mechanical data of the mitral and tricuspid valve anterior leaflets
Source: Data Brief. 2019 May 22;24:103961. doi: 10.1016/j.dib.2019.103961 (PMC6545396; doi:10.1016/j.dib.2019.103961)
Supplement: Multimedia component 2 [file mmc2.zip › NewTextFiles/regional_data_MVAL122-B.txt]

0.650 
3.60 
1  0.97878  1.01507  0.00000  0.00000
1  1.00328  1.04078  1.00000  1.00000
1  1.01572  1.05326  2.00000  2.00000
1  1.02300  1.06057  3.00000  3.00000
1  1.02817  1.06576  4.00000  4.00000
1  1.03218  1.06979  5.00000  5.00000
1  1.03546  1.07308  6.00000  6.00000
1  1.03823  1.07586  7.00000  7.00000
1  1.04064  1.07827  8.00000  8.00000
1  1.04275  1.08039  9.00000  9.00000
1  1.04465  1.08230  10.00000  10.00000
1  1.04636  1.08402  11.00000  11.00000
1  1.04793  1.08559  12.00000  12.00000
1  1.04937  1.08703  13.00000  13.00000
1  1.05070  1.08837  14.00000  14.00000
1  1.05194  1.08961  15.00000  15.00000
1  1.05310  1.09078  16.00000  16.00000
1  1.05419  1.09187  17.00000  17.00000
1  1.05522  1.09290  18.00000  18.00000
1  1.05619  1.09388  19.00000  19.00000
1  1.05712  1.09481  20.00000  20.00000
1  1.05799  1.09569  21.00000  21.00000
1  1.05883  1.09653  22.00000  22.00000
1  1.05963  1.09733  23.00000  23.00000
1  1.06040  1.09810  24.00000  24.00000
1  1.06113  1.09883  25.00000  25.00000
1  1.06184  1.09954  26.00000  26.00000
1  1.06252  1.10022  27.00000  27.00000
1  1.06317  1.10088  28.00000  28.00000
1  1.06380  1.10151  29.00000  29.00000
1  1.06441  1.10213  30.00000  30.00000
1  1.06500  1.10272  31.00000  31.00000
1  1.06557  1.10329  32.00000  32.00000
1  1.06613  1.10385  33.00000  33.00000
1  1.06666  1.10439  34.00000  34.00000
1  1.06718  1.10491  35.00000  35.00000
1  1.06769  1.10542  36.00000  36.00000
1  1.06818  1.10591  37.00000  37.00000
1  1.06866  1.10639  38.00000  38.00000
1  1.06913  1.10686  39.00000  39.00000
1  1.06959  1.10732  40.00000  40.00000
1  1.07003  1.10777  41.00000  41.00000
1  1.07046  1.10820  42.00000  42.00000
1  1.07089  1.10863  43.00000  43.00000
1  1.07130  1.10904  44.00000  44.00000
1  1.07170  1.10945  45.00000  45.00000
1  1.07210  1.10984  46.00000  46.00000
1  1.07249  1.11023  47.00000  47.00000
1  1.07287  1.11061  48.00000  48.00000
1  1.07324  1.11098  49.00000  49.00000
1  1.07360  1.11135  50.00000  50.00000
1  1.07396  1.11171  51.00000  51.00000
1  1.07431  1.11206  52.00000  52.00000
1  1.07465  1.11240  53.00000  53.00000
1  1.07498  1.11274  54.00000  54.00000
1  1.07531  1.11307  55.00000  55.00000
1  1.07564  1.11339  56.00000  56.00000
1  1.07596  1.11371  57.00000  57.00000
1  1.07627  1.11403  58.00000  58.00000
1  1.07658  1.11434  59.00000  59.00000
1  1.07688  1.11464  60.00000  60.00000
1  1.07718  1.11494  61.00000  61.00000
1  1.07747  1.11523  62.00000  62.00000
1  1.07776  1.11552  63.00000  63.00000
1  1.07804  1.11580  64.00000  64.00000
1  1.07832  1.11608  65.00000  65.00000
1  1.07859  1.11636  66.00000  66.00000
1  1.07887  1.11663  67.00000  67.00000
1  1.07913  1.11690  68.00000  68.00000
1  1.07939  1.11716  69.00000  69.00000
1  1.07965  1.11742  70.00000  70.00000
1  1.07991  1.11768  71.00000  71.00000
1  1.08016  1.11793  72.00000  72.00000
1  1.08041  1.11818  73.00000  73.00000
1  1.08065  1.11843  74.00000  74.00000
1  1.08089  1.11867  75.00000  75.00000
1  1.08113  1.11891  76.00000  76.00000
1  1.08137  1.11914  77.00000  77.00000
1  1.08160  1.11938  78.00000  78.00000
1  1.08183  1.11961  79.00000  79.00000
1  1.08206  1.11983  80.00000  80.00000
1  1.08228  1.12006  81.00000  81.00000
1  1.08250  1.12028  82.00000  82.00000
1  1.08272  1.12050  83.00000  83.00000
1  1.08293  1.12071  84.00000  84.00000
1  1.08315  1.12093  85.00000  85.00000
1  1.08336  1.12114  86.00000  86.00000
1  1.08357  1.12135  87.00000  87.00000
1  1.08377  1.12155  88.00000  88.00000
1  1.08397  1.12176  89.00000  89.00000
1  1.08417  1.12196  90.00000  90.00000
1  1.08437  1.12216  91.00000  91.00000
1  1.08457  1.12236  92.00000  92.00000
1  1.08476  1.12255  93.00000  93.00000
1  1.08496  1.12274  94.00000  94.00000
1  1.08515  1.12294  95.00000  95.00000
1  1.08534  1.12312  96.00000  96.00000
1  1.08552  1.12331  97.00000  97.00000
1  1.08571  1.12350  98.00000  98.00000
1  1.08589  1.12368  99.00000  99.00000
1  1.08607  1.12386  100.00000  100.00000
2  0.97878  1.01507  0.00000  0.00000
2  1.00617  1.04196  0.75000  1.00000
2  1.01860  1.05483  1.50000  2.00000
2  1.02588  1.06238  2.25000  3.00000
2  1.03105  1.06773  3.00000  4.00000
2  1.03506  1.07188  3.75000  5.00000
2  1.03833  1.07528  4.50000  6.00000
2  1.04110  1.07815  5.25000  7.00000
2  1.04350  1.08064  6.00000  8.00000
2  1.04562  1.08283  6.75000  9.00000
2  1.04751  1.08479  7.50000  10.00000
2  1.04923  1.08657  8.25000  11.00000
2  1.05079  1.08819  9.00000  12.00000
2  1.05223  1.08968  9.75000  13.00000
2  1.05356  1.09106  10.50000  14.00000
2  1.05480  1.09235  11.25000  15.00000
2  1.05596  1.09355  12.00000  16.00000
2  1.05705  1.09468  12.75000  17.00000
2  1.05808  1.09574  13.50000  18.00000
2  1.05905  1.09675  14.25000  19.00000
2  1.05997  1.09771  15.00000  20.00000
2  1.06085  1.09861  15.75000  21.00000
2  1.06169  1.09948  16.50000  22.00000
2  1.06249  1.10031  17.25000  23.00000
2  1.06325  1.10110  18.00000  24.00000
2  1.06399  1.10186  18.75000  25.00000
2  1.06469  1.10259  19.50000  26.00000
2  1.06537  1.10330  20.25000  27.00000
2  1.06602  1.10397  21.00000  28.00000
2  1.06665  1.10463  21.75000  29.00000
2  1.06726  1.10526  22.50000  30.00000
2  1.06785  1.10587  23.25000  31.00000
2  1.06842  1.10646  24.00000  32.00000
2  1.06898  1.10704  24.75000  33.00000
2  1.06951  1.10759  25.50000  34.00000
2  1.07003  1.10813  26.25000  35.00000
2  1.07054  1.10866  27.00000  36.00000
2  1.07103  1.10917  27.75000  37.00000
2  1.07151  1.10966  28.50000  38.00000
2  1.07198  1.11015  29.25000  39.00000
2  1.07244  1.11062  30.00000  40.00000
2  1.07288  1.11108  30.75000  41.00000
2  1.07331  1.11153  31.50000  42.00000
2  1.07374  1.11197  32.25000  43.00000
2  1.07415  1.11240  33.00000  44.00000
2  1.07455  1.11282  33.75000  45.00000
2  1.07495  1.11323  34.50000  46.00000
2  1.07534  1.11363  35.25000  47.00000
2  1.07571  1.11402  36.00000  48.00000
2  1.07608  1.11440  36.75000  49.00000
2  1.07645  1.11478  37.50000  50.00000
2  1.07680  1.11515  38.25000  51.00000
2  1.07715  1.11551  39.00000  52.00000
2  1.07750  1.11586  39.75000  53.00000
2  1.07783  1.11621  40.50000  54.00000
2  1.07816  1.11655  41.25000  55.00000
2  1.07849  1.11689  42.00000  56.00000
2  1.07880  1.11722  42.75000  57.00000
2  1.07912  1.11754  43.50000  58.00000
2  1.07942  1.11786  44.25000  59.00000
2  1.07973  1.11818  45.00000  60.00000
2  1.08002  1.11848  45.75000  61.00000
2  1.08032  1.11879  46.50000  62.00000
2  1.08060  1.11909  47.25000  63.00000
2  1.08089  1.11938  48.00000  64.00000
2  1.08117  1.11967  48.75000  65.00000
2  1.08144  1.11995  49.50000  66.00000
2  1.08171  1.12023  50.25000  67.00000
2  1.08198  1.12051  51.00000  68.00000
2  1.08224  1.12078  51.75000  69.00000
2  1.08250  1.12105  52.50000  70.00000
2  1.08275  1.12131  53.25000  71.00000
2  1.08300  1.12157  54.00000  72.00000
2  1.08325  1.12183  54.75000  73.00000
2  1.08350  1.12208  55.50000  74.00000
2  1.08374  1.12233  56.25000  75.00000
2  1.08398  1.12258  57.00000  76.00000
2  1.08421  1.12283  57.75000  77.00000
2  1.08444  1.12307  58.50000  78.00000
2  1.08467  1.12330  59.25000  79.00000
2  1.08490  1.12354  60.00000  80.00000
2  1.08512  1.12377  60.75000  81.00000
2  1.08534  1.12400  61.50000  82.00000
2  1.08556  1.12422  62.25000  83.00000
2  1.08578  1.12445  63.00000  84.00000
2  1.08599  1.12467  63.75000  85.00000
2  1.08620  1.12488  64.50000  86.00000
2  1.08641  1.12510  65.25000  87.00000
2  1.08661  1.12531  66.00000  88.00000
2  1.08682  1.12552  66.75000  89.00000
2  1.08702  1.12573  67.50000  90.00000
2  1.08722  1.12594  68.25000  91.00000
2  1.08741  1.12614  69.00000  92.00000
2  1.08761  1.12634  69.75000  93.00000
2  1.08780  1.12654  70.50000  94.00000
2  1.08799  1.12674  71.25000  95.00000
2  1.08818  1.12693  72.00000  96.00000
2  1.08836  1.12713  72.75000  97.00000
2  1.08855  1.12732  73.50000  98.00000
2  1.08873  1.12751  74.25000  99.00000
2  1.08891  1.12770  75.00000  100.00000
3  0.97878  1.01507  0.00000  0.00000
3  1.00724  1.04438  1.00000  0.75000
3  1.01961  1.05676  2.00000  1.50000
3  1.02685  1.06401  3.00000  2.25000
3  1.03199  1.06916  4.00000  3.00000
3  1.03598  1.07315  5.00000  3.75000
3  1.03924  1.07641  6.00000  4.50000
3  1.04200  1.07917  7.00000  5.25000
3  1.04439  1.08156  8.00000  6.00000
3  1.04649  1.08367  9.00000  6.75000
3  1.04838  1.08556  10.00000  7.50000
3  1.05008  1.08726  11.00000  8.25000
3  1.05164  1.08882  12.00000  9.00000
3  1.05307  1.09025  13.00000  9.75000
3  1.05440  1.09158  14.00000  10.50000
3  1.05563  1.09281  15.00000  11.25000
3  1.05678  1.09397  16.00000  12.00000
3  1.05787  1.09505  17.00000  12.75000
3  1.05889  1.09608  18.00000  13.50000
3  1.05986  1.09705  19.00000  14.25000
3  1.06078  1.09796  20.00000  15.00000
3  1.06165  1.09884  21.00000  15.75000
3  1.06248  1.09967  22.00000  16.50000
3  1.06328  1.10047  23.00000  17.25000
3  1.06404  1.10123  24.00000  18.00000
3  1.06477  1.10196  25.00000  18.75000
3  1.06547  1.10266  26.00000  19.50000
3  1.06614  1.10334  27.00000  20.25000
3  1.06679  1.10399  28.00000  21.00000
3  1.06742  1.10462  29.00000  21.75000
3  1.06803  1.10522  30.00000  22.50000
3  1.06862  1.10581  31.00000  23.25000
3  1.06918  1.10638  32.00000  24.00000
3  1.06973  1.10693  33.00000  24.75000
3  1.07027  1.10746  34.00000  25.50000
3  1.07079  1.10798  35.00000  26.25000
3  1.07129  1.10849  36.00000  27.00000
3  1.07178  1.10898  37.00000  27.75000
3  1.07226  1.10946  38.00000  28.50000
3  1.07272  1.10992  39.00000  29.25000
3  1.07317  1.11037  40.00000  30.00000
3  1.07362  1.11082  41.00000  30.75000
3  1.07405  1.11125  42.00000  31.50000
3  1.07447  1.11167  43.00000  32.25000
3  1.07488  1.11208  44.00000  33.00000
3  1.07528  1.11248  45.00000  33.75000
3  1.07568  1.11288  46.00000  34.50000
3  1.07606  1.11326  47.00000  35.25000
3  1.07644  1.11364  48.00000  36.00000
3  1.07681  1.11401  49.00000  36.75000
3  1.07717  1.11437  50.00000  37.50000
3  1.07752  1.11472  51.00000  38.25000
3  1.07787  1.11507  52.00000  39.00000
3  1.07821  1.11541  53.00000  39.75000
3  1.07854  1.11575  54.00000  40.50000
3  1.07887  1.11608  55.00000  41.25000
3  1.07919  1.11640  56.00000  42.00000
3  1.07951  1.11672  57.00000  42.75000
3  1.07982  1.11703  58.00000  43.50000
3  1.08013  1.11733  59.00000  44.25000
3  1.08043  1.11763  60.00000  45.00000
3  1.08072  1.11793  61.00000  45.75000
3  1.08102  1.11822  62.00000  46.50000
3  1.08130  1.11851  63.00000  47.25000
3  1.08158  1.11879  64.00000  48.00000
3  1.08186  1.11907  65.00000  48.75000
3  1.08213  1.11934  66.00000  49.50000
3  1.08240  1.11961  67.00000  50.25000
3  1.08267  1.11988  68.00000  51.00000
3  1.08293  1.12014  69.00000  51.75000
3  1.08319  1.12039  70.00000  52.50000
3  1.08344  1.12065  71.00000  53.25000
3  1.08369  1.12090  72.00000  54.00000
3  1.08394  1.12115  73.00000  54.75000
3  1.08418  1.12139  74.00000  55.50000
3  1.08442  1.12163  75.00000  56.25000
3  1.08466  1.12187  76.00000  57.00000
3  1.08489  1.12210  77.00000  57.75000
3  1.08512  1.12233  78.00000  58.50000
3  1.08535  1.12256  79.00000  59.25000
3  1.08558  1.12279  80.00000  60.00000
3  1.08580  1.12301  81.00000  60.75000
3  1.08602  1.12323  82.00000  61.50000
3  1.08623  1.12344  83.00000  62.25000
3  1.08645  1.12366  84.00000  63.00000
3  1.08666  1.12387  85.00000  63.75000
3  1.08687  1.12408  86.00000  64.50000
3  1.08708  1.12429  87.00000  65.25000
3  1.08728  1.12449  88.00000  66.00000
3  1.08748  1.12469  89.00000  66.75000
3  1.08768  1.12489  90.00000  67.50000
3  1.08788  1.12509  91.00000  68.25000
3  1.08808  1.12529  92.00000  69.00000
3  1.08827  1.12548  93.00000  69.75000
3  1.08846  1.12567  94.00000  70.50000
3  1.08865  1.12586  95.00000  71.25000
3  1.08884  1.12605  96.00000  72.00000
3  1.08902  1.12624  97.00000  72.75000
3  1.08921  1.12642  98.00000  73.50000
3  1.08939  1.12660  99.00000  74.25000
3  1.08957  1.12678  100.00000  75.00000
4  0.97878  1.01507  0.00000  0.00000
4  1.00425  1.04433  0.50000  1.00000
4  1.01707  1.05699  1.00000  2.00000
4  1.02459  1.06441  1.50000  3.00000
4  1.02992  1.06967  2.00000  4.00000
4  1.03406  1.07376  2.50000  5.00000
4  1.03744  1.07710  3.00000  6.00000
4  1.04030  1.07992  3.50000  7.00000
4  1.04278  1.08237  4.00000  8.00000
4  1.04496  1.08453  4.50000  9.00000
4  1.04692  1.08646  5.00000  10.00000
4  1.04868  1.08820  5.50000  11.00000
4  1.05030  1.08980  6.00000  12.00000
4  1.05178  1.09126  6.50000  13.00000
4  1.05316  1.09262  7.00000  14.00000
4  1.05444  1.09388  7.50000  15.00000
4  1.05564  1.09507  8.00000  16.00000
4  1.05676  1.09618  8.50000  17.00000
4  1.05782  1.09722  9.00000  18.00000
4  1.05883  1.09821  9.50000  19.00000
4  1.05978  1.09915  10.00000  20.00000
4  1.06069  1.10005  10.50000  21.00000
4  1.06155  1.10090  11.00000  22.00000
4  1.06237  1.10172  11.50000  23.00000
4  1.06316  1.10250  12.00000  24.00000
4  1.06392  1.10324  12.50000  25.00000
4  1.06465  1.10396  13.00000  26.00000
4  1.06535  1.10465  13.50000  27.00000
4  1.06603  1.10532  14.00000  28.00000
4  1.06668  1.10596  14.50000  29.00000
4  1.06731  1.10658  15.00000  30.00000
4  1.06792  1.10718  15.50000  31.00000
4  1.06851  1.10777  16.00000  32.00000
4  1.06908  1.10833  16.50000  33.00000
4  1.06963  1.10888  17.00000  34.00000
4  1.07017  1.10941  17.50000  35.00000
4  1.07069  1.10992  18.00000  36.00000
4  1.07120  1.11043  18.50000  37.00000
4  1.07170  1.11092  19.00000  38.00000
4  1.07218  1.11139  19.50000  39.00000
4  1.07265  1.11186  20.00000  40.00000
4  1.07311  1.11231  20.50000  41.00000
4  1.07355  1.11275  21.00000  42.00000
4  1.07399  1.11318  21.50000  43.00000
4  1.07442  1.11360  22.00000  44.00000
4  1.07483  1.11401  22.50000  45.00000
4  1.07524  1.11442  23.00000  46.00000
4  1.07564  1.11481  23.50000  47.00000
4  1.07603  1.11520  24.00000  48.00000
4  1.07641  1.11557  24.50000  49.00000
4  1.07679  1.11594  25.00000  50.00000
4  1.07716  1.11631  25.50000  51.00000
4  1.07752  1.11666  26.00000  52.00000
4  1.07787  1.11701  26.50000  53.00000
4  1.07822  1.11735  27.00000  54.00000
4  1.07856  1.11769  27.50000  55.00000
4  1.07889  1.11802  28.00000  56.00000
4  1.07922  1.11835  28.50000  57.00000
4  1.07955  1.11866  29.00000  58.00000
4  1.07986  1.11898  29.50000  59.00000
4  1.08017  1.11929  30.00000  60.00000
4  1.08048  1.11959  30.50000  61.00000
4  1.08078  1.11989  31.00000  62.00000
4  1.08108  1.12018  31.50000  63.00000
4  1.08137  1.12047  32.00000  64.00000
4  1.08166  1.12075  32.50000  65.00000
4  1.08194  1.12103  33.00000  66.00000
4  1.08222  1.12131  33.50000  67.00000
4  1.08250  1.12158  34.00000  68.00000
4  1.08277  1.12185  34.50000  69.00000
4  1.08304  1.12211  35.00000  70.00000
4  1.08330  1.12237  35.50000  71.00000
4  1.08356  1.12263  36.00000  72.00000
4  1.08382  1.12288  36.50000  73.00000
4  1.08407  1.12313  37.00000  74.00000
4  1.08432  1.12337  37.50000  75.00000
4  1.08456  1.12362  38.00000  76.00000
4  1.08481  1.12386  38.50000  77.00000
4  1.08505  1.12409  39.00000  78.00000
4  1.08528  1.12433  39.50000  79.00000
4  1.08552  1.12456  40.00000  80.00000
4  1.08575  1.12479  40.50000  81.00000
4  1.08597  1.12501  41.00000  82.00000
4  1.08620  1.12523  41.50000  83.00000
4  1.08642  1.12545  42.00000  84.00000
4  1.08664  1.12567  42.50000  85.00000
4  1.08686  1.12588  43.00000  86.00000
4  1.08707  1.12609  43.50000  87.00000
4  1.08729  1.12630  44.00000  88.00000
4  1.08749  1.12651  44.50000  89.00000
4  1.08770  1.12672  45.00000  90.00000
4  1.08791  1.12692  45.50000  91.00000
4  1.08811  1.12712  46.00000  92.00000
4  1.08831  1.12732  46.50000  93.00000
4  1.08851  1.12751  47.00000  94.00000
4  1.08871  1.12771  47.50000  95.00000
4  1.08890  1.12790  48.00000  96.00000
4  1.08909  1.12809  48.50000  97.00000
4  1.08928  1.12828  49.00000  98.00000
4  1.08947  1.12846  49.50000  99.00000
4  1.08966  1.12865  50.00000  100.00000
5  0.97878  1.01507  0.00000  0.00000
5  1.00714  1.03789  1.00000  0.50000
5  1.01940  1.05117  2.00000  1.00000
5  1.02658  1.05896  3.00000  1.50000
5  1.03167  1.06449  4.00000  2.00000
5  1.03563  1.06878  5.00000  2.50000
5  1.03886  1.07229  6.00000  3.00000
5  1.04159  1.07526  7.00000  3.50000
5  1.04395  1.07783  8.00000  4.00000
5  1.04604  1.08010  9.00000  4.50000
5  1.04791  1.08212  10.00000  5.00000
5  1.04960  1.08396  11.00000  5.50000
5  1.05114  1.08563  12.00000  6.00000
5  1.05256  1.08717  13.00000  6.50000
5  1.05387  1.08860  14.00000  7.00000
5  1.05510  1.08993  15.00000  7.50000
5  1.05624  1.09117  16.00000  8.00000
5  1.05731  1.09234  17.00000  8.50000
5  1.05833  1.09344  18.00000  9.00000
5  1.05929  1.09448  19.00000  9.50000
5  1.06019  1.09547  20.00000  10.00000
5  1.06106  1.09641  21.00000  10.50000
5  1.06188  1.09731  22.00000  11.00000
5  1.06267  1.09816  23.00000  11.50000
5  1.06343  1.09898  24.00000  12.00000
5  1.06415  1.09977  25.00000  12.50000
5  1.06485  1.10052  26.00000  13.00000
5  1.06551  1.10125  27.00000  13.50000
5  1.06616  1.10195  28.00000  14.00000
5  1.06678  1.10263  29.00000  14.50000
5  1.06738  1.10328  30.00000  15.00000
5  1.06796  1.10391  31.00000  15.50000
5  1.06853  1.10452  32.00000  16.00000
5  1.06907  1.10511  33.00000  16.50000
5  1.06960  1.10569  34.00000  17.00000
5  1.07011  1.10625  35.00000  17.50000
5  1.07061  1.10679  36.00000  18.00000
5  1.07110  1.10732  37.00000  18.50000
5  1.07157  1.10783  38.00000  19.00000
5  1.07203  1.10833  39.00000  19.50000
5  1.07248  1.10882  40.00000  20.00000
5  1.07292  1.10929  41.00000  20.50000
5  1.07335  1.10976  42.00000  21.00000
5  1.07376  1.11021  43.00000  21.50000
5  1.07417  1.11065  44.00000  22.00000
5  1.07457  1.11109  45.00000  22.50000
5  1.07496  1.11151  46.00000  23.00000
5  1.07534  1.11193  47.00000  23.50000
5  1.07571  1.11233  48.00000  24.00000
5  1.07608  1.11273  49.00000  24.50000
5  1.07644  1.11312  50.00000  25.00000
5  1.07679  1.11350  51.00000  25.50000
5  1.07713  1.11387  52.00000  26.00000
5  1.07747  1.11424  53.00000  26.50000
5  1.07780  1.11460  54.00000  27.00000
5  1.07813  1.11495  55.00000  27.50000
5  1.07845  1.11530  56.00000  28.00000
5  1.07876  1.11564  57.00000  28.50000
5  1.07907  1.11598  58.00000  29.00000
5  1.07937  1.11630  59.00000  29.50000
5  1.07967  1.11663  60.00000  30.00000
5  1.07996  1.11695  61.00000  30.50000
5  1.08025  1.11726  62.00000  31.00000
5  1.08053  1.11757  63.00000  31.50000
5  1.08081  1.11787  64.00000  32.00000
5  1.08109  1.11817  65.00000  32.50000
5  1.08136  1.11846  66.00000  33.00000
5  1.08163  1.11875  67.00000  33.50000
5  1.08189  1.11904  68.00000  34.00000
5  1.08215  1.11932  69.00000  34.50000
5  1.08240  1.11960  70.00000  35.00000
5  1.08265  1.11987  71.00000  35.50000
5  1.08290  1.12014  72.00000  36.00000
5  1.08315  1.12041  73.00000  36.50000
5  1.08339  1.12067  74.00000  37.00000
5  1.08363  1.12093  75.00000  37.50000
5  1.08386  1.12118  76.00000  38.00000
5  1.08409  1.12143  77.00000  38.50000
5  1.08432  1.12168  78.00000  39.00000
5  1.08455  1.12193  79.00000  39.50000
5  1.08477  1.12217  80.00000  40.00000
5  1.08499  1.12241  81.00000  40.50000
5  1.08521  1.12265  82.00000  41.00000
5  1.08542  1.12288  83.00000  41.50000
5  1.08563  1.12311  84.00000  42.00000
5  1.08584  1.12334  85.00000  42.50000
5  1.08605  1.12356  86.00000  43.00000
5  1.08626  1.12379  87.00000  43.50000
5  1.08646  1.12401  88.00000  44.00000
5  1.08666  1.12422  89.00000  44.50000
5  1.08686  1.12444  90.00000  45.00000
5  1.08705  1.12465  91.00000  45.50000
5  1.08725  1.12486  92.00000  46.00000
5  1.08744  1.12507  93.00000  46.50000
5  1.08763  1.12528  94.00000  47.00000
5  1.08782  1.12548  95.00000  47.50000
5  1.08800  1.12568  96.00000  48.00000
5  1.08819  1.12588  97.00000  48.50000
5  1.08837  1.12608  98.00000  49.00000
5  1.08855  1.12627  99.00000  49.50000
5  1.08873  1.12647  100.00000  50.00000
