# Supplementary material for: Regional biaxial mechanical data of the mitral and tricuspid valve anterior leaflets
Source: Data Brief. 2019 May 22;24:103961. doi: 10.1016/j.dib.2019.103961 (PMC6545396; doi:10.1016/j.dib.2019.103961)
Supplement: Multimedia component 2 [file mmc2.zip › NewTextFiles/regional_data_MVAL122-C.txt]

0.540 
3.80 
1  0.99966  0.98212  0.00000  0.00000
1  1.10816  1.06672  1.00000  1.00000
1  1.12863  1.08505  2.00000  2.00000
1  1.14061  1.09579  3.00000  3.00000
1  1.14911  1.10341  4.00000  4.00000
1  1.15570  1.10932  5.00000  5.00000
1  1.16109  1.11415  6.00000  6.00000
1  1.16565  1.11823  7.00000  7.00000
1  1.16959  1.12177  8.00000  8.00000
1  1.17307  1.12489  9.00000  9.00000
1  1.17619  1.12768  10.00000  10.00000
1  1.17901  1.13020  11.00000  11.00000
1  1.18158  1.13251  12.00000  12.00000
1  1.18395  1.13463  13.00000  13.00000
1  1.18614  1.13659  14.00000  14.00000
1  1.18818  1.13842  15.00000  15.00000
1  1.19008  1.14013  16.00000  16.00000
1  1.19188  1.14174  17.00000  17.00000
1  1.19357  1.14325  18.00000  18.00000
1  1.19517  1.14468  19.00000  19.00000
1  1.19668  1.14604  20.00000  20.00000
1  1.19812  1.14734  21.00000  21.00000
1  1.19950  1.14857  22.00000  22.00000
1  1.20081  1.14975  23.00000  23.00000
1  1.20207  1.15088  24.00000  24.00000
1  1.20328  1.15196  25.00000  25.00000
1  1.20444  1.15300  26.00000  26.00000
1  1.20555  1.15400  27.00000  27.00000
1  1.20663  1.15496  28.00000  28.00000
1  1.20767  1.15589  29.00000  29.00000
1  1.20867  1.15679  30.00000  30.00000
1  1.20964  1.15766  31.00000  31.00000
1  1.21058  1.15850  32.00000  32.00000
1  1.21149  1.15931  33.00000  33.00000
1  1.21237  1.16010  34.00000  34.00000
1  1.21323  1.16087  35.00000  35.00000
1  1.21406  1.16162  36.00000  36.00000
1  1.21487  1.16235  37.00000  37.00000
1  1.21566  1.16305  38.00000  38.00000
1  1.21643  1.16374  39.00000  39.00000
1  1.21718  1.16441  40.00000  40.00000
1  1.21791  1.16507  41.00000  41.00000
1  1.21862  1.16570  42.00000  42.00000
1  1.21931  1.16633  43.00000  43.00000
1  1.21999  1.16694  44.00000  44.00000
1  1.22066  1.16753  45.00000  45.00000
1  1.22131  1.16812  46.00000  46.00000
1  1.22194  1.16869  47.00000  47.00000
1  1.22257  1.16924  48.00000  48.00000
1  1.22318  1.16979  49.00000  49.00000
1  1.22377  1.17032  50.00000  50.00000
1  1.22436  1.17085  51.00000  51.00000
1  1.22493  1.17136  52.00000  52.00000
1  1.22550  1.17187  53.00000  53.00000
1  1.22605  1.17236  54.00000  54.00000
1  1.22659  1.17285  55.00000  55.00000
1  1.22712  1.17333  56.00000  56.00000
1  1.22765  1.17380  57.00000  57.00000
1  1.22816  1.17426  58.00000  58.00000
1  1.22867  1.17471  59.00000  59.00000
1  1.22916  1.17516  60.00000  60.00000
1  1.22965  1.17559  61.00000  61.00000
1  1.23013  1.17603  62.00000  62.00000
1  1.23061  1.17645  63.00000  63.00000
1  1.23107  1.17687  64.00000  64.00000
1  1.23153  1.17728  65.00000  65.00000
1  1.23198  1.17768  66.00000  66.00000
1  1.23243  1.17808  67.00000  67.00000
1  1.23286  1.17847  68.00000  68.00000
1  1.23330  1.17886  69.00000  69.00000
1  1.23372  1.17924  70.00000  70.00000
1  1.23414  1.17962  71.00000  71.00000
1  1.23455  1.17999  72.00000  72.00000
1  1.23496  1.18035  73.00000  73.00000
1  1.23536  1.18071  74.00000  74.00000
1  1.23576  1.18107  75.00000  75.00000
1  1.23615  1.18142  76.00000  76.00000
1  1.23654  1.18177  77.00000  77.00000
1  1.23692  1.18211  78.00000  78.00000
1  1.23730  1.18245  79.00000  79.00000
1  1.23767  1.18278  80.00000  80.00000
1  1.23804  1.18311  81.00000  81.00000
1  1.23840  1.18343  82.00000  82.00000
1  1.23876  1.18376  83.00000  83.00000
1  1.23911  1.18407  84.00000  84.00000
1  1.23946  1.18439  85.00000  85.00000
1  1.23981  1.18470  86.00000  86.00000
1  1.24015  1.18500  87.00000  87.00000
1  1.24049  1.18531  88.00000  88.00000
1  1.24082  1.18561  89.00000  89.00000
1  1.24115  1.18590  90.00000  90.00000
1  1.24148  1.18619  91.00000  91.00000
1  1.24180  1.18648  92.00000  92.00000
1  1.24212  1.18677  93.00000  93.00000
1  1.24244  1.18705  94.00000  94.00000
1  1.24275  1.18733  95.00000  95.00000
1  1.24306  1.18761  96.00000  96.00000
1  1.24337  1.18789  97.00000  97.00000
1  1.24367  1.18816  98.00000  98.00000
1  1.24397  1.18843  99.00000  99.00000
1  1.24427  1.18869  100.00000  100.00000
2  0.99966  0.98212  0.00000  0.00000
2  1.09308  1.06979  0.75000  1.00000
2  1.11560  1.08846  1.50000  2.00000
2  1.12880  1.09938  2.25000  3.00000
2  1.13817  1.10714  3.00000  4.00000
2  1.14544  1.11316  3.75000  5.00000
2  1.15138  1.11807  4.50000  6.00000
2  1.15640  1.12223  5.25000  7.00000
2  1.16076  1.12583  6.00000  8.00000
2  1.16460  1.12901  6.75000  9.00000
2  1.16803  1.13185  7.50000  10.00000
2  1.17114  1.13442  8.25000  11.00000
2  1.17398  1.13677  9.00000  12.00000
2  1.17659  1.13893  9.75000  13.00000
2  1.17901  1.14093  10.50000  14.00000
2  1.18126  1.14279  11.25000  15.00000
2  1.18336  1.14453  12.00000  16.00000
2  1.18534  1.14616  12.75000  17.00000
2  1.18720  1.14771  13.50000  18.00000
2  1.18897  1.14916  14.25000  19.00000
2  1.19064  1.15055  15.00000  20.00000
2  1.19223  1.15186  15.75000  21.00000
2  1.19375  1.15312  16.50000  22.00000
2  1.19520  1.15432  17.25000  23.00000
2  1.19659  1.15547  18.00000  24.00000
2  1.19792  1.15657  18.75000  25.00000
2  1.19920  1.15763  19.50000  26.00000
2  1.20043  1.15864  20.25000  27.00000
2  1.20162  1.15963  21.00000  28.00000
2  1.20276  1.16057  21.75000  29.00000
2  1.20387  1.16149  22.50000  30.00000
2  1.20494  1.16237  23.25000  31.00000
2  1.20597  1.16323  24.00000  32.00000
2  1.20697  1.16406  24.75000  33.00000
2  1.20795  1.16486  25.50000  34.00000
2  1.20889  1.16565  26.25000  35.00000
2  1.20981  1.16641  27.00000  36.00000
2  1.21071  1.16714  27.75000  37.00000
2  1.21158  1.16786  28.50000  38.00000
2  1.21242  1.16856  29.25000  39.00000
2  1.21325  1.16925  30.00000  40.00000
2  1.21406  1.16991  30.75000  41.00000
2  1.21484  1.17056  31.50000  42.00000
2  1.21561  1.17120  32.25000  43.00000
2  1.21636  1.17182  33.00000  44.00000
2  1.21709  1.17243  33.75000  45.00000
2  1.21781  1.17302  34.50000  46.00000
2  1.21851  1.17360  35.25000  47.00000
2  1.21920  1.17417  36.00000  48.00000
2  1.21987  1.17472  36.75000  49.00000
2  1.22053  1.17527  37.50000  50.00000
2  1.22118  1.17580  38.25000  51.00000
2  1.22181  1.17633  39.00000  52.00000
2  1.22243  1.17684  39.75000  53.00000
2  1.22304  1.17734  40.50000  54.00000
2  1.22364  1.17784  41.25000  55.00000
2  1.22423  1.17832  42.00000  56.00000
2  1.22480  1.17880  42.75000  57.00000
2  1.22537  1.17927  43.50000  58.00000
2  1.22593  1.17973  44.25000  59.00000
2  1.22648  1.18019  45.00000  60.00000
2  1.22702  1.18063  45.75000  61.00000
2  1.22755  1.18107  46.50000  62.00000
2  1.22807  1.18150  47.25000  63.00000
2  1.22858  1.18193  48.00000  64.00000
2  1.22909  1.18235  48.75000  65.00000
2  1.22959  1.18276  49.50000  66.00000
2  1.23008  1.18316  50.25000  67.00000
2  1.23056  1.18356  51.00000  68.00000
2  1.23104  1.18396  51.75000  69.00000
2  1.23151  1.18435  52.50000  70.00000
2  1.23197  1.18473  53.25000  71.00000
2  1.23243  1.18511  54.00000  72.00000
2  1.23288  1.18548  54.75000  73.00000
2  1.23332  1.18584  55.50000  74.00000
2  1.23376  1.18621  56.25000  75.00000
2  1.23419  1.18656  57.00000  76.00000
2  1.23462  1.18692  57.75000  77.00000
2  1.23504  1.18726  58.50000  78.00000
2  1.23545  1.18761  59.25000  79.00000
2  1.23586  1.18795  60.00000  80.00000
2  1.23627  1.18828  60.75000  81.00000
2  1.23667  1.18861  61.50000  82.00000
2  1.23706  1.18894  62.25000  83.00000
2  1.23746  1.18926  63.00000  84.00000
2  1.23784  1.18958  63.75000  85.00000
2  1.23822  1.18990  64.50000  86.00000
2  1.23860  1.19021  65.25000  87.00000
2  1.23897  1.19052  66.00000  88.00000
2  1.23934  1.19082  66.75000  89.00000
2  1.23971  1.19113  67.50000  90.00000
2  1.24007  1.19142  68.25000  91.00000
2  1.24042  1.19172  69.00000  92.00000
2  1.24078  1.19201  69.75000  93.00000
2  1.24113  1.19230  70.50000  94.00000
2  1.24147  1.19258  71.25000  95.00000
2  1.24181  1.19287  72.00000  96.00000
2  1.24215  1.19315  72.75000  97.00000
2  1.24248  1.19342  73.50000  98.00000
2  1.24282  1.19370  74.25000  99.00000
2  1.24314  1.19397  75.00000  100.00000
3  0.99966  0.98212  0.00000  0.00000
3  1.11094  1.06192  1.00000  0.75000
3  1.13126  1.08059  2.00000  1.50000
3  1.14315  1.09153  3.00000  2.25000
3  1.15160  1.09929  4.00000  3.00000
3  1.15814  1.10531  5.00000  3.75000
3  1.16350  1.11023  6.00000  4.50000
3  1.16802  1.11439  7.00000  5.25000
3  1.17194  1.11800  8.00000  6.00000
3  1.17540  1.12118  9.00000  6.75000
3  1.17849  1.12402  10.00000  7.50000
3  1.18129  1.12660  11.00000  8.25000
3  1.18384  1.12895  12.00000  9.00000
3  1.18619  1.13111  13.00000  9.75000
3  1.18837  1.13311  14.00000  10.50000
3  1.19039  1.13497  15.00000  11.25000
3  1.19229  1.13671  16.00000  12.00000
3  1.19407  1.13835  17.00000  12.75000
3  1.19575  1.13990  18.00000  13.50000
3  1.19733  1.14136  19.00000  14.25000
3  1.19884  1.14274  20.00000  15.00000
3  1.20027  1.14406  21.00000  15.75000
3  1.20164  1.14531  22.00000  16.50000
3  1.20294  1.14651  23.00000  17.25000
3  1.20419  1.14766  24.00000  18.00000
3  1.20539  1.14877  25.00000  18.75000
3  1.20654  1.14983  26.00000  19.50000
3  1.20765  1.15085  27.00000  20.25000
3  1.20872  1.15183  28.00000  21.00000
3  1.20975  1.15277  29.00000  21.75000
3  1.21074  1.15369  30.00000  22.50000
3  1.21171  1.15458  31.00000  23.25000
3  1.21264  1.15543  32.00000  24.00000
3  1.21354  1.15626  33.00000  24.75000
3  1.21442  1.15707  34.00000  25.50000
3  1.21527  1.15785  35.00000  26.25000
3  1.21610  1.15861  36.00000  27.00000
3  1.21690  1.15935  37.00000  27.75000
3  1.21768  1.16007  38.00000  28.50000
3  1.21845  1.16078  39.00000  29.25000
3  1.21919  1.16146  40.00000  30.00000
3  1.21991  1.16213  41.00000  30.75000
3  1.22062  1.16278  42.00000  31.50000
3  1.22131  1.16341  43.00000  32.25000
3  1.22199  1.16403  44.00000  33.00000
3  1.22265  1.16464  45.00000  33.75000
3  1.22329  1.16523  46.00000  34.50000
3  1.22392  1.16582  47.00000  35.25000
3  1.22454  1.16638  48.00000  36.00000
3  1.22515  1.16694  49.00000  36.75000
3  1.22574  1.16749  50.00000  37.50000
3  1.22632  1.16802  51.00000  38.25000
3  1.22689  1.16855  52.00000  39.00000
3  1.22745  1.16906  53.00000  39.75000
3  1.22800  1.16957  54.00000  40.50000
3  1.22854  1.17006  55.00000  41.25000
3  1.22907  1.17055  56.00000  42.00000
3  1.22959  1.17103  57.00000  42.75000
3  1.23010  1.17150  58.00000  43.50000
3  1.23060  1.17196  59.00000  44.25000
3  1.23109  1.17241  60.00000  45.00000
3  1.23158  1.17286  61.00000  45.75000
3  1.23206  1.17330  62.00000  46.50000
3  1.23253  1.17373  63.00000  47.25000
3  1.23299  1.17415  64.00000  48.00000
3  1.23344  1.17457  65.00000  48.75000
3  1.23389  1.17498  66.00000  49.50000
3  1.23433  1.17539  67.00000  50.25000
3  1.23477  1.17579  68.00000  51.00000
3  1.23520  1.17619  69.00000  51.75000
3  1.23562  1.17657  70.00000  52.50000
3  1.23604  1.17696  71.00000  53.25000
3  1.23645  1.17733  72.00000  54.00000
3  1.23685  1.17771  73.00000  54.75000
3  1.23725  1.17807  74.00000  55.50000
3  1.23764  1.17844  75.00000  56.25000
3  1.23803  1.17880  76.00000  57.00000
3  1.23842  1.17915  77.00000  57.75000
3  1.23880  1.17950  78.00000  58.50000
3  1.23917  1.17984  79.00000  59.25000
3  1.23954  1.18018  80.00000  60.00000
3  1.23990  1.18052  81.00000  60.75000
3  1.24026  1.18085  82.00000  61.50000
3  1.24062  1.18117  83.00000  62.25000
3  1.24097  1.18150  84.00000  63.00000
3  1.24132  1.18182  85.00000  63.75000
3  1.24166  1.18213  86.00000  64.50000
3  1.24200  1.18245  87.00000  65.25000
3  1.24234  1.18275  88.00000  66.00000
3  1.24267  1.18306  89.00000  66.75000
3  1.24300  1.18336  90.00000  67.50000
3  1.24332  1.18366  91.00000  68.25000
3  1.24364  1.18396  92.00000  69.00000
3  1.24396  1.18425  93.00000  69.75000
3  1.24427  1.18454  94.00000  70.50000
3  1.24459  1.18482  95.00000  71.25000
3  1.24489  1.18510  96.00000  72.00000
3  1.24520  1.18538  97.00000  72.75000
3  1.24550  1.18566  98.00000  73.50000
3  1.24580  1.18594  99.00000  74.25000
3  1.24609  1.18621  100.00000  75.00000
4  0.99966  0.98212  0.00000  0.00000
4  1.06201  1.06703  0.50000  1.00000
4  1.08844  1.08563  1.00000  2.00000
4  1.10404  1.09653  1.50000  3.00000
4  1.11515  1.10426  2.00000  4.00000
4  1.12378  1.11025  2.50000  5.00000
4  1.13084  1.11515  3.00000  6.00000
4  1.13682  1.11930  3.50000  7.00000
4  1.14200  1.12289  4.00000  8.00000
4  1.14657  1.12605  4.50000  9.00000
4  1.15066  1.12889  5.00000  10.00000
4  1.15436  1.13145  5.50000  11.00000
4  1.15774  1.13379  6.00000  12.00000
4  1.16084  1.13594  6.50000  13.00000
4  1.16372  1.13793  7.00000  14.00000
4  1.16641  1.13979  7.50000  15.00000
4  1.16891  1.14152  8.00000  16.00000
4  1.17127  1.14315  8.50000  17.00000
4  1.17349  1.14469  9.00000  18.00000
4  1.17559  1.14614  9.50000  19.00000
4  1.17759  1.14752  10.00000  20.00000
4  1.17948  1.14883  10.50000  21.00000
4  1.18129  1.15008  11.00000  22.00000
4  1.18302  1.15128  11.50000  23.00000
4  1.18468  1.15242  12.00000  24.00000
4  1.18627  1.15352  12.50000  25.00000
4  1.18779  1.15458  13.00000  26.00000
4  1.18926  1.15559  13.50000  27.00000
4  1.19067  1.15657  14.00000  28.00000
4  1.19204  1.15751  14.50000  29.00000
4  1.19336  1.15842  15.00000  30.00000
4  1.19463  1.15931  15.50000  31.00000
4  1.19587  1.16016  16.00000  32.00000
4  1.19706  1.16099  16.50000  33.00000
4  1.19823  1.16179  17.00000  34.00000
4  1.19935  1.16257  17.50000  35.00000
4  1.20045  1.16333  18.00000  36.00000
4  1.20152  1.16406  18.50000  37.00000
4  1.20255  1.16478  19.00000  38.00000
4  1.20356  1.16548  19.50000  39.00000
4  1.20455  1.16616  20.00000  40.00000
4  1.20551  1.16682  20.50000  41.00000
4  1.20645  1.16747  21.00000  42.00000
4  1.20736  1.16810  21.50000  43.00000
4  1.20826  1.16872  22.00000  44.00000
4  1.20913  1.16933  22.50000  45.00000
4  1.20999  1.16992  23.00000  46.00000
4  1.21082  1.17050  23.50000  47.00000
4  1.21164  1.17106  24.00000  48.00000
4  1.21245  1.17162  24.50000  49.00000
4  1.21323  1.17216  25.00000  50.00000
4  1.21400  1.17269  25.50000  51.00000
4  1.21476  1.17322  26.00000  52.00000
4  1.21550  1.17373  26.50000  53.00000
4  1.21623  1.17423  27.00000  54.00000
4  1.21694  1.17472  27.50000  55.00000
4  1.21764  1.17521  28.00000  56.00000
4  1.21833  1.17568  28.50000  57.00000
4  1.21901  1.17615  29.00000  58.00000
4  1.21967  1.17661  29.50000  59.00000
4  1.22033  1.17706  30.00000  60.00000
4  1.22097  1.17751  30.50000  61.00000
4  1.22160  1.17794  31.00000  62.00000
4  1.22223  1.17838  31.50000  63.00000
4  1.22284  1.17880  32.00000  64.00000
4  1.22344  1.17922  32.50000  65.00000
4  1.22404  1.17963  33.00000  66.00000
4  1.22462  1.18003  33.50000  67.00000
4  1.22520  1.18043  34.00000  68.00000
4  1.22577  1.18082  34.50000  69.00000
4  1.22633  1.18121  35.00000  70.00000
4  1.22688  1.18159  35.50000  71.00000
4  1.22742  1.18197  36.00000  72.00000
4  1.22796  1.18234  36.50000  73.00000
4  1.22849  1.18270  37.00000  74.00000
4  1.22901  1.18306  37.50000  75.00000
4  1.22953  1.18342  38.00000  76.00000
4  1.23004  1.18377  38.50000  77.00000
4  1.23054  1.18412  39.00000  78.00000
4  1.23103  1.18446  39.50000  79.00000
4  1.23152  1.18480  40.00000  80.00000
4  1.23201  1.18513  40.50000  81.00000
4  1.23248  1.18546  41.00000  82.00000
4  1.23296  1.18579  41.50000  83.00000
4  1.23342  1.18611  42.00000  84.00000
4  1.23388  1.18643  42.50000  85.00000
4  1.23434  1.18674  43.00000  86.00000
4  1.23479  1.18705  43.50000  87.00000
4  1.23523  1.18736  44.00000  88.00000
4  1.23567  1.18767  44.50000  89.00000
4  1.23611  1.18797  45.00000  90.00000
4  1.23654  1.18826  45.50000  91.00000
4  1.23696  1.18856  46.00000  92.00000
4  1.23738  1.18885  46.50000  93.00000
4  1.23780  1.18914  47.00000  94.00000
4  1.23821  1.18942  47.50000  95.00000
4  1.23862  1.18970  48.00000  96.00000
4  1.23902  1.18998  48.50000  97.00000
4  1.23942  1.19026  49.00000  98.00000
4  1.23982  1.19053  49.50000  99.00000
4  1.24021  1.19080  50.00000  100.00000
5  0.99966  0.98212  0.00000  0.00000
5  1.10864  1.04308  1.00000  0.50000
5  1.12854  1.06083  2.00000  1.00000
5  1.14018  1.07123  3.00000  1.50000
5  1.14844  1.07861  4.00000  2.00000
5  1.15485  1.08434  5.00000  2.50000
5  1.16009  1.08902  6.00000  3.00000
5  1.16452  1.09298  7.00000  3.50000
5  1.16836  1.09641  8.00000  4.00000
5  1.17174  1.09944  9.00000  4.50000
5  1.17477  1.10215  10.00000  5.00000
5  1.17750  1.10460  11.00000  5.50000
5  1.18000  1.10683  12.00000  6.00000
5  1.18230  1.10889  13.00000  6.50000
5  1.18443  1.11080  14.00000  7.00000
5  1.18642  1.11257  15.00000  7.50000
5  1.18827  1.11423  16.00000  8.00000
5  1.19001  1.11579  17.00000  8.50000
5  1.19165  1.11725  18.00000  9.00000
5  1.19321  1.11864  19.00000  9.50000
5  1.19468  1.11996  20.00000  10.00000
5  1.19608  1.12122  21.00000  10.50000
5  1.19742  1.12241  22.00000  11.00000
5  1.19870  1.12356  23.00000  11.50000
5  1.19992  1.12465  24.00000  12.00000
5  1.20109  1.12570  25.00000  12.50000
5  1.20222  1.12671  26.00000  13.00000
5  1.20330  1.12768  27.00000  13.50000
5  1.20435  1.12861  28.00000  14.00000
5  1.20536  1.12951  29.00000  14.50000
5  1.20633  1.13039  30.00000  15.00000
5  1.20727  1.13123  31.00000  15.50000
5  1.20819  1.13205  32.00000  16.00000
5  1.20907  1.13284  33.00000  16.50000
5  1.20993  1.13360  34.00000  17.00000
5  1.21076  1.13435  35.00000  17.50000
5  1.21157  1.13507  36.00000  18.00000
5  1.21236  1.13578  37.00000  18.50000
5  1.21312  1.13646  38.00000  19.00000
5  1.21387  1.13713  39.00000  19.50000
5  1.21460  1.13778  40.00000  20.00000
5  1.21531  1.13842  41.00000  20.50000
5  1.21600  1.13904  42.00000  21.00000
5  1.21668  1.13964  43.00000  21.50000
5  1.21734  1.14023  44.00000  22.00000
5  1.21798  1.14081  45.00000  22.50000
5  1.21861  1.14137  46.00000  23.00000
5  1.21923  1.14193  47.00000  23.50000
5  1.21984  1.14247  48.00000  24.00000
5  1.22043  1.14300  49.00000  24.50000
5  1.22101  1.14352  50.00000  25.00000
5  1.22158  1.14403  51.00000  25.50000
5  1.22214  1.14453  52.00000  26.00000
5  1.22268  1.14502  53.00000  26.50000
5  1.22322  1.14550  54.00000  27.00000
5  1.22375  1.14597  55.00000  27.50000
5  1.22427  1.14643  56.00000  28.00000
5  1.22478  1.14689  57.00000  28.50000
5  1.22527  1.14733  58.00000  29.00000
5  1.22577  1.14777  59.00000  29.50000
5  1.22625  1.14821  60.00000  30.00000
5  1.22672  1.14863  61.00000  30.50000
5  1.22719  1.14905  62.00000  31.00000
5  1.22765  1.14946  63.00000  31.50000
5  1.22810  1.14986  64.00000  32.00000
5  1.22855  1.15026  65.00000  32.50000
5  1.22899  1.15066  66.00000  33.00000
5  1.22942  1.15104  67.00000  33.50000
5  1.22985  1.15142  68.00000  34.00000
5  1.23026  1.15180  69.00000  34.50000
5  1.23068  1.15217  70.00000  35.00000
5  1.23109  1.15253  71.00000  35.50000
5  1.23149  1.15289  72.00000  36.00000
5  1.23188  1.15325  73.00000  36.50000
5  1.23228  1.15360  74.00000  37.00000
5  1.23266  1.15394  75.00000  37.50000
5  1.23304  1.15428  76.00000  38.00000
5  1.23342  1.15462  77.00000  38.50000
5  1.23379  1.15495  78.00000  39.00000
5  1.23415  1.15528  79.00000  39.50000
5  1.23452  1.15560  80.00000  40.00000
5  1.23487  1.15592  81.00000  40.50000
5  1.23522  1.15624  82.00000  41.00000
5  1.23557  1.15655  83.00000  41.50000
5  1.23592  1.15686  84.00000  42.00000
5  1.23626  1.15716  85.00000  42.50000
5  1.23659  1.15746  86.00000  43.00000
5  1.23693  1.15776  87.00000  43.50000
5  1.23725  1.15805  88.00000  44.00000
5  1.23758  1.15834  89.00000  44.50000
5  1.23790  1.15863  90.00000  45.00000
5  1.23822  1.15891  91.00000  45.50000
5  1.23853  1.15920  92.00000  46.00000
5  1.23884  1.15947  93.00000  46.50000
5  1.23915  1.15975  94.00000  47.00000
5  1.23945  1.16002  95.00000  47.50000
5  1.23975  1.16029  96.00000  48.00000
5  1.24005  1.16056  97.00000  48.50000
5  1.24035  1.16082  98.00000  49.00000
5  1.24064  1.16108  99.00000  49.50000
5  1.24093  1.16134  100.00000  50.00000
