# Supplementary material for: Regional biaxial mechanical data of the mitral and tricuspid valve anterior leaflets
Source: Data Brief. 2019 May 22;24:103961. doi: 10.1016/j.dib.2019.103961 (PMC6545396; doi:10.1016/j.dib.2019.103961)
Supplement: Multimedia component 2 [file mmc2.zip › NewTextFiles/regional_data_MVAL122-D.txt]

0.373 
4.30 
1  1.00826  1.03878  0.00000  0.00000
1  1.04004  1.06181  1.00000  1.00000
1  1.05871  1.07990  2.00000  2.00000
1  1.06972  1.09060  3.00000  3.00000
1  1.07756  1.09821  4.00000  4.00000
1  1.08365  1.10413  5.00000  5.00000
1  1.08862  1.10897  6.00000  6.00000
1  1.09284  1.11307  7.00000  7.00000
1  1.09649  1.11662  8.00000  8.00000
1  1.09971  1.11976  9.00000  9.00000
1  1.10259  1.12257  10.00000  10.00000
1  1.10520  1.12510  11.00000  11.00000
1  1.10758  1.12742  12.00000  12.00000
1  1.10977  1.12956  13.00000  13.00000
1  1.11180  1.13153  14.00000  14.00000
1  1.11369  1.13337  15.00000  15.00000
1  1.11546  1.13509  16.00000  16.00000
1  1.11712  1.13671  17.00000  17.00000
1  1.11868  1.13823  18.00000  18.00000
1  1.12017  1.13968  19.00000  19.00000
1  1.12157  1.14104  20.00000  20.00000
1  1.12291  1.14235  21.00000  21.00000
1  1.12418  1.14359  22.00000  22.00000
1  1.12540  1.14477  23.00000  23.00000
1  1.12657  1.14591  24.00000  24.00000
1  1.12769  1.14700  25.00000  25.00000
1  1.12876  1.14804  26.00000  26.00000
1  1.12979  1.14905  27.00000  27.00000
1  1.13079  1.15002  28.00000  28.00000
1  1.13175  1.15096  29.00000  29.00000
1  1.13268  1.15186  30.00000  30.00000
1  1.13358  1.15274  31.00000  31.00000
1  1.13445  1.15359  32.00000  32.00000
1  1.13529  1.15441  33.00000  33.00000
1  1.13611  1.15521  34.00000  34.00000
1  1.13691  1.15598  35.00000  35.00000
1  1.13768  1.15673  36.00000  36.00000
1  1.13843  1.15746  37.00000  37.00000
1  1.13916  1.15817  38.00000  38.00000
1  1.13987  1.15887  39.00000  39.00000
1  1.14057  1.15954  40.00000  40.00000
1  1.14124  1.16020  41.00000  41.00000
1  1.14191  1.16085  42.00000  42.00000
1  1.14255  1.16148  43.00000  43.00000
1  1.14318  1.16209  44.00000  44.00000
1  1.14380  1.16269  45.00000  45.00000
1  1.14440  1.16328  46.00000  46.00000
1  1.14499  1.16385  47.00000  47.00000
1  1.14557  1.16441  48.00000  48.00000
1  1.14613  1.16496  49.00000  49.00000
1  1.14669  1.16550  50.00000  50.00000
1  1.14723  1.16603  51.00000  51.00000
1  1.14776  1.16655  52.00000  52.00000
1  1.14828  1.16706  53.00000  53.00000
1  1.14880  1.16756  54.00000  54.00000
1  1.14930  1.16805  55.00000  55.00000
1  1.14979  1.16853  56.00000  56.00000
1  1.15028  1.16900  57.00000  57.00000
1  1.15075  1.16947  58.00000  58.00000
1  1.15122  1.16992  59.00000  59.00000
1  1.15168  1.17037  60.00000  60.00000
1  1.15214  1.17081  61.00000  61.00000
1  1.15258  1.17125  62.00000  62.00000
1  1.15302  1.17167  63.00000  63.00000
1  1.15345  1.17210  64.00000  64.00000
1  1.15388  1.17251  65.00000  65.00000
1  1.15430  1.17292  66.00000  66.00000
1  1.15471  1.17332  67.00000  67.00000
1  1.15512  1.17371  68.00000  68.00000
1  1.15552  1.17410  69.00000  69.00000
1  1.15591  1.17449  70.00000  70.00000
1  1.15630  1.17487  71.00000  71.00000
1  1.15668  1.17524  72.00000  72.00000
1  1.15706  1.17561  73.00000  73.00000
1  1.15744  1.17597  74.00000  74.00000
1  1.15780  1.17633  75.00000  75.00000
1  1.15817  1.17669  76.00000  76.00000
1  1.15852  1.17703  77.00000  77.00000
1  1.15888  1.17738  78.00000  78.00000
1  1.15923  1.17772  79.00000  79.00000
1  1.15957  1.17806  80.00000  80.00000
1  1.15991  1.17839  81.00000  81.00000
1  1.16025  1.17872  82.00000  82.00000
1  1.16058  1.17904  83.00000  83.00000
1  1.16091  1.17936  84.00000  84.00000
1  1.16124  1.17967  85.00000  85.00000
1  1.16156  1.17999  86.00000  86.00000
1  1.16187  1.18030  87.00000  87.00000
1  1.16219  1.18060  88.00000  88.00000
1  1.16250  1.18090  89.00000  89.00000
1  1.16280  1.18120  90.00000  90.00000
1  1.16311  1.18150  91.00000  91.00000
1  1.16341  1.18179  92.00000  92.00000
1  1.16370  1.18208  93.00000  93.00000
1  1.16400  1.18236  94.00000  94.00000
1  1.16429  1.18265  95.00000  95.00000
1  1.16457  1.18293  96.00000  96.00000
1  1.16486  1.18320  97.00000  97.00000
1  1.16514  1.18348  98.00000  98.00000
1  1.16542  1.18375  99.00000  99.00000
1  1.16569  1.18402  100.00000  100.00000
2  1.00826  1.03878  0.00000  0.00000
2  1.04199  1.05929  0.75000  1.00000
2  1.05908  1.07734  1.50000  2.00000
2  1.06913  1.08799  2.25000  3.00000
2  1.07627  1.09557  3.00000  4.00000
2  1.08181  1.10146  3.75000  5.00000
2  1.08634  1.10628  4.50000  6.00000
2  1.09017  1.11036  5.25000  7.00000
2  1.09349  1.11389  6.00000  8.00000
2  1.09642  1.11701  6.75000  9.00000
2  1.09905  1.11979  7.50000  10.00000
2  1.10142  1.12232  8.25000  11.00000
2  1.10358  1.12462  9.00000  12.00000
2  1.10558  1.12674  9.75000  13.00000
2  1.10742  1.12871  10.50000  14.00000
2  1.10914  1.13054  11.25000  15.00000
2  1.11075  1.13225  12.00000  16.00000
2  1.11225  1.13385  12.75000  17.00000
2  1.11368  1.13537  13.50000  18.00000
2  1.11502  1.13680  14.25000  19.00000
2  1.11630  1.13816  15.00000  20.00000
2  1.11752  1.13946  15.75000  21.00000
2  1.11868  1.14069  16.50000  22.00000
2  1.11978  1.14187  17.25000  23.00000
2  1.12084  1.14300  18.00000  24.00000
2  1.12186  1.14408  18.75000  25.00000
2  1.12284  1.14512  19.50000  26.00000
2  1.12378  1.14612  20.25000  27.00000
2  1.12468  1.14709  21.00000  28.00000
2  1.12556  1.14802  21.75000  29.00000
2  1.12640  1.14892  22.50000  30.00000
2  1.12722  1.14979  23.25000  31.00000
2  1.12801  1.15063  24.00000  32.00000
2  1.12877  1.15144  24.75000  33.00000
2  1.12952  1.15224  25.50000  34.00000
2  1.13024  1.15301  26.25000  35.00000
2  1.13094  1.15375  27.00000  36.00000
2  1.13162  1.15448  27.75000  37.00000
2  1.13229  1.15519  28.50000  38.00000
2  1.13294  1.15588  29.25000  39.00000
2  1.13357  1.15655  30.00000  40.00000
2  1.13418  1.15720  30.75000  41.00000
2  1.13478  1.15784  31.50000  42.00000
2  1.13537  1.15847  32.25000  43.00000
2  1.13594  1.15908  33.00000  44.00000
2  1.13650  1.15967  33.75000  45.00000
2  1.13705  1.16026  34.50000  46.00000
2  1.13758  1.16083  35.25000  47.00000
2  1.13811  1.16139  36.00000  48.00000
2  1.13862  1.16193  36.75000  49.00000
2  1.13913  1.16247  37.50000  50.00000
2  1.13962  1.16299  38.25000  51.00000
2  1.14010  1.16351  39.00000  52.00000
2  1.14058  1.16402  39.75000  53.00000
2  1.14104  1.16451  40.50000  54.00000
2  1.14150  1.16500  41.25000  55.00000
2  1.14195  1.16548  42.00000  56.00000
2  1.14239  1.16595  42.75000  57.00000
2  1.14282  1.16641  43.50000  58.00000
2  1.14325  1.16686  44.25000  59.00000
2  1.14367  1.16731  45.00000  60.00000
2  1.14408  1.16775  45.75000  61.00000
2  1.14449  1.16818  46.50000  62.00000
2  1.14488  1.16860  47.25000  63.00000
2  1.14528  1.16902  48.00000  64.00000
2  1.14566  1.16943  48.75000  65.00000
2  1.14604  1.16984  49.50000  66.00000
2  1.14642  1.17024  50.25000  67.00000
2  1.14679  1.17063  51.00000  68.00000
2  1.14715  1.17102  51.75000  69.00000
2  1.14751  1.17140  52.50000  70.00000
2  1.14786  1.17177  53.25000  71.00000
2  1.14821  1.17215  54.00000  72.00000
2  1.14856  1.17251  54.75000  73.00000
2  1.14889  1.17287  55.50000  74.00000
2  1.14923  1.17323  56.25000  75.00000
2  1.14956  1.17358  57.00000  76.00000
2  1.14988  1.17393  57.75000  77.00000
2  1.15021  1.17427  58.50000  78.00000
2  1.15052  1.17461  59.25000  79.00000
2  1.15084  1.17494  60.00000  80.00000
2  1.15115  1.17527  60.75000  81.00000
2  1.15145  1.17560  61.50000  82.00000
2  1.15175  1.17592  62.25000  83.00000
2  1.15205  1.17624  63.00000  84.00000
2  1.15235  1.17655  63.75000  85.00000
2  1.15264  1.17686  64.50000  86.00000
2  1.15293  1.17717  65.25000  87.00000
2  1.15321  1.17747  66.00000  88.00000
2  1.15349  1.17777  66.75000  89.00000
2  1.15377  1.17807  67.50000  90.00000
2  1.15405  1.17836  68.25000  91.00000
2  1.15432  1.17865  69.00000  92.00000
2  1.15459  1.17894  69.75000  93.00000
2  1.15486  1.17922  70.50000  94.00000
2  1.15512  1.17950  71.25000  95.00000
2  1.15538  1.17978  72.00000  96.00000
2  1.15564  1.18006  72.75000  97.00000
2  1.15589  1.18033  73.50000  98.00000
2  1.15615  1.18060  74.25000  99.00000
2  1.15640  1.18086  75.00000  100.00000
3  1.00826  1.03878  0.00000  0.00000
3  1.04455  1.05229  1.00000  0.75000
3  1.06281  1.06960  2.00000  1.50000
3  1.07355  1.07986  3.00000  2.25000
3  1.08118  1.08718  4.00000  3.00000
3  1.08711  1.09286  5.00000  3.75000
3  1.09196  1.09752  6.00000  4.50000
3  1.09606  1.10146  7.00000  5.25000
3  1.09961  1.10488  8.00000  6.00000
3  1.10274  1.10789  9.00000  6.75000
3  1.10555  1.11059  10.00000  7.50000
3  1.10808  1.11304  11.00000  8.25000
3  1.11040  1.11527  12.00000  9.00000
3  1.11253  1.11732  13.00000  9.75000
3  1.11451  1.11922  14.00000  10.50000
3  1.11634  1.12099  15.00000  11.25000
3  1.11806  1.12265  16.00000  12.00000
3  1.11968  1.12420  17.00000  12.75000
3  1.12120  1.12567  18.00000  13.50000
3  1.12264  1.12706  19.00000  14.25000
3  1.12401  1.12837  20.00000  15.00000
3  1.12531  1.12963  21.00000  15.75000
3  1.12655  1.13082  22.00000  16.50000
3  1.12773  1.13196  23.00000  17.25000
3  1.12887  1.13306  24.00000  18.00000
3  1.12995  1.13411  25.00000  18.75000
3  1.13100  1.13511  26.00000  19.50000
3  1.13201  1.13608  27.00000  20.25000
3  1.13297  1.13702  28.00000  21.00000
3  1.13391  1.13792  29.00000  21.75000
3  1.13481  1.13879  30.00000  22.50000
3  1.13569  1.13963  31.00000  23.25000
3  1.13653  1.14045  32.00000  24.00000
3  1.13735  1.14124  33.00000  24.75000
3  1.13815  1.14201  34.00000  25.50000
3  1.13892  1.14275  35.00000  26.25000
3  1.13967  1.14348  36.00000  27.00000
3  1.14040  1.14418  37.00000  27.75000
3  1.14111  1.14487  38.00000  28.50000
3  1.14181  1.14553  39.00000  29.25000
3  1.14248  1.14618  40.00000  30.00000
3  1.14314  1.14682  41.00000  30.75000
3  1.14378  1.14744  42.00000  31.50000
3  1.14441  1.14804  43.00000  32.25000
3  1.14502  1.14863  44.00000  33.00000
3  1.14562  1.14921  45.00000  33.75000
3  1.14621  1.14978  46.00000  34.50000
3  1.14678  1.15033  47.00000  35.25000
3  1.14734  1.15087  48.00000  36.00000
3  1.14789  1.15140  49.00000  36.75000
3  1.14843  1.15192  50.00000  37.50000
3  1.14896  1.15243  51.00000  38.25000
3  1.14947  1.15293  52.00000  39.00000
3  1.14998  1.15342  53.00000  39.75000
3  1.15048  1.15390  54.00000  40.50000
3  1.15097  1.15437  55.00000  41.25000
3  1.15145  1.15483  56.00000  42.00000
3  1.15192  1.15529  57.00000  42.75000
3  1.15239  1.15574  58.00000  43.50000
3  1.15284  1.15618  59.00000  44.25000
3  1.15329  1.15661  60.00000  45.00000
3  1.15373  1.15703  61.00000  45.75000
3  1.15416  1.15745  62.00000  46.50000
3  1.15459  1.15786  63.00000  47.25000
3  1.15501  1.15827  64.00000  48.00000
3  1.15542  1.15867  65.00000  48.75000
3  1.15583  1.15906  66.00000  49.50000
3  1.15623  1.15945  67.00000  50.25000
3  1.15663  1.15983  68.00000  51.00000
3  1.15702  1.16020  69.00000  51.75000
3  1.15740  1.16057  70.00000  52.50000
3  1.15778  1.16094  71.00000  53.25000
3  1.15815  1.16130  72.00000  54.00000
3  1.15852  1.16165  73.00000  54.75000
3  1.15888  1.16200  74.00000  55.50000
3  1.15924  1.16235  75.00000  56.25000
3  1.15959  1.16269  76.00000  57.00000
3  1.15994  1.16302  77.00000  57.75000
3  1.16028  1.16335  78.00000  58.50000
3  1.16062  1.16368  79.00000  59.25000
3  1.16096  1.16401  80.00000  60.00000
3  1.16129  1.16433  81.00000  60.75000
3  1.16162  1.16464  82.00000  61.50000
3  1.16194  1.16495  83.00000  62.25000
3  1.16226  1.16526  84.00000  63.00000
3  1.16257  1.16557  85.00000  63.75000
3  1.16289  1.16587  86.00000  64.50000
3  1.16319  1.16616  87.00000  65.25000
3  1.16350  1.16646  88.00000  66.00000
3  1.16380  1.16675  89.00000  66.75000
3  1.16410  1.16704  90.00000  67.50000
3  1.16439  1.16732  91.00000  68.25000
3  1.16468  1.16760  92.00000  69.00000
3  1.16497  1.16788  93.00000  69.75000
3  1.16526  1.16815  94.00000  70.50000
3  1.16554  1.16843  95.00000  71.25000
3  1.16582  1.16870  96.00000  72.00000
3  1.16610  1.16896  97.00000  72.75000
3  1.16637  1.16923  98.00000  73.50000
3  1.16664  1.16949  99.00000  74.25000
3  1.16691  1.16975  100.00000  75.00000
4  1.00826  1.03878  0.00000  0.00000
4  1.03124  1.05365  0.50000  1.00000
4  1.04804  1.07190  1.00000  2.00000
4  1.05793  1.08268  1.50000  3.00000
4  1.06497  1.09035  2.00000  4.00000
4  1.07044  1.09631  2.50000  5.00000
4  1.07491  1.10119  3.00000  6.00000
4  1.07869  1.10532  3.50000  7.00000
4  1.08197  1.10890  4.00000  8.00000
4  1.08486  1.11206  4.50000  9.00000
4  1.08744  1.11488  5.00000  10.00000
4  1.08979  1.11744  5.50000  11.00000
4  1.09192  1.11977  6.00000  12.00000
4  1.09389  1.12192  6.50000  13.00000
4  1.09571  1.12391  7.00000  14.00000
4  1.09741  1.12576  7.50000  15.00000
4  1.09899  1.12750  8.00000  16.00000
4  1.10048  1.12913  8.50000  17.00000
4  1.10189  1.13066  9.00000  18.00000
4  1.10321  1.13211  9.50000  19.00000
4  1.10448  1.13349  10.00000  20.00000
4  1.10568  1.13480  10.50000  21.00000
4  1.10682  1.13605  11.00000  22.00000
4  1.10791  1.13725  11.50000  23.00000
4  1.10896  1.13839  12.00000  24.00000
4  1.10996  1.13949  12.50000  25.00000
4  1.11093  1.14054  13.00000  26.00000
4  1.11185  1.14156  13.50000  27.00000
4  1.11275  1.14253  14.00000  28.00000
4  1.11361  1.14348  14.50000  29.00000
4  1.11445  1.14439  15.00000  30.00000
4  1.11525  1.14527  15.50000  31.00000
4  1.11603  1.14612  16.00000  32.00000
4  1.11679  1.14695  16.50000  33.00000
4  1.11752  1.14775  17.00000  34.00000
4  1.11824  1.14853  17.50000  35.00000
4  1.11893  1.14929  18.00000  36.00000
4  1.11960  1.15002  18.50000  37.00000
4  1.12026  1.15074  19.00000  38.00000
4  1.12090  1.15144  19.50000  39.00000
4  1.12152  1.15212  20.00000  40.00000
4  1.12213  1.15278  20.50000  41.00000
4  1.12272  1.15343  21.00000  42.00000
4  1.12330  1.15406  21.50000  43.00000
4  1.12386  1.15468  22.00000  44.00000
4  1.12442  1.15529  22.50000  45.00000
4  1.12496  1.15588  23.00000  46.00000
4  1.12549  1.15646  23.50000  47.00000
4  1.12600  1.15702  24.00000  48.00000
4  1.12651  1.15758  24.50000  49.00000
4  1.12701  1.15812  25.00000  50.00000
4  1.12750  1.15865  25.50000  51.00000
4  1.12797  1.15917  26.00000  52.00000
4  1.12844  1.15969  26.50000  53.00000
4  1.12890  1.16019  27.00000  54.00000
4  1.12935  1.16068  27.50000  55.00000
4  1.12980  1.16117  28.00000  56.00000
4  1.13023  1.16164  28.50000  57.00000
4  1.13066  1.16211  29.00000  58.00000
4  1.13108  1.16257  29.50000  59.00000
4  1.13149  1.16302  30.00000  60.00000
4  1.13190  1.16347  30.50000  61.00000
4  1.13230  1.16390  31.00000  62.00000
4  1.13269  1.16433  31.50000  63.00000
4  1.13308  1.16476  32.00000  64.00000
4  1.13346  1.16518  32.50000  65.00000
4  1.13384  1.16559  33.00000  66.00000
4  1.13421  1.16599  33.50000  67.00000
4  1.13457  1.16639  34.00000  68.00000
4  1.13493  1.16678  34.50000  69.00000
4  1.13529  1.16717  35.00000  70.00000
4  1.13563  1.16755  35.50000  71.00000
4  1.13598  1.16793  36.00000  72.00000
4  1.13632  1.16830  36.50000  73.00000
4  1.13665  1.16866  37.00000  74.00000
4  1.13698  1.16902  37.50000  75.00000
4  1.13731  1.16938  38.00000  76.00000
4  1.13763  1.16973  38.50000  77.00000
4  1.13795  1.17008  39.00000  78.00000
4  1.13826  1.17042  39.50000  79.00000
4  1.13857  1.17076  40.00000  80.00000
4  1.13888  1.17109  40.50000  81.00000
4  1.13918  1.17142  41.00000  82.00000
4  1.13948  1.17175  41.50000  83.00000
4  1.13977  1.17207  42.00000  84.00000
4  1.14006  1.17239  42.50000  85.00000
4  1.14035  1.17270  43.00000  86.00000
4  1.14063  1.17302  43.50000  87.00000
4  1.14092  1.17332  44.00000  88.00000
4  1.14119  1.17363  44.50000  89.00000
4  1.14147  1.17393  45.00000  90.00000
4  1.14174  1.17422  45.50000  91.00000
4  1.14201  1.17452  46.00000  92.00000
4  1.14228  1.17481  46.50000  93.00000
4  1.14254  1.17510  47.00000  94.00000
4  1.14280  1.17538  47.50000  95.00000
4  1.14306  1.17566  48.00000  96.00000
4  1.14331  1.17594  48.50000  97.00000
4  1.14356  1.17622  49.00000  98.00000
4  1.14381  1.17649  49.50000  99.00000
4  1.14406  1.17676  50.00000  100.00000
5  1.00826  1.03878  0.00000  0.00000
5  1.04286  1.05094  1.00000  0.50000
5  1.06140  1.06675  2.00000  1.00000
5  1.07231  1.07609  3.00000  1.50000
5  1.08007  1.08274  4.00000  2.00000
5  1.08609  1.08791  5.00000  2.50000
5  1.09102  1.09214  6.00000  3.00000
5  1.09519  1.09571  7.00000  3.50000
5  1.09880  1.09882  8.00000  4.00000
5  1.10199  1.10155  9.00000  4.50000
5  1.10484  1.10400  10.00000  5.00000
5  1.10742  1.10622  11.00000  5.50000
5  1.10978  1.10824  12.00000  6.00000
5  1.11195  1.11011  13.00000  6.50000
5  1.11396  1.11183  14.00000  7.00000
5  1.11582  1.11344  15.00000  7.50000
5  1.11757  1.11494  16.00000  8.00000
5  1.11922  1.11635  17.00000  8.50000
5  1.12076  1.11768  18.00000  9.00000
5  1.12223  1.11894  19.00000  9.50000
5  1.12362  1.12014  20.00000  10.00000
5  1.12494  1.12127  21.00000  10.50000
5  1.12620  1.12236  22.00000  11.00000
5  1.12741  1.12339  23.00000  11.50000
5  1.12856  1.12438  24.00000  12.00000
5  1.12967  1.12533  25.00000  12.50000
5  1.13073  1.12625  26.00000  13.00000
5  1.13175  1.12713  27.00000  13.50000
5  1.13274  1.12797  28.00000  14.00000
5  1.13369  1.12879  29.00000  14.50000
5  1.13461  1.12958  30.00000  15.00000
5  1.13550  1.13035  31.00000  15.50000
5  1.13636  1.13109  32.00000  16.00000
5  1.13720  1.13180  33.00000  16.50000
5  1.13800  1.13250  34.00000  17.00000
5  1.13879  1.13317  35.00000  17.50000
5  1.13955  1.13383  36.00000  18.00000
5  1.14030  1.13447  37.00000  18.50000
5  1.14102  1.13509  38.00000  19.00000
5  1.14172  1.13570  39.00000  19.50000
5  1.14241  1.13629  40.00000  20.00000
5  1.14308  1.13686  41.00000  20.50000
5  1.14373  1.13742  42.00000  21.00000
5  1.14437  1.13797  43.00000  21.50000
5  1.14500  1.13851  44.00000  22.00000
5  1.14561  1.13903  45.00000  22.50000
5  1.14620  1.13954  46.00000  23.00000
5  1.14678  1.14004  47.00000  23.50000
5  1.14736  1.14054  48.00000  24.00000
5  1.14791  1.14102  49.00000  24.50000
5  1.14846  1.14149  50.00000  25.00000
5  1.14900  1.14195  51.00000  25.50000
5  1.14953  1.14240  52.00000  26.00000
5  1.15004  1.14285  53.00000  26.50000
5  1.15055  1.14328  54.00000  27.00000
5  1.15105  1.14371  55.00000  27.50000
5  1.15154  1.14413  56.00000  28.00000
5  1.15202  1.14454  57.00000  28.50000
5  1.15249  1.14495  58.00000  29.00000
5  1.15295  1.14535  59.00000  29.50000
5  1.15341  1.14574  60.00000  30.00000
5  1.15386  1.14612  61.00000  30.50000
5  1.15430  1.14650  62.00000  31.00000
5  1.15473  1.14688  63.00000  31.50000
5  1.15516  1.14724  64.00000  32.00000
5  1.15558  1.14760  65.00000  32.50000
5  1.15599  1.14796  66.00000  33.00000
5  1.15640  1.14831  67.00000  33.50000
5  1.15680  1.14866  68.00000  34.00000
5  1.15720  1.14900  69.00000  34.50000
5  1.15759  1.14933  70.00000  35.00000
5  1.15797  1.14966  71.00000  35.50000
5  1.15835  1.14999  72.00000  36.00000
5  1.15873  1.15031  73.00000  36.50000
5  1.15909  1.15063  74.00000  37.00000
5  1.15946  1.15094  75.00000  37.50000
5  1.15982  1.15125  76.00000  38.00000
5  1.16017  1.15155  77.00000  38.50000
5  1.16052  1.15185  78.00000  39.00000
5  1.16087  1.15215  79.00000  39.50000
5  1.16121  1.15245  80.00000  40.00000
5  1.16155  1.15273  81.00000  40.50000
5  1.16188  1.15302  82.00000  41.00000
5  1.16221  1.15330  83.00000  41.50000
5  1.16253  1.15358  84.00000  42.00000
5  1.16285  1.15386  85.00000  42.50000
5  1.16317  1.15413  86.00000  43.00000
5  1.16348  1.15440  87.00000  43.50000
5  1.16379  1.15467  88.00000  44.00000
5  1.16410  1.15493  89.00000  44.50000
5  1.16440  1.15519  90.00000  45.00000
5  1.16470  1.15545  91.00000  45.50000
5  1.16500  1.15570  92.00000  46.00000
5  1.16529  1.15596  93.00000  46.50000
5  1.16558  1.15621  94.00000  47.00000
5  1.16587  1.15645  95.00000  47.50000
5  1.16615  1.15670  96.00000  48.00000
5  1.16644  1.15694  97.00000  48.50000
5  1.16671  1.15718  98.00000  49.00000
5  1.16699  1.15741  99.00000  49.50000
5  1.16726  1.15765  100.00000  50.00000
