# Supplementary material for: Regional biaxial mechanical data of the mitral and tricuspid valve anterior leaflets
Source: Data Brief. 2019 May 22;24:103961. doi: 10.1016/j.dib.2019.103961 (PMC6545396; doi:10.1016/j.dib.2019.103961)
Supplement: Multimedia component 2 [file mmc2.zip › NewTextFiles/regional_data_MVAL122-E.txt]

0.880 
4.00 
1  1.05947  0.99883  0.00000  0.00000
1  1.11815  1.05180  1.00000  1.00000
1  1.13403  1.06756  2.00000  2.00000
1  1.14334  1.07679  3.00000  3.00000
1  1.14994  1.08334  4.00000  4.00000
1  1.15507  1.08842  5.00000  5.00000
1  1.15925  1.09257  6.00000  6.00000
1  1.16280  1.09609  7.00000  7.00000
1  1.16586  1.09913  8.00000  8.00000
1  1.16857  1.10181  9.00000  9.00000
1  1.17099  1.10421  10.00000  10.00000
1  1.17318  1.10639  11.00000  11.00000
1  1.17518  1.10837  12.00000  12.00000
1  1.17702  1.11019  13.00000  13.00000
1  1.17872  1.11188  14.00000  14.00000
1  1.18031  1.11346  15.00000  15.00000
1  1.18179  1.11493  16.00000  16.00000
1  1.18318  1.11631  17.00000  17.00000
1  1.18450  1.11761  18.00000  18.00000
1  1.18574  1.11884  19.00000  19.00000
1  1.18692  1.12001  20.00000  20.00000
1  1.18804  1.12113  21.00000  21.00000
1  1.18911  1.12219  22.00000  22.00000
1  1.19013  1.12320  23.00000  23.00000
1  1.19111  1.12417  24.00000  24.00000
1  1.19204  1.12510  25.00000  25.00000
1  1.19295  1.12599  26.00000  26.00000
1  1.19381  1.12685  27.00000  27.00000
1  1.19465  1.12768  28.00000  28.00000
1  1.19546  1.12848  29.00000  29.00000
1  1.19623  1.12926  30.00000  30.00000
1  1.19699  1.13000  31.00000  31.00000
1  1.19772  1.13073  32.00000  32.00000
1  1.19842  1.13143  33.00000  33.00000
1  1.19911  1.13211  34.00000  34.00000
1  1.19978  1.13277  35.00000  35.00000
1  1.20042  1.13341  36.00000  36.00000
1  1.20105  1.13404  37.00000  37.00000
1  1.20167  1.13465  38.00000  38.00000
1  1.20226  1.13524  39.00000  39.00000
1  1.20285  1.13581  40.00000  40.00000
1  1.20341  1.13638  41.00000  41.00000
1  1.20397  1.13693  42.00000  42.00000
1  1.20451  1.13746  43.00000  43.00000
1  1.20504  1.13799  44.00000  44.00000
1  1.20555  1.13850  45.00000  45.00000
1  1.20606  1.13900  46.00000  46.00000
1  1.20655  1.13949  47.00000  47.00000
1  1.20704  1.13997  48.00000  48.00000
1  1.20751  1.14044  49.00000  49.00000
1  1.20797  1.14090  50.00000  50.00000
1  1.20843  1.14135  51.00000  51.00000
1  1.20888  1.14180  52.00000  52.00000
1  1.20931  1.14223  53.00000  53.00000
1  1.20974  1.14266  54.00000  54.00000
1  1.21016  1.14307  55.00000  55.00000
1  1.21058  1.14349  56.00000  56.00000
1  1.21099  1.14389  57.00000  57.00000
1  1.21139  1.14429  58.00000  58.00000
1  1.21178  1.14468  59.00000  59.00000
1  1.21216  1.14506  60.00000  60.00000
1  1.21254  1.14544  61.00000  61.00000
1  1.21292  1.14581  62.00000  62.00000
1  1.21329  1.14617  63.00000  63.00000
1  1.21365  1.14653  64.00000  64.00000
1  1.21400  1.14688  65.00000  65.00000
1  1.21436  1.14723  66.00000  66.00000
1  1.21470  1.14757  67.00000  67.00000
1  1.21504  1.14791  68.00000  68.00000
1  1.21538  1.14825  69.00000  69.00000
1  1.21571  1.14857  70.00000  70.00000
1  1.21603  1.14890  71.00000  71.00000
1  1.21636  1.14922  72.00000  72.00000
1  1.21667  1.14953  73.00000  73.00000
1  1.21698  1.14984  74.00000  74.00000
1  1.21729  1.15015  75.00000  75.00000
1  1.21760  1.15045  76.00000  76.00000
1  1.21790  1.15075  77.00000  77.00000
1  1.21819  1.15104  78.00000  78.00000
1  1.21849  1.15133  79.00000  79.00000
1  1.21878  1.15162  80.00000  80.00000
1  1.21906  1.15190  81.00000  81.00000
1  1.21934  1.15218  82.00000  82.00000
1  1.21962  1.15246  83.00000  83.00000
1  1.21990  1.15273  84.00000  84.00000
1  1.22017  1.15300  85.00000  85.00000
1  1.22044  1.15327  86.00000  86.00000
1  1.22070  1.15353  87.00000  87.00000
1  1.22097  1.15379  88.00000  88.00000
1  1.22123  1.15405  89.00000  89.00000
1  1.22148  1.15430  90.00000  90.00000
1  1.22174  1.15455  91.00000  91.00000
1  1.22199  1.15480  92.00000  92.00000
1  1.22224  1.15505  93.00000  93.00000
1  1.22248  1.15529  94.00000  94.00000
1  1.22273  1.15554  95.00000  95.00000
1  1.22297  1.15577  96.00000  96.00000
1  1.22321  1.15601  97.00000  97.00000
1  1.22344  1.15624  98.00000  98.00000
1  1.22367  1.15648  99.00000  99.00000
1  1.22391  1.15670  100.00000  100.00000
2  1.05947  0.99883  0.00000  0.00000
2  1.10769  1.05475  0.75000  1.00000
2  1.12289  1.07014  1.50000  2.00000
2  1.13180  1.07915  2.25000  3.00000
2  1.13812  1.08554  3.00000  4.00000
2  1.14302  1.09050  3.75000  5.00000
2  1.14703  1.09456  4.50000  6.00000
2  1.15042  1.09798  5.25000  7.00000
2  1.15335  1.10095  6.00000  8.00000
2  1.15594  1.10357  6.75000  9.00000
2  1.15826  1.10592  7.50000  10.00000
2  1.16036  1.10804  8.25000  11.00000
2  1.16227  1.10997  9.00000  12.00000
2  1.16403  1.11175  9.75000  13.00000
2  1.16566  1.11340  10.50000  14.00000
2  1.16718  1.11493  11.25000  15.00000
2  1.16860  1.11637  12.00000  16.00000
2  1.16993  1.11772  12.75000  17.00000
2  1.17119  1.11899  13.50000  18.00000
2  1.17237  1.12019  14.25000  19.00000
2  1.17350  1.12133  15.00000  20.00000
2  1.17458  1.12242  15.75000  21.00000
2  1.17560  1.12345  16.50000  22.00000
2  1.17658  1.12444  17.25000  23.00000
2  1.17751  1.12539  18.00000  24.00000
2  1.17841  1.12630  18.75000  25.00000
2  1.17927  1.12717  19.50000  26.00000
2  1.18010  1.12801  20.25000  27.00000
2  1.18090  1.12882  21.00000  28.00000
2  1.18167  1.12960  21.75000  29.00000
2  1.18242  1.13035  22.50000  30.00000
2  1.18314  1.13108  23.25000  31.00000
2  1.18384  1.13179  24.00000  32.00000
2  1.18452  1.13247  24.75000  33.00000
2  1.18517  1.13314  25.50000  34.00000
2  1.18581  1.13378  26.25000  35.00000
2  1.18643  1.13441  27.00000  36.00000
2  1.18703  1.13502  27.75000  37.00000
2  1.18762  1.13561  28.50000  38.00000
2  1.18819  1.13619  29.25000  39.00000
2  1.18875  1.13675  30.00000  40.00000
2  1.18929  1.13730  30.75000  41.00000
2  1.18982  1.13784  31.50000  42.00000
2  1.19034  1.13836  32.25000  43.00000
2  1.19084  1.13887  33.00000  44.00000
2  1.19134  1.13937  33.75000  45.00000
2  1.19182  1.13986  34.50000  46.00000
2  1.19230  1.14034  35.25000  47.00000
2  1.19276  1.14081  36.00000  48.00000
2  1.19321  1.14127  36.75000  49.00000
2  1.19366  1.14172  37.50000  50.00000
2  1.19409  1.14216  38.25000  51.00000
2  1.19452  1.14259  39.00000  52.00000
2  1.19494  1.14301  39.75000  53.00000
2  1.19535  1.14343  40.50000  54.00000
2  1.19575  1.14384  41.25000  55.00000
2  1.19615  1.14424  42.00000  56.00000
2  1.19654  1.14463  42.75000  57.00000
2  1.19692  1.14502  43.50000  58.00000
2  1.19730  1.14540  44.25000  59.00000
2  1.19767  1.14577  45.00000  60.00000
2  1.19803  1.14614  45.75000  61.00000
2  1.19839  1.14650  46.50000  62.00000
2  1.19874  1.14686  47.25000  63.00000
2  1.19909  1.14721  48.00000  64.00000
2  1.19943  1.14755  48.75000  65.00000
2  1.19976  1.14789  49.50000  66.00000
2  1.20009  1.14823  50.25000  67.00000
2  1.20042  1.14856  51.00000  68.00000
2  1.20074  1.14888  51.75000  69.00000
2  1.20106  1.14920  52.50000  70.00000
2  1.20137  1.14952  53.25000  71.00000
2  1.20168  1.14983  54.00000  72.00000
2  1.20198  1.15013  54.75000  73.00000
2  1.20228  1.15044  55.50000  74.00000
2  1.20257  1.15074  56.25000  75.00000
2  1.20287  1.15103  57.00000  76.00000
2  1.20315  1.15132  57.75000  77.00000
2  1.20344  1.15161  58.50000  78.00000
2  1.20372  1.15189  59.25000  79.00000
2  1.20399  1.15217  60.00000  80.00000
2  1.20427  1.15245  60.75000  81.00000
2  1.20454  1.15272  61.50000  82.00000
2  1.20480  1.15299  62.25000  83.00000
2  1.20507  1.15326  63.00000  84.00000
2  1.20533  1.15352  63.75000  85.00000
2  1.20559  1.15378  64.50000  86.00000
2  1.20584  1.15404  65.25000  87.00000
2  1.20609  1.15429  66.00000  88.00000
2  1.20634  1.15454  66.75000  89.00000
2  1.20659  1.15479  67.50000  90.00000
2  1.20683  1.15504  68.25000  91.00000
2  1.20707  1.15528  69.00000  92.00000
2  1.20731  1.15552  69.75000  93.00000
2  1.20754  1.15576  70.50000  94.00000
2  1.20777  1.15599  71.25000  95.00000
2  1.20800  1.15623  72.00000  96.00000
2  1.20823  1.15646  72.75000  97.00000
2  1.20846  1.15669  73.50000  98.00000
2  1.20868  1.15691  74.25000  99.00000
2  1.20890  1.15713  75.00000  100.00000
3  1.05947  0.99883  0.00000  0.00000
3  1.11139  1.04517  1.00000  0.75000
3  1.12717  1.06113  2.00000  1.50000
3  1.13640  1.07049  3.00000  2.25000
3  1.14296  1.07713  4.00000  3.00000
3  1.14805  1.08229  5.00000  3.75000
3  1.15221  1.08650  6.00000  4.50000
3  1.15572  1.09006  7.00000  5.25000
3  1.15877  1.09315  8.00000  6.00000
3  1.16145  1.09587  9.00000  6.75000
3  1.16386  1.09831  10.00000  7.50000
3  1.16603  1.10051  11.00000  8.25000
3  1.16802  1.10252  12.00000  9.00000
3  1.16984  1.10437  13.00000  9.75000
3  1.17153  1.10609  14.00000  10.50000
3  1.17311  1.10768  15.00000  11.25000
3  1.17458  1.10917  16.00000  12.00000
3  1.17596  1.11057  17.00000  12.75000
3  1.17727  1.11190  18.00000  13.50000
3  1.17850  1.11315  19.00000  14.25000
3  1.17967  1.11433  20.00000  15.00000
3  1.18078  1.11546  21.00000  15.75000
3  1.18184  1.11654  22.00000  16.50000
3  1.18286  1.11756  23.00000  17.25000
3  1.18383  1.11855  24.00000  18.00000
3  1.18476  1.11949  25.00000  18.75000
3  1.18566  1.12040  26.00000  19.50000
3  1.18652  1.12127  27.00000  20.25000
3  1.18735  1.12211  28.00000  21.00000
3  1.18815  1.12292  29.00000  21.75000
3  1.18892  1.12371  30.00000  22.50000
3  1.18967  1.12447  31.00000  23.25000
3  1.19039  1.12520  32.00000  24.00000
3  1.19110  1.12591  33.00000  24.75000
3  1.19178  1.12660  34.00000  25.50000
3  1.19244  1.12727  35.00000  26.25000
3  1.19308  1.12792  36.00000  27.00000
3  1.19371  1.12856  37.00000  27.75000
3  1.19431  1.12917  38.00000  28.50000
3  1.19491  1.12978  39.00000  29.25000
3  1.19548  1.13036  40.00000  30.00000
3  1.19605  1.13093  41.00000  30.75000
3  1.19660  1.13149  42.00000  31.50000
3  1.19713  1.13203  43.00000  32.25000
3  1.19766  1.13257  44.00000  33.00000
3  1.19817  1.13309  45.00000  33.75000
3  1.19867  1.13359  46.00000  34.50000
3  1.19916  1.13409  47.00000  35.25000
3  1.19964  1.13458  48.00000  36.00000
3  1.20012  1.13505  49.00000  36.75000
3  1.20058  1.13552  50.00000  37.50000
3  1.20103  1.13598  51.00000  38.25000
3  1.20147  1.13643  52.00000  39.00000
3  1.20191  1.13687  53.00000  39.75000
3  1.20233  1.13730  54.00000  40.50000
3  1.20275  1.13773  55.00000  41.25000
3  1.20316  1.13814  56.00000  42.00000
3  1.20357  1.13855  57.00000  42.75000
3  1.20396  1.13895  58.00000  43.50000
3  1.20435  1.13935  59.00000  44.25000
3  1.20474  1.13974  60.00000  45.00000
3  1.20511  1.14012  61.00000  45.75000
3  1.20548  1.14050  62.00000  46.50000
3  1.20585  1.14087  63.00000  47.25000
3  1.20621  1.14123  64.00000  48.00000
3  1.20656  1.14159  65.00000  48.75000
3  1.20691  1.14194  66.00000  49.50000
3  1.20725  1.14229  67.00000  50.25000
3  1.20759  1.14263  68.00000  51.00000
3  1.20793  1.14297  69.00000  51.75000
3  1.20825  1.14330  70.00000  52.50000
3  1.20858  1.14363  71.00000  53.25000
3  1.20890  1.14396  72.00000  54.00000
3  1.20921  1.14427  73.00000  54.75000
3  1.20952  1.14459  74.00000  55.50000
3  1.20983  1.14490  75.00000  56.25000
3  1.21013  1.14521  76.00000  57.00000
3  1.21043  1.14551  77.00000  57.75000
3  1.21072  1.14581  78.00000  58.50000
3  1.21101  1.14610  79.00000  59.25000
3  1.21130  1.14639  80.00000  60.00000
3  1.21158  1.14668  81.00000  60.75000
3  1.21186  1.14696  82.00000  61.50000
3  1.21214  1.14724  83.00000  62.25000
3  1.21241  1.14752  84.00000  63.00000
3  1.21268  1.14779  85.00000  63.75000
3  1.21295  1.14806  86.00000  64.50000
3  1.21322  1.14833  87.00000  65.25000
3  1.21348  1.14860  88.00000  66.00000
3  1.21373  1.14886  89.00000  66.75000
3  1.21399  1.14912  90.00000  67.50000
3  1.21424  1.14937  91.00000  68.25000
3  1.21449  1.14962  92.00000  69.00000
3  1.21474  1.14987  93.00000  69.75000
3  1.21498  1.15012  94.00000  70.50000
3  1.21522  1.15037  95.00000  71.25000
3  1.21546  1.15061  96.00000  72.00000
3  1.21570  1.15085  97.00000  72.75000
3  1.21593  1.15109  98.00000  73.50000
3  1.21616  1.15132  99.00000  74.25000
3  1.21639  1.15155  100.00000  75.00000
4  1.05947  0.99883  0.00000  0.00000
4  1.09344  1.05837  0.50000  1.00000
4  1.10826  1.07308  1.00000  2.00000
4  1.11696  1.08169  1.50000  3.00000
4  1.12314  1.08779  2.00000  4.00000
4  1.12793  1.09253  2.50000  5.00000
4  1.13185  1.09641  3.00000  6.00000
4  1.13516  1.09968  3.50000  7.00000
4  1.13803  1.10252  4.00000  8.00000
4  1.14056  1.10502  4.50000  9.00000
4  1.14283  1.10726  5.00000  10.00000
4  1.14488  1.10928  5.50000  11.00000
4  1.14675  1.11113  6.00000  12.00000
4  1.14847  1.11283  6.50000  13.00000
4  1.15006  1.11440  7.00000  14.00000
4  1.15155  1.11587  7.50000  15.00000
4  1.15293  1.11724  8.00000  16.00000
4  1.15424  1.11853  8.50000  17.00000
4  1.15547  1.11974  9.00000  18.00000
4  1.15663  1.12089  9.50000  19.00000
4  1.15773  1.12198  10.00000  20.00000
4  1.15878  1.12302  10.50000  21.00000
4  1.15978  1.12400  11.00000  22.00000
4  1.16074  1.12495  11.50000  23.00000
4  1.16166  1.12585  12.00000  24.00000
4  1.16253  1.12672  12.50000  25.00000
4  1.16338  1.12755  13.00000  26.00000
4  1.16419  1.12835  13.50000  27.00000
4  1.16497  1.12913  14.00000  28.00000
4  1.16573  1.12987  14.50000  29.00000
4  1.16646  1.13059  15.00000  30.00000
4  1.16716  1.13129  15.50000  31.00000
4  1.16784  1.13196  16.00000  32.00000
4  1.16851  1.13262  16.50000  33.00000
4  1.16915  1.13325  17.00000  34.00000
4  1.16977  1.13387  17.50000  35.00000
4  1.17038  1.13447  18.00000  36.00000
4  1.17097  1.13505  18.50000  37.00000
4  1.17154  1.13561  19.00000  38.00000
4  1.17210  1.13617  19.50000  39.00000
4  1.17265  1.13670  20.00000  40.00000
4  1.17318  1.13723  20.50000  41.00000
4  1.17370  1.13774  21.00000  42.00000
4  1.17420  1.13824  21.50000  43.00000
4  1.17470  1.13873  22.00000  44.00000
4  1.17518  1.13921  22.50000  45.00000
4  1.17565  1.13967  23.00000  46.00000
4  1.17612  1.14013  23.50000  47.00000
4  1.17657  1.14058  24.00000  48.00000
4  1.17701  1.14102  24.50000  49.00000
4  1.17745  1.14144  25.00000  50.00000
4  1.17787  1.14187  25.50000  51.00000
4  1.17829  1.14228  26.00000  52.00000
4  1.17870  1.14268  26.50000  53.00000
4  1.17910  1.14308  27.00000  54.00000
4  1.17950  1.14347  27.50000  55.00000
4  1.17989  1.14385  28.00000  56.00000
4  1.18027  1.14423  28.50000  57.00000
4  1.18064  1.14460  29.00000  58.00000
4  1.18101  1.14496  29.50000  59.00000
4  1.18137  1.14532  30.00000  60.00000
4  1.18173  1.14567  30.50000  61.00000
4  1.18208  1.14601  31.00000  62.00000
4  1.18242  1.14635  31.50000  63.00000
4  1.18276  1.14669  32.00000  64.00000
4  1.18309  1.14702  32.50000  65.00000
4  1.18342  1.14734  33.00000  66.00000
4  1.18374  1.14766  33.50000  67.00000
4  1.18406  1.14798  34.00000  68.00000
4  1.18438  1.14829  34.50000  69.00000
4  1.18469  1.14859  35.00000  70.00000
4  1.18499  1.14889  35.50000  71.00000
4  1.18529  1.14919  36.00000  72.00000
4  1.18559  1.14948  36.50000  73.00000
4  1.18588  1.14977  37.00000  74.00000
4  1.18617  1.15006  37.50000  75.00000
4  1.18646  1.15034  38.00000  76.00000
4  1.18674  1.15062  38.50000  77.00000
4  1.18702  1.15089  39.00000  78.00000
4  1.18729  1.15116  39.50000  79.00000
4  1.18756  1.15143  40.00000  80.00000
4  1.18783  1.15169  40.50000  81.00000
4  1.18809  1.15195  41.00000  82.00000
4  1.18835  1.15221  41.50000  83.00000
4  1.18861  1.15247  42.00000  84.00000
4  1.18886  1.15272  42.50000  85.00000
4  1.18912  1.15297  43.00000  86.00000
4  1.18936  1.15321  43.50000  87.00000
4  1.18961  1.15345  44.00000  88.00000
4  1.18985  1.15369  44.50000  89.00000
4  1.19009  1.15393  45.00000  90.00000
4  1.19033  1.15417  45.50000  91.00000
4  1.19057  1.15440  46.00000  92.00000
4  1.19080  1.15463  46.50000  93.00000
4  1.19103  1.15486  47.00000  94.00000
4  1.19126  1.15508  47.50000  95.00000
4  1.19148  1.15530  48.00000  96.00000
4  1.19171  1.15552  48.50000  97.00000
4  1.19193  1.15574  49.00000  98.00000
4  1.19215  1.15596  49.50000  99.00000
4  1.19236  1.15617  50.00000  100.00000
5  1.05947  0.99883  0.00000  0.00000
5  1.11374  1.04273  1.00000  0.50000
5  1.13009  1.05766  2.00000  1.00000
5  1.13967  1.06640  3.00000  1.50000
5  1.14647  1.07261  4.00000  2.00000
5  1.15175  1.07742  5.00000  2.50000
5  1.15607  1.08136  6.00000  3.00000
5  1.15971  1.08469  7.00000  3.50000
5  1.16287  1.08757  8.00000  4.00000
5  1.16566  1.09011  9.00000  4.50000
5  1.16816  1.09239  10.00000  5.00000
5  1.17041  1.09444  11.00000  5.50000
5  1.17247  1.09632  12.00000  6.00000
5  1.17437  1.09805  13.00000  6.50000
5  1.17612  1.09965  14.00000  7.00000
5  1.17775  1.10114  15.00000  7.50000
5  1.17928  1.10253  16.00000  8.00000
5  1.18072  1.10384  17.00000  8.50000
5  1.18207  1.10508  18.00000  9.00000
5  1.18335  1.10625  19.00000  9.50000
5  1.18456  1.10735  20.00000  10.00000
5  1.18572  1.10841  21.00000  10.50000
5  1.18682  1.10941  22.00000  11.00000
5  1.18787  1.11037  23.00000  11.50000
5  1.18888  1.11129  24.00000  12.00000
5  1.18985  1.11217  25.00000  12.50000
5  1.19078  1.11302  26.00000  13.00000
5  1.19167  1.11383  27.00000  13.50000
5  1.19253  1.11462  28.00000  14.00000
5  1.19336  1.11538  29.00000  14.50000
5  1.19416  1.11611  30.00000  15.00000
5  1.19494  1.11682  31.00000  15.50000
5  1.19569  1.11750  32.00000  16.00000
5  1.19642  1.11817  33.00000  16.50000
5  1.19713  1.11881  34.00000  17.00000
5  1.19781  1.11944  35.00000  17.50000
5  1.19848  1.12005  36.00000  18.00000
5  1.19913  1.12064  37.00000  18.50000
5  1.19976  1.12121  38.00000  19.00000
5  1.20038  1.12178  39.00000  19.50000
5  1.20098  1.12232  40.00000  20.00000
5  1.20156  1.12286  41.00000  20.50000
5  1.20213  1.12338  42.00000  21.00000
5  1.20269  1.12388  43.00000  21.50000
5  1.20323  1.12438  44.00000  22.00000
5  1.20377  1.12487  45.00000  22.50000
5  1.20429  1.12534  46.00000  23.00000
5  1.20480  1.12581  47.00000  23.50000
5  1.20529  1.12626  48.00000  24.00000
5  1.20578  1.12671  49.00000  24.50000
5  1.20626  1.12714  50.00000  25.00000
5  1.20673  1.12757  51.00000  25.50000
5  1.20719  1.12799  52.00000  26.00000
5  1.20764  1.12840  53.00000  26.50000
5  1.20808  1.12880  54.00000  27.00000
5  1.20852  1.12920  55.00000  27.50000
5  1.20894  1.12959  56.00000  28.00000
5  1.20936  1.12997  57.00000  28.50000
5  1.20978  1.13035  58.00000  29.00000
5  1.21018  1.13072  59.00000  29.50000
5  1.21058  1.13108  60.00000  30.00000
5  1.21097  1.13144  61.00000  30.50000
5  1.21135  1.13179  62.00000  31.00000
5  1.21173  1.13213  63.00000  31.50000
5  1.21211  1.13247  64.00000  32.00000
5  1.21247  1.13281  65.00000  32.50000
5  1.21284  1.13314  66.00000  33.00000
5  1.21319  1.13346  67.00000  33.50000
5  1.21354  1.13378  68.00000  34.00000
5  1.21389  1.13410  69.00000  34.50000
5  1.21423  1.13441  70.00000  35.00000
5  1.21456  1.13472  71.00000  35.50000
5  1.21490  1.13502  72.00000  36.00000
5  1.21522  1.13532  73.00000  36.50000
5  1.21554  1.13561  74.00000  37.00000
5  1.21586  1.13590  75.00000  37.50000
5  1.21618  1.13619  76.00000  38.00000
5  1.21649  1.13647  77.00000  38.50000
5  1.21679  1.13675  78.00000  39.00000
5  1.21709  1.13702  79.00000  39.50000
5  1.21739  1.13729  80.00000  40.00000
5  1.21768  1.13756  81.00000  40.50000
5  1.21798  1.13783  82.00000  41.00000
5  1.21826  1.13809  83.00000  41.50000
5  1.21855  1.13835  84.00000  42.00000
5  1.21883  1.13860  85.00000  42.50000
5  1.21910  1.13886  86.00000  43.00000
5  1.21938  1.13910  87.00000  43.50000
5  1.21965  1.13935  88.00000  44.00000
5  1.21992  1.13960  89.00000  44.50000
5  1.22018  1.13984  90.00000  45.00000
5  1.22044  1.14008  91.00000  45.50000
5  1.22070  1.14031  92.00000  46.00000
5  1.22096  1.14055  93.00000  46.50000
5  1.22121  1.14078  94.00000  47.00000
5  1.22146  1.14100  95.00000  47.50000
5  1.22171  1.14123  96.00000  48.00000
5  1.22195  1.14145  97.00000  48.50000
5  1.22220  1.14168  98.00000  49.00000
5  1.22244  1.14190  99.00000  49.50000
5  1.22267  1.14211  100.00000  50.00000
