# Supplementary material for: Regional biaxial mechanical data of the mitral and tricuspid valve anterior leaflets
Source: Data Brief. 2019 May 22;24:103961. doi: 10.1016/j.dib.2019.103961 (PMC6545396; doi:10.1016/j.dib.2019.103961)
Supplement: Multimedia component 2 [file mmc2.zip › NewTextFiles/regional_data_MVAL122-F.txt]

0.540 
3.80 
1  0.98930  1.00083  0.00000  0.00000
1  1.01541  1.07002  1.00000  1.00000
1  1.03024  1.09167  2.00000  2.00000
1  1.03894  1.10437  3.00000  3.00000
1  1.04513  1.11339  4.00000  4.00000
1  1.04993  1.12040  5.00000  5.00000
1  1.05385  1.12612  6.00000  6.00000
1  1.05717  1.13097  7.00000  7.00000
1  1.06005  1.13516  8.00000  8.00000
1  1.06258  1.13886  9.00000  9.00000
1  1.06485  1.14217  10.00000  10.00000
1  1.06690  1.14517  11.00000  11.00000
1  1.06878  1.14790  12.00000  12.00000
1  1.07050  1.15042  13.00000  13.00000
1  1.07210  1.15275  14.00000  14.00000
1  1.07359  1.15492  15.00000  15.00000
1  1.07498  1.15695  16.00000  16.00000
1  1.07628  1.15885  17.00000  17.00000
1  1.07751  1.16065  18.00000  18.00000
1  1.07868  1.16235  19.00000  19.00000
1  1.07979  1.16396  20.00000  20.00000
1  1.08084  1.16550  21.00000  21.00000
1  1.08184  1.16696  22.00000  22.00000
1  1.08280  1.16836  23.00000  23.00000
1  1.08371  1.16970  24.00000  24.00000
1  1.08459  1.17098  25.00000  25.00000
1  1.08544  1.17221  26.00000  26.00000
1  1.08625  1.17340  27.00000  27.00000
1  1.08704  1.17454  28.00000  28.00000
1  1.08779  1.17565  29.00000  29.00000
1  1.08852  1.17671  30.00000  30.00000
1  1.08923  1.17774  31.00000  31.00000
1  1.08992  1.17874  32.00000  32.00000
1  1.09058  1.17971  33.00000  33.00000
1  1.09122  1.18065  34.00000  34.00000
1  1.09185  1.18156  35.00000  35.00000
1  1.09245  1.18245  36.00000  36.00000
1  1.09304  1.18331  37.00000  37.00000
1  1.09362  1.18415  38.00000  38.00000
1  1.09418  1.18496  39.00000  39.00000
1  1.09473  1.18576  40.00000  40.00000
1  1.09526  1.18654  41.00000  41.00000
1  1.09578  1.18729  42.00000  42.00000
1  1.09628  1.18803  43.00000  43.00000
1  1.09678  1.18876  44.00000  44.00000
1  1.09726  1.18946  45.00000  45.00000
1  1.09774  1.19016  46.00000  46.00000
1  1.09820  1.19083  47.00000  47.00000
1  1.09866  1.19149  48.00000  48.00000
1  1.09910  1.19214  49.00000  49.00000
1  1.09954  1.19278  50.00000  50.00000
1  1.09996  1.19340  51.00000  51.00000
1  1.10038  1.19401  52.00000  52.00000
1  1.10079  1.19461  53.00000  53.00000
1  1.10119  1.19520  54.00000  54.00000
1  1.10159  1.19578  55.00000  55.00000
1  1.10198  1.19634  56.00000  56.00000
1  1.10236  1.19690  57.00000  57.00000
1  1.10274  1.19745  58.00000  58.00000
1  1.10310  1.19798  59.00000  59.00000
1  1.10347  1.19851  60.00000  60.00000
1  1.10382  1.19903  61.00000  61.00000
1  1.10417  1.19954  62.00000  62.00000
1  1.10452  1.20005  63.00000  63.00000
1  1.10486  1.20054  64.00000  64.00000
1  1.10519  1.20103  65.00000  65.00000
1  1.10552  1.20151  66.00000  66.00000
1  1.10585  1.20198  67.00000  67.00000
1  1.10616  1.20245  68.00000  68.00000
1  1.10648  1.20291  69.00000  69.00000
1  1.10679  1.20336  70.00000  70.00000
1  1.10710  1.20381  71.00000  71.00000
1  1.10740  1.20425  72.00000  72.00000
1  1.10769  1.20468  73.00000  73.00000
1  1.10799  1.20511  74.00000  74.00000
1  1.10828  1.20553  75.00000  75.00000
1  1.10856  1.20595  76.00000  76.00000
1  1.10884  1.20636  77.00000  77.00000
1  1.10912  1.20677  78.00000  78.00000
1  1.10940  1.20717  79.00000  79.00000
1  1.10967  1.20756  80.00000  80.00000
1  1.10994  1.20795  81.00000  81.00000
1  1.11020  1.20834  82.00000  82.00000
1  1.11046  1.20872  83.00000  83.00000
1  1.11072  1.20910  84.00000  84.00000
1  1.11098  1.20947  85.00000  85.00000
1  1.11123  1.20984  86.00000  86.00000
1  1.11148  1.21020  87.00000  87.00000
1  1.11172  1.21056  88.00000  88.00000
1  1.11197  1.21092  89.00000  89.00000
1  1.11221  1.21127  90.00000  90.00000
1  1.11245  1.21161  91.00000  91.00000
1  1.11268  1.21196  92.00000  92.00000
1  1.11291  1.21230  93.00000  93.00000
1  1.11315  1.21263  94.00000  94.00000
1  1.11337  1.21297  95.00000  95.00000
1  1.11360  1.21330  96.00000  96.00000
1  1.11382  1.21362  97.00000  97.00000
1  1.11404  1.21395  98.00000  98.00000
1  1.11426  1.21427  99.00000  99.00000
1  1.11448  1.21458  100.00000  100.00000
2  0.98930  1.00083  0.00000  0.00000
2  1.00653  1.02514  0.75000  1.00000
2  1.02117  1.04576  1.50000  2.00000
2  1.02977  1.05785  2.25000  3.00000
2  1.03587  1.06643  3.00000  4.00000
2  1.04061  1.07310  3.75000  5.00000
2  1.04448  1.07854  4.50000  6.00000
2  1.04776  1.08314  5.25000  7.00000
2  1.05060  1.08713  6.00000  8.00000
2  1.05310  1.09065  6.75000  9.00000
2  1.05534  1.09380  7.50000  10.00000
2  1.05737  1.09665  8.25000  11.00000
2  1.05922  1.09925  9.00000  12.00000
2  1.06092  1.10164  9.75000  13.00000
2  1.06250  1.10385  10.50000  14.00000
2  1.06396  1.10591  11.25000  15.00000
2  1.06534  1.10784  12.00000  16.00000
2  1.06663  1.10965  12.75000  17.00000
2  1.06784  1.11136  13.50000  18.00000
2  1.06899  1.11298  14.25000  19.00000
2  1.07008  1.11451  15.00000  20.00000
2  1.07112  1.11597  15.75000  21.00000
2  1.07211  1.11736  16.50000  22.00000
2  1.07306  1.11869  17.25000  23.00000
2  1.07396  1.11996  18.00000  24.00000
2  1.07483  1.12118  18.75000  25.00000
2  1.07567  1.12235  19.50000  26.00000
2  1.07647  1.12348  20.25000  27.00000
2  1.07724  1.12457  21.00000  28.00000
2  1.07799  1.12562  21.75000  29.00000
2  1.07871  1.12663  22.50000  30.00000
2  1.07941  1.12761  23.25000  31.00000
2  1.08008  1.12856  24.00000  32.00000
2  1.08074  1.12948  24.75000  33.00000
2  1.08137  1.13037  25.50000  34.00000
2  1.08199  1.13124  26.25000  35.00000
2  1.08259  1.13208  27.00000  36.00000
2  1.08317  1.13290  27.75000  37.00000
2  1.08374  1.13370  28.50000  38.00000
2  1.08429  1.13447  29.25000  39.00000
2  1.08483  1.13523  30.00000  40.00000
2  1.08536  1.13597  30.75000  41.00000
2  1.08587  1.13669  31.50000  42.00000
2  1.08637  1.13739  32.25000  43.00000
2  1.08686  1.13808  33.00000  44.00000
2  1.08734  1.13875  33.75000  45.00000
2  1.08781  1.13941  34.50000  46.00000
2  1.08826  1.14005  35.25000  47.00000
2  1.08871  1.14068  36.00000  48.00000
2  1.08915  1.14130  36.75000  49.00000
2  1.08958  1.14190  37.50000  50.00000
2  1.09000  1.14249  38.25000  51.00000
2  1.09042  1.14307  39.00000  52.00000
2  1.09082  1.14364  39.75000  53.00000
2  1.09122  1.14420  40.50000  54.00000
2  1.09161  1.14475  41.25000  55.00000
2  1.09199  1.14529  42.00000  56.00000
2  1.09237  1.14582  42.75000  57.00000
2  1.09274  1.14634  43.50000  58.00000
2  1.09310  1.14685  44.25000  59.00000
2  1.09346  1.14735  45.00000  60.00000
2  1.09381  1.14784  45.75000  61.00000
2  1.09416  1.14833  46.50000  62.00000
2  1.09450  1.14881  47.25000  63.00000
2  1.09483  1.14928  48.00000  64.00000
2  1.09516  1.14974  48.75000  65.00000
2  1.09549  1.15020  49.50000  66.00000
2  1.09581  1.15065  50.25000  67.00000
2  1.09613  1.15109  51.00000  68.00000
2  1.09644  1.15153  51.75000  69.00000
2  1.09674  1.15196  52.50000  70.00000
2  1.09704  1.15238  53.25000  71.00000
2  1.09734  1.15280  54.00000  72.00000
2  1.09764  1.15321  54.75000  73.00000
2  1.09792  1.15362  55.50000  74.00000
2  1.09821  1.15402  56.25000  75.00000
2  1.09849  1.15442  57.00000  76.00000
2  1.09877  1.15481  57.75000  77.00000
2  1.09905  1.15519  58.50000  78.00000
2  1.09932  1.15557  59.25000  79.00000
2  1.09958  1.15595  60.00000  80.00000
2  1.09985  1.15632  60.75000  81.00000
2  1.10011  1.15669  61.50000  82.00000
2  1.10037  1.15705  62.25000  83.00000
2  1.10062  1.15741  63.00000  84.00000
2  1.10087  1.15776  63.75000  85.00000
2  1.10112  1.15811  64.50000  86.00000
2  1.10137  1.15846  65.25000  87.00000
2  1.10161  1.15880  66.00000  88.00000
2  1.10185  1.15914  66.75000  89.00000
2  1.10209  1.15947  67.50000  90.00000
2  1.10233  1.15980  68.25000  91.00000
2  1.10256  1.16013  69.00000  92.00000
2  1.10279  1.16045  69.75000  93.00000
2  1.10302  1.16077  70.50000  94.00000
2  1.10324  1.16109  71.25000  95.00000
2  1.10346  1.16140  72.00000  96.00000
2  1.10368  1.16171  72.75000  97.00000
2  1.10390  1.16202  73.50000  98.00000
2  1.10412  1.16232  74.25000  99.00000
2  1.10433  1.16262  75.00000  100.00000
3  0.98930  1.00083  0.00000  0.00000
3  1.01359  1.07191  1.00000  0.75000
3  1.02778  1.09311  2.00000  1.50000
3  1.03611  1.10554  3.00000  2.25000
3  1.04202  1.11436  4.00000  3.00000
3  1.04661  1.12122  5.00000  3.75000
3  1.05037  1.12682  6.00000  4.50000
3  1.05354  1.13155  7.00000  5.25000
3  1.05629  1.13565  8.00000  6.00000
3  1.05872  1.13927  9.00000  6.75000
3  1.06089  1.14251  10.00000  7.50000
3  1.06285  1.14544  11.00000  8.25000
3  1.06465  1.14812  12.00000  9.00000
3  1.06629  1.15058  13.00000  9.75000
3  1.06782  1.15285  14.00000  10.50000
3  1.06924  1.15497  15.00000  11.25000
3  1.07057  1.15696  16.00000  12.00000
3  1.07182  1.15882  17.00000  12.75000
3  1.07300  1.16058  18.00000  13.50000
3  1.07412  1.16224  19.00000  14.25000
3  1.07517  1.16382  20.00000  15.00000
3  1.07618  1.16532  21.00000  15.75000
3  1.07714  1.16675  22.00000  16.50000
3  1.07805  1.16812  23.00000  17.25000
3  1.07893  1.16943  24.00000  18.00000
3  1.07977  1.17068  25.00000  18.75000
3  1.08058  1.17189  26.00000  19.50000
3  1.08136  1.17305  27.00000  20.25000
3  1.08211  1.17417  28.00000  21.00000
3  1.08283  1.17524  29.00000  21.75000
3  1.08353  1.17629  30.00000  22.50000
3  1.08421  1.17730  31.00000  23.25000
3  1.08486  1.17827  32.00000  24.00000
3  1.08550  1.17922  33.00000  24.75000
3  1.08611  1.18014  34.00000  25.50000
3  1.08671  1.18103  35.00000  26.25000
3  1.08729  1.18189  36.00000  27.00000
3  1.08786  1.18274  37.00000  27.75000
3  1.08841  1.18356  38.00000  28.50000
3  1.08894  1.18436  39.00000  29.25000
3  1.08946  1.18513  40.00000  30.00000
3  1.08997  1.18589  41.00000  30.75000
3  1.09047  1.18663  42.00000  31.50000
3  1.09095  1.18736  43.00000  32.25000
3  1.09143  1.18807  44.00000  33.00000
3  1.09189  1.18876  45.00000  33.75000
3  1.09234  1.18943  46.00000  34.50000
3  1.09279  1.19009  47.00000  35.25000
3  1.09322  1.19074  48.00000  36.00000
3  1.09365  1.19138  49.00000  36.75000
3  1.09406  1.19200  50.00000  37.50000
3  1.09447  1.19261  51.00000  38.25000
3  1.09487  1.19320  52.00000  39.00000
3  1.09527  1.19379  53.00000  39.75000
3  1.09565  1.19436  54.00000  40.50000
3  1.09603  1.19493  55.00000  41.25000
3  1.09640  1.19548  56.00000  42.00000
3  1.09677  1.19603  57.00000  42.75000
3  1.09712  1.19656  58.00000  43.50000
3  1.09748  1.19709  59.00000  44.25000
3  1.09782  1.19760  60.00000  45.00000
3  1.09816  1.19811  61.00000  45.75000
3  1.09850  1.19861  62.00000  46.50000
3  1.09883  1.19910  63.00000  47.25000
3  1.09915  1.19959  64.00000  48.00000
3  1.09947  1.20007  65.00000  48.75000
3  1.09979  1.20054  66.00000  49.50000
3  1.10010  1.20100  67.00000  50.25000
3  1.10040  1.20145  68.00000  51.00000
3  1.10071  1.20190  69.00000  51.75000
3  1.10100  1.20235  70.00000  52.50000
3  1.10129  1.20278  71.00000  53.25000
3  1.10158  1.20321  72.00000  54.00000
3  1.10187  1.20364  73.00000  54.75000
3  1.10215  1.20405  74.00000  55.50000
3  1.10242  1.20447  75.00000  56.25000
3  1.10270  1.20487  76.00000  57.00000
3  1.10297  1.20528  77.00000  57.75000
3  1.10323  1.20567  78.00000  58.50000
3  1.10350  1.20607  79.00000  59.25000
3  1.10376  1.20645  80.00000  60.00000
3  1.10401  1.20683  81.00000  60.75000
3  1.10426  1.20721  82.00000  61.50000
3  1.10451  1.20758  83.00000  62.25000
3  1.10476  1.20795  84.00000  63.00000
3  1.10501  1.20832  85.00000  63.75000
3  1.10525  1.20868  86.00000  64.50000
3  1.10549  1.20903  87.00000  65.25000
3  1.10572  1.20938  88.00000  66.00000
3  1.10595  1.20973  89.00000  66.75000
3  1.10618  1.21007  90.00000  67.50000
3  1.10641  1.21041  91.00000  68.25000
3  1.10664  1.21075  92.00000  69.00000
3  1.10686  1.21108  93.00000  69.75000
3  1.10708  1.21141  94.00000  70.50000
3  1.10730  1.21174  95.00000  71.25000
3  1.10752  1.21206  96.00000  72.00000
3  1.10773  1.21238  97.00000  72.75000
3  1.10794  1.21269  98.00000  73.50000
3  1.10815  1.21301  99.00000  74.25000
3  1.10836  1.21332  100.00000  75.00000
4  0.98930  1.00083  0.00000  0.00000
4  1.00011  1.06561  0.50000  1.00000
4  1.01541  1.08795  1.00000  2.00000
4  1.02443  1.10107  1.50000  3.00000
4  1.03086  1.11039  2.00000  4.00000
4  1.03585  1.11763  2.50000  5.00000
4  1.03993  1.12355  3.00000  6.00000
4  1.04339  1.12855  3.50000  7.00000
4  1.04639  1.13289  4.00000  8.00000
4  1.04903  1.13671  4.50000  9.00000
4  1.05139  1.14014  5.00000  10.00000
4  1.05353  1.14323  5.50000  11.00000
4  1.05549  1.14606  6.00000  12.00000
4  1.05729  1.14866  6.50000  13.00000
4  1.05895  1.15107  7.00000  14.00000
4  1.06050  1.15331  7.50000  15.00000
4  1.06195  1.15541  8.00000  16.00000
4  1.06331  1.15738  8.50000  17.00000
4  1.06460  1.15924  9.00000  18.00000
4  1.06581  1.16099  9.50000  19.00000
4  1.06697  1.16266  10.00000  20.00000
4  1.06806  1.16425  10.50000  21.00000
4  1.06911  1.16576  11.00000  22.00000
4  1.07011  1.16720  11.50000  23.00000
4  1.07107  1.16859  12.00000  24.00000
4  1.07198  1.16991  12.50000  25.00000
4  1.07287  1.17119  13.00000  26.00000
4  1.07371  1.17242  13.50000  27.00000
4  1.07453  1.17360  14.00000  28.00000
4  1.07532  1.17474  14.50000  29.00000
4  1.07608  1.17584  15.00000  30.00000
4  1.07682  1.17691  15.50000  31.00000
4  1.07754  1.17794  16.00000  32.00000
4  1.07823  1.17894  16.50000  33.00000
4  1.07890  1.17991  17.00000  34.00000
4  1.07955  1.18085  17.50000  35.00000
4  1.08019  1.18177  18.00000  36.00000
4  1.08080  1.18266  18.50000  37.00000
4  1.08140  1.18353  19.00000  38.00000
4  1.08199  1.18437  19.50000  39.00000
4  1.08256  1.18520  20.00000  40.00000
4  1.08311  1.18600  20.50000  41.00000
4  1.08365  1.18678  21.00000  42.00000
4  1.08418  1.18755  21.50000  43.00000
4  1.08470  1.18830  22.00000  44.00000
4  1.08521  1.18903  22.50000  45.00000
4  1.08570  1.18974  23.00000  46.00000
4  1.08618  1.19044  23.50000  47.00000
4  1.08666  1.19112  24.00000  48.00000
4  1.08712  1.19179  24.50000  49.00000
4  1.08758  1.19245  25.00000  50.00000
4  1.08802  1.19310  25.50000  51.00000
4  1.08846  1.19373  26.00000  52.00000
4  1.08889  1.19435  26.50000  53.00000
4  1.08931  1.19495  27.00000  54.00000
4  1.08972  1.19555  27.50000  55.00000
4  1.09013  1.19614  28.00000  56.00000
4  1.09052  1.19671  28.50000  57.00000
4  1.09092  1.19728  29.00000  58.00000
4  1.09130  1.19783  29.50000  59.00000
4  1.09168  1.19838  30.00000  60.00000
4  1.09205  1.19892  30.50000  61.00000
4  1.09242  1.19945  31.00000  62.00000
4  1.09278  1.19997  31.50000  63.00000
4  1.09313  1.20048  32.00000  64.00000
4  1.09348  1.20098  32.50000  65.00000
4  1.09382  1.20148  33.00000  66.00000
4  1.09416  1.20197  33.50000  67.00000
4  1.09449  1.20245  34.00000  68.00000
4  1.09482  1.20293  34.50000  69.00000
4  1.09515  1.20339  35.00000  70.00000
4  1.09547  1.20386  35.50000  71.00000
4  1.09578  1.20431  36.00000  72.00000
4  1.09609  1.20476  36.50000  73.00000
4  1.09640  1.20520  37.00000  74.00000
4  1.09670  1.20564  37.50000  75.00000
4  1.09700  1.20607  38.00000  76.00000
4  1.09729  1.20649  38.50000  77.00000
4  1.09758  1.20691  39.00000  78.00000
4  1.09787  1.20733  39.50000  79.00000
4  1.09815  1.20774  40.00000  80.00000
4  1.09843  1.20814  40.50000  81.00000
4  1.09871  1.20854  41.00000  82.00000
4  1.09898  1.20893  41.50000  83.00000
4  1.09925  1.20932  42.00000  84.00000
4  1.09952  1.20971  42.50000  85.00000
4  1.09978  1.21009  43.00000  86.00000
4  1.10004  1.21046  43.50000  87.00000
4  1.10030  1.21084  44.00000  88.00000
4  1.10055  1.21120  44.50000  89.00000
4  1.10080  1.21157  45.00000  90.00000
4  1.10105  1.21193  45.50000  91.00000
4  1.10130  1.21228  46.00000  92.00000
4  1.10154  1.21263  46.50000  93.00000
4  1.10178  1.21298  47.00000  94.00000
4  1.10202  1.21333  47.50000  95.00000
4  1.10226  1.21367  48.00000  96.00000
4  1.10249  1.21400  48.50000  97.00000
4  1.10272  1.21434  49.00000  98.00000
4  1.10295  1.21467  49.50000  99.00000
4  1.10317  1.21499  50.00000  100.00000
5  0.98930  1.00083  0.00000  0.00000
5  1.01831  1.06912  1.00000  0.50000
5  1.03214  1.08987  2.00000  1.00000
5  1.04025  1.10205  3.00000  1.50000
5  1.04600  1.11069  4.00000  2.00000
5  1.05047  1.11740  5.00000  2.50000
5  1.05412  1.12289  6.00000  3.00000
5  1.05721  1.12752  7.00000  3.50000
5  1.05989  1.13154  8.00000  4.00000
5  1.06225  1.13509  9.00000  4.50000
5  1.06436  1.13826  10.00000  5.00000
5  1.06627  1.14113  11.00000  5.50000
5  1.06801  1.14375  12.00000  6.00000
5  1.06961  1.14616  13.00000  6.50000
5  1.07110  1.14839  14.00000  7.00000
5  1.07248  1.15047  15.00000  7.50000
5  1.07378  1.15241  16.00000  8.00000
5  1.07499  1.15424  17.00000  8.50000
5  1.07614  1.15596  18.00000  9.00000
5  1.07722  1.15759  19.00000  9.50000
5  1.07825  1.15913  20.00000  10.00000
5  1.07923  1.16060  21.00000  10.50000
5  1.08016  1.16200  22.00000  11.00000
5  1.08105  1.16334  23.00000  11.50000
5  1.08190  1.16462  24.00000  12.00000
5  1.08272  1.16585  25.00000  12.50000
5  1.08351  1.16703  26.00000  13.00000
5  1.08426  1.16817  27.00000  13.50000
5  1.08499  1.16927  28.00000  14.00000
5  1.08570  1.17032  29.00000  14.50000
5  1.08638  1.17134  30.00000  15.00000
5  1.08703  1.17233  31.00000  15.50000
5  1.08767  1.17329  32.00000  16.00000
5  1.08829  1.17422  33.00000  16.50000
5  1.08889  1.17512  34.00000  17.00000
5  1.08947  1.17599  35.00000  17.50000
5  1.09003  1.17684  36.00000  18.00000
5  1.09058  1.17766  37.00000  18.50000
5  1.09112  1.17847  38.00000  19.00000
5  1.09164  1.17925  39.00000  19.50000
5  1.09214  1.18001  40.00000  20.00000
5  1.09264  1.18075  41.00000  20.50000
5  1.09312  1.18148  42.00000  21.00000
5  1.09359  1.18219  43.00000  21.50000
5  1.09405  1.18288  44.00000  22.00000
5  1.09451  1.18356  45.00000  22.50000
5  1.09495  1.18422  46.00000  23.00000
5  1.09538  1.18487  47.00000  23.50000
5  1.09580  1.18550  48.00000  24.00000
5  1.09621  1.18612  49.00000  24.50000
5  1.09662  1.18673  50.00000  25.00000
5  1.09701  1.18733  51.00000  25.50000
5  1.09740  1.18791  52.00000  26.00000
5  1.09779  1.18849  53.00000  26.50000
5  1.09816  1.18905  54.00000  27.00000
5  1.09853  1.18960  55.00000  27.50000
5  1.09889  1.19015  56.00000  28.00000
5  1.09924  1.19068  57.00000  28.50000
5  1.09959  1.19120  58.00000  29.00000
5  1.09994  1.19172  59.00000  29.50000
5  1.10027  1.19223  60.00000  30.00000
5  1.10060  1.19272  61.00000  30.50000
5  1.10093  1.19321  62.00000  31.00000
5  1.10125  1.19370  63.00000  31.50000
5  1.10157  1.19417  64.00000  32.00000
5  1.10188  1.19464  65.00000  32.50000
5  1.10218  1.19510  66.00000  33.00000
5  1.10249  1.19555  67.00000  33.50000
5  1.10278  1.19600  68.00000  34.00000
5  1.10307  1.19644  69.00000  34.50000
5  1.10336  1.19687  70.00000  35.00000
5  1.10365  1.19730  71.00000  35.50000
5  1.10393  1.19772  72.00000  36.00000
5  1.10420  1.19813  73.00000  36.50000
5  1.10448  1.19854  74.00000  37.00000
5  1.10475  1.19895  75.00000  37.50000
5  1.10501  1.19935  76.00000  38.00000
5  1.10527  1.19974  77.00000  38.50000
5  1.10553  1.20013  78.00000  39.00000
5  1.10579  1.20051  79.00000  39.50000
5  1.10604  1.20089  80.00000  40.00000
5  1.10629  1.20127  81.00000  40.50000
5  1.10654  1.20164  82.00000  41.00000
5  1.10678  1.20200  83.00000  41.50000
5  1.10702  1.20236  84.00000  42.00000
5  1.10726  1.20272  85.00000  42.50000
5  1.10749  1.20307  86.00000  43.00000
5  1.10772  1.20342  87.00000  43.50000
5  1.10795  1.20376  88.00000  44.00000
5  1.10818  1.20411  89.00000  44.50000
5  1.10840  1.20444  90.00000  45.00000
5  1.10862  1.20477  91.00000  45.50000
5  1.10884  1.20510  92.00000  46.00000
5  1.10906  1.20543  93.00000  46.50000
5  1.10927  1.20575  94.00000  47.00000
5  1.10949  1.20607  95.00000  47.50000
5  1.10970  1.20639  96.00000  48.00000
5  1.10990  1.20670  97.00000  48.50000
5  1.11011  1.20701  98.00000  49.00000
5  1.11031  1.20731  99.00000  49.50000
5  1.11051  1.20762  100.00000  50.00000
