# Supplementary material for: Regional biaxial mechanical data of the mitral and tricuspid valve anterior leaflets
Source: Data Brief. 2019 May 22;24:103961. doi: 10.1016/j.dib.2019.103961 (PMC6545396; doi:10.1016/j.dib.2019.103961)
Supplement: Multimedia component 2 [file mmc2.zip › NewTextFiles/regional_data_MVAL123-A.txt]

0.640 
3.60 
1  1.05057  0.99640  0.00000  0.00000
1  1.20264  1.11043  1.00000  1.00000
1  1.23276  1.13194  2.00000  2.00000
1  1.25042  1.14452  3.00000  3.00000
1  1.26295  1.15346  4.00000  4.00000
1  1.27268  1.16039  5.00000  5.00000
1  1.28062  1.16605  6.00000  6.00000
1  1.28735  1.17084  7.00000  7.00000
1  1.29317  1.17499  8.00000  8.00000
1  1.29830  1.17865  9.00000  9.00000
1  1.30290  1.18192  10.00000  10.00000
1  1.30706  1.18489  11.00000  11.00000
1  1.31085  1.18759  12.00000  12.00000
1  1.31434  1.19008  13.00000  13.00000
1  1.31758  1.19238  14.00000  14.00000
1  1.32059  1.19452  15.00000  15.00000
1  1.32340  1.19653  16.00000  16.00000
1  1.32605  1.19841  17.00000  17.00000
1  1.32854  1.20019  18.00000  18.00000
1  1.33090  1.20187  19.00000  19.00000
1  1.33314  1.20346  20.00000  20.00000
1  1.33526  1.20498  21.00000  21.00000
1  1.33729  1.20642  22.00000  22.00000
1  1.33923  1.20781  23.00000  23.00000
1  1.34109  1.20913  24.00000  24.00000
1  1.34287  1.21040  25.00000  25.00000
1  1.34458  1.21162  26.00000  26.00000
1  1.34623  1.21279  27.00000  27.00000
1  1.34782  1.21392  28.00000  28.00000
1  1.34935  1.21501  29.00000  29.00000
1  1.35083  1.21606  30.00000  30.00000
1  1.35226  1.21708  31.00000  31.00000
1  1.35364  1.21807  32.00000  32.00000
1  1.35498  1.21903  33.00000  33.00000
1  1.35629  1.21995  34.00000  34.00000
1  1.35755  1.22085  35.00000  35.00000
1  1.35878  1.22173  36.00000  36.00000
1  1.35998  1.22258  37.00000  37.00000
1  1.36114  1.22341  38.00000  38.00000
1  1.36227  1.22422  39.00000  39.00000
1  1.36338  1.22500  40.00000  40.00000
1  1.36445  1.22577  41.00000  41.00000
1  1.36551  1.22652  42.00000  42.00000
1  1.36653  1.22725  43.00000  43.00000
1  1.36754  1.22797  44.00000  44.00000
1  1.36852  1.22866  45.00000  45.00000
1  1.36948  1.22935  46.00000  46.00000
1  1.37041  1.23002  47.00000  47.00000
1  1.37133  1.23067  48.00000  48.00000
1  1.37223  1.23131  49.00000  49.00000
1  1.37311  1.23194  50.00000  50.00000
1  1.37398  1.23255  51.00000  51.00000
1  1.37482  1.23316  52.00000  52.00000
1  1.37566  1.23375  53.00000  53.00000
1  1.37647  1.23433  54.00000  54.00000
1  1.37727  1.23490  55.00000  55.00000
1  1.37806  1.23546  56.00000  56.00000
1  1.37883  1.23601  57.00000  57.00000
1  1.37959  1.23655  58.00000  58.00000
1  1.38034  1.23708  59.00000  59.00000
1  1.38107  1.23761  60.00000  60.00000
1  1.38179  1.23812  61.00000  61.00000
1  1.38250  1.23862  62.00000  62.00000
1  1.38320  1.23912  63.00000  63.00000
1  1.38389  1.23961  64.00000  64.00000
1  1.38456  1.24009  65.00000  65.00000
1  1.38523  1.24057  66.00000  66.00000
1  1.38588  1.24103  67.00000  67.00000
1  1.38653  1.24149  68.00000  68.00000
1  1.38717  1.24195  69.00000  69.00000
1  1.38780  1.24240  70.00000  70.00000
1  1.38841  1.24284  71.00000  71.00000
1  1.38902  1.24327  72.00000  72.00000
1  1.38963  1.24370  73.00000  73.00000
1  1.39022  1.24412  74.00000  74.00000
1  1.39081  1.24454  75.00000  75.00000
1  1.39138  1.24495  76.00000  76.00000
1  1.39195  1.24536  77.00000  77.00000
1  1.39252  1.24576  78.00000  78.00000
1  1.39307  1.24615  79.00000  79.00000
1  1.39362  1.24655  80.00000  80.00000
1  1.39416  1.24693  81.00000  81.00000
1  1.39470  1.24731  82.00000  82.00000
1  1.39523  1.24769  83.00000  83.00000
1  1.39575  1.24806  84.00000  84.00000
1  1.39627  1.24843  85.00000  85.00000
1  1.39678  1.24879  86.00000  86.00000
1  1.39728  1.24915  87.00000  87.00000
1  1.39778  1.24951  88.00000  88.00000
1  1.39827  1.24986  89.00000  89.00000
1  1.39876  1.25021  90.00000  90.00000
1  1.39924  1.25055  91.00000  91.00000
1  1.39972  1.25089  92.00000  92.00000
1  1.40019  1.25123  93.00000  93.00000
1  1.40066  1.25156  94.00000  94.00000
1  1.40112  1.25189  95.00000  95.00000
1  1.40158  1.25221  96.00000  96.00000
1  1.40203  1.25253  97.00000  97.00000
1  1.40248  1.25285  98.00000  98.00000
1  1.40292  1.25317  99.00000  99.00000
1  1.40336  1.25348  100.00000  100.00000
2  1.05057  0.99640  0.00000  0.00000
2  1.20616  1.11732  0.75000  1.00000
2  1.23359  1.13849  1.50000  2.00000
2  1.24965  1.15087  2.25000  3.00000
2  1.26104  1.15967  3.00000  4.00000
2  1.26988  1.16649  3.75000  5.00000
2  1.27711  1.17206  4.50000  6.00000
2  1.28322  1.17677  5.25000  7.00000
2  1.28851  1.18085  6.00000  8.00000
2  1.29317  1.18445  6.75000  9.00000
2  1.29735  1.18767  7.50000  10.00000
2  1.30113  1.19059  8.25000  11.00000
2  1.30457  1.19325  9.00000  12.00000
2  1.30775  1.19569  9.75000  13.00000
2  1.31068  1.19796  10.50000  14.00000
2  1.31342  1.20007  11.25000  15.00000
2  1.31598  1.20204  12.00000  16.00000
2  1.31838  1.20389  12.75000  17.00000
2  1.32064  1.20564  13.50000  18.00000
2  1.32279  1.20729  14.25000  19.00000
2  1.32482  1.20886  15.00000  20.00000
2  1.32675  1.21035  15.75000  21.00000
2  1.32860  1.21178  16.50000  22.00000
2  1.33036  1.21313  17.25000  23.00000
2  1.33204  1.21444  18.00000  24.00000
2  1.33366  1.21568  18.75000  25.00000
2  1.33522  1.21688  19.50000  26.00000
2  1.33671  1.21804  20.25000  27.00000
2  1.33815  1.21915  21.00000  28.00000
2  1.33954  1.22022  21.75000  29.00000
2  1.34089  1.22126  22.50000  30.00000
2  1.34219  1.22226  23.25000  31.00000
2  1.34345  1.22323  24.00000  32.00000
2  1.34467  1.22417  24.75000  33.00000
2  1.34585  1.22508  25.50000  34.00000
2  1.34700  1.22597  26.25000  35.00000
2  1.34811  1.22683  27.00000  36.00000
2  1.34920  1.22767  27.75000  37.00000
2  1.35026  1.22849  28.50000  38.00000
2  1.35129  1.22928  29.25000  39.00000
2  1.35229  1.23005  30.00000  40.00000
2  1.35327  1.23081  30.75000  41.00000
2  1.35422  1.23154  31.50000  42.00000
2  1.35516  1.23226  32.25000  43.00000
2  1.35607  1.23297  33.00000  44.00000
2  1.35696  1.23365  33.75000  45.00000
2  1.35783  1.23433  34.50000  46.00000
2  1.35868  1.23498  35.25000  47.00000
2  1.35952  1.23563  36.00000  48.00000
2  1.36033  1.23626  36.75000  49.00000
2  1.36113  1.23688  37.50000  50.00000
2  1.36192  1.23748  38.25000  51.00000
2  1.36269  1.23807  39.00000  52.00000
2  1.36344  1.23866  39.75000  53.00000
2  1.36418  1.23923  40.50000  54.00000
2  1.36491  1.23979  41.25000  55.00000
2  1.36563  1.24034  42.00000  56.00000
2  1.36633  1.24088  42.75000  57.00000
2  1.36702  1.24141  43.50000  58.00000
2  1.36769  1.24194  44.25000  59.00000
2  1.36836  1.24245  45.00000  60.00000
2  1.36901  1.24296  45.75000  61.00000
2  1.36966  1.24345  46.50000  62.00000
2  1.37029  1.24394  47.25000  63.00000
2  1.37092  1.24442  48.00000  64.00000
2  1.37153  1.24490  48.75000  65.00000
2  1.37214  1.24536  49.50000  66.00000
2  1.37273  1.24582  50.25000  67.00000
2  1.37332  1.24628  51.00000  68.00000
2  1.37390  1.24672  51.75000  69.00000
2  1.37447  1.24716  52.50000  70.00000
2  1.37503  1.24760  53.25000  71.00000
2  1.37559  1.24802  54.00000  72.00000
2  1.37613  1.24845  54.75000  73.00000
2  1.37667  1.24886  55.50000  74.00000
2  1.37720  1.24927  56.25000  75.00000
2  1.37773  1.24968  57.00000  76.00000
2  1.37825  1.25008  57.75000  77.00000
2  1.37876  1.25047  58.50000  78.00000
2  1.37926  1.25086  59.25000  79.00000
2  1.37976  1.25125  60.00000  80.00000
2  1.38025  1.25162  60.75000  81.00000
2  1.38074  1.25200  61.50000  82.00000
2  1.38122  1.25237  62.25000  83.00000
2  1.38170  1.25274  63.00000  84.00000
2  1.38216  1.25310  63.75000  85.00000
2  1.38263  1.25346  64.50000  86.00000
2  1.38309  1.25381  65.25000  87.00000
2  1.38354  1.25416  66.00000  88.00000
2  1.38399  1.25450  66.75000  89.00000
2  1.38443  1.25485  67.50000  90.00000
2  1.38487  1.25518  68.25000  91.00000
2  1.38530  1.25552  69.00000  92.00000
2  1.38573  1.25585  69.75000  93.00000
2  1.38615  1.25618  70.50000  94.00000
2  1.38657  1.25650  71.25000  95.00000
2  1.38699  1.25682  72.00000  96.00000
2  1.38740  1.25714  72.75000  97.00000
2  1.38780  1.25745  73.50000  98.00000
2  1.38821  1.25776  74.25000  99.00000
2  1.38861  1.25807  75.00000  100.00000
3  1.05057  0.99640  0.00000  0.00000
3  1.19151  1.11117  1.00000  0.75000
3  1.22277  1.13362  2.00000  1.50000
3  1.24111  1.14678  3.00000  2.25000
3  1.25413  1.15611  4.00000  3.00000
3  1.26423  1.16335  5.00000  3.75000
3  1.27249  1.16927  6.00000  4.50000
3  1.27948  1.17427  7.00000  5.25000
3  1.28553  1.17861  8.00000  6.00000
3  1.29087  1.18243  9.00000  6.75000
3  1.29564  1.18585  10.00000  7.50000
3  1.29996  1.18895  11.00000  8.25000
3  1.30391  1.19177  12.00000  9.00000
3  1.30754  1.19437  13.00000  9.75000
3  1.31090  1.19678  14.00000  10.50000
3  1.31403  1.19902  15.00000  11.25000
3  1.31695  1.20111  16.00000  12.00000
3  1.31970  1.20308  17.00000  12.75000
3  1.32229  1.20494  18.00000  13.50000
3  1.32475  1.20669  19.00000  14.25000
3  1.32707  1.20836  20.00000  15.00000
3  1.32928  1.20994  21.00000  15.75000
3  1.33139  1.21145  22.00000  16.50000
3  1.33341  1.21290  23.00000  17.25000
3  1.33534  1.21428  24.00000  18.00000
3  1.33719  1.21561  25.00000  18.75000
3  1.33897  1.21688  26.00000  19.50000
3  1.34068  1.21810  27.00000  20.25000
3  1.34233  1.21929  28.00000  21.00000
3  1.34392  1.22043  29.00000  21.75000
3  1.34546  1.22153  30.00000  22.50000
3  1.34695  1.22259  31.00000  23.25000
3  1.34839  1.22362  32.00000  24.00000
3  1.34978  1.22462  33.00000  24.75000
3  1.35114  1.22559  34.00000  25.50000
3  1.35245  1.22653  35.00000  26.25000
3  1.35373  1.22745  36.00000  27.00000
3  1.35497  1.22834  37.00000  27.75000
3  1.35618  1.22920  38.00000  28.50000
3  1.35736  1.23005  39.00000  29.25000
3  1.35851  1.23087  40.00000  30.00000
3  1.35963  1.23167  41.00000  30.75000
3  1.36072  1.23245  42.00000  31.50000
3  1.36179  1.23322  43.00000  32.25000
3  1.36283  1.23396  44.00000  33.00000
3  1.36385  1.23469  45.00000  33.75000
3  1.36485  1.23541  46.00000  34.50000
3  1.36582  1.23611  47.00000  35.25000
3  1.36678  1.23679  48.00000  36.00000
3  1.36771  1.23746  49.00000  36.75000
3  1.36863  1.23812  50.00000  37.50000
3  1.36953  1.23876  51.00000  38.25000
3  1.37041  1.23939  52.00000  39.00000
3  1.37127  1.24001  53.00000  39.75000
3  1.37212  1.24061  54.00000  40.50000
3  1.37295  1.24121  55.00000  41.25000
3  1.37377  1.24180  56.00000  42.00000
3  1.37457  1.24237  57.00000  42.75000
3  1.37536  1.24294  58.00000  43.50000
3  1.37614  1.24349  59.00000  44.25000
3  1.37690  1.24404  60.00000  45.00000
3  1.37765  1.24457  61.00000  45.75000
3  1.37839  1.24510  62.00000  46.50000
3  1.37911  1.24562  63.00000  47.25000
3  1.37983  1.24613  64.00000  48.00000
3  1.38053  1.24664  65.00000  48.75000
3  1.38122  1.24713  66.00000  49.50000
3  1.38191  1.24762  67.00000  50.25000
3  1.38258  1.24810  68.00000  51.00000
3  1.38324  1.24857  69.00000  51.75000
3  1.38389  1.24904  70.00000  52.50000
3  1.38454  1.24950  71.00000  53.25000
3  1.38517  1.24996  72.00000  54.00000
3  1.38580  1.25041  73.00000  54.75000
3  1.38641  1.25085  74.00000  55.50000
3  1.38702  1.25128  75.00000  56.25000
3  1.38762  1.25171  76.00000  57.00000
3  1.38822  1.25214  77.00000  57.75000
3  1.38880  1.25256  78.00000  58.50000
3  1.38938  1.25297  79.00000  59.25000
3  1.38995  1.25338  80.00000  60.00000
3  1.39051  1.25378  81.00000  60.75000
3  1.39107  1.25418  82.00000  61.50000
3  1.39162  1.25457  83.00000  62.25000
3  1.39216  1.25496  84.00000  63.00000
3  1.39270  1.25535  85.00000  63.75000
3  1.39323  1.25573  86.00000  64.50000
3  1.39375  1.25610  87.00000  65.25000
3  1.39427  1.25647  88.00000  66.00000
3  1.39479  1.25684  89.00000  66.75000
3  1.39529  1.25720  90.00000  67.50000
3  1.39579  1.25756  91.00000  68.25000
3  1.39629  1.25792  92.00000  69.00000
3  1.39678  1.25827  93.00000  69.75000
3  1.39727  1.25862  94.00000  70.50000
3  1.39775  1.25896  95.00000  71.25000
3  1.39822  1.25930  96.00000  72.00000
3  1.39869  1.25964  97.00000  72.75000
3  1.39916  1.25997  98.00000  73.50000
3  1.39962  1.26030  99.00000  74.25000
3  1.40007  1.26063  100.00000  75.00000
4  1.05057  0.99640  0.00000  0.00000
4  1.20326  1.13651  0.50000  1.00000
4  1.23298  1.15635  1.00000  2.00000
4  1.25039  1.16795  1.50000  3.00000
4  1.26275  1.17619  2.00000  4.00000
4  1.27234  1.18258  2.50000  5.00000
4  1.28018  1.18779  3.00000  6.00000
4  1.28681  1.19221  3.50000  7.00000
4  1.29255  1.19603  4.00000  8.00000
4  1.29762  1.19940  4.50000  9.00000
4  1.30215  1.20242  5.00000  10.00000
4  1.30625  1.20515  5.50000  11.00000
4  1.30999  1.20764  6.00000  12.00000
4  1.31344  1.20993  6.50000  13.00000
4  1.31662  1.21205  7.00000  14.00000
4  1.31959  1.21402  7.50000  15.00000
4  1.32237  1.21587  8.00000  16.00000
4  1.32498  1.21761  8.50000  17.00000
4  1.32744  1.21924  9.00000  18.00000
4  1.32976  1.22079  9.50000  19.00000
4  1.33197  1.22226  10.00000  20.00000
4  1.33407  1.22366  10.50000  21.00000
4  1.33607  1.22499  11.00000  22.00000
4  1.33798  1.22626  11.50000  23.00000
4  1.33981  1.22748  12.00000  24.00000
4  1.34157  1.22865  12.50000  25.00000
4  1.34326  1.22977  13.00000  26.00000
4  1.34488  1.23085  13.50000  27.00000
4  1.34645  1.23189  14.00000  28.00000
4  1.34796  1.23290  14.50000  29.00000
4  1.34942  1.23387  15.00000  30.00000
4  1.35083  1.23481  15.50000  31.00000
4  1.35219  1.23572  16.00000  32.00000
4  1.35352  1.23660  16.50000  33.00000
4  1.35480  1.23745  17.00000  34.00000
4  1.35605  1.23828  17.50000  35.00000
4  1.35726  1.23909  18.00000  36.00000
4  1.35844  1.23987  18.50000  37.00000
4  1.35959  1.24064  19.00000  38.00000
4  1.36070  1.24138  19.50000  39.00000
4  1.36179  1.24210  20.00000  40.00000
4  1.36286  1.24281  20.50000  41.00000
4  1.36389  1.24350  21.00000  42.00000
4  1.36491  1.24417  21.50000  43.00000
4  1.36590  1.24483  22.00000  44.00000
4  1.36686  1.24548  22.50000  45.00000
4  1.36781  1.24610  23.00000  46.00000
4  1.36873  1.24672  23.50000  47.00000
4  1.36964  1.24732  24.00000  48.00000
4  1.37053  1.24791  24.50000  49.00000
4  1.37140  1.24849  25.00000  50.00000
4  1.37225  1.24906  25.50000  51.00000
4  1.37308  1.24961  26.00000  52.00000
4  1.37390  1.25016  26.50000  53.00000
4  1.37471  1.25069  27.00000  54.00000
4  1.37550  1.25122  27.50000  55.00000
4  1.37627  1.25174  28.00000  56.00000
4  1.37703  1.25224  28.50000  57.00000
4  1.37778  1.25274  29.00000  58.00000
4  1.37852  1.25323  29.50000  59.00000
4  1.37924  1.25371  30.00000  60.00000
4  1.37995  1.25418  30.50000  61.00000
4  1.38065  1.25465  31.00000  62.00000
4  1.38134  1.25511  31.50000  63.00000
4  1.38202  1.25556  32.00000  64.00000
4  1.38269  1.25600  32.50000  65.00000
4  1.38334  1.25644  33.00000  66.00000
4  1.38399  1.25687  33.50000  67.00000
4  1.38463  1.25729  34.00000  68.00000
4  1.38526  1.25771  34.50000  69.00000
4  1.38588  1.25812  35.00000  70.00000
4  1.38649  1.25853  35.50000  71.00000
4  1.38709  1.25893  36.00000  72.00000
4  1.38768  1.25933  36.50000  73.00000
4  1.38827  1.25972  37.00000  74.00000
4  1.38884  1.26010  37.50000  75.00000
4  1.38941  1.26048  38.00000  76.00000
4  1.38998  1.26085  38.50000  77.00000
4  1.39053  1.26122  39.00000  78.00000
4  1.39108  1.26159  39.50000  79.00000
4  1.39162  1.26195  40.00000  80.00000
4  1.39216  1.26230  40.50000  81.00000
4  1.39268  1.26265  41.00000  82.00000
4  1.39321  1.26300  41.50000  83.00000
4  1.39372  1.26334  42.00000  84.00000
4  1.39423  1.26368  42.50000  85.00000
4  1.39473  1.26402  43.00000  86.00000
4  1.39523  1.26435  43.50000  87.00000
4  1.39572  1.26468  44.00000  88.00000
4  1.39621  1.26500  44.50000  89.00000
4  1.39669  1.26532  45.00000  90.00000
4  1.39717  1.26564  45.50000  91.00000
4  1.39764  1.26595  46.00000  92.00000
4  1.39810  1.26626  46.50000  93.00000
4  1.39856  1.26656  47.00000  94.00000
4  1.39902  1.26687  47.50000  95.00000
4  1.39947  1.26717  48.00000  96.00000
4  1.39991  1.26746  48.50000  97.00000
4  1.40035  1.26776  49.00000  98.00000
4  1.40079  1.26805  49.50000  99.00000
4  1.40122  1.26834  50.00000  100.00000
5  1.05057  0.99640  0.00000  0.00000
5  1.18019  1.07409  1.00000  0.50000
5  1.21405  1.09906  2.00000  1.00000
5  1.23395  1.11375  3.00000  1.50000
5  1.24810  1.12419  4.00000  2.00000
5  1.25908  1.13230  5.00000  2.50000
5  1.26807  1.13893  6.00000  3.00000
5  1.27566  1.14454  7.00000  3.50000
5  1.28225  1.14940  8.00000  4.00000
5  1.28806  1.15369  9.00000  4.50000
5  1.29325  1.15752  10.00000  5.00000
5  1.29795  1.16100  11.00000  5.50000
5  1.30225  1.16417  12.00000  6.00000
5  1.30620  1.16708  13.00000  6.50000
5  1.30986  1.16978  14.00000  7.00000
5  1.31326  1.17230  15.00000  7.50000
5  1.31645  1.17465  16.00000  8.00000
5  1.31944  1.17686  17.00000  8.50000
5  1.32226  1.17894  18.00000  9.00000
5  1.32493  1.18091  19.00000  9.50000
5  1.32746  1.18278  20.00000  10.00000
5  1.32987  1.18456  21.00000  10.50000
5  1.33217  1.18626  22.00000  11.00000
5  1.33436  1.18788  23.00000  11.50000
5  1.33646  1.18943  24.00000  12.00000
5  1.33848  1.19092  25.00000  12.50000
5  1.34042  1.19235  26.00000  13.00000
5  1.34228  1.19372  27.00000  13.50000
5  1.34408  1.19505  28.00000  14.00000
5  1.34581  1.19633  29.00000  14.50000
5  1.34748  1.19756  30.00000  15.00000
5  1.34910  1.19876  31.00000  15.50000
5  1.35067  1.19992  32.00000  16.00000
5  1.35219  1.20104  33.00000  16.50000
5  1.35366  1.20213  34.00000  17.00000
5  1.35510  1.20319  35.00000  17.50000
5  1.35649  1.20421  36.00000  18.00000
5  1.35784  1.20521  37.00000  18.50000
5  1.35916  1.20618  38.00000  19.00000
5  1.36044  1.20713  39.00000  19.50000
5  1.36169  1.20806  40.00000  20.00000
5  1.36291  1.20896  41.00000  20.50000
5  1.36410  1.20983  42.00000  21.00000
5  1.36526  1.21069  43.00000  21.50000
5  1.36640  1.21153  44.00000  22.00000
5  1.36751  1.21235  45.00000  22.50000
5  1.36859  1.21315  46.00000  23.00000
5  1.36966  1.21394  47.00000  23.50000
5  1.37070  1.21470  48.00000  24.00000
5  1.37171  1.21546  49.00000  24.50000
5  1.37271  1.21619  50.00000  25.00000
5  1.37369  1.21692  51.00000  25.50000
5  1.37465  1.21762  52.00000  26.00000
5  1.37559  1.21832  53.00000  26.50000
5  1.37651  1.21900  54.00000  27.00000
5  1.37742  1.21967  55.00000  27.50000
5  1.37831  1.22033  56.00000  28.00000
5  1.37918  1.22097  57.00000  28.50000
5  1.38004  1.22161  58.00000  29.00000
5  1.38089  1.22223  59.00000  29.50000
5  1.38172  1.22284  60.00000  30.00000
5  1.38253  1.22345  61.00000  30.50000
5  1.38334  1.22404  62.00000  31.00000
5  1.38413  1.22462  63.00000  31.50000
5  1.38491  1.22520  64.00000  32.00000
5  1.38567  1.22576  65.00000  32.50000
5  1.38643  1.22632  66.00000  33.00000
5  1.38717  1.22687  67.00000  33.50000
5  1.38790  1.22741  68.00000  34.00000
5  1.38862  1.22794  69.00000  34.50000
5  1.38933  1.22847  70.00000  35.00000
5  1.39003  1.22898  71.00000  35.50000
5  1.39072  1.22949  72.00000  36.00000
5  1.39141  1.23000  73.00000  36.50000
5  1.39208  1.23049  74.00000  37.00000
5  1.39274  1.23098  75.00000  37.50000
5  1.39340  1.23147  76.00000  38.00000
5  1.39404  1.23194  77.00000  38.50000
5  1.39468  1.23241  78.00000  39.00000
5  1.39531  1.23288  79.00000  39.50000
5  1.39593  1.23334  80.00000  40.00000
5  1.39654  1.23379  81.00000  40.50000
5  1.39715  1.23424  82.00000  41.00000
5  1.39775  1.23468  83.00000  41.50000
5  1.39834  1.23512  84.00000  42.00000
5  1.39892  1.23555  85.00000  42.50000
5  1.39950  1.23597  86.00000  43.00000
5  1.40007  1.23640  87.00000  43.50000
5  1.40064  1.23681  88.00000  44.00000
5  1.40120  1.23723  89.00000  44.50000
5  1.40175  1.23763  90.00000  45.00000
5  1.40229  1.23804  91.00000  45.50000
5  1.40283  1.23843  92.00000  46.00000
5  1.40337  1.23883  93.00000  46.50000
5  1.40390  1.23922  94.00000  47.00000
5  1.40442  1.23961  95.00000  47.50000
5  1.40494  1.23999  96.00000  48.00000
5  1.40545  1.24037  97.00000  48.50000
5  1.40595  1.24074  98.00000  49.00000
5  1.40646  1.24111  99.00000  49.50000
5  1.40695  1.24148  100.00000  50.00000
