# Supplementary material for: Regional biaxial mechanical data of the mitral and tricuspid valve anterior leaflets
Source: Data Brief. 2019 May 22;24:103961. doi: 10.1016/j.dib.2019.103961 (PMC6545396; doi:10.1016/j.dib.2019.103961)
Supplement: Multimedia component 2 [file mmc2.zip › NewTextFiles/regional_data_MVAL123-B.txt]

0.370 
3.60 
1  0.98277  1.01158  0.00000  0.00000
1  1.12008  1.12186  1.00000  1.00000
1  1.13600  1.14033  2.00000  2.00000
1  1.14531  1.15114  3.00000  3.00000
1  1.15191  1.15881  4.00000  4.00000
1  1.15703  1.16476  5.00000  5.00000
1  1.16122  1.16963  6.00000  6.00000
1  1.16476  1.17374  7.00000  7.00000
1  1.16783  1.17730  8.00000  8.00000
1  1.17053  1.18044  9.00000  9.00000
1  1.17295  1.18325  10.00000  10.00000
1  1.17514  1.18579  11.00000  11.00000
1  1.17714  1.18811  12.00000  12.00000
1  1.17897  1.19025  13.00000  13.00000
1  1.18068  1.19222  14.00000  14.00000
1  1.18226  1.19406  15.00000  15.00000
1  1.18374  1.19578  16.00000  16.00000
1  1.18513  1.19740  17.00000  17.00000
1  1.18645  1.19893  18.00000  18.00000
1  1.18769  1.20037  19.00000  19.00000
1  1.18887  1.20174  20.00000  20.00000
1  1.18999  1.20304  21.00000  21.00000
1  1.19105  1.20428  22.00000  22.00000
1  1.19207  1.20546  23.00000  23.00000
1  1.19305  1.20660  24.00000  24.00000
1  1.19399  1.20769  25.00000  25.00000
1  1.19489  1.20873  26.00000  26.00000
1  1.19576  1.20974  27.00000  27.00000
1  1.19659  1.21071  28.00000  28.00000
1  1.19740  1.21165  29.00000  29.00000
1  1.19818  1.21255  30.00000  30.00000
1  1.19893  1.21342  31.00000  31.00000
1  1.19966  1.21427  32.00000  32.00000
1  1.20036  1.21509  33.00000  33.00000
1  1.20105  1.21589  34.00000  34.00000
1  1.20171  1.21666  35.00000  35.00000
1  1.20236  1.21741  36.00000  36.00000
1  1.20299  1.21814  37.00000  37.00000
1  1.20360  1.21885  38.00000  38.00000
1  1.20420  1.21955  39.00000  39.00000
1  1.20478  1.22022  40.00000  40.00000
1  1.20535  1.22088  41.00000  41.00000
1  1.20590  1.22152  42.00000  42.00000
1  1.20644  1.22215  43.00000  43.00000
1  1.20697  1.22276  44.00000  44.00000
1  1.20749  1.22336  45.00000  45.00000
1  1.20799  1.22395  46.00000  46.00000
1  1.20848  1.22452  47.00000  47.00000
1  1.20897  1.22509  48.00000  48.00000
1  1.20944  1.22563  49.00000  49.00000
1  1.20990  1.22617  50.00000  50.00000
1  1.21036  1.22670  51.00000  51.00000
1  1.21080  1.22722  52.00000  52.00000
1  1.21124  1.22773  53.00000  53.00000
1  1.21167  1.22823  54.00000  54.00000
1  1.21209  1.22872  55.00000  55.00000
1  1.21251  1.22920  56.00000  56.00000
1  1.21291  1.22967  57.00000  57.00000
1  1.21331  1.23013  58.00000  58.00000
1  1.21370  1.23059  59.00000  59.00000
1  1.21409  1.23104  60.00000  60.00000
1  1.21447  1.23148  61.00000  61.00000
1  1.21484  1.23191  62.00000  62.00000
1  1.21521  1.23234  63.00000  63.00000
1  1.21557  1.23276  64.00000  64.00000
1  1.21593  1.23317  65.00000  65.00000
1  1.21628  1.23358  66.00000  66.00000
1  1.21662  1.23398  67.00000  67.00000
1  1.21696  1.23437  68.00000  68.00000
1  1.21730  1.23476  69.00000  69.00000
1  1.21763  1.23515  70.00000  70.00000
1  1.21796  1.23553  71.00000  71.00000
1  1.21828  1.23590  72.00000  72.00000
1  1.21859  1.23627  73.00000  73.00000
1  1.21891  1.23663  74.00000  74.00000
1  1.21921  1.23699  75.00000  75.00000
1  1.21952  1.23734  76.00000  76.00000
1  1.21982  1.23769  77.00000  77.00000
1  1.22011  1.23803  78.00000  78.00000
1  1.22041  1.23837  79.00000  79.00000
1  1.22070  1.23871  80.00000  80.00000
1  1.22098  1.23904  81.00000  81.00000
1  1.22126  1.23937  82.00000  82.00000
1  1.22154  1.23969  83.00000  83.00000
1  1.22182  1.24001  84.00000  84.00000
1  1.22209  1.24033  85.00000  85.00000
1  1.22236  1.24064  86.00000  86.00000
1  1.22262  1.24095  87.00000  87.00000
1  1.22288  1.24125  88.00000  88.00000
1  1.22314  1.24155  89.00000  89.00000
1  1.22340  1.24185  90.00000  90.00000
1  1.22365  1.24215  91.00000  91.00000
1  1.22391  1.24244  92.00000  92.00000
1  1.22415  1.24273  93.00000  93.00000
1  1.22440  1.24301  94.00000  94.00000
1  1.22464  1.24329  95.00000  95.00000
1  1.22488  1.24357  96.00000  96.00000
1  1.22512  1.24385  97.00000  97.00000
1  1.22536  1.24412  98.00000  98.00000
1  1.22559  1.24439  99.00000  99.00000
1  1.22582  1.24466  100.00000  100.00000
2  0.98277  1.01158  0.00000  0.00000
2  1.10329  1.10262  0.75000  1.00000
2  1.11958  1.12213  1.50000  2.00000
2  1.12910  1.13356  2.25000  3.00000
2  1.13586  1.14167  3.00000  4.00000
2  1.14111  1.14796  3.75000  5.00000
2  1.14539  1.15310  4.50000  6.00000
2  1.14901  1.15744  5.25000  7.00000
2  1.15215  1.16121  6.00000  8.00000
2  1.15492  1.16453  6.75000  9.00000
2  1.15740  1.16750  7.50000  10.00000
2  1.15963  1.17019  8.25000  11.00000
2  1.16168  1.17264  9.00000  12.00000
2  1.16356  1.17490  9.75000  13.00000
2  1.16530  1.17699  10.50000  14.00000
2  1.16692  1.17894  11.25000  15.00000
2  1.16844  1.18076  12.00000  16.00000
2  1.16986  1.18247  12.75000  17.00000
2  1.17121  1.18408  13.50000  18.00000
2  1.17248  1.18560  14.25000  19.00000
2  1.17368  1.18705  15.00000  20.00000
2  1.17483  1.18842  15.75000  21.00000
2  1.17592  1.18974  16.50000  22.00000
2  1.17697  1.19099  17.25000  23.00000
2  1.17797  1.19219  18.00000  24.00000
2  1.17893  1.19334  18.75000  25.00000
2  1.17985  1.19445  19.50000  26.00000
2  1.18073  1.19551  20.25000  27.00000
2  1.18159  1.19654  21.00000  28.00000
2  1.18241  1.19753  21.75000  29.00000
2  1.18321  1.19848  22.50000  30.00000
2  1.18398  1.19941  23.25000  31.00000
2  1.18473  1.20030  24.00000  32.00000
2  1.18545  1.20117  24.75000  33.00000
2  1.18615  1.20201  25.50000  34.00000
2  1.18683  1.20283  26.25000  35.00000
2  1.18749  1.20363  27.00000  36.00000
2  1.18814  1.20440  27.75000  37.00000
2  1.18877  1.20515  28.50000  38.00000
2  1.18938  1.20588  29.25000  39.00000
2  1.18997  1.20660  30.00000  40.00000
2  1.19055  1.20730  30.75000  41.00000
2  1.19112  1.20797  31.50000  42.00000
2  1.19167  1.20864  32.25000  43.00000
2  1.19221  1.20929  33.00000  44.00000
2  1.19274  1.20992  33.75000  45.00000
2  1.19325  1.21054  34.50000  46.00000
2  1.19376  1.21115  35.25000  47.00000
2  1.19425  1.21174  36.00000  48.00000
2  1.19474  1.21232  36.75000  49.00000
2  1.19521  1.21289  37.50000  50.00000
2  1.19568  1.21345  38.25000  51.00000
2  1.19614  1.21400  39.00000  52.00000
2  1.19658  1.21454  39.75000  53.00000
2  1.19702  1.21506  40.50000  54.00000
2  1.19745  1.21558  41.25000  55.00000
2  1.19788  1.21609  42.00000  56.00000
2  1.19829  1.21659  42.75000  57.00000
2  1.19870  1.21708  43.50000  58.00000
2  1.19910  1.21756  44.25000  59.00000
2  1.19950  1.21804  45.00000  60.00000
2  1.19989  1.21850  45.75000  61.00000
2  1.20027  1.21896  46.50000  62.00000
2  1.20064  1.21941  47.25000  63.00000
2  1.20101  1.21986  48.00000  64.00000
2  1.20138  1.22029  48.75000  65.00000
2  1.20174  1.22072  49.50000  66.00000
2  1.20209  1.22115  50.25000  67.00000
2  1.20244  1.22157  51.00000  68.00000
2  1.20278  1.22198  51.75000  69.00000
2  1.20312  1.22238  52.50000  70.00000
2  1.20345  1.22278  53.25000  71.00000
2  1.20378  1.22318  54.00000  72.00000
2  1.20411  1.22357  54.75000  73.00000
2  1.20443  1.22395  55.50000  74.00000
2  1.20474  1.22433  56.25000  75.00000
2  1.20505  1.22470  57.00000  76.00000
2  1.20536  1.22507  57.75000  77.00000
2  1.20566  1.22544  58.50000  78.00000
2  1.20596  1.22579  59.25000  79.00000
2  1.20626  1.22615  60.00000  80.00000
2  1.20655  1.22650  60.75000  81.00000
2  1.20684  1.22685  61.50000  82.00000
2  1.20712  1.22719  62.25000  83.00000
2  1.20740  1.22753  63.00000  84.00000
2  1.20768  1.22786  63.75000  85.00000
2  1.20796  1.22819  64.50000  86.00000
2  1.20823  1.22852  65.25000  87.00000
2  1.20850  1.22884  66.00000  88.00000
2  1.20876  1.22916  66.75000  89.00000
2  1.20903  1.22947  67.50000  90.00000
2  1.20929  1.22978  68.25000  91.00000
2  1.20954  1.23009  69.00000  92.00000
2  1.20980  1.23040  69.75000  93.00000
2  1.21005  1.23070  70.50000  94.00000
2  1.21030  1.23100  71.25000  95.00000
2  1.21054  1.23129  72.00000  96.00000
2  1.21079  1.23158  72.75000  97.00000
2  1.21103  1.23187  73.50000  98.00000
2  1.21127  1.23216  74.25000  99.00000
2  1.21150  1.23244  75.00000  100.00000
3  0.98277  1.01158  0.00000  0.00000
3  1.11786  1.11254  1.00000  0.75000
3  1.13368  1.13043  2.00000  1.50000
3  1.14294  1.14089  3.00000  2.25000
3  1.14951  1.14831  4.00000  3.00000
3  1.15460  1.15407  5.00000  3.75000
3  1.15876  1.15878  6.00000  4.50000
3  1.16228  1.16276  7.00000  5.25000
3  1.16533  1.16620  8.00000  6.00000
3  1.16802  1.16924  9.00000  6.75000
3  1.17043  1.17196  10.00000  7.50000
3  1.17260  1.17442  11.00000  8.25000
3  1.17459  1.17667  12.00000  9.00000
3  1.17642  1.17874  13.00000  9.75000
3  1.17811  1.18065  14.00000  10.50000
3  1.17969  1.18243  15.00000  11.25000
3  1.18116  1.18410  16.00000  12.00000
3  1.18254  1.18566  17.00000  12.75000
3  1.18385  1.18714  18.00000  13.50000
3  1.18508  1.18853  19.00000  14.25000
3  1.18625  1.18986  20.00000  15.00000
3  1.18737  1.19111  21.00000  15.75000
3  1.18843  1.19232  22.00000  16.50000
3  1.18944  1.19346  23.00000  17.25000
3  1.19042  1.19456  24.00000  18.00000
3  1.19135  1.19562  25.00000  18.75000
3  1.19224  1.19663  26.00000  19.50000
3  1.19311  1.19760  27.00000  20.25000
3  1.19394  1.19854  28.00000  21.00000
3  1.19474  1.19945  29.00000  21.75000
3  1.19551  1.20032  30.00000  22.50000
3  1.19626  1.20117  31.00000  23.25000
3  1.19698  1.20199  32.00000  24.00000
3  1.19769  1.20278  33.00000  24.75000
3  1.19837  1.20355  34.00000  25.50000
3  1.19903  1.20430  35.00000  26.25000
3  1.19967  1.20503  36.00000  27.00000
3  1.20030  1.20574  37.00000  27.75000
3  1.20091  1.20642  38.00000  28.50000
3  1.20150  1.20710  39.00000  29.25000
3  1.20208  1.20775  40.00000  30.00000
3  1.20264  1.20839  41.00000  30.75000
3  1.20319  1.20901  42.00000  31.50000
3  1.20373  1.20962  43.00000  32.25000
3  1.20426  1.21021  44.00000  33.00000
3  1.20477  1.21079  45.00000  33.75000
3  1.20527  1.21136  46.00000  34.50000
3  1.20576  1.21191  47.00000  35.25000
3  1.20624  1.21246  48.00000  36.00000
3  1.20671  1.21299  49.00000  36.75000
3  1.20717  1.21351  50.00000  37.50000
3  1.20763  1.21402  51.00000  38.25000
3  1.20807  1.21452  52.00000  39.00000
3  1.20850  1.21501  53.00000  39.75000
3  1.20893  1.21550  54.00000  40.50000
3  1.20935  1.21597  55.00000  41.25000
3  1.20976  1.21643  56.00000  42.00000
3  1.21017  1.21689  57.00000  42.75000
3  1.21056  1.21734  58.00000  43.50000
3  1.21095  1.21778  59.00000  44.25000
3  1.21134  1.21822  60.00000  45.00000
3  1.21171  1.21864  61.00000  45.75000
3  1.21209  1.21906  62.00000  46.50000
3  1.21245  1.21948  63.00000  47.25000
3  1.21281  1.21988  64.00000  48.00000
3  1.21316  1.22028  65.00000  48.75000
3  1.21351  1.22068  66.00000  49.50000
3  1.21386  1.22106  67.00000  50.25000
3  1.21420  1.22145  68.00000  51.00000
3  1.21453  1.22182  69.00000  51.75000
3  1.21486  1.22220  70.00000  52.50000
3  1.21518  1.22256  71.00000  53.25000
3  1.21550  1.22292  72.00000  54.00000
3  1.21582  1.22328  73.00000  54.75000
3  1.21613  1.22363  74.00000  55.50000
3  1.21643  1.22398  75.00000  56.25000
3  1.21673  1.22432  76.00000  57.00000
3  1.21703  1.22466  77.00000  57.75000
3  1.21733  1.22499  78.00000  58.50000
3  1.21762  1.22532  79.00000  59.25000
3  1.21791  1.22564  80.00000  60.00000
3  1.21819  1.22596  81.00000  60.75000
3  1.21847  1.22628  82.00000  61.50000
3  1.21875  1.22659  83.00000  62.25000
3  1.21902  1.22690  84.00000  63.00000
3  1.21929  1.22721  85.00000  63.75000
3  1.21956  1.22751  86.00000  64.50000
3  1.21982  1.22781  87.00000  65.25000
3  1.22008  1.22810  88.00000  66.00000
3  1.22034  1.22839  89.00000  66.75000
3  1.22059  1.22868  90.00000  67.50000
3  1.22085  1.22897  91.00000  68.25000
3  1.22110  1.22925  92.00000  69.00000
3  1.22134  1.22953  93.00000  69.75000
3  1.22159  1.22981  94.00000  70.50000
3  1.22183  1.23008  95.00000  71.25000
3  1.22207  1.23035  96.00000  72.00000
3  1.22231  1.23062  97.00000  72.75000
3  1.22254  1.23088  98.00000  73.50000
3  1.22277  1.23114  99.00000  74.25000
3  1.22300  1.23140  100.00000  75.00000
4  0.98277  1.01158  0.00000  0.00000
4  1.09831  1.10815  0.50000  1.00000
4  1.11736  1.12825  1.00000  2.00000
4  1.12850  1.14002  1.50000  3.00000
4  1.13641  1.14837  2.00000  4.00000
4  1.14255  1.15485  2.50000  5.00000
4  1.14756  1.16015  3.00000  6.00000
4  1.15180  1.16463  3.50000  7.00000
4  1.15547  1.16850  4.00000  8.00000
4  1.15871  1.17193  4.50000  9.00000
4  1.16161  1.17499  5.00000  10.00000
4  1.16423  1.17776  5.50000  11.00000
4  1.16662  1.18028  6.00000  12.00000
4  1.16882  1.18261  6.50000  13.00000
4  1.17086  1.18476  7.00000  14.00000
4  1.17276  1.18677  7.50000  15.00000
4  1.17453  1.18864  8.00000  16.00000
4  1.17620  1.19040  8.50000  17.00000
4  1.17777  1.19206  9.00000  18.00000
4  1.17926  1.19364  9.50000  19.00000
4  1.18067  1.19513  10.00000  20.00000
4  1.18201  1.19654  10.50000  21.00000
4  1.18329  1.19790  11.00000  22.00000
4  1.18451  1.19919  11.50000  23.00000
4  1.18568  1.20042  12.00000  24.00000
4  1.18681  1.20161  12.50000  25.00000
4  1.18788  1.20275  13.00000  26.00000
4  1.18892  1.20385  13.50000  27.00000
4  1.18992  1.20490  14.00000  28.00000
4  1.19089  1.20592  14.50000  29.00000
4  1.19182  1.20691  15.00000  30.00000
4  1.19272  1.20786  15.50000  31.00000
4  1.19360  1.20878  16.00000  32.00000
4  1.19444  1.20968  16.50000  33.00000
4  1.19526  1.21054  17.00000  34.00000
4  1.19606  1.21139  17.50000  35.00000
4  1.19683  1.21221  18.00000  36.00000
4  1.19759  1.21300  18.50000  37.00000
4  1.19832  1.21378  19.00000  38.00000
4  1.19904  1.21453  19.50000  39.00000
4  1.19973  1.21527  20.00000  40.00000
4  1.20041  1.21598  20.50000  41.00000
4  1.20107  1.21668  21.00000  42.00000
4  1.20172  1.21737  21.50000  43.00000
4  1.20235  1.21804  22.00000  44.00000
4  1.20297  1.21869  22.50000  45.00000
4  1.20358  1.21933  23.00000  46.00000
4  1.20417  1.21995  23.50000  47.00000
4  1.20475  1.22056  24.00000  48.00000
4  1.20531  1.22116  24.50000  49.00000
4  1.20587  1.22175  25.00000  50.00000
4  1.20641  1.22233  25.50000  51.00000
4  1.20695  1.22289  26.00000  52.00000
4  1.20747  1.22344  26.50000  53.00000
4  1.20799  1.22399  27.00000  54.00000
4  1.20849  1.22452  27.50000  55.00000
4  1.20899  1.22504  28.00000  56.00000
4  1.20947  1.22556  28.50000  57.00000
4  1.20995  1.22606  29.00000  58.00000
4  1.21042  1.22656  29.50000  59.00000
4  1.21088  1.22705  30.00000  60.00000
4  1.21134  1.22753  30.50000  61.00000
4  1.21178  1.22800  31.00000  62.00000
4  1.21222  1.22847  31.50000  63.00000
4  1.21266  1.22892  32.00000  64.00000
4  1.21308  1.22938  32.50000  65.00000
4  1.21350  1.22982  33.00000  66.00000
4  1.21392  1.23026  33.50000  67.00000
4  1.21433  1.23069  34.00000  68.00000
4  1.21473  1.23111  34.50000  69.00000
4  1.21512  1.23153  35.00000  70.00000
4  1.21551  1.23194  35.50000  71.00000
4  1.21590  1.23235  36.00000  72.00000
4  1.21628  1.23275  36.50000  73.00000
4  1.21665  1.23314  37.00000  74.00000
4  1.21702  1.23353  37.50000  75.00000
4  1.21738  1.23392  38.00000  76.00000
4  1.21774  1.23430  38.50000  77.00000
4  1.21810  1.23467  39.00000  78.00000
4  1.21845  1.23504  39.50000  79.00000
4  1.21879  1.23541  40.00000  80.00000
4  1.21914  1.23577  40.50000  81.00000
4  1.21947  1.23613  41.00000  82.00000
4  1.21981  1.23648  41.50000  83.00000
4  1.22014  1.23683  42.00000  84.00000
4  1.22046  1.23717  42.50000  85.00000
4  1.22078  1.23751  43.00000  86.00000
4  1.22110  1.23785  43.50000  87.00000
4  1.22142  1.23818  44.00000  88.00000
4  1.22173  1.23851  44.50000  89.00000
4  1.22203  1.23883  45.00000  90.00000
4  1.22234  1.23915  45.50000  91.00000
4  1.22264  1.23947  46.00000  92.00000
4  1.22294  1.23978  46.50000  93.00000
4  1.22323  1.24010  47.00000  94.00000
4  1.22352  1.24040  47.50000  95.00000
4  1.22381  1.24071  48.00000  96.00000
4  1.22409  1.24101  48.50000  97.00000
4  1.22438  1.24131  49.00000  98.00000
4  1.22466  1.24160  49.50000  99.00000
4  1.22493  1.24189  50.00000  100.00000
5  0.98277  1.01158  0.00000  0.00000
5  1.12358  1.10644  1.00000  0.50000
5  1.13972  1.12368  2.00000  1.00000
5  1.14917  1.13377  3.00000  1.50000
5  1.15587  1.14093  4.00000  2.00000
5  1.16107  1.14648  5.00000  2.50000
5  1.16532  1.15102  6.00000  3.00000
5  1.16891  1.15485  7.00000  3.50000
5  1.17203  1.15818  8.00000  4.00000
5  1.17477  1.16111  9.00000  4.50000
5  1.17722  1.16373  10.00000  5.00000
5  1.17945  1.16610  11.00000  5.50000
5  1.18147  1.16827  12.00000  6.00000
5  1.18334  1.17026  13.00000  6.50000
5  1.18506  1.17210  14.00000  7.00000
5  1.18667  1.17382  15.00000  7.50000
5  1.18818  1.17543  16.00000  8.00000
5  1.18959  1.17694  17.00000  8.50000
5  1.19092  1.17836  18.00000  9.00000
5  1.19218  1.17971  19.00000  9.50000
5  1.19338  1.18098  20.00000  10.00000
5  1.19451  1.18220  21.00000  10.50000
5  1.19560  1.18335  22.00000  11.00000
5  1.19663  1.18446  23.00000  11.50000
5  1.19762  1.18552  24.00000  12.00000
5  1.19857  1.18654  25.00000  12.50000
5  1.19949  1.18751  26.00000  13.00000
5  1.20037  1.18845  27.00000  13.50000
5  1.20122  1.18936  28.00000  14.00000
5  1.20203  1.19023  29.00000  14.50000
5  1.20282  1.19107  30.00000  15.00000
5  1.20359  1.19189  31.00000  15.50000
5  1.20433  1.19268  32.00000  16.00000
5  1.20504  1.19345  33.00000  16.50000
5  1.20574  1.19419  34.00000  17.00000
5  1.20641  1.19491  35.00000  17.50000
5  1.20707  1.19561  36.00000  18.00000
5  1.20771  1.19629  37.00000  18.50000
5  1.20833  1.19696  38.00000  19.00000
5  1.20894  1.19760  39.00000  19.50000
5  1.20953  1.19823  40.00000  20.00000
5  1.21010  1.19885  41.00000  20.50000
5  1.21066  1.19945  42.00000  21.00000
5  1.21121  1.20003  43.00000  21.50000
5  1.21175  1.20061  44.00000  22.00000
5  1.21227  1.20117  45.00000  22.50000
5  1.21278  1.20171  46.00000  23.00000
5  1.21328  1.20225  47.00000  23.50000
5  1.21377  1.20277  48.00000  24.00000
5  1.21425  1.20329  49.00000  24.50000
5  1.21473  1.20379  50.00000  25.00000
5  1.21519  1.20428  51.00000  25.50000
5  1.21564  1.20477  52.00000  26.00000
5  1.21608  1.20524  53.00000  26.50000
5  1.21652  1.20570  54.00000  27.00000
5  1.21695  1.20616  55.00000  27.50000
5  1.21737  1.20661  56.00000  28.00000
5  1.21778  1.20705  57.00000  28.50000
5  1.21818  1.20748  58.00000  29.00000
5  1.21858  1.20791  59.00000  29.50000
5  1.21897  1.20833  60.00000  30.00000
5  1.21936  1.20874  61.00000  30.50000
5  1.21974  1.20914  62.00000  31.00000
5  1.22011  1.20954  63.00000  31.50000
5  1.22048  1.20993  64.00000  32.00000
5  1.22084  1.21032  65.00000  32.50000
5  1.22119  1.21070  66.00000  33.00000
5  1.22154  1.21107  67.00000  33.50000
5  1.22189  1.21144  68.00000  34.00000
5  1.22223  1.21181  69.00000  34.50000
5  1.22257  1.21216  70.00000  35.00000
5  1.22290  1.21252  71.00000  35.50000
5  1.22322  1.21287  72.00000  36.00000
5  1.22354  1.21321  73.00000  36.50000
5  1.22386  1.21355  74.00000  37.00000
5  1.22417  1.21388  75.00000  37.50000
5  1.22448  1.21421  76.00000  38.00000
5  1.22479  1.21454  77.00000  38.50000
5  1.22509  1.21486  78.00000  39.00000
5  1.22538  1.21517  79.00000  39.50000
5  1.22568  1.21549  80.00000  40.00000
5  1.22597  1.21580  81.00000  40.50000
5  1.22625  1.21610  82.00000  41.00000
5  1.22653  1.21640  83.00000  41.50000
5  1.22681  1.21670  84.00000  42.00000
5  1.22709  1.21700  85.00000  42.50000
5  1.22736  1.21729  86.00000  43.00000
5  1.22763  1.21758  87.00000  43.50000
5  1.22790  1.21786  88.00000  44.00000
5  1.22816  1.21814  89.00000  44.50000
5  1.22842  1.21842  90.00000  45.00000
5  1.22868  1.21869  91.00000  45.50000
5  1.22893  1.21897  92.00000  46.00000
5  1.22918  1.21924  93.00000  46.50000
5  1.22943  1.21950  94.00000  47.00000
5  1.22968  1.21977  95.00000  47.50000
5  1.22992  1.22003  96.00000  48.00000
5  1.23017  1.22028  97.00000  48.50000
5  1.23041  1.22054  98.00000  49.00000
5  1.23064  1.22079  99.00000  49.50000
5  1.23088  1.22104  100.00000  50.00000
