# Supplementary material for: Regional biaxial mechanical data of the mitral and tricuspid valve anterior leaflets
Source: Data Brief. 2019 May 22;24:103961. doi: 10.1016/j.dib.2019.103961 (PMC6545396; doi:10.1016/j.dib.2019.103961)
Supplement: Multimedia component 2 [file mmc2.zip › NewTextFiles/regional_data_MVAL123-C.txt]

0.587 
3.20 
1  0.99126  1.01814  0.00000  0.00000
1  1.13972  1.12042  1.00000  1.00000
1  1.15917  1.14344  2.00000  2.00000
1  1.17055  1.15693  3.00000  3.00000
1  1.17862  1.16651  4.00000  4.00000
1  1.18489  1.17394  5.00000  5.00000
1  1.19000  1.18002  6.00000  6.00000
1  1.19433  1.18515  7.00000  7.00000
1  1.19808  1.18960  8.00000  8.00000
1  1.20138  1.19353  9.00000  9.00000
1  1.20434  1.19704  10.00000  10.00000
1  1.20702  1.20021  11.00000  11.00000
1  1.20946  1.20312  12.00000  12.00000
1  1.21171  1.20578  13.00000  13.00000
1  1.21379  1.20825  14.00000  14.00000
1  1.21572  1.21055  15.00000  15.00000
1  1.21753  1.21270  16.00000  16.00000
1  1.21924  1.21473  17.00000  17.00000
1  1.22084  1.21663  18.00000  18.00000
1  1.22236  1.21843  19.00000  19.00000
1  1.22380  1.22014  20.00000  20.00000
1  1.22517  1.22177  21.00000  21.00000
1  1.22647  1.22332  22.00000  22.00000
1  1.22772  1.22480  23.00000  23.00000
1  1.22892  1.22622  24.00000  24.00000
1  1.23006  1.22758  25.00000  25.00000
1  1.23116  1.22889  26.00000  26.00000
1  1.23222  1.23015  27.00000  27.00000
1  1.23324  1.23136  28.00000  28.00000
1  1.23423  1.23253  29.00000  29.00000
1  1.23518  1.23366  30.00000  30.00000
1  1.23610  1.23475  31.00000  31.00000
1  1.23699  1.23581  32.00000  32.00000
1  1.23785  1.23684  33.00000  33.00000
1  1.23869  1.23783  34.00000  34.00000
1  1.23951  1.23880  35.00000  35.00000
1  1.24030  1.23974  36.00000  36.00000
1  1.24107  1.24065  37.00000  37.00000
1  1.24181  1.24154  38.00000  38.00000
1  1.24254  1.24241  39.00000  39.00000
1  1.24325  1.24325  40.00000  40.00000
1  1.24395  1.24408  41.00000  41.00000
1  1.24462  1.24488  42.00000  42.00000
1  1.24528  1.24566  43.00000  43.00000
1  1.24593  1.24643  44.00000  44.00000
1  1.24656  1.24718  45.00000  45.00000
1  1.24718  1.24791  46.00000  46.00000
1  1.24778  1.24863  47.00000  47.00000
1  1.24837  1.24933  48.00000  48.00000
1  1.24895  1.25002  49.00000  49.00000
1  1.24952  1.25069  50.00000  50.00000
1  1.25007  1.25135  51.00000  51.00000
1  1.25062  1.25200  52.00000  52.00000
1  1.25115  1.25264  53.00000  53.00000
1  1.25168  1.25326  54.00000  54.00000
1  1.25219  1.25387  55.00000  55.00000
1  1.25270  1.25447  56.00000  56.00000
1  1.25320  1.25506  57.00000  57.00000
1  1.25368  1.25564  58.00000  58.00000
1  1.25416  1.25621  59.00000  59.00000
1  1.25464  1.25677  60.00000  60.00000
1  1.25510  1.25732  61.00000  61.00000
1  1.25556  1.25786  62.00000  62.00000
1  1.25600  1.25840  63.00000  63.00000
1  1.25645  1.25892  64.00000  64.00000
1  1.25688  1.25944  65.00000  65.00000
1  1.25731  1.25995  66.00000  66.00000
1  1.25773  1.26045  67.00000  67.00000
1  1.25815  1.26094  68.00000  68.00000
1  1.25856  1.26143  69.00000  69.00000
1  1.25896  1.26191  70.00000  70.00000
1  1.25936  1.26238  71.00000  71.00000
1  1.25975  1.26285  72.00000  72.00000
1  1.26014  1.26331  73.00000  73.00000
1  1.26052  1.26376  74.00000  74.00000
1  1.26090  1.26421  75.00000  75.00000
1  1.26127  1.26465  76.00000  76.00000
1  1.26164  1.26509  77.00000  77.00000
1  1.26200  1.26552  78.00000  78.00000
1  1.26236  1.26594  79.00000  79.00000
1  1.26271  1.26636  80.00000  80.00000
1  1.26306  1.26678  81.00000  81.00000
1  1.26340  1.26719  82.00000  82.00000
1  1.26374  1.26759  83.00000  83.00000
1  1.26408  1.26799  84.00000  84.00000
1  1.26441  1.26839  85.00000  85.00000
1  1.26474  1.26878  86.00000  86.00000
1  1.26506  1.26916  87.00000  87.00000
1  1.26539  1.26954  88.00000  88.00000
1  1.26570  1.26992  89.00000  89.00000
1  1.26602  1.27029  90.00000  90.00000
1  1.26633  1.27066  91.00000  91.00000
1  1.26663  1.27102  92.00000  92.00000
1  1.26694  1.27138  93.00000  93.00000
1  1.26724  1.27174  94.00000  94.00000
1  1.26753  1.27209  95.00000  95.00000
1  1.26783  1.27244  96.00000  96.00000
1  1.26812  1.27279  97.00000  97.00000
1  1.26841  1.27313  98.00000  98.00000
1  1.26869  1.27347  99.00000  99.00000
1  1.26897  1.27380  100.00000  100.00000
2  0.99126  1.01814  0.00000  0.00000
2  1.11149  1.11219  0.75000  1.00000
2  1.13438  1.13561  1.50000  2.00000
2  1.14778  1.14934  2.25000  3.00000
2  1.15729  1.15909  3.00000  4.00000
2  1.16467  1.16665  3.75000  5.00000
2  1.17070  1.17284  4.50000  6.00000
2  1.17580  1.17806  5.25000  7.00000
2  1.18022  1.18260  6.00000  8.00000
2  1.18411  1.18659  6.75000  9.00000
2  1.18760  1.19017  7.50000  10.00000
2  1.19075  1.19340  8.25000  11.00000
2  1.19363  1.19636  9.00000  12.00000
2  1.19628  1.19907  9.75000  13.00000
2  1.19873  1.20159  10.50000  14.00000
2  1.20101  1.20393  11.25000  15.00000
2  1.20314  1.20612  12.00000  16.00000
2  1.20515  1.20818  12.75000  17.00000
2  1.20704  1.21012  13.50000  18.00000
2  1.20883  1.21196  14.25000  19.00000
2  1.21053  1.21370  15.00000  20.00000
2  1.21214  1.21535  15.75000  21.00000
2  1.21368  1.21693  16.50000  22.00000
2  1.21515  1.21844  17.25000  23.00000
2  1.21656  1.21989  18.00000  24.00000
2  1.21791  1.22127  18.75000  25.00000
2  1.21921  1.22260  19.50000  26.00000
2  1.22045  1.22389  20.25000  27.00000
2  1.22166  1.22512  21.00000  28.00000
2  1.22282  1.22631  21.75000  29.00000
2  1.22394  1.22746  22.50000  30.00000
2  1.22502  1.22858  23.25000  31.00000
2  1.22608  1.22965  24.00000  32.00000
2  1.22709  1.23070  24.75000  33.00000
2  1.22808  1.23171  25.50000  34.00000
2  1.22904  1.23270  26.25000  35.00000
2  1.22997  1.23365  27.00000  36.00000
2  1.23088  1.23458  27.75000  37.00000
2  1.23176  1.23549  28.50000  38.00000
2  1.23262  1.23637  29.25000  39.00000
2  1.23346  1.23723  30.00000  40.00000
2  1.23427  1.23807  30.75000  41.00000
2  1.23507  1.23889  31.50000  42.00000
2  1.23585  1.23969  32.25000  43.00000
2  1.23661  1.24047  33.00000  44.00000
2  1.23735  1.24123  33.75000  45.00000
2  1.23808  1.24198  34.50000  46.00000
2  1.23879  1.24271  35.25000  47.00000
2  1.23949  1.24342  36.00000  48.00000
2  1.24017  1.24412  36.75000  49.00000
2  1.24084  1.24481  37.50000  50.00000
2  1.24150  1.24548  38.25000  51.00000
2  1.24214  1.24614  39.00000  52.00000
2  1.24277  1.24679  39.75000  53.00000
2  1.24339  1.24742  40.50000  54.00000
2  1.24399  1.24805  41.25000  55.00000
2  1.24459  1.24866  42.00000  56.00000
2  1.24518  1.24926  42.75000  57.00000
2  1.24575  1.24985  43.50000  58.00000
2  1.24632  1.25043  44.25000  59.00000
2  1.24687  1.25100  45.00000  60.00000
2  1.24742  1.25156  45.75000  61.00000
2  1.24796  1.25211  46.50000  62.00000
2  1.24849  1.25266  47.25000  63.00000
2  1.24901  1.25319  48.00000  64.00000
2  1.24952  1.25372  48.75000  65.00000
2  1.25003  1.25424  49.50000  66.00000
2  1.25052  1.25475  50.25000  67.00000
2  1.25101  1.25525  51.00000  68.00000
2  1.25150  1.25575  51.75000  69.00000
2  1.25197  1.25624  52.50000  70.00000
2  1.25244  1.25672  53.25000  71.00000
2  1.25290  1.25719  54.00000  72.00000
2  1.25336  1.25766  54.75000  73.00000
2  1.25381  1.25812  55.50000  74.00000
2  1.25426  1.25858  56.25000  75.00000
2  1.25469  1.25903  57.00000  76.00000
2  1.25513  1.25947  57.75000  77.00000
2  1.25555  1.25991  58.50000  78.00000
2  1.25597  1.26034  59.25000  79.00000
2  1.25639  1.26077  60.00000  80.00000
2  1.25680  1.26119  60.75000  81.00000
2  1.25721  1.26161  61.50000  82.00000
2  1.25761  1.26202  62.25000  83.00000
2  1.25800  1.26243  63.00000  84.00000
2  1.25840  1.26283  63.75000  85.00000
2  1.25878  1.26323  64.50000  86.00000
2  1.25917  1.26362  65.25000  87.00000
2  1.25954  1.26401  66.00000  88.00000
2  1.25992  1.26439  66.75000  89.00000
2  1.26029  1.26477  67.50000  90.00000
2  1.26065  1.26515  68.25000  91.00000
2  1.26101  1.26552  69.00000  92.00000
2  1.26137  1.26588  69.75000  93.00000
2  1.26173  1.26625  70.50000  94.00000
2  1.26208  1.26661  71.25000  95.00000
2  1.26242  1.26696  72.00000  96.00000
2  1.26277  1.26731  72.75000  97.00000
2  1.26311  1.26766  73.50000  98.00000
2  1.26344  1.26801  74.25000  99.00000
2  1.26377  1.26835  75.00000  100.00000
3  0.99126  1.01814  0.00000  0.00000
3  1.13005  1.11900  1.00000  0.75000
3  1.14952  1.13969  2.00000  1.50000
3  1.16091  1.15181  3.00000  2.25000
3  1.16900  1.16041  4.00000  3.00000
3  1.17527  1.16708  5.00000  3.75000
3  1.18039  1.17253  6.00000  4.50000
3  1.18472  1.17714  7.00000  5.25000
3  1.18847  1.18113  8.00000  6.00000
3  1.19178  1.18465  9.00000  6.75000
3  1.19474  1.18781  10.00000  7.50000
3  1.19742  1.19066  11.00000  8.25000
3  1.19987  1.19326  12.00000  9.00000
3  1.20212  1.19565  13.00000  9.75000
3  1.20420  1.19787  14.00000  10.50000
3  1.20614  1.19993  15.00000  11.25000
3  1.20795  1.20186  16.00000  12.00000
3  1.20965  1.20368  17.00000  12.75000
3  1.21126  1.20538  18.00000  13.50000
3  1.21278  1.20700  19.00000  14.25000
3  1.21422  1.20854  20.00000  15.00000
3  1.21559  1.21000  21.00000  15.75000
3  1.21690  1.21139  22.00000  16.50000
3  1.21815  1.21272  23.00000  17.25000
3  1.21934  1.21399  24.00000  18.00000
3  1.22049  1.21521  25.00000  18.75000
3  1.22159  1.21638  26.00000  19.50000
3  1.22265  1.21751  27.00000  20.25000
3  1.22367  1.21860  28.00000  21.00000
3  1.22466  1.21965  29.00000  21.75000
3  1.22561  1.22066  30.00000  22.50000
3  1.22653  1.22164  31.00000  23.25000
3  1.22743  1.22259  32.00000  24.00000
3  1.22829  1.22351  33.00000  24.75000
3  1.22913  1.22441  34.00000  25.50000
3  1.22994  1.22527  35.00000  26.25000
3  1.23074  1.22612  36.00000  27.00000
3  1.23151  1.22694  37.00000  27.75000
3  1.23226  1.22773  38.00000  28.50000
3  1.23299  1.22851  39.00000  29.25000
3  1.23370  1.22927  40.00000  30.00000
3  1.23439  1.23001  41.00000  30.75000
3  1.23507  1.23073  42.00000  31.50000
3  1.23573  1.23143  43.00000  32.25000
3  1.23638  1.23212  44.00000  33.00000
3  1.23701  1.23279  45.00000  33.75000
3  1.23762  1.23345  46.00000  34.50000
3  1.23823  1.23409  47.00000  35.25000
3  1.23882  1.23472  48.00000  36.00000
3  1.23940  1.23534  49.00000  36.75000
3  1.23997  1.23594  50.00000  37.50000
3  1.24052  1.23654  51.00000  38.25000
3  1.24107  1.23712  52.00000  39.00000
3  1.24160  1.23769  53.00000  39.75000
3  1.24213  1.23825  54.00000  40.50000
3  1.24265  1.23879  55.00000  41.25000
3  1.24315  1.23933  56.00000  42.00000
3  1.24365  1.23986  57.00000  42.75000
3  1.24414  1.24038  58.00000  43.50000
3  1.24462  1.24089  59.00000  44.25000
3  1.24509  1.24140  60.00000  45.00000
3  1.24555  1.24189  61.00000  45.75000
3  1.24601  1.24238  62.00000  46.50000
3  1.24646  1.24286  63.00000  47.25000
3  1.24690  1.24333  64.00000  48.00000
3  1.24734  1.24379  65.00000  48.75000
3  1.24777  1.24425  66.00000  49.50000
3  1.24819  1.24470  67.00000  50.25000
3  1.24861  1.24514  68.00000  51.00000
3  1.24902  1.24558  69.00000  51.75000
3  1.24942  1.24601  70.00000  52.50000
3  1.24982  1.24643  71.00000  53.25000
3  1.25021  1.24685  72.00000  54.00000
3  1.25060  1.24726  73.00000  54.75000
3  1.25098  1.24767  74.00000  55.50000
3  1.25136  1.24807  75.00000  56.25000
3  1.25173  1.24847  76.00000  57.00000
3  1.25210  1.24886  77.00000  57.75000
3  1.25246  1.24924  78.00000  58.50000
3  1.25282  1.24963  79.00000  59.25000
3  1.25317  1.25000  80.00000  60.00000
3  1.25352  1.25037  81.00000  60.75000
3  1.25387  1.25074  82.00000  61.50000
3  1.25421  1.25110  83.00000  62.25000
3  1.25455  1.25146  84.00000  63.00000
3  1.25488  1.25182  85.00000  63.75000
3  1.25521  1.25217  86.00000  64.50000
3  1.25553  1.25251  87.00000  65.25000
3  1.25585  1.25285  88.00000  66.00000
3  1.25617  1.25319  89.00000  66.75000
3  1.25648  1.25353  90.00000  67.50000
3  1.25679  1.25386  91.00000  68.25000
3  1.25710  1.25418  92.00000  69.00000
3  1.25741  1.25451  93.00000  69.75000
3  1.25771  1.25483  94.00000  70.50000
3  1.25800  1.25514  95.00000  71.25000
3  1.25830  1.25546  96.00000  72.00000
3  1.25859  1.25577  97.00000  72.75000
3  1.25888  1.25607  98.00000  73.50000
3  1.25916  1.25638  99.00000  74.25000
3  1.25944  1.25668  100.00000  75.00000
4  0.99126  1.01814  0.00000  0.00000
4  1.09944  1.08811  0.50000  1.00000
4  1.12391  1.11464  1.00000  2.00000
4  1.13825  1.13027  1.50000  3.00000
4  1.14843  1.14139  2.00000  4.00000
4  1.15632  1.15003  2.50000  5.00000
4  1.16278  1.15710  3.00000  6.00000
4  1.16824  1.16308  3.50000  7.00000
4  1.17296  1.16826  4.00000  8.00000
4  1.17714  1.17284  4.50000  9.00000
4  1.18087  1.17693  5.00000  10.00000
4  1.18424  1.18063  5.50000  11.00000
4  1.18732  1.18401  6.00000  12.00000
4  1.19016  1.18712  6.50000  13.00000
4  1.19278  1.19000  7.00000  14.00000
4  1.19523  1.19268  7.50000  15.00000
4  1.19751  1.19519  8.00000  16.00000
4  1.19966  1.19755  8.50000  17.00000
4  1.20169  1.19977  9.00000  18.00000
4  1.20360  1.20188  9.50000  19.00000
4  1.20542  1.20387  10.00000  20.00000
4  1.20715  1.20577  10.50000  21.00000
4  1.20880  1.20758  11.00000  22.00000
4  1.21037  1.20931  11.50000  23.00000
4  1.21188  1.21096  12.00000  24.00000
4  1.21332  1.21255  12.50000  25.00000
4  1.21471  1.21407  13.00000  26.00000
4  1.21605  1.21554  13.50000  27.00000
4  1.21734  1.21696  14.00000  28.00000
4  1.21858  1.21832  14.50000  29.00000
4  1.21978  1.21964  15.00000  30.00000
4  1.22095  1.22092  15.50000  31.00000
4  1.22207  1.22215  16.00000  32.00000
4  1.22316  1.22335  16.50000  33.00000
4  1.22422  1.22451  17.00000  34.00000
4  1.22525  1.22564  17.50000  35.00000
4  1.22624  1.22674  18.00000  36.00000
4  1.22721  1.22780  18.50000  37.00000
4  1.22816  1.22884  19.00000  38.00000
4  1.22908  1.22985  19.50000  39.00000
4  1.22998  1.23084  20.00000  40.00000
4  1.23085  1.23180  20.50000  41.00000
4  1.23171  1.23273  21.00000  42.00000
4  1.23254  1.23365  21.50000  43.00000
4  1.23335  1.23455  22.00000  44.00000
4  1.23415  1.23542  22.50000  45.00000
4  1.23493  1.23628  23.00000  46.00000
4  1.23569  1.23711  23.50000  47.00000
4  1.23644  1.23793  24.00000  48.00000
4  1.23717  1.23873  24.50000  49.00000
4  1.23788  1.23952  25.00000  50.00000
4  1.23858  1.24029  25.50000  51.00000
4  1.23927  1.24105  26.00000  52.00000
4  1.23995  1.24179  26.50000  53.00000
4  1.24061  1.24252  27.00000  54.00000
4  1.24126  1.24323  27.50000  55.00000
4  1.24190  1.24393  28.00000  56.00000
4  1.24253  1.24462  28.50000  57.00000
4  1.24314  1.24530  29.00000  58.00000
4  1.24375  1.24596  29.50000  59.00000
4  1.24434  1.24662  30.00000  60.00000
4  1.24493  1.24726  30.50000  61.00000
4  1.24550  1.24789  31.00000  62.00000
4  1.24607  1.24852  31.50000  63.00000
4  1.24663  1.24913  32.00000  64.00000
4  1.24718  1.24973  32.50000  65.00000
4  1.24772  1.25033  33.00000  66.00000
4  1.24825  1.25091  33.50000  67.00000
4  1.24878  1.25149  34.00000  68.00000
4  1.24929  1.25206  34.50000  69.00000
4  1.24980  1.25262  35.00000  70.00000
4  1.25031  1.25317  35.50000  71.00000
4  1.25080  1.25371  36.00000  72.00000
4  1.25129  1.25425  36.50000  73.00000
4  1.25177  1.25478  37.00000  74.00000
4  1.25225  1.25530  37.50000  75.00000
4  1.25272  1.25582  38.00000  76.00000
4  1.25318  1.25633  38.50000  77.00000
4  1.25364  1.25683  39.00000  78.00000
4  1.25409  1.25732  39.50000  79.00000
4  1.25454  1.25781  40.00000  80.00000
4  1.25498  1.25830  40.50000  81.00000
4  1.25541  1.25878  41.00000  82.00000
4  1.25584  1.25925  41.50000  83.00000
4  1.25626  1.25971  42.00000  84.00000
4  1.25668  1.26017  42.50000  85.00000
4  1.25710  1.26063  43.00000  86.00000
4  1.25751  1.26108  43.50000  87.00000
4  1.25791  1.26152  44.00000  88.00000
4  1.25831  1.26196  44.50000  89.00000
4  1.25871  1.26240  45.00000  90.00000
4  1.25910  1.26283  45.50000  91.00000
4  1.25949  1.26325  46.00000  92.00000
4  1.25987  1.26368  46.50000  93.00000
4  1.26025  1.26409  47.00000  94.00000
4  1.26063  1.26450  47.50000  95.00000
4  1.26100  1.26491  48.00000  96.00000
4  1.26136  1.26532  48.50000  97.00000
4  1.26173  1.26571  49.00000  98.00000
4  1.26209  1.26611  49.50000  99.00000
4  1.26244  1.26650  50.00000  100.00000
5  0.99126  1.01814  0.00000  0.00000
5  1.14318  1.13395  1.00000  0.50000
5  1.16115  1.15238  2.00000  1.00000
5  1.17166  1.16316  3.00000  1.50000
5  1.17912  1.17081  4.00000  2.00000
5  1.18491  1.17675  5.00000  2.50000
5  1.18963  1.18160  6.00000  3.00000
5  1.19363  1.18570  7.00000  3.50000
5  1.19709  1.18925  8.00000  4.00000
5  1.20014  1.19238  9.00000  4.50000
5  1.20288  1.19519  10.00000  5.00000
5  1.20535  1.19772  11.00000  5.50000
5  1.20760  1.20004  12.00000  6.00000
5  1.20968  1.20217  13.00000  6.50000
5  1.21160  1.20414  14.00000  7.00000
5  1.21339  1.20597  15.00000  7.50000
5  1.21506  1.20769  16.00000  8.00000
5  1.21663  1.20930  17.00000  8.50000
5  1.21812  1.21082  18.00000  9.00000
5  1.21952  1.21226  19.00000  9.50000
5  1.22085  1.21363  20.00000  10.00000
5  1.22211  1.21492  21.00000  10.50000
5  1.22332  1.21616  22.00000  11.00000
5  1.22447  1.21734  23.00000  11.50000
5  1.22557  1.21848  24.00000  12.00000
5  1.22663  1.21956  25.00000  12.50000
5  1.22765  1.22060  26.00000  13.00000
5  1.22863  1.22161  27.00000  13.50000
5  1.22957  1.22258  28.00000  14.00000
5  1.23048  1.22351  29.00000  14.50000
5  1.23136  1.22441  30.00000  15.00000
5  1.23221  1.22528  31.00000  15.50000
5  1.23303  1.22613  32.00000  16.00000
5  1.23383  1.22695  33.00000  16.50000
5  1.23460  1.22774  34.00000  17.00000
5  1.23536  1.22851  35.00000  17.50000
5  1.23609  1.22926  36.00000  18.00000
5  1.23680  1.22999  37.00000  18.50000
5  1.23749  1.23070  38.00000  19.00000
5  1.23816  1.23139  39.00000  19.50000
5  1.23882  1.23206  40.00000  20.00000
5  1.23946  1.23272  41.00000  20.50000
5  1.24008  1.23336  42.00000  21.00000
5  1.24069  1.23399  43.00000  21.50000
5  1.24129  1.23460  44.00000  22.00000
5  1.24187  1.23520  45.00000  22.50000
5  1.24244  1.23578  46.00000  23.00000
5  1.24300  1.23635  47.00000  23.50000
5  1.24354  1.23691  48.00000  24.00000
5  1.24408  1.23746  49.00000  24.50000
5  1.24460  1.23800  50.00000  25.00000
5  1.24512  1.23853  51.00000  25.50000
5  1.24562  1.23904  52.00000  26.00000
5  1.24611  1.23955  53.00000  26.50000
5  1.24660  1.24005  54.00000  27.00000
5  1.24707  1.24054  55.00000  27.50000
5  1.24754  1.24102  56.00000  28.00000
5  1.24800  1.24149  57.00000  28.50000
5  1.24845  1.24195  58.00000  29.00000
5  1.24889  1.24240  59.00000  29.50000
5  1.24933  1.24285  60.00000  30.00000
5  1.24976  1.24329  61.00000  30.50000
5  1.25018  1.24372  62.00000  31.00000
5  1.25060  1.24415  63.00000  31.50000
5  1.25100  1.24457  64.00000  32.00000
5  1.25141  1.24498  65.00000  32.50000
5  1.25180  1.24539  66.00000  33.00000
5  1.25219  1.24579  67.00000  33.50000
5  1.25258  1.24618  68.00000  34.00000
5  1.25295  1.24657  69.00000  34.50000
5  1.25333  1.24695  70.00000  35.00000
5  1.25369  1.24733  71.00000  35.50000
5  1.25406  1.24770  72.00000  36.00000
5  1.25441  1.24807  73.00000  36.50000
5  1.25477  1.24843  74.00000  37.00000
5  1.25512  1.24879  75.00000  37.50000
5  1.25546  1.24914  76.00000  38.00000
5  1.25580  1.24949  77.00000  38.50000
5  1.25613  1.24983  78.00000  39.00000
5  1.25646  1.25017  79.00000  39.50000
5  1.25679  1.25050  80.00000  40.00000
5  1.25711  1.25083  81.00000  40.50000
5  1.25743  1.25116  82.00000  41.00000
5  1.25774  1.25148  83.00000  41.50000
5  1.25805  1.25180  84.00000  42.00000
5  1.25836  1.25212  85.00000  42.50000
5  1.25866  1.25243  86.00000  43.00000
5  1.25896  1.25274  87.00000  43.50000
5  1.25926  1.25304  88.00000  44.00000
5  1.25955  1.25334  89.00000  44.50000
5  1.25984  1.25364  90.00000  45.00000
5  1.26013  1.25393  91.00000  45.50000
5  1.26041  1.25422  92.00000  46.00000
5  1.26069  1.25451  93.00000  46.50000
5  1.26097  1.25479  94.00000  47.00000
5  1.26124  1.25508  95.00000  47.50000
5  1.26152  1.25535  96.00000  48.00000
5  1.26178  1.25563  97.00000  48.50000
5  1.26205  1.25590  98.00000  49.00000
5  1.26231  1.25617  99.00000  49.50000
5  1.26257  1.25644  100.00000  50.00000
