# Supplementary material for: Regional biaxial mechanical data of the mitral and tricuspid valve anterior leaflets
Source: Data Brief. 2019 May 22;24:103961. doi: 10.1016/j.dib.2019.103961 (PMC6545396; doi:10.1016/j.dib.2019.103961)
Supplement: Multimedia component 2 [file mmc2.zip › NewTextFiles/regional_data_MVAL123-D.txt]

0.740 
3.80 
1  1.01977  1.01802  0.00000  0.00000
1  1.02800  1.02116  1.00000  1.00000
1  1.05070  1.04417  2.00000  2.00000
1  1.06436  1.05819  3.00000  3.00000
1  1.07416  1.06829  4.00000  4.00000
1  1.08182  1.07620  5.00000  5.00000
1  1.08810  1.08270  6.00000  6.00000
1  1.09342  1.08822  7.00000  7.00000
1  1.09804  1.09301  8.00000  8.00000
1  1.10212  1.09725  9.00000  9.00000
1  1.10578  1.10105  10.00000  10.00000
1  1.10909  1.10449  11.00000  11.00000
1  1.11211  1.10763  12.00000  12.00000
1  1.11489  1.11052  13.00000  13.00000
1  1.11747  1.11321  14.00000  14.00000
1  1.11987  1.11570  15.00000  15.00000
1  1.12212  1.11804  16.00000  16.00000
1  1.12423  1.12024  17.00000  17.00000
1  1.12623  1.12232  18.00000  18.00000
1  1.12811  1.12428  19.00000  19.00000
1  1.12990  1.12614  20.00000  20.00000
1  1.13160  1.12791  21.00000  21.00000
1  1.13323  1.12960  22.00000  22.00000
1  1.13478  1.13122  23.00000  23.00000
1  1.13626  1.13276  24.00000  24.00000
1  1.13769  1.13425  25.00000  25.00000
1  1.13906  1.13568  26.00000  26.00000
1  1.14038  1.13705  27.00000  27.00000
1  1.14165  1.13837  28.00000  28.00000
1  1.14287  1.13965  29.00000  29.00000
1  1.14406  1.14088  30.00000  30.00000
1  1.14520  1.14208  31.00000  31.00000
1  1.14631  1.14323  32.00000  32.00000
1  1.14739  1.14435  33.00000  33.00000
1  1.14843  1.14544  34.00000  34.00000
1  1.14944  1.14650  35.00000  35.00000
1  1.15043  1.14752  36.00000  36.00000
1  1.15139  1.14852  37.00000  37.00000
1  1.15232  1.14949  38.00000  38.00000
1  1.15323  1.15044  39.00000  39.00000
1  1.15411  1.15136  40.00000  40.00000
1  1.15497  1.15226  41.00000  41.00000
1  1.15582  1.15314  42.00000  42.00000
1  1.15664  1.15400  43.00000  43.00000
1  1.15744  1.15483  44.00000  44.00000
1  1.15823  1.15565  45.00000  45.00000
1  1.15900  1.15645  46.00000  46.00000
1  1.15975  1.15724  47.00000  47.00000
1  1.16049  1.15801  48.00000  48.00000
1  1.16121  1.15876  49.00000  49.00000
1  1.16192  1.15950  50.00000  50.00000
1  1.16261  1.16022  51.00000  51.00000
1  1.16329  1.16093  52.00000  52.00000
1  1.16395  1.16162  53.00000  53.00000
1  1.16461  1.16230  54.00000  54.00000
1  1.16525  1.16297  55.00000  55.00000
1  1.16588  1.16363  56.00000  56.00000
1  1.16650  1.16427  57.00000  57.00000
1  1.16711  1.16491  58.00000  58.00000
1  1.16771  1.16553  59.00000  59.00000
1  1.16830  1.16615  60.00000  60.00000
1  1.16887  1.16675  61.00000  61.00000
1  1.16944  1.16734  62.00000  62.00000
1  1.17000  1.16793  63.00000  63.00000
1  1.17055  1.16850  64.00000  64.00000
1  1.17110  1.16907  65.00000  65.00000
1  1.17163  1.16962  66.00000  66.00000
1  1.17216  1.17017  67.00000  67.00000
1  1.17268  1.17071  68.00000  68.00000
1  1.17319  1.17125  69.00000  69.00000
1  1.17369  1.17177  70.00000  70.00000
1  1.17419  1.17229  71.00000  71.00000
1  1.17468  1.17280  72.00000  72.00000
1  1.17516  1.17330  73.00000  73.00000
1  1.17564  1.17380  74.00000  74.00000
1  1.17611  1.17429  75.00000  75.00000
1  1.17657  1.17477  76.00000  76.00000
1  1.17703  1.17525  77.00000  77.00000
1  1.17748  1.17572  78.00000  78.00000
1  1.17792  1.17619  79.00000  79.00000
1  1.17836  1.17664  80.00000  80.00000
1  1.17880  1.17710  81.00000  81.00000
1  1.17923  1.17755  82.00000  82.00000
1  1.17965  1.17799  83.00000  83.00000
1  1.18007  1.17843  84.00000  84.00000
1  1.18049  1.17886  85.00000  85.00000
1  1.18090  1.17928  86.00000  86.00000
1  1.18130  1.17971  87.00000  87.00000
1  1.18170  1.18012  88.00000  88.00000
1  1.18210  1.18054  89.00000  89.00000
1  1.18249  1.18094  90.00000  90.00000
1  1.18288  1.18135  91.00000  91.00000
1  1.18326  1.18175  92.00000  92.00000
1  1.18364  1.18214  93.00000  93.00000
1  1.18401  1.18253  94.00000  94.00000
1  1.18438  1.18292  95.00000  95.00000
1  1.18475  1.18330  96.00000  96.00000
1  1.18511  1.18368  97.00000  97.00000
1  1.18547  1.18405  98.00000  98.00000
1  1.18583  1.18443  99.00000  99.00000
1  1.18618  1.18479  100.00000  100.00000
2  1.01977  1.01802  0.00000  0.00000
2  1.02571  1.01994  0.75000  1.00000
2  1.04741  1.04328  1.50000  2.00000
2  1.06055  1.05747  2.25000  3.00000
2  1.07000  1.06770  3.00000  4.00000
2  1.07739  1.07569  3.75000  5.00000
2  1.08346  1.08226  4.50000  6.00000
2  1.08860  1.08784  5.25000  7.00000
2  1.09307  1.09268  6.00000  8.00000
2  1.09701  1.09696  6.75000  9.00000
2  1.10055  1.10080  7.50000  10.00000
2  1.10375  1.10427  8.25000  11.00000
2  1.10668  1.10745  9.00000  12.00000
2  1.10937  1.11037  9.75000  13.00000
2  1.11187  1.11308  10.50000  14.00000
2  1.11420  1.11560  11.25000  15.00000
2  1.11637  1.11797  12.00000  16.00000
2  1.11842  1.12019  12.75000  17.00000
2  1.12035  1.12228  13.50000  18.00000
2  1.12217  1.12426  14.25000  19.00000
2  1.12391  1.12614  15.00000  20.00000
2  1.12556  1.12793  15.75000  21.00000
2  1.12713  1.12964  16.50000  22.00000
2  1.12863  1.13127  17.25000  23.00000
2  1.13007  1.13283  18.00000  24.00000
2  1.13145  1.13433  18.75000  25.00000
2  1.13278  1.13577  19.50000  26.00000
2  1.13405  1.13716  20.25000  27.00000
2  1.13528  1.13849  21.00000  28.00000
2  1.13647  1.13978  21.75000  29.00000
2  1.13762  1.14103  22.50000  30.00000
2  1.13873  1.14223  23.25000  31.00000
2  1.13980  1.14340  24.00000  32.00000
2  1.14085  1.14453  24.75000  33.00000
2  1.14186  1.14563  25.50000  34.00000
2  1.14284  1.14670  26.25000  35.00000
2  1.14379  1.14773  27.00000  36.00000
2  1.14472  1.14874  27.75000  37.00000
2  1.14562  1.14972  28.50000  38.00000
2  1.14650  1.15068  29.25000  39.00000
2  1.14736  1.15161  30.00000  40.00000
2  1.14820  1.15252  30.75000  41.00000
2  1.14902  1.15340  31.50000  42.00000
2  1.14981  1.15427  32.25000  43.00000
2  1.15059  1.15511  33.00000  44.00000
2  1.15135  1.15594  33.75000  45.00000
2  1.15210  1.15675  34.50000  46.00000
2  1.15283  1.15754  35.25000  47.00000
2  1.15354  1.15832  36.00000  48.00000
2  1.15424  1.15908  36.75000  49.00000
2  1.15493  1.15982  37.50000  50.00000
2  1.15560  1.16055  38.25000  51.00000
2  1.15626  1.16126  39.00000  52.00000
2  1.15690  1.16197  39.75000  53.00000
2  1.15754  1.16265  40.50000  54.00000
2  1.15816  1.16333  41.25000  55.00000
2  1.15877  1.16399  42.00000  56.00000
2  1.15937  1.16464  42.75000  57.00000
2  1.15996  1.16529  43.50000  58.00000
2  1.16054  1.16591  44.25000  59.00000
2  1.16111  1.16653  45.00000  60.00000
2  1.16167  1.16714  45.75000  61.00000
2  1.16222  1.16774  46.50000  62.00000
2  1.16276  1.16833  47.25000  63.00000
2  1.16330  1.16891  48.00000  64.00000
2  1.16382  1.16948  48.75000  65.00000
2  1.16434  1.17004  49.50000  66.00000
2  1.16485  1.17060  50.25000  67.00000
2  1.16535  1.17114  51.00000  68.00000
2  1.16585  1.17168  51.75000  69.00000
2  1.16634  1.17221  52.50000  70.00000
2  1.16682  1.17274  53.25000  71.00000
2  1.16729  1.17325  54.00000  72.00000
2  1.16776  1.17376  54.75000  73.00000
2  1.16822  1.17426  55.50000  74.00000
2  1.16868  1.17475  56.25000  75.00000
2  1.16913  1.17524  57.00000  76.00000
2  1.16957  1.17572  57.75000  77.00000
2  1.17001  1.17620  58.50000  78.00000
2  1.17044  1.17667  59.25000  79.00000
2  1.17087  1.17713  60.00000  80.00000
2  1.17129  1.17759  60.75000  81.00000
2  1.17171  1.17804  61.50000  82.00000
2  1.17212  1.17849  62.25000  83.00000
2  1.17252  1.17893  63.00000  84.00000
2  1.17293  1.17937  63.75000  85.00000
2  1.17332  1.17980  64.50000  86.00000
2  1.17371  1.18022  65.25000  87.00000
2  1.17410  1.18065  66.00000  88.00000
2  1.17449  1.18106  66.75000  89.00000
2  1.17487  1.18147  67.50000  90.00000
2  1.17524  1.18188  68.25000  91.00000
2  1.17561  1.18228  69.00000  92.00000
2  1.17598  1.18268  69.75000  93.00000
2  1.17634  1.18308  70.50000  94.00000
2  1.17670  1.18347  71.25000  95.00000
2  1.17706  1.18385  72.00000  96.00000
2  1.17741  1.18424  72.75000  97.00000
2  1.17776  1.18461  73.50000  98.00000
2  1.17810  1.18499  74.25000  99.00000
2  1.17844  1.18536  75.00000  100.00000
3  1.01977  1.01802  0.00000  0.00000
3  1.03355  1.02140  1.00000  0.75000
3  1.05584  1.04334  2.00000  1.50000
3  1.06918  1.05667  3.00000  2.25000
3  1.07872  1.06626  4.00000  3.00000
3  1.08616  1.07377  5.00000  3.75000
3  1.09226  1.07994  6.00000  4.50000
3  1.09742  1.08517  7.00000  5.25000
3  1.10190  1.08971  8.00000  6.00000
3  1.10586  1.09373  9.00000  6.75000
3  1.10941  1.09733  10.00000  7.50000
3  1.11261  1.10059  11.00000  8.25000
3  1.11554  1.10357  12.00000  9.00000
3  1.11824  1.10631  13.00000  9.75000
3  1.12074  1.10885  14.00000  10.50000
3  1.12306  1.11122  15.00000  11.25000
3  1.12524  1.11343  16.00000  12.00000
3  1.12729  1.11552  17.00000  12.75000
3  1.12922  1.11748  18.00000  13.50000
3  1.13104  1.11934  19.00000  14.25000
3  1.13277  1.12110  20.00000  15.00000
3  1.13442  1.12278  21.00000  15.75000
3  1.13599  1.12438  22.00000  16.50000
3  1.13749  1.12591  23.00000  17.25000
3  1.13893  1.12738  24.00000  18.00000
3  1.14031  1.12879  25.00000  18.75000
3  1.14164  1.13014  26.00000  19.50000
3  1.14291  1.13144  27.00000  20.25000
3  1.14414  1.13269  28.00000  21.00000
3  1.14533  1.13390  29.00000  21.75000
3  1.14647  1.13507  30.00000  22.50000
3  1.14758  1.13620  31.00000  23.25000
3  1.14866  1.13729  32.00000  24.00000
3  1.14970  1.13836  33.00000  24.75000
3  1.15071  1.13938  34.00000  25.50000
3  1.15169  1.14038  35.00000  26.25000
3  1.15264  1.14136  36.00000  27.00000
3  1.15357  1.14230  37.00000  27.75000
3  1.15447  1.14322  38.00000  28.50000
3  1.15535  1.14412  39.00000  29.25000
3  1.15620  1.14499  40.00000  30.00000
3  1.15704  1.14584  41.00000  30.75000
3  1.15785  1.14668  42.00000  31.50000
3  1.15865  1.14749  43.00000  32.25000
3  1.15943  1.14828  44.00000  33.00000
3  1.16019  1.14906  45.00000  33.75000
3  1.16093  1.14982  46.00000  34.50000
3  1.16166  1.15056  47.00000  35.25000
3  1.16237  1.15129  48.00000  36.00000
3  1.16307  1.15200  49.00000  36.75000
3  1.16375  1.15270  50.00000  37.50000
3  1.16442  1.15338  51.00000  38.25000
3  1.16508  1.15405  52.00000  39.00000
3  1.16573  1.15471  53.00000  39.75000
3  1.16636  1.15535  54.00000  40.50000
3  1.16698  1.15599  55.00000  41.25000
3  1.16759  1.15661  56.00000  42.00000
3  1.16819  1.15722  57.00000  42.75000
3  1.16878  1.15782  58.00000  43.50000
3  1.16936  1.15841  59.00000  44.25000
3  1.16993  1.15899  60.00000  45.00000
3  1.17048  1.15956  61.00000  45.75000
3  1.17104  1.16013  62.00000  46.50000
3  1.17158  1.16068  63.00000  47.25000
3  1.17211  1.16122  64.00000  48.00000
3  1.17264  1.16176  65.00000  48.75000
3  1.17315  1.16229  66.00000  49.50000
3  1.17366  1.16281  67.00000  50.25000
3  1.17416  1.16332  68.00000  51.00000
3  1.17466  1.16382  69.00000  51.75000
3  1.17514  1.16432  70.00000  52.50000
3  1.17562  1.16481  71.00000  53.25000
3  1.17610  1.16529  72.00000  54.00000
3  1.17656  1.16577  73.00000  54.75000
3  1.17703  1.16624  74.00000  55.50000
3  1.17748  1.16670  75.00000  56.25000
3  1.17793  1.16716  76.00000  57.00000
3  1.17837  1.16761  77.00000  57.75000
3  1.17881  1.16806  78.00000  58.50000
3  1.17924  1.16850  79.00000  59.25000
3  1.17967  1.16894  80.00000  60.00000
3  1.18009  1.16936  81.00000  60.75000
3  1.18050  1.16979  82.00000  61.50000
3  1.18091  1.17021  83.00000  62.25000
3  1.18132  1.17062  84.00000  63.00000
3  1.18172  1.17103  85.00000  63.75000
3  1.18211  1.17144  86.00000  64.50000
3  1.18251  1.17183  87.00000  65.25000
3  1.18289  1.17223  88.00000  66.00000
3  1.18328  1.17262  89.00000  66.75000
3  1.18365  1.17301  90.00000  67.50000
3  1.18403  1.17339  91.00000  68.25000
3  1.18440  1.17377  92.00000  69.00000
3  1.18476  1.17414  93.00000  69.75000
3  1.18513  1.17451  94.00000  70.50000
3  1.18549  1.17488  95.00000  71.25000
3  1.18584  1.17524  96.00000  72.00000
3  1.18619  1.17560  97.00000  72.75000
3  1.18654  1.17595  98.00000  73.50000
3  1.18688  1.17630  99.00000  74.25000
3  1.18722  1.17665  100.00000  75.00000
4  1.01977  1.01802  0.00000  0.00000
4  1.01647  1.02129  0.50000  1.00000
4  1.03655  1.04514  1.00000  2.00000
4  1.04878  1.05976  1.50000  3.00000
4  1.05760  1.07034  2.00000  4.00000
4  1.06450  1.07864  2.50000  5.00000
4  1.07018  1.08546  3.00000  6.00000
4  1.07499  1.09125  3.50000  7.00000
4  1.07917  1.09629  4.00000  8.00000
4  1.08287  1.10074  4.50000  9.00000
4  1.08619  1.10474  5.00000  10.00000
4  1.08919  1.10835  5.50000  11.00000
4  1.09193  1.11166  6.00000  12.00000
4  1.09446  1.11471  6.50000  13.00000
4  1.09680  1.11753  7.00000  14.00000
4  1.09898  1.12016  7.50000  15.00000
4  1.10102  1.12262  8.00000  16.00000
4  1.10294  1.12494  8.50000  17.00000
4  1.10475  1.12712  9.00000  18.00000
4  1.10647  1.12919  9.50000  19.00000
4  1.10809  1.13115  10.00000  20.00000
4  1.10964  1.13301  10.50000  21.00000
4  1.11111  1.13480  11.00000  22.00000
4  1.11252  1.13650  11.50000  23.00000
4  1.11387  1.13813  12.00000  24.00000
4  1.11517  1.13969  12.50000  25.00000
4  1.11642  1.14119  13.00000  26.00000
4  1.11761  1.14264  13.50000  27.00000
4  1.11877  1.14403  14.00000  28.00000
4  1.11988  1.14538  14.50000  29.00000
4  1.12096  1.14668  15.00000  30.00000
4  1.12200  1.14794  15.50000  31.00000
4  1.12301  1.14915  16.00000  32.00000
4  1.12399  1.15034  16.50000  33.00000
4  1.12494  1.15148  17.00000  34.00000
4  1.12586  1.15259  17.50000  35.00000
4  1.12676  1.15367  18.00000  36.00000
4  1.12763  1.15473  18.50000  37.00000
4  1.12848  1.15575  19.00000  38.00000
4  1.12930  1.15675  19.50000  39.00000
4  1.13011  1.15772  20.00000  40.00000
4  1.13089  1.15867  20.50000  41.00000
4  1.13166  1.15959  21.00000  42.00000
4  1.13241  1.16050  21.50000  43.00000
4  1.13314  1.16138  22.00000  44.00000
4  1.13386  1.16224  22.50000  45.00000
4  1.13455  1.16309  23.00000  46.00000
4  1.13524  1.16392  23.50000  47.00000
4  1.13591  1.16473  24.00000  48.00000
4  1.13657  1.16552  24.50000  49.00000
4  1.13721  1.16629  25.00000  50.00000
4  1.13784  1.16706  25.50000  51.00000
4  1.13846  1.16780  26.00000  52.00000
4  1.13906  1.16853  26.50000  53.00000
4  1.13966  1.16925  27.00000  54.00000
4  1.14024  1.16996  27.50000  55.00000
4  1.14082  1.17065  28.00000  56.00000
4  1.14138  1.17133  28.50000  57.00000
4  1.14193  1.17200  29.00000  58.00000
4  1.14248  1.17266  29.50000  59.00000
4  1.14301  1.17330  30.00000  60.00000
4  1.14354  1.17394  30.50000  61.00000
4  1.14406  1.17457  31.00000  62.00000
4  1.14457  1.17518  31.50000  63.00000
4  1.14507  1.17579  32.00000  64.00000
4  1.14556  1.17638  32.50000  65.00000
4  1.14605  1.17697  33.00000  66.00000
4  1.14653  1.17755  33.50000  67.00000
4  1.14700  1.17812  34.00000  68.00000
4  1.14747  1.17868  34.50000  69.00000
4  1.14792  1.17923  35.00000  70.00000
4  1.14838  1.17978  35.50000  71.00000
4  1.14882  1.18032  36.00000  72.00000
4  1.14926  1.18085  36.50000  73.00000
4  1.14970  1.18137  37.00000  74.00000
4  1.15012  1.18189  37.50000  75.00000
4  1.15055  1.18240  38.00000  76.00000
4  1.15096  1.18290  38.50000  77.00000
4  1.15137  1.18340  39.00000  78.00000
4  1.15178  1.18389  39.50000  79.00000
4  1.15218  1.18437  40.00000  80.00000
4  1.15258  1.18485  40.50000  81.00000
4  1.15297  1.18532  41.00000  82.00000
4  1.15335  1.18579  41.50000  83.00000
4  1.15373  1.18625  42.00000  84.00000
4  1.15411  1.18671  42.50000  85.00000
4  1.15448  1.18716  43.00000  86.00000
4  1.15485  1.18760  43.50000  87.00000
4  1.15522  1.18804  44.00000  88.00000
4  1.15558  1.18848  44.50000  89.00000
4  1.15593  1.18891  45.00000  90.00000
4  1.15629  1.18933  45.50000  91.00000
4  1.15663  1.18975  46.00000  92.00000
4  1.15698  1.19017  46.50000  93.00000
4  1.15732  1.19058  47.00000  94.00000
4  1.15766  1.19099  47.50000  95.00000
4  1.15799  1.19139  48.00000  96.00000
4  1.15832  1.19179  48.50000  97.00000
4  1.15865  1.19218  49.00000  98.00000
4  1.15897  1.19258  49.50000  99.00000
4  1.15929  1.19296  50.00000  100.00000
5  1.01977  1.01802  0.00000  0.00000
5  1.04018  1.02290  1.00000  0.50000
5  1.06243  1.04301  2.00000  1.00000
5  1.07570  1.05508  3.00000  1.50000
5  1.08519  1.06373  4.00000  2.00000
5  1.09259  1.07048  5.00000  2.50000
5  1.09864  1.07601  6.00000  3.00000
5  1.10377  1.08070  7.00000  3.50000
5  1.10822  1.08477  8.00000  4.00000
5  1.11215  1.08836  9.00000  4.50000
5  1.11567  1.09158  10.00000  5.00000
5  1.11885  1.09449  11.00000  5.50000
5  1.12176  1.09716  12.00000  6.00000
5  1.12443  1.09961  13.00000  6.50000
5  1.12691  1.10188  14.00000  7.00000
5  1.12922  1.10399  15.00000  7.50000
5  1.13138  1.10597  16.00000  8.00000
5  1.13341  1.10783  17.00000  8.50000
5  1.13533  1.10958  18.00000  9.00000
5  1.13714  1.11124  19.00000  9.50000
5  1.13885  1.11281  20.00000  10.00000
5  1.14049  1.11431  21.00000  10.50000
5  1.14205  1.11574  22.00000  11.00000
5  1.14354  1.11711  23.00000  11.50000
5  1.14496  1.11841  24.00000  12.00000
5  1.14633  1.11967  25.00000  12.50000
5  1.14765  1.12087  26.00000  13.00000
5  1.14891  1.12203  27.00000  13.50000
5  1.15013  1.12315  28.00000  14.00000
5  1.15131  1.12423  29.00000  14.50000
5  1.15245  1.12527  30.00000  15.00000
5  1.15355  1.12628  31.00000  15.50000
5  1.15461  1.12725  32.00000  16.00000
5  1.15564  1.12820  33.00000  16.50000
5  1.15664  1.12912  34.00000  17.00000
5  1.15762  1.13001  35.00000  17.50000
5  1.15856  1.13087  36.00000  18.00000
5  1.15948  1.13172  37.00000  18.50000
5  1.16038  1.13254  38.00000  19.00000
5  1.16125  1.13334  39.00000  19.50000
5  1.16210  1.13412  40.00000  20.00000
5  1.16293  1.13488  41.00000  20.50000
5  1.16373  1.13562  42.00000  21.00000
5  1.16452  1.13634  43.00000  21.50000
5  1.16530  1.13705  44.00000  22.00000
5  1.16605  1.13774  45.00000  22.50000
5  1.16679  1.13842  46.00000  23.00000
5  1.16751  1.13908  47.00000  23.50000
5  1.16822  1.13972  48.00000  24.00000
5  1.16891  1.14036  49.00000  24.50000
5  1.16959  1.14098  50.00000  25.00000
5  1.17025  1.14159  51.00000  25.50000
5  1.17090  1.14219  52.00000  26.00000
5  1.17154  1.14277  53.00000  26.50000
5  1.17217  1.14335  54.00000  27.00000
5  1.17279  1.14391  55.00000  27.50000
5  1.17339  1.14447  56.00000  28.00000
5  1.17398  1.14501  57.00000  28.50000
5  1.17457  1.14555  58.00000  29.00000
5  1.17514  1.14608  59.00000  29.50000
5  1.17571  1.14659  60.00000  30.00000
5  1.17626  1.14710  61.00000  30.50000
5  1.17681  1.14760  62.00000  31.00000
5  1.17735  1.14809  63.00000  31.50000
5  1.17787  1.14858  64.00000  32.00000
5  1.17839  1.14906  65.00000  32.50000
5  1.17891  1.14953  66.00000  33.00000
5  1.17941  1.14999  67.00000  33.50000
5  1.17991  1.15045  68.00000  34.00000
5  1.18040  1.15089  69.00000  34.50000
5  1.18088  1.15134  70.00000  35.00000
5  1.18136  1.15177  71.00000  35.50000
5  1.18183  1.15221  72.00000  36.00000
5  1.18229  1.15263  73.00000  36.50000
5  1.18275  1.15305  74.00000  37.00000
5  1.18320  1.15346  75.00000  37.50000
5  1.18364  1.15387  76.00000  38.00000
5  1.18408  1.15427  77.00000  38.50000
5  1.18452  1.15467  78.00000  39.00000
5  1.18494  1.15506  79.00000  39.50000
5  1.18537  1.15545  80.00000  40.00000
5  1.18578  1.15583  81.00000  40.50000
5  1.18620  1.15621  82.00000  41.00000
5  1.18660  1.15658  83.00000  41.50000
5  1.18701  1.15695  84.00000  42.00000
5  1.18740  1.15732  85.00000  42.50000
5  1.18780  1.15768  86.00000  43.00000
5  1.18818  1.15803  87.00000  43.50000
5  1.18857  1.15838  88.00000  44.00000
5  1.18895  1.15873  89.00000  44.50000
5  1.18932  1.15908  90.00000  45.00000
5  1.18969  1.15942  91.00000  45.50000
5  1.19006  1.15975  92.00000  46.00000
5  1.19042  1.16009  93.00000  46.50000
5  1.19078  1.16042  94.00000  47.00000
5  1.19114  1.16074  95.00000  47.50000
5  1.19149  1.16106  96.00000  48.00000
5  1.19184  1.16138  97.00000  48.50000
5  1.19218  1.16170  98.00000  49.00000
5  1.19252  1.16201  99.00000  49.50000
5  1.19286  1.16232  100.00000  50.00000
