# Supplementary material for: Regional biaxial mechanical data of the mitral and tricuspid valve anterior leaflets
Source: Data Brief. 2019 May 22;24:103961. doi: 10.1016/j.dib.2019.103961 (PMC6545396; doi:10.1016/j.dib.2019.103961)
Supplement: Multimedia component 2 [file mmc2.zip › NewTextFiles/regional_data_MVAL123-E.txt]

0.570 
3.80 
1  1.01572  1.04379  0.00000  0.00000
1  1.07717  1.12904  1.00000  1.00000
1  1.09910  1.15611  2.00000  2.00000
1  1.11200  1.17205  3.00000  3.00000
1  1.12117  1.18338  4.00000  4.00000
1  1.12829  1.19218  5.00000  5.00000
1  1.13411  1.19938  6.00000  6.00000
1  1.13903  1.20546  7.00000  7.00000
1  1.14330  1.21074  8.00000  8.00000
1  1.14706  1.21539  9.00000  9.00000
1  1.15043  1.21956  10.00000  10.00000
1  1.15348  1.22333  11.00000  11.00000
1  1.15626  1.22677  12.00000  12.00000
1  1.15882  1.22994  13.00000  13.00000
1  1.16119  1.23287  14.00000  14.00000
1  1.16339  1.23560  15.00000  15.00000
1  1.16546  1.23815  16.00000  16.00000
1  1.16740  1.24055  17.00000  17.00000
1  1.16923  1.24281  18.00000  18.00000
1  1.17096  1.24495  19.00000  19.00000
1  1.17260  1.24698  20.00000  20.00000
1  1.17416  1.24891  21.00000  21.00000
1  1.17565  1.25075  22.00000  22.00000
1  1.17707  1.25251  23.00000  23.00000
1  1.17843  1.25420  24.00000  24.00000
1  1.17974  1.25581  25.00000  25.00000
1  1.18099  1.25737  26.00000  26.00000
1  1.18220  1.25886  27.00000  27.00000
1  1.18336  1.26030  28.00000  28.00000
1  1.18449  1.26169  29.00000  29.00000
1  1.18557  1.26303  30.00000  30.00000
1  1.18662  1.26433  31.00000  31.00000
1  1.18764  1.26559  32.00000  32.00000
1  1.18862  1.26680  33.00000  33.00000
1  1.18958  1.26799  34.00000  34.00000
1  1.19051  1.26913  35.00000  35.00000
1  1.19141  1.27025  36.00000  36.00000
1  1.19229  1.27133  37.00000  37.00000
1  1.19314  1.27239  38.00000  38.00000
1  1.19397  1.27342  39.00000  39.00000
1  1.19478  1.27442  40.00000  40.00000
1  1.19557  1.27540  41.00000  41.00000
1  1.19634  1.27635  42.00000  42.00000
1  1.19710  1.27728  43.00000  43.00000
1  1.19783  1.27819  44.00000  44.00000
1  1.19855  1.27908  45.00000  45.00000
1  1.19925  1.27995  46.00000  46.00000
1  1.19994  1.28081  47.00000  47.00000
1  1.20062  1.28164  48.00000  48.00000
1  1.20128  1.28246  49.00000  49.00000
1  1.20192  1.28326  50.00000  50.00000
1  1.20256  1.28404  51.00000  51.00000
1  1.20318  1.28481  52.00000  52.00000
1  1.20379  1.28556  53.00000  53.00000
1  1.20439  1.28630  54.00000  54.00000
1  1.20497  1.28703  55.00000  55.00000
1  1.20555  1.28774  56.00000  56.00000
1  1.20612  1.28845  57.00000  57.00000
1  1.20667  1.28913  58.00000  58.00000
1  1.20722  1.28981  59.00000  59.00000
1  1.20776  1.29048  60.00000  60.00000
1  1.20829  1.29113  61.00000  61.00000
1  1.20881  1.29178  62.00000  62.00000
1  1.20932  1.29241  63.00000  63.00000
1  1.20983  1.29303  64.00000  64.00000
1  1.21032  1.29365  65.00000  65.00000
1  1.21081  1.29425  66.00000  66.00000
1  1.21129  1.29485  67.00000  67.00000
1  1.21177  1.29543  68.00000  68.00000
1  1.21223  1.29601  69.00000  69.00000
1  1.21269  1.29658  70.00000  70.00000
1  1.21315  1.29714  71.00000  71.00000
1  1.21360  1.29770  72.00000  72.00000
1  1.21404  1.29824  73.00000  73.00000
1  1.21447  1.29878  74.00000  74.00000
1  1.21490  1.29931  75.00000  75.00000
1  1.21533  1.29984  76.00000  76.00000
1  1.21575  1.30036  77.00000  77.00000
1  1.21616  1.30087  78.00000  78.00000
1  1.21657  1.30137  79.00000  79.00000
1  1.21697  1.30187  80.00000  80.00000
1  1.21737  1.30236  81.00000  81.00000
1  1.21776  1.30285  82.00000  82.00000
1  1.21815  1.30333  83.00000  83.00000
1  1.21853  1.30380  84.00000  84.00000
1  1.21891  1.30427  85.00000  85.00000
1  1.21929  1.30473  86.00000  86.00000
1  1.21966  1.30519  87.00000  87.00000
1  1.22002  1.30564  88.00000  88.00000
1  1.22038  1.30609  89.00000  89.00000
1  1.22074  1.30654  90.00000  90.00000
1  1.22109  1.30697  91.00000  91.00000
1  1.22144  1.30741  92.00000  92.00000
1  1.22179  1.30783  93.00000  93.00000
1  1.22213  1.30826  94.00000  94.00000
1  1.22247  1.30868  95.00000  95.00000
1  1.22281  1.30909  96.00000  96.00000
1  1.22314  1.30950  97.00000  97.00000
1  1.22347  1.30991  98.00000  98.00000
1  1.22379  1.31031  99.00000  99.00000
1  1.22411  1.31071  100.00000  100.00000
2  1.01572  1.04379  0.00000  0.00000
2  1.06610  1.11103  0.75000  1.00000
2  1.08865  1.13894  1.50000  2.00000
2  1.10195  1.15540  2.25000  3.00000
2  1.11141  1.16712  3.00000  4.00000
2  1.11877  1.17623  3.75000  5.00000
2  1.12478  1.18368  4.50000  6.00000
2  1.12987  1.18998  5.25000  7.00000
2  1.13429  1.19544  6.00000  8.00000
2  1.13818  1.20026  6.75000  9.00000
2  1.14166  1.20457  7.50000  10.00000
2  1.14482  1.20848  8.25000  11.00000
2  1.14769  1.21204  9.00000  12.00000
2  1.15034  1.21532  9.75000  13.00000
2  1.15280  1.21836  10.50000  14.00000
2  1.15508  1.22118  11.25000  15.00000
2  1.15722  1.22383  12.00000  16.00000
2  1.15922  1.22631  12.75000  17.00000
2  1.16111  1.22866  13.50000  18.00000
2  1.16291  1.23087  14.25000  19.00000
2  1.16460  1.23297  15.00000  20.00000
2  1.16622  1.23497  15.75000  21.00000
2  1.16776  1.23688  16.50000  22.00000
2  1.16923  1.23871  17.25000  23.00000
2  1.17064  1.24045  18.00000  24.00000
2  1.17199  1.24212  18.75000  25.00000
2  1.17329  1.24373  19.50000  26.00000
2  1.17454  1.24528  20.25000  27.00000
2  1.17575  1.24677  21.00000  28.00000
2  1.17691  1.24821  21.75000  29.00000
2  1.17803  1.24960  22.50000  30.00000
2  1.17912  1.25095  23.25000  31.00000
2  1.18017  1.25225  24.00000  32.00000
2  1.18119  1.25351  24.75000  33.00000
2  1.18218  1.25474  25.50000  34.00000
2  1.18314  1.25593  26.25000  35.00000
2  1.18408  1.25708  27.00000  36.00000
2  1.18498  1.25820  27.75000  37.00000
2  1.18587  1.25930  28.50000  38.00000
2  1.18673  1.26036  29.25000  39.00000
2  1.18757  1.26140  30.00000  40.00000
2  1.18838  1.26242  30.75000  41.00000
2  1.18918  1.26340  31.50000  42.00000
2  1.18996  1.26437  32.25000  43.00000
2  1.19073  1.26531  33.00000  44.00000
2  1.19147  1.26624  33.75000  45.00000
2  1.19220  1.26714  34.50000  46.00000
2  1.19291  1.26802  35.25000  47.00000
2  1.19361  1.26888  36.00000  48.00000
2  1.19429  1.26973  36.75000  49.00000
2  1.19496  1.27056  37.50000  50.00000
2  1.19562  1.27137  38.25000  51.00000
2  1.19626  1.27217  39.00000  52.00000
2  1.19689  1.27295  39.75000  53.00000
2  1.19751  1.27372  40.50000  54.00000
2  1.19812  1.27447  41.25000  55.00000
2  1.19872  1.27521  42.00000  56.00000
2  1.19930  1.27594  42.75000  57.00000
2  1.19988  1.27665  43.50000  58.00000
2  1.20045  1.27735  44.25000  59.00000
2  1.20100  1.27804  45.00000  60.00000
2  1.20155  1.27872  45.75000  61.00000
2  1.20209  1.27939  46.50000  62.00000
2  1.20262  1.28004  47.25000  63.00000
2  1.20314  1.28069  48.00000  64.00000
2  1.20366  1.28132  48.75000  65.00000
2  1.20416  1.28195  49.50000  66.00000
2  1.20466  1.28257  50.25000  67.00000
2  1.20515  1.28318  51.00000  68.00000
2  1.20564  1.28378  51.75000  69.00000
2  1.20611  1.28437  52.50000  70.00000
2  1.20658  1.28495  53.25000  71.00000
2  1.20705  1.28552  54.00000  72.00000
2  1.20751  1.28609  54.75000  73.00000
2  1.20796  1.28665  55.50000  74.00000
2  1.20840  1.28720  56.25000  75.00000
2  1.20884  1.28774  57.00000  76.00000
2  1.20927  1.28828  57.75000  77.00000
2  1.20970  1.28881  58.50000  78.00000
2  1.21012  1.28933  59.25000  79.00000
2  1.21054  1.28985  60.00000  80.00000
2  1.21095  1.29036  60.75000  81.00000
2  1.21136  1.29086  61.50000  82.00000
2  1.21176  1.29136  62.25000  83.00000
2  1.21216  1.29185  63.00000  84.00000
2  1.21255  1.29233  63.75000  85.00000
2  1.21294  1.29281  64.50000  86.00000
2  1.21332  1.29329  65.25000  87.00000
2  1.21370  1.29376  66.00000  88.00000
2  1.21407  1.29422  66.75000  89.00000
2  1.21445  1.29468  67.50000  90.00000
2  1.21481  1.29513  68.25000  91.00000
2  1.21517  1.29558  69.00000  92.00000
2  1.21553  1.29603  69.75000  93.00000
2  1.21589  1.29646  70.50000  94.00000
2  1.21624  1.29690  71.25000  95.00000
2  1.21658  1.29733  72.00000  96.00000
2  1.21693  1.29775  72.75000  97.00000
2  1.21727  1.29817  73.50000  98.00000
2  1.21760  1.29859  74.25000  99.00000
2  1.21794  1.29900  75.00000  100.00000
3  1.01572  1.04379  0.00000  0.00000
3  1.07492  1.11180  1.00000  0.75000
3  1.09706  1.14009  2.00000  1.50000
3  1.11009  1.15679  3.00000  2.25000
3  1.11935  1.16867  4.00000  3.00000
3  1.12654  1.17791  5.00000  3.75000
3  1.13242  1.18547  6.00000  4.50000
3  1.13740  1.19187  7.00000  5.25000
3  1.14171  1.19741  8.00000  6.00000
3  1.14551  1.20230  9.00000  6.75000
3  1.14891  1.20668  10.00000  7.50000
3  1.15199  1.21064  11.00000  8.25000
3  1.15481  1.21426  12.00000  9.00000
3  1.15739  1.21759  13.00000  9.75000
3  1.15979  1.22067  14.00000  10.50000
3  1.16202  1.22354  15.00000  11.25000
3  1.16410  1.22623  16.00000  12.00000
3  1.16606  1.22875  17.00000  12.75000
3  1.16791  1.23113  18.00000  13.50000
3  1.16966  1.23338  19.00000  14.25000
3  1.17132  1.23551  20.00000  15.00000
3  1.17289  1.23754  21.00000  15.75000
3  1.17440  1.23948  22.00000  16.50000
3  1.17584  1.24133  23.00000  17.25000
3  1.17721  1.24310  24.00000  18.00000
3  1.17853  1.24480  25.00000  18.75000
3  1.17980  1.24643  26.00000  19.50000
3  1.18102  1.24801  27.00000  20.25000
3  1.18220  1.24952  28.00000  21.00000
3  1.18333  1.25098  29.00000  21.75000
3  1.18443  1.25239  30.00000  22.50000
3  1.18549  1.25376  31.00000  23.25000
3  1.18652  1.25508  32.00000  24.00000
3  1.18751  1.25636  33.00000  24.75000
3  1.18848  1.25761  34.00000  25.50000
3  1.18941  1.25881  35.00000  26.25000
3  1.19033  1.25999  36.00000  27.00000
3  1.19121  1.26113  37.00000  27.75000
3  1.19207  1.26224  38.00000  28.50000
3  1.19292  1.26332  39.00000  29.25000
3  1.19373  1.26437  40.00000  30.00000
3  1.19453  1.26540  41.00000  30.75000
3  1.19531  1.26641  42.00000  31.50000
3  1.19607  1.26739  43.00000  32.25000
3  1.19682  1.26834  44.00000  33.00000
3  1.19754  1.26928  45.00000  33.75000
3  1.19826  1.27020  46.00000  34.50000
3  1.19895  1.27109  47.00000  35.25000
3  1.19963  1.27197  48.00000  36.00000
3  1.20030  1.27283  49.00000  36.75000
3  1.20095  1.27367  50.00000  37.50000
3  1.20159  1.27449  51.00000  38.25000
3  1.20222  1.27530  52.00000  39.00000
3  1.20284  1.27610  53.00000  39.75000
3  1.20344  1.27688  54.00000  40.50000
3  1.20404  1.27764  55.00000  41.25000
3  1.20462  1.27839  56.00000  42.00000
3  1.20519  1.27913  57.00000  42.75000
3  1.20575  1.27985  58.00000  43.50000
3  1.20631  1.28056  59.00000  44.25000
3  1.20685  1.28127  60.00000  45.00000
3  1.20739  1.28195  61.00000  45.75000
3  1.20791  1.28263  62.00000  46.50000
3  1.20843  1.28330  63.00000  47.25000
3  1.20894  1.28395  64.00000  48.00000
3  1.20944  1.28460  65.00000  48.75000
3  1.20993  1.28524  66.00000  49.50000
3  1.21042  1.28586  67.00000  50.25000
3  1.21090  1.28648  68.00000  51.00000
3  1.21137  1.28709  69.00000  51.75000
3  1.21184  1.28769  70.00000  52.50000
3  1.21230  1.28828  71.00000  53.25000
3  1.21275  1.28886  72.00000  54.00000
3  1.21320  1.28944  73.00000  54.75000
3  1.21364  1.29000  74.00000  55.50000
3  1.21407  1.29056  75.00000  56.25000
3  1.21450  1.29111  76.00000  57.00000
3  1.21492  1.29166  77.00000  57.75000
3  1.21534  1.29220  78.00000  58.50000
3  1.21575  1.29273  79.00000  59.25000
3  1.21616  1.29325  80.00000  60.00000
3  1.21656  1.29377  81.00000  60.75000
3  1.21696  1.29428  82.00000  61.50000
3  1.21735  1.29479  83.00000  62.25000
3  1.21774  1.29528  84.00000  63.00000
3  1.21812  1.29578  85.00000  63.75000
3  1.21850  1.29626  86.00000  64.50000
3  1.21887  1.29675  87.00000  65.25000
3  1.21924  1.29722  88.00000  66.00000
3  1.21961  1.29769  89.00000  66.75000
3  1.21997  1.29816  90.00000  67.50000
3  1.22033  1.29862  91.00000  68.25000
3  1.22068  1.29907  92.00000  69.00000
3  1.22103  1.29953  93.00000  69.75000
3  1.22138  1.29997  94.00000  70.50000
3  1.22172  1.30041  95.00000  71.25000
3  1.22206  1.30085  96.00000  72.00000
3  1.22239  1.30128  97.00000  72.75000
3  1.22272  1.30171  98.00000  73.50000
3  1.22305  1.30213  99.00000  74.25000
3  1.22338  1.30255  100.00000  75.00000
4  1.01572  1.04379  0.00000  0.00000
4  1.05018  1.11984  0.50000  1.00000
4  1.07417  1.14732  1.00000  2.00000
4  1.08844  1.16351  1.50000  3.00000
4  1.09862  1.17503  2.00000  4.00000
4  1.10655  1.18399  2.50000  5.00000
4  1.11305  1.19131  3.00000  6.00000
4  1.11855  1.19750  3.50000  7.00000
4  1.12332  1.20287  4.00000  8.00000
4  1.12753  1.20761  4.50000  9.00000
4  1.13130  1.21185  5.00000  10.00000
4  1.13471  1.21569  5.50000  11.00000
4  1.13782  1.21919  6.00000  12.00000
4  1.14069  1.22241  6.50000  13.00000
4  1.14334  1.22539  7.00000  14.00000
4  1.14582  1.22817  7.50000  15.00000
4  1.14813  1.23077  8.00000  16.00000
4  1.15030  1.23321  8.50000  17.00000
4  1.15235  1.23552  9.00000  18.00000
4  1.15429  1.23770  9.50000  19.00000
4  1.15613  1.23976  10.00000  20.00000
4  1.15788  1.24173  10.50000  21.00000
4  1.15955  1.24360  11.00000  22.00000
4  1.16115  1.24539  11.50000  23.00000
4  1.16268  1.24711  12.00000  24.00000
4  1.16414  1.24875  12.50000  25.00000
4  1.16555  1.25033  13.00000  26.00000
4  1.16690  1.25186  13.50000  27.00000
4  1.16821  1.25332  14.00000  28.00000
4  1.16947  1.25474  14.50000  29.00000
4  1.17069  1.25610  15.00000  30.00000
4  1.17186  1.25742  15.50000  31.00000
4  1.17300  1.25870  16.00000  32.00000
4  1.17411  1.25994  16.50000  33.00000
4  1.17518  1.26115  17.00000  34.00000
4  1.17622  1.26232  17.50000  35.00000
4  1.17723  1.26345  18.00000  36.00000
4  1.17822  1.26456  18.50000  37.00000
4  1.17918  1.26563  19.00000  38.00000
4  1.18011  1.26668  19.50000  39.00000
4  1.18102  1.26770  20.00000  40.00000
4  1.18191  1.26869  20.50000  41.00000
4  1.18277  1.26967  21.00000  42.00000
4  1.18362  1.27061  21.50000  43.00000
4  1.18444  1.27154  22.00000  44.00000
4  1.18525  1.27245  22.50000  45.00000
4  1.18604  1.27333  23.00000  46.00000
4  1.18681  1.27420  23.50000  47.00000
4  1.18757  1.27505  24.00000  48.00000
4  1.18831  1.27588  24.50000  49.00000
4  1.18904  1.27670  25.00000  50.00000
4  1.18975  1.27749  25.50000  51.00000
4  1.19045  1.27828  26.00000  52.00000
4  1.19113  1.27904  26.50000  53.00000
4  1.19180  1.27980  27.00000  54.00000
4  1.19246  1.28054  27.50000  55.00000
4  1.19311  1.28127  28.00000  56.00000
4  1.19375  1.28198  28.50000  57.00000
4  1.19437  1.28268  29.00000  58.00000
4  1.19499  1.28337  29.50000  59.00000
4  1.19559  1.28405  30.00000  60.00000
4  1.19618  1.28471  30.50000  61.00000
4  1.19677  1.28537  31.00000  62.00000
4  1.19734  1.28601  31.50000  63.00000
4  1.19791  1.28665  32.00000  64.00000
4  1.19847  1.28727  32.50000  65.00000
4  1.19902  1.28789  33.00000  66.00000
4  1.19956  1.28850  33.50000  67.00000
4  1.20009  1.28909  34.00000  68.00000
4  1.20061  1.28968  34.50000  69.00000
4  1.20113  1.29026  35.00000  70.00000
4  1.20164  1.29084  35.50000  71.00000
4  1.20214  1.29140  36.00000  72.00000
4  1.20264  1.29196  36.50000  73.00000
4  1.20313  1.29250  37.00000  74.00000
4  1.20361  1.29305  37.50000  75.00000
4  1.20409  1.29358  38.00000  76.00000
4  1.20456  1.29411  38.50000  77.00000
4  1.20502  1.29463  39.00000  78.00000
4  1.20548  1.29514  39.50000  79.00000
4  1.20593  1.29565  40.00000  80.00000
4  1.20638  1.29615  40.50000  81.00000
4  1.20682  1.29664  41.00000  82.00000
4  1.20725  1.29713  41.50000  83.00000
4  1.20768  1.29762  42.00000  84.00000
4  1.20811  1.29809  42.50000  85.00000
4  1.20853  1.29856  43.00000  86.00000
4  1.20895  1.29903  43.50000  87.00000
4  1.20936  1.29949  44.00000  88.00000
4  1.20976  1.29995  44.50000  89.00000
4  1.21017  1.30040  45.00000  90.00000
4  1.21056  1.30084  45.50000  91.00000
4  1.21096  1.30128  46.00000  92.00000
4  1.21134  1.30172  46.50000  93.00000
4  1.21173  1.30215  47.00000  94.00000
4  1.21211  1.30258  47.50000  95.00000
4  1.21249  1.30300  48.00000  96.00000
4  1.21286  1.30342  48.50000  97.00000
4  1.21323  1.30383  49.00000  98.00000
4  1.21359  1.30424  49.50000  99.00000
4  1.21395  1.30465  50.00000  100.00000
5  1.01572  1.04379  0.00000  0.00000
5  1.06605  1.10313  1.00000  0.50000
5  1.08968  1.13277  2.00000  1.00000
5  1.10362  1.15037  3.00000  1.50000
5  1.11354  1.16293  4.00000  2.00000
5  1.12125  1.17271  5.00000  2.50000
5  1.12756  1.18071  6.00000  3.00000
5  1.13290  1.18748  7.00000  3.50000
5  1.13753  1.19336  8.00000  4.00000
5  1.14161  1.19854  9.00000  4.50000
5  1.14526  1.20318  10.00000  5.00000
5  1.14857  1.20738  11.00000  5.50000
5  1.15159  1.21122  12.00000  6.00000
5  1.15436  1.21475  13.00000  6.50000
5  1.15693  1.21802  14.00000  7.00000
5  1.15933  1.22107  15.00000  7.50000
5  1.16157  1.22392  16.00000  8.00000
5  1.16367  1.22659  17.00000  8.50000
5  1.16566  1.22912  18.00000  9.00000
5  1.16754  1.23150  19.00000  9.50000
5  1.16932  1.23377  20.00000  10.00000
5  1.17101  1.23593  21.00000  10.50000
5  1.17263  1.23798  22.00000  11.00000
5  1.17417  1.23995  23.00000  11.50000
5  1.17565  1.24183  24.00000  12.00000
5  1.17707  1.24363  25.00000  12.50000
5  1.17843  1.24536  26.00000  13.00000
5  1.17974  1.24703  27.00000  13.50000
5  1.18100  1.24864  28.00000  14.00000
5  1.18222  1.25019  29.00000  14.50000
5  1.18340  1.25169  30.00000  15.00000
5  1.18454  1.25314  31.00000  15.50000
5  1.18564  1.25454  32.00000  16.00000
5  1.18671  1.25590  33.00000  16.50000
5  1.18775  1.25722  34.00000  17.00000
5  1.18876  1.25851  35.00000  17.50000
5  1.18974  1.25975  36.00000  18.00000
5  1.19069  1.26096  37.00000  18.50000
5  1.19161  1.26214  38.00000  19.00000
5  1.19252  1.26329  39.00000  19.50000
5  1.19340  1.26441  40.00000  20.00000
5  1.19425  1.26550  41.00000  20.50000
5  1.19509  1.26657  42.00000  21.00000
5  1.19591  1.26761  43.00000  21.50000
5  1.19671  1.26863  44.00000  22.00000
5  1.19749  1.26962  45.00000  22.50000
5  1.19825  1.27059  46.00000  23.00000
5  1.19900  1.27155  47.00000  23.50000
5  1.19973  1.27248  48.00000  24.00000
5  1.20045  1.27339  49.00000  24.50000
5  1.20115  1.27428  50.00000  25.00000
5  1.20184  1.27516  51.00000  25.50000
5  1.20251  1.27602  52.00000  26.00000
5  1.20318  1.27686  53.00000  26.50000
5  1.20383  1.27769  54.00000  27.00000
5  1.20446  1.27850  55.00000  27.50000
5  1.20509  1.27930  56.00000  28.00000
5  1.20571  1.28008  57.00000  28.50000
5  1.20631  1.28085  58.00000  29.00000
5  1.20690  1.28161  59.00000  29.50000
5  1.20749  1.28235  60.00000  30.00000
5  1.20806  1.28308  61.00000  30.50000
5  1.20863  1.28380  62.00000  31.00000
5  1.20918  1.28451  63.00000  31.50000
5  1.20973  1.28521  64.00000  32.00000
5  1.21027  1.28589  65.00000  32.50000
5  1.21080  1.28657  66.00000  33.00000
5  1.21132  1.28723  67.00000  33.50000
5  1.21184  1.28789  68.00000  34.00000
5  1.21235  1.28853  69.00000  34.50000
5  1.21285  1.28917  70.00000  35.00000
5  1.21334  1.28980  71.00000  35.50000
5  1.21383  1.29042  72.00000  36.00000
5  1.21430  1.29103  73.00000  36.50000
5  1.21478  1.29163  74.00000  37.00000
5  1.21524  1.29222  75.00000  37.50000
5  1.21570  1.29281  76.00000  38.00000
5  1.21616  1.29339  77.00000  38.50000
5  1.21661  1.29396  78.00000  39.00000
5  1.21705  1.29452  79.00000  39.50000
5  1.21749  1.29508  80.00000  40.00000
5  1.21792  1.29563  81.00000  40.50000
5  1.21835  1.29617  82.00000  41.00000
5  1.21877  1.29671  83.00000  41.50000
5  1.21918  1.29724  84.00000  42.00000
5  1.21960  1.29776  85.00000  42.50000
5  1.22000  1.29828  86.00000  43.00000
5  1.22040  1.29879  87.00000  43.50000
5  1.22080  1.29930  88.00000  44.00000
5  1.22119  1.29980  89.00000  44.50000
5  1.22158  1.30029  90.00000  45.00000
5  1.22197  1.30078  91.00000  45.50000
5  1.22235  1.30127  92.00000  46.00000
5  1.22272  1.30174  93.00000  46.50000
5  1.22309  1.30222  94.00000  47.00000
5  1.22346  1.30269  95.00000  47.50000
5  1.22383  1.30315  96.00000  48.00000
5  1.22419  1.30361  97.00000  48.50000
5  1.22454  1.30406  98.00000  49.00000
5  1.22490  1.30451  99.00000  49.50000
5  1.22525  1.30496  100.00000  50.00000
