# Supplementary material for: Regional biaxial mechanical data of the mitral and tricuspid valve anterior leaflets
Source: Data Brief. 2019 May 22;24:103961. doi: 10.1016/j.dib.2019.103961 (PMC6545396; doi:10.1016/j.dib.2019.103961)
Supplement: Multimedia component 2 [file mmc2.zip › NewTextFiles/regional_data_MVAL123-F.txt]

0.683 
3.80 
1  1.00108  1.01780  0.00000  0.00000
1  0.99497  1.01870  1.00000  1.00000
1  1.01947  1.04260  2.00000  2.00000
1  1.03491  1.05738  3.00000  3.00000
1  1.04622  1.06810  4.00000  4.00000
1  1.05514  1.07652  5.00000  5.00000
1  1.06251  1.08345  6.00000  6.00000
1  1.06879  1.08935  7.00000  7.00000
1  1.07426  1.09448  8.00000  8.00000
1  1.07911  1.09901  9.00000  9.00000
1  1.08346  1.10308  10.00000  10.00000
1  1.08741  1.10677  11.00000  11.00000
1  1.09102  1.11014  12.00000  12.00000
1  1.09435  1.11325  13.00000  13.00000
1  1.09743  1.11613  14.00000  14.00000
1  1.10031  1.11881  15.00000  15.00000
1  1.10300  1.12132  16.00000  16.00000
1  1.10554  1.12368  17.00000  17.00000
1  1.10793  1.12591  18.00000  18.00000
1  1.11020  1.12802  19.00000  19.00000
1  1.11235  1.13002  20.00000  20.00000
1  1.11439  1.13193  21.00000  21.00000
1  1.11634  1.13374  22.00000  22.00000
1  1.11821  1.13548  23.00000  23.00000
1  1.12000  1.13714  24.00000  24.00000
1  1.12171  1.13874  25.00000  25.00000
1  1.12336  1.14028  26.00000  26.00000
1  1.12495  1.14175  27.00000  27.00000
1  1.12648  1.14318  28.00000  28.00000
1  1.12796  1.14455  29.00000  29.00000
1  1.12939  1.14588  30.00000  30.00000
1  1.13077  1.14716  31.00000  31.00000
1  1.13211  1.14840  32.00000  32.00000
1  1.13340  1.14961  33.00000  33.00000
1  1.13466  1.15078  34.00000  34.00000
1  1.13589  1.15192  35.00000  35.00000
1  1.13707  1.15302  36.00000  36.00000
1  1.13823  1.15410  37.00000  37.00000
1  1.13936  1.15514  38.00000  38.00000
1  1.14045  1.15616  39.00000  39.00000
1  1.14152  1.15715  40.00000  40.00000
1  1.14256  1.15812  41.00000  41.00000
1  1.14358  1.15907  42.00000  42.00000
1  1.14458  1.15999  43.00000  43.00000
1  1.14555  1.16089  44.00000  44.00000
1  1.14650  1.16177  45.00000  45.00000
1  1.14742  1.16264  46.00000  46.00000
1  1.14833  1.16348  47.00000  47.00000
1  1.14922  1.16431  48.00000  48.00000
1  1.15010  1.16512  49.00000  49.00000
1  1.15095  1.16591  50.00000  50.00000
1  1.15179  1.16669  51.00000  51.00000
1  1.15261  1.16745  52.00000  52.00000
1  1.15341  1.16820  53.00000  53.00000
1  1.15420  1.16893  54.00000  54.00000
1  1.15498  1.16965  55.00000  55.00000
1  1.15574  1.17036  56.00000  56.00000
1  1.15649  1.17106  57.00000  57.00000
1  1.15723  1.17174  58.00000  58.00000
1  1.15795  1.17241  59.00000  59.00000
1  1.15866  1.17307  60.00000  60.00000
1  1.15936  1.17372  61.00000  61.00000
1  1.16005  1.17436  62.00000  62.00000
1  1.16073  1.17499  63.00000  63.00000
1  1.16139  1.17561  64.00000  64.00000
1  1.16205  1.17622  65.00000  65.00000
1  1.16270  1.17682  66.00000  66.00000
1  1.16333  1.17741  67.00000  67.00000
1  1.16396  1.17799  68.00000  68.00000
1  1.16458  1.17857  69.00000  69.00000
1  1.16519  1.17913  70.00000  70.00000
1  1.16579  1.17969  71.00000  71.00000
1  1.16638  1.18024  72.00000  72.00000
1  1.16697  1.18078  73.00000  73.00000
1  1.16754  1.18132  74.00000  74.00000
1  1.16811  1.18184  75.00000  75.00000
1  1.16867  1.18236  76.00000  76.00000
1  1.16923  1.18288  77.00000  77.00000
1  1.16977  1.18339  78.00000  78.00000
1  1.17031  1.18389  79.00000  79.00000
1  1.17084  1.18438  80.00000  80.00000
1  1.17137  1.18487  81.00000  81.00000
1  1.17189  1.18535  82.00000  82.00000
1  1.17240  1.18583  83.00000  83.00000
1  1.17291  1.18630  84.00000  84.00000
1  1.17341  1.18677  85.00000  85.00000
1  1.17391  1.18723  86.00000  86.00000
1  1.17440  1.18768  87.00000  87.00000
1  1.17488  1.18813  88.00000  88.00000
1  1.17536  1.18857  89.00000  89.00000
1  1.17584  1.18901  90.00000  90.00000
1  1.17630  1.18945  91.00000  91.00000
1  1.17677  1.18988  92.00000  92.00000
1  1.17723  1.19030  93.00000  93.00000
1  1.17768  1.19072  94.00000  94.00000
1  1.17813  1.19114  95.00000  95.00000
1  1.17857  1.19155  96.00000  96.00000
1  1.17901  1.19196  97.00000  97.00000
1  1.17945  1.19236  98.00000  98.00000
1  1.17988  1.19276  99.00000  99.00000
1  1.18030  1.19316  100.00000  100.00000
2  1.00108  1.01780  0.00000  0.00000
2  0.99063  1.01373  0.75000  1.00000
2  1.01430  1.03744  1.50000  2.00000
2  1.02933  1.05220  2.25000  3.00000
2  1.04035  1.06294  3.00000  4.00000
2  1.04907  1.07140  3.75000  5.00000
2  1.05628  1.07837  4.50000  6.00000
2  1.06243  1.08430  5.25000  7.00000
2  1.06779  1.08946  6.00000  8.00000
2  1.07254  1.09403  6.75000  9.00000
2  1.07680  1.09813  7.50000  10.00000
2  1.08067  1.10184  8.25000  11.00000
2  1.08421  1.10524  9.00000  12.00000
2  1.08748  1.10837  9.75000  13.00000
2  1.09051  1.11127  10.50000  14.00000
2  1.09333  1.11398  11.25000  15.00000
2  1.09597  1.11651  12.00000  16.00000
2  1.09846  1.11889  12.75000  17.00000
2  1.10081  1.12114  13.50000  18.00000
2  1.10303  1.12327  14.25000  19.00000
2  1.10514  1.12529  15.00000  20.00000
2  1.10715  1.12721  15.75000  21.00000
2  1.10907  1.12904  16.50000  22.00000
2  1.11090  1.13080  17.25000  23.00000
2  1.11266  1.13248  18.00000  24.00000
2  1.11434  1.13409  18.75000  25.00000
2  1.11596  1.13564  19.50000  26.00000
2  1.11752  1.13713  20.25000  27.00000
2  1.11903  1.13856  21.00000  28.00000
2  1.12048  1.13995  21.75000  29.00000
2  1.12188  1.14129  22.50000  30.00000
2  1.12324  1.14259  23.25000  31.00000
2  1.12455  1.14384  24.00000  32.00000
2  1.12583  1.14506  24.75000  33.00000
2  1.12706  1.14624  25.50000  34.00000
2  1.12826  1.14739  26.25000  35.00000
2  1.12943  1.14850  27.00000  36.00000
2  1.13057  1.14959  27.75000  37.00000
2  1.13167  1.15064  28.50000  38.00000
2  1.13275  1.15167  29.25000  39.00000
2  1.13380  1.15267  30.00000  40.00000
2  1.13483  1.15365  30.75000  41.00000
2  1.13583  1.15461  31.50000  42.00000
2  1.13680  1.15554  32.25000  43.00000
2  1.13776  1.15645  33.00000  44.00000
2  1.13869  1.15734  33.75000  45.00000
2  1.13960  1.15821  34.50000  46.00000
2  1.14050  1.15906  35.25000  47.00000
2  1.14137  1.15990  36.00000  48.00000
2  1.14223  1.16072  36.75000  49.00000
2  1.14307  1.16152  37.50000  50.00000
2  1.14389  1.16230  38.25000  51.00000
2  1.14470  1.16307  39.00000  52.00000
2  1.14549  1.16383  39.75000  53.00000
2  1.14626  1.16457  40.50000  54.00000
2  1.14703  1.16530  41.25000  55.00000
2  1.14778  1.16601  42.00000  56.00000
2  1.14851  1.16672  42.75000  57.00000
2  1.14924  1.16741  43.50000  58.00000
2  1.14995  1.16808  44.25000  59.00000
2  1.15065  1.16875  45.00000  60.00000
2  1.15133  1.16941  45.75000  61.00000
2  1.15201  1.17005  46.50000  62.00000
2  1.15268  1.17069  47.25000  63.00000
2  1.15333  1.17131  48.00000  64.00000
2  1.15398  1.17193  48.75000  65.00000
2  1.15461  1.17253  49.50000  66.00000
2  1.15524  1.17313  50.25000  67.00000
2  1.15585  1.17372  51.00000  68.00000
2  1.15646  1.17430  51.75000  69.00000
2  1.15706  1.17487  52.50000  70.00000
2  1.15765  1.17543  53.25000  71.00000
2  1.15823  1.17599  54.00000  72.00000
2  1.15881  1.17654  54.75000  73.00000
2  1.15937  1.17708  55.50000  74.00000
2  1.15993  1.17761  56.25000  75.00000
2  1.16048  1.17814  57.00000  76.00000
2  1.16103  1.17865  57.75000  77.00000
2  1.16157  1.17917  58.50000  78.00000
2  1.16210  1.17967  59.25000  79.00000
2  1.16262  1.18017  60.00000  80.00000
2  1.16314  1.18067  60.75000  81.00000
2  1.16365  1.18115  61.50000  82.00000
2  1.16415  1.18163  62.25000  83.00000
2  1.16465  1.18211  63.00000  84.00000
2  1.16514  1.18258  63.75000  85.00000
2  1.16563  1.18305  64.50000  86.00000
2  1.16611  1.18350  65.25000  87.00000
2  1.16659  1.18396  66.00000  88.00000
2  1.16706  1.18441  66.75000  89.00000
2  1.16753  1.18485  67.50000  90.00000
2  1.16799  1.18529  68.25000  91.00000
2  1.16844  1.18573  69.00000  92.00000
2  1.16889  1.18615  69.75000  93.00000
2  1.16934  1.18658  70.50000  94.00000
2  1.16978  1.18700  71.25000  95.00000
2  1.17022  1.18742  72.00000  96.00000
2  1.17065  1.18783  72.75000  97.00000
2  1.17107  1.18824  73.50000  98.00000
2  1.17150  1.18864  74.25000  99.00000
2  1.17192  1.18904  75.00000  100.00000
3  1.00108  1.01780  0.00000  0.00000
3  0.99495  1.01531  1.00000  0.75000
3  1.02071  1.03830  2.00000  1.50000
3  1.03710  1.05253  3.00000  2.25000
3  1.04915  1.06287  4.00000  3.00000
3  1.05868  1.07099  5.00000  3.75000
3  1.06657  1.07768  6.00000  4.50000
3  1.07330  1.08336  7.00000  5.25000
3  1.07916  1.08831  8.00000  6.00000
3  1.08436  1.09269  9.00000  6.75000
3  1.08903  1.09661  10.00000  7.50000
3  1.09327  1.10017  11.00000  8.25000
3  1.09715  1.10342  12.00000  9.00000
3  1.10072  1.10642  13.00000  9.75000
3  1.10404  1.10920  14.00000  10.50000
3  1.10713  1.11179  15.00000  11.25000
3  1.11003  1.11421  16.00000  12.00000
3  1.11276  1.11649  17.00000  12.75000
3  1.11533  1.11864  18.00000  13.50000
3  1.11777  1.12068  19.00000  14.25000
3  1.12008  1.12261  20.00000  15.00000
3  1.12228  1.12445  21.00000  15.75000
3  1.12438  1.12620  22.00000  16.50000
3  1.12639  1.12788  23.00000  17.25000
3  1.12832  1.12948  24.00000  18.00000
3  1.13016  1.13102  25.00000  18.75000
3  1.13194  1.13251  26.00000  19.50000
3  1.13365  1.13393  27.00000  20.25000
3  1.13529  1.13530  28.00000  21.00000
3  1.13689  1.13663  29.00000  21.75000
3  1.13842  1.13791  30.00000  22.50000
3  1.13991  1.13915  31.00000  23.25000
3  1.14135  1.14035  32.00000  24.00000
3  1.14275  1.14152  33.00000  24.75000
3  1.14410  1.14265  34.00000  25.50000
3  1.14542  1.14374  35.00000  26.25000
3  1.14670  1.14481  36.00000  27.00000
3  1.14794  1.14585  37.00000  27.75000
3  1.14916  1.14686  38.00000  28.50000
3  1.15034  1.14784  39.00000  29.25000
3  1.15149  1.14880  40.00000  30.00000
3  1.15261  1.14973  41.00000  30.75000
3  1.15371  1.15065  42.00000  31.50000
3  1.15478  1.15154  43.00000  32.25000
3  1.15583  1.15241  44.00000  33.00000
3  1.15685  1.15326  45.00000  33.75000
3  1.15785  1.15409  46.00000  34.50000
3  1.15883  1.15491  47.00000  35.25000
3  1.15979  1.15570  48.00000  36.00000
3  1.16073  1.15649  49.00000  36.75000
3  1.16165  1.15725  50.00000  37.50000
3  1.16255  1.15800  51.00000  38.25000
3  1.16343  1.15874  52.00000  39.00000
3  1.16430  1.15946  53.00000  39.75000
3  1.16515  1.16017  54.00000  40.50000
3  1.16599  1.16087  55.00000  41.25000
3  1.16681  1.16155  56.00000  42.00000
3  1.16762  1.16222  57.00000  42.75000
3  1.16841  1.16288  58.00000  43.50000
3  1.16919  1.16353  59.00000  44.25000
3  1.16996  1.16417  60.00000  45.00000
3  1.17071  1.16479  61.00000  45.75000
3  1.17145  1.16541  62.00000  46.50000
3  1.17218  1.16602  63.00000  47.25000
3  1.17290  1.16661  64.00000  48.00000
3  1.17361  1.16720  65.00000  48.75000
3  1.17430  1.16778  66.00000  49.50000
3  1.17499  1.16835  67.00000  50.25000
3  1.17566  1.16891  68.00000  51.00000
3  1.17633  1.16947  69.00000  51.75000
3  1.17699  1.17001  70.00000  52.50000
3  1.17763  1.17055  71.00000  53.25000
3  1.17827  1.17108  72.00000  54.00000
3  1.17890  1.17161  73.00000  54.75000
3  1.17952  1.17212  74.00000  55.50000
3  1.18014  1.17263  75.00000  56.25000
3  1.18074  1.17314  76.00000  57.00000
3  1.18134  1.17363  77.00000  57.75000
3  1.18193  1.17412  78.00000  58.50000
3  1.18251  1.17461  79.00000  59.25000
3  1.18308  1.17508  80.00000  60.00000
3  1.18365  1.17555  81.00000  60.75000
3  1.18421  1.17602  82.00000  61.50000
3  1.18476  1.17648  83.00000  62.25000
3  1.18531  1.17694  84.00000  63.00000
3  1.18585  1.17738  85.00000  63.75000
3  1.18639  1.17783  86.00000  64.50000
3  1.18691  1.17827  87.00000  65.25000
3  1.18744  1.17870  88.00000  66.00000
3  1.18795  1.17913  89.00000  66.75000
3  1.18846  1.17956  90.00000  67.50000
3  1.18897  1.17997  91.00000  68.25000
3  1.18947  1.18039  92.00000  69.00000
3  1.18996  1.18080  93.00000  69.75000
3  1.19045  1.18121  94.00000  70.50000
3  1.19093  1.18161  95.00000  71.25000
3  1.19141  1.18201  96.00000  72.00000
3  1.19188  1.18240  97.00000  72.75000
3  1.19235  1.18279  98.00000  73.50000
3  1.19282  1.18317  99.00000  74.25000
3  1.19328  1.18356  100.00000  75.00000
4  1.00108  1.01780  0.00000  0.00000
4  0.98256  1.01073  0.50000  1.00000
4  1.00499  1.03593  1.00000  2.00000
4  1.01950  1.05167  1.50000  3.00000
4  1.03025  1.06314  2.00000  4.00000
4  1.03879  1.07218  2.50000  5.00000
4  1.04588  1.07963  3.00000  6.00000
4  1.05194  1.08597  3.50000  7.00000
4  1.05723  1.09150  4.00000  8.00000
4  1.06192  1.09638  4.50000  9.00000
4  1.06614  1.10077  5.00000  10.00000
4  1.06997  1.10475  5.50000  11.00000
4  1.07348  1.10838  6.00000  12.00000
4  1.07672  1.11174  6.50000  13.00000
4  1.07972  1.11484  7.00000  14.00000
4  1.08253  1.11774  7.50000  15.00000
4  1.08515  1.12045  8.00000  16.00000
4  1.08762  1.12300  8.50000  17.00000
4  1.08996  1.12541  9.00000  18.00000
4  1.09217  1.12769  9.50000  19.00000
4  1.09426  1.12985  10.00000  20.00000
4  1.09626  1.13191  10.50000  21.00000
4  1.09817  1.13387  11.00000  22.00000
4  1.09999  1.13575  11.50000  23.00000
4  1.10174  1.13755  12.00000  24.00000
4  1.10342  1.13928  12.50000  25.00000
4  1.10503  1.14093  13.00000  26.00000
4  1.10658  1.14253  13.50000  27.00000
4  1.10808  1.14407  14.00000  28.00000
4  1.10952  1.14556  14.50000  29.00000
4  1.11092  1.14699  15.00000  30.00000
4  1.11227  1.14838  15.50000  31.00000
4  1.11358  1.14972  16.00000  32.00000
4  1.11485  1.15103  16.50000  33.00000
4  1.11608  1.15229  17.00000  34.00000
4  1.11728  1.15352  17.50000  35.00000
4  1.11844  1.15472  18.00000  36.00000
4  1.11957  1.15588  18.50000  37.00000
4  1.12067  1.15701  19.00000  38.00000
4  1.12175  1.15811  19.50000  39.00000
4  1.12279  1.15919  20.00000  40.00000
4  1.12382  1.16023  20.50000  41.00000
4  1.12481  1.16126  21.00000  42.00000
4  1.12579  1.16226  21.50000  43.00000
4  1.12674  1.16323  22.00000  44.00000
4  1.12767  1.16419  22.50000  45.00000
4  1.12858  1.16512  23.00000  46.00000
4  1.12947  1.16603  23.50000  47.00000
4  1.13034  1.16693  24.00000  48.00000
4  1.13119  1.16780  24.50000  49.00000
4  1.13203  1.16866  25.00000  50.00000
4  1.13285  1.16950  25.50000  51.00000
4  1.13365  1.17033  26.00000  52.00000
4  1.13444  1.17114  26.50000  53.00000
4  1.13522  1.17193  27.00000  54.00000
4  1.13598  1.17271  27.50000  55.00000
4  1.13673  1.17348  28.00000  56.00000
4  1.13746  1.17423  28.50000  57.00000
4  1.13818  1.17497  29.00000  58.00000
4  1.13889  1.17570  29.50000  59.00000
4  1.13959  1.17641  30.00000  60.00000
4  1.14027  1.17711  30.50000  61.00000
4  1.14095  1.17781  31.00000  62.00000
4  1.14161  1.17849  31.50000  63.00000
4  1.14227  1.17916  32.00000  64.00000
4  1.14291  1.17981  32.50000  65.00000
4  1.14354  1.18046  33.00000  66.00000
4  1.14417  1.18110  33.50000  67.00000
4  1.14478  1.18173  34.00000  68.00000
4  1.14539  1.18236  34.50000  69.00000
4  1.14599  1.18297  35.00000  70.00000
4  1.14657  1.18357  35.50000  71.00000
4  1.14716  1.18417  36.00000  72.00000
4  1.14773  1.18475  36.50000  73.00000
4  1.14829  1.18533  37.00000  74.00000
4  1.14885  1.18590  37.50000  75.00000
4  1.14940  1.18647  38.00000  76.00000
4  1.14994  1.18702  38.50000  77.00000
4  1.15048  1.18757  39.00000  78.00000
4  1.15101  1.18811  39.50000  79.00000
4  1.15153  1.18865  40.00000  80.00000
4  1.15205  1.18918  40.50000  81.00000
4  1.15256  1.18970  41.00000  82.00000
4  1.15306  1.19022  41.50000  83.00000
4  1.15356  1.19073  42.00000  84.00000
4  1.15405  1.19123  42.50000  85.00000
4  1.15454  1.19173  43.00000  86.00000
4  1.15502  1.19222  43.50000  87.00000
4  1.15549  1.19271  44.00000  88.00000
4  1.15596  1.19319  44.50000  89.00000
4  1.15643  1.19366  45.00000  90.00000
4  1.15689  1.19413  45.50000  91.00000
4  1.15734  1.19460  46.00000  92.00000
4  1.15779  1.19506  46.50000  93.00000
4  1.15824  1.19552  47.00000  94.00000
4  1.15868  1.19597  47.50000  95.00000
4  1.15911  1.19641  48.00000  96.00000
4  1.15954  1.19685  48.50000  97.00000
4  1.15997  1.19729  49.00000  98.00000
4  1.16039  1.19772  49.50000  99.00000
4  1.16081  1.19815  50.00000  100.00000
5  1.00108  1.01780  0.00000  0.00000
5  0.99005  1.00248  1.00000  0.50000
5  1.01619  1.02504  2.00000  1.00000
5  1.03300  1.03948  3.00000  1.50000
5  1.04543  1.05011  4.00000  2.00000
5  1.05528  1.05854  5.00000  2.50000
5  1.06345  1.06552  6.00000  3.00000
5  1.07043  1.07148  7.00000  3.50000
5  1.07652  1.07668  8.00000  4.00000
5  1.08192  1.08129  9.00000  4.50000
5  1.08677  1.08543  10.00000  5.00000
5  1.09118  1.08919  11.00000  5.50000
5  1.09522  1.09263  12.00000  6.00000
5  1.09894  1.09580  13.00000  6.50000
5  1.10239  1.09874  14.00000  7.00000
5  1.10561  1.10149  15.00000  7.50000
5  1.10863  1.10406  16.00000  8.00000
5  1.11147  1.10648  17.00000  8.50000
5  1.11415  1.10876  18.00000  9.00000
5  1.11669  1.11093  19.00000  9.50000
5  1.11910  1.11298  20.00000  10.00000
5  1.12139  1.11493  21.00000  10.50000
5  1.12358  1.11680  22.00000  11.00000
5  1.12568  1.11858  23.00000  11.50000
5  1.12769  1.12029  24.00000  12.00000
5  1.12961  1.12193  25.00000  12.50000
5  1.13146  1.12351  26.00000  13.00000
5  1.13324  1.12503  27.00000  13.50000
5  1.13496  1.12649  28.00000  14.00000
5  1.13662  1.12790  29.00000  14.50000
5  1.13823  1.12927  30.00000  15.00000
5  1.13978  1.13059  31.00000  15.50000
5  1.14128  1.13187  32.00000  16.00000
5  1.14274  1.13311  33.00000  16.50000
5  1.14415  1.13432  34.00000  17.00000
5  1.14553  1.13548  35.00000  17.50000
5  1.14686  1.13662  36.00000  18.00000
5  1.14816  1.13773  37.00000  18.50000
5  1.14942  1.13880  38.00000  19.00000
5  1.15066  1.13985  39.00000  19.50000
5  1.15186  1.14088  40.00000  20.00000
5  1.15303  1.14187  41.00000  20.50000
5  1.15417  1.14285  42.00000  21.00000
5  1.15529  1.14380  43.00000  21.50000
5  1.15638  1.14473  44.00000  22.00000
5  1.15745  1.14564  45.00000  22.50000
5  1.15849  1.14653  46.00000  23.00000
5  1.15952  1.14740  47.00000  23.50000
5  1.16052  1.14825  48.00000  24.00000
5  1.16150  1.14908  49.00000  24.50000
5  1.16246  1.14990  50.00000  25.00000
5  1.16340  1.15070  51.00000  25.50000
5  1.16432  1.15149  52.00000  26.00000
5  1.16523  1.15226  53.00000  26.50000
5  1.16612  1.15302  54.00000  27.00000
5  1.16699  1.15376  55.00000  27.50000
5  1.16785  1.15449  56.00000  28.00000
5  1.16869  1.15520  57.00000  28.50000
5  1.16952  1.15591  58.00000  29.00000
5  1.17033  1.15660  59.00000  29.50000
5  1.17113  1.15728  60.00000  30.00000
5  1.17192  1.15795  61.00000  30.50000
5  1.17269  1.15861  62.00000  31.00000
5  1.17345  1.15926  63.00000  31.50000
5  1.17420  1.15990  64.00000  32.00000
5  1.17494  1.16053  65.00000  32.50000
5  1.17567  1.16115  66.00000  33.00000
5  1.17639  1.16176  67.00000  33.50000
5  1.17709  1.16236  68.00000  34.00000
5  1.17779  1.16295  69.00000  34.50000
5  1.17847  1.16353  70.00000  35.00000
5  1.17915  1.16411  71.00000  35.50000
5  1.17982  1.16467  72.00000  36.00000
5  1.18047  1.16523  73.00000  36.50000
5  1.18112  1.16579  74.00000  37.00000
5  1.18176  1.16633  75.00000  37.50000
5  1.18239  1.16687  76.00000  38.00000
5  1.18302  1.16740  77.00000  38.50000
5  1.18363  1.16792  78.00000  39.00000
5  1.18424  1.16844  79.00000  39.50000
5  1.18484  1.16895  80.00000  40.00000
5  1.18543  1.16945  81.00000  40.50000
5  1.18602  1.16995  82.00000  41.00000
5  1.18659  1.17044  83.00000  41.50000
5  1.18716  1.17093  84.00000  42.00000
5  1.18773  1.17141  85.00000  42.50000
5  1.18829  1.17188  86.00000  43.00000
5  1.18884  1.17235  87.00000  43.50000
5  1.18938  1.17282  88.00000  44.00000
5  1.18992  1.17328  89.00000  44.50000
5  1.19046  1.17373  90.00000  45.00000
5  1.19098  1.17418  91.00000  45.50000
5  1.19150  1.17462  92.00000  46.00000
5  1.19202  1.17506  93.00000  46.50000
5  1.19253  1.17549  94.00000  47.00000
5  1.19303  1.17592  95.00000  47.50000
5  1.19353  1.17635  96.00000  48.00000
5  1.19403  1.17677  97.00000  48.50000
5  1.19452  1.17719  98.00000  49.00000
5  1.19500  1.17760  99.00000  49.50000
5  1.19548  1.17801  100.00000  50.00000
