# Supplementary material for: Regional biaxial mechanical data of the mitral and tricuspid valve anterior leaflets
Source: Data Brief. 2019 May 22;24:103961. doi: 10.1016/j.dib.2019.103961 (PMC6545396; doi:10.1016/j.dib.2019.103961)
Supplement: Multimedia component 2 [file mmc2.zip › NewTextFiles/regional_data_TVAL110-A.txt]

0.307 
3.40 
1  1.28784  1.39794  0.00000  0.00000
1  1.32771  1.44336  1.00000  1.00000
1  1.34365  1.46046  2.00000  2.00000
1  1.35301  1.47051  3.00000  3.00000
1  1.35965  1.47765  4.00000  4.00000
1  1.36481  1.48320  5.00000  5.00000
1  1.36903  1.48773  6.00000  6.00000
1  1.37260  1.49157  7.00000  7.00000
1  1.37569  1.49490  8.00000  8.00000
1  1.37842  1.49783  9.00000  9.00000
1  1.38086  1.50045  10.00000  10.00000
1  1.38307  1.50283  11.00000  11.00000
1  1.38508  1.50499  12.00000  12.00000
1  1.38694  1.50699  13.00000  13.00000
1  1.38866  1.50884  14.00000  14.00000
1  1.39025  1.51056  15.00000  15.00000
1  1.39175  1.51216  16.00000  16.00000
1  1.39315  1.51367  17.00000  17.00000
1  1.39448  1.51510  18.00000  18.00000
1  1.39573  1.51645  19.00000  19.00000
1  1.39692  1.51773  20.00000  20.00000
1  1.39805  1.51894  21.00000  21.00000
1  1.39913  1.52010  22.00000  22.00000
1  1.40016  1.52121  23.00000  23.00000
1  1.40115  1.52227  24.00000  24.00000
1  1.40209  1.52329  25.00000  25.00000
1  1.40300  1.52427  26.00000  26.00000
1  1.40388  1.52521  27.00000  27.00000
1  1.40472  1.52611  28.00000  28.00000
1  1.40553  1.52699  29.00000  29.00000
1  1.40632  1.52784  30.00000  30.00000
1  1.40708  1.52865  31.00000  31.00000
1  1.40781  1.52944  32.00000  32.00000
1  1.40853  1.53021  33.00000  33.00000
1  1.40922  1.53096  34.00000  34.00000
1  1.40989  1.53168  35.00000  35.00000
1  1.41054  1.53238  36.00000  36.00000
1  1.41118  1.53307  37.00000  37.00000
1  1.41180  1.53373  38.00000  38.00000
1  1.41240  1.53438  39.00000  39.00000
1  1.41299  1.53501  40.00000  40.00000
1  1.41356  1.53563  41.00000  41.00000
1  1.41412  1.53623  42.00000  42.00000
1  1.41466  1.53681  43.00000  43.00000
1  1.41520  1.53739  44.00000  44.00000
1  1.41572  1.53795  45.00000  45.00000
1  1.41623  1.53850  46.00000  46.00000
1  1.41673  1.53903  47.00000  47.00000
1  1.41721  1.53956  48.00000  48.00000
1  1.41769  1.54007  49.00000  49.00000
1  1.41816  1.54057  50.00000  50.00000
2  1.28784  1.39794  0.00000  0.00000
2  1.33047  1.43886  0.75000  1.00000
2  1.34428  1.45574  1.50000  2.00000
2  1.35238  1.46566  2.25000  3.00000
2  1.35812  1.47272  3.00000  4.00000
2  1.36258  1.47819  3.75000  5.00000
2  1.36622  1.48267  4.50000  6.00000
2  1.36931  1.48646  5.25000  7.00000
2  1.37197  1.48974  6.00000  8.00000
2  1.37433  1.49264  6.75000  9.00000
2  1.37644  1.49523  7.50000  10.00000
2  1.37834  1.49758  8.25000  11.00000
2  1.38008  1.49972  9.00000  12.00000
2  1.38168  1.50169  9.75000  13.00000
2  1.38316  1.50351  10.50000  14.00000
2  1.38454  1.50521  11.25000  15.00000
2  1.38583  1.50680  12.00000  16.00000
2  1.38704  1.50829  12.75000  17.00000
2  1.38819  1.50969  13.50000  18.00000
2  1.38927  1.51103  14.25000  19.00000
2  1.39029  1.51229  15.00000  20.00000
2  1.39127  1.51349  15.75000  21.00000
2  1.39220  1.51463  16.50000  22.00000
2  1.39309  1.51573  17.25000  23.00000
2  1.39394  1.51678  18.00000  24.00000
2  1.39476  1.51778  18.75000  25.00000
2  1.39554  1.51875  19.50000  26.00000
2  1.39630  1.51968  20.25000  27.00000
2  1.39702  1.52057  21.00000  28.00000
2  1.39772  1.52144  21.75000  29.00000
2  1.39840  1.52227  22.50000  30.00000
2  1.39906  1.52308  23.25000  31.00000
2  1.39969  1.52386  24.00000  32.00000
2  1.40031  1.52462  24.75000  33.00000
2  1.40091  1.52535  25.50000  34.00000
2  1.40148  1.52607  26.25000  35.00000
2  1.40205  1.52676  27.00000  36.00000
2  1.40260  1.52744  27.75000  37.00000
2  1.40313  1.52809  28.50000  38.00000
2  1.40365  1.52873  29.25000  39.00000
2  1.40416  1.52936  30.00000  40.00000
2  1.40465  1.52996  30.75000  41.00000
2  1.40513  1.53056  31.50000  42.00000
2  1.40560  1.53114  32.25000  43.00000
2  1.40606  1.53170  33.00000  44.00000
2  1.40651  1.53226  33.75000  45.00000
2  1.40695  1.53280  34.50000  46.00000
2  1.40738  1.53333  35.25000  47.00000
2  1.40780  1.53385  36.00000  48.00000
2  1.40821  1.53435  36.75000  49.00000
2  1.40862  1.53485  37.50000  50.00000
3  1.28784  1.39794  0.00000  0.00000
3  1.33532  1.43390  1.00000  0.75000
3  1.35079  1.44927  2.00000  1.50000
3  1.35986  1.45830  3.00000  2.25000
3  1.36630  1.46471  4.00000  3.00000
3  1.37130  1.46969  5.00000  3.75000
3  1.37538  1.47377  6.00000  4.50000
3  1.37883  1.47721  7.00000  5.25000
3  1.38182  1.48019  8.00000  6.00000
3  1.38446  1.48283  9.00000  6.75000
3  1.38682  1.48518  10.00000  7.50000
3  1.38896  1.48731  11.00000  8.25000
3  1.39091  1.48926  12.00000  9.00000
3  1.39270  1.49105  13.00000  9.75000
3  1.39436  1.49271  14.00000  10.50000
3  1.39591  1.49425  15.00000  11.25000
3  1.39736  1.49569  16.00000  12.00000
3  1.39872  1.49705  17.00000  12.75000
3  1.40000  1.49833  18.00000  13.50000
3  1.40121  1.49954  19.00000  14.25000
3  1.40236  1.50069  20.00000  15.00000
3  1.40345  1.50178  21.00000  15.75000
3  1.40450  1.50282  22.00000  16.50000
3  1.40549  1.50381  23.00000  17.25000
3  1.40645  1.50477  24.00000  18.00000
3  1.40736  1.50568  25.00000  18.75000
3  1.40824  1.50656  26.00000  19.50000
3  1.40909  1.50740  27.00000  20.25000
3  1.40990  1.50821  28.00000  21.00000
3  1.41069  1.50900  29.00000  21.75000
3  1.41145  1.50976  30.00000  22.50000
3  1.41218  1.51049  31.00000  23.25000
3  1.41290  1.51120  32.00000  24.00000
3  1.41359  1.51189  33.00000  24.75000
3  1.41425  1.51256  34.00000  25.50000
3  1.41490  1.51321  35.00000  26.25000
3  1.41554  1.51384  36.00000  27.00000
3  1.41615  1.51445  37.00000  27.75000
3  1.41675  1.51505  38.00000  28.50000
3  1.41733  1.51563  39.00000  29.25000
3  1.41790  1.51620  40.00000  30.00000
3  1.41845  1.51675  41.00000  30.75000
3  1.41899  1.51729  42.00000  31.50000
3  1.41952  1.51782  43.00000  32.25000
3  1.42003  1.51833  44.00000  33.00000
3  1.42054  1.51883  45.00000  33.75000
3  1.42103  1.51932  46.00000  34.50000
3  1.42151  1.51981  47.00000  35.25000
3  1.42199  1.52028  48.00000  36.00000
3  1.42245  1.52074  49.00000  36.75000
3  1.42290  1.52119  50.00000  37.50000
4  1.28784  1.39794  0.00000  0.00000
4  1.32146  1.43828  0.50000  1.00000
4  1.33485  1.45500  1.00000  2.00000
4  1.34269  1.46483  1.50000  3.00000
4  1.34826  1.47182  2.00000  4.00000
4  1.35259  1.47725  2.50000  5.00000
4  1.35612  1.48169  3.00000  6.00000
4  1.35911  1.48544  3.50000  7.00000
4  1.36170  1.48870  4.00000  8.00000
4  1.36398  1.49157  4.50000  9.00000
4  1.36602  1.49413  5.00000  10.00000
4  1.36787  1.49646  5.50000  11.00000
4  1.36956  1.49858  6.00000  12.00000
4  1.37111  1.50053  6.50000  13.00000
4  1.37254  1.50234  7.00000  14.00000
4  1.37388  1.50402  7.50000  15.00000
4  1.37513  1.50560  8.00000  16.00000
4  1.37631  1.50708  8.50000  17.00000
4  1.37742  1.50847  9.00000  18.00000
4  1.37847  1.50979  9.50000  19.00000
4  1.37946  1.51104  10.00000  20.00000
4  1.38041  1.51223  10.50000  21.00000
4  1.38131  1.51337  11.00000  22.00000
4  1.38217  1.51445  11.50000  23.00000
4  1.38300  1.51549  12.00000  24.00000
4  1.38379  1.51649  12.50000  25.00000
4  1.38455  1.51744  13.00000  26.00000
4  1.38528  1.51836  13.50000  27.00000
4  1.38599  1.51925  14.00000  28.00000
4  1.38667  1.52011  14.50000  29.00000
4  1.38732  1.52093  15.00000  30.00000
4  1.38796  1.52173  15.50000  31.00000
4  1.38858  1.52251  16.00000  32.00000
4  1.38917  1.52326  16.50000  33.00000
4  1.38975  1.52399  17.00000  34.00000
4  1.39031  1.52470  17.50000  35.00000
4  1.39086  1.52538  18.00000  36.00000
4  1.39139  1.52605  18.50000  37.00000
4  1.39191  1.52670  19.00000  38.00000
4  1.39241  1.52734  19.50000  39.00000
4  1.39290  1.52796  20.00000  40.00000
4  1.39338  1.52856  20.50000  41.00000
4  1.39385  1.52915  21.00000  42.00000
4  1.39431  1.52972  21.50000  43.00000
4  1.39475  1.53028  22.00000  44.00000
4  1.39519  1.53083  22.50000  45.00000
4  1.39562  1.53137  23.00000  46.00000
4  1.39603  1.53189  23.50000  47.00000
4  1.39644  1.53241  24.00000  48.00000
4  1.39684  1.53291  24.50000  49.00000
4  1.39723  1.53340  25.00000  50.00000
5  1.28784  1.39794  0.00000  0.00000
5  1.33383  1.43654  1.00000  0.50000
5  1.34962  1.44909  2.00000  1.00000
5  1.35888  1.45645  3.00000  1.50000
5  1.36545  1.46167  4.00000  2.00000
5  1.37055  1.46572  5.00000  2.50000
5  1.37472  1.46903  6.00000  3.00000
5  1.37825  1.47183  7.00000  3.50000
5  1.38130  1.47425  8.00000  4.00000
5  1.38399  1.47639  9.00000  4.50000
5  1.38640  1.47831  10.00000  5.00000
5  1.38858  1.48004  11.00000  5.50000
5  1.39057  1.48162  12.00000  6.00000
5  1.39240  1.48307  13.00000  6.50000
5  1.39410  1.48442  14.00000  7.00000
5  1.39568  1.48567  15.00000  7.50000
5  1.39715  1.48684  16.00000  8.00000
5  1.39854  1.48795  17.00000  8.50000
5  1.39985  1.48898  18.00000  9.00000
5  1.40109  1.48997  19.00000  9.50000
5  1.40226  1.49090  20.00000  10.00000
5  1.40338  1.49178  21.00000  10.50000
5  1.40444  1.49263  22.00000  11.00000
5  1.40546  1.49344  23.00000  11.50000
5  1.40643  1.49421  24.00000  12.00000
5  1.40737  1.49495  25.00000  12.50000
5  1.40826  1.49566  26.00000  13.00000
5  1.40913  1.49635  27.00000  13.50000
5  1.40996  1.49701  28.00000  14.00000
5  1.41076  1.49765  29.00000  14.50000
5  1.41154  1.49827  30.00000  15.00000
5  1.41229  1.49886  31.00000  15.50000
5  1.41301  1.49944  32.00000  16.00000
5  1.41372  1.50000  33.00000  16.50000
5  1.41440  1.50054  34.00000  17.00000
5  1.41507  1.50107  35.00000  17.50000
5  1.41571  1.50158  36.00000  18.00000
5  1.41634  1.50208  37.00000  18.50000
5  1.41695  1.50256  38.00000  19.00000
5  1.41754  1.50303  39.00000  19.50000
5  1.41812  1.50349  40.00000  20.00000
5  1.41869  1.50394  41.00000  20.50000
5  1.41924  1.50438  42.00000  21.00000
5  1.41978  1.50481  43.00000  21.50000
5  1.42030  1.50522  44.00000  22.00000
5  1.42082  1.50563  45.00000  22.50000
5  1.42132  1.50603  46.00000  23.00000
5  1.42181  1.50642  47.00000  23.50000
5  1.42229  1.50681  48.00000  24.00000
5  1.42277  1.50718  49.00000  24.50000
5  1.42323  1.50755  50.00000  25.00000
