# Supplementary material for: Regional biaxial mechanical data of the mitral and tricuspid valve anterior leaflets
Source: Data Brief. 2019 May 22;24:103961. doi: 10.1016/j.dib.2019.103961 (PMC6545396; doi:10.1016/j.dib.2019.103961)
Supplement: Multimedia component 2 [file mmc2.zip › NewTextFiles/regional_data_TVAL110-B.txt]

0.107 
3.60 
1  1.20594  1.41120  0.00000  0.00000
1  1.25041  1.49314  1.00000  1.00000
1  1.27046  1.51783  2.00000  2.00000
1  1.28227  1.53235  3.00000  3.00000
1  1.29068  1.54268  4.00000  4.00000
1  1.29721  1.55071  5.00000  5.00000
1  1.30256  1.55727  6.00000  6.00000
1  1.30708  1.56282  7.00000  7.00000
1  1.31099  1.56763  8.00000  8.00000
1  1.31445  1.57187  9.00000  9.00000
1  1.31754  1.57567  10.00000  10.00000
1  1.32034  1.57910  11.00000  11.00000
1  1.32290  1.58224  12.00000  12.00000
1  1.32525  1.58513  13.00000  13.00000
1  1.32743  1.58780  14.00000  14.00000
1  1.32945  1.59029  15.00000  15.00000
1  1.33135  1.59261  16.00000  16.00000
1  1.33313  1.59480  17.00000  17.00000
1  1.33481  1.59686  18.00000  18.00000
1  1.33640  1.59881  19.00000  19.00000
1  1.33791  1.60066  20.00000  20.00000
1  1.33934  1.60242  21.00000  21.00000
1  1.34071  1.60410  22.00000  22.00000
1  1.34202  1.60571  23.00000  23.00000
1  1.34327  1.60724  24.00000  24.00000
1  1.34447  1.60871  25.00000  25.00000
1  1.34562  1.61013  26.00000  26.00000
1  1.34673  1.61149  27.00000  27.00000
1  1.34780  1.61280  28.00000  28.00000
1  1.34883  1.61407  29.00000  29.00000
1  1.34983  1.61529  30.00000  30.00000
1  1.35080  1.61648  31.00000  31.00000
1  1.35173  1.61762  32.00000  32.00000
1  1.35263  1.61873  33.00000  33.00000
1  1.35351  1.61981  34.00000  34.00000
1  1.35437  1.62086  35.00000  35.00000
1  1.35519  1.62187  36.00000  36.00000
1  1.35600  1.62286  37.00000  37.00000
1  1.35678  1.62382  38.00000  38.00000
1  1.35755  1.62476  39.00000  39.00000
1  1.35829  1.62568  40.00000  40.00000
1  1.35902  1.62657  41.00000  41.00000
1  1.35973  1.62744  42.00000  42.00000
1  1.36042  1.62829  43.00000  43.00000
1  1.36110  1.62912  44.00000  44.00000
1  1.36176  1.62993  45.00000  45.00000
1  1.36240  1.63072  46.00000  46.00000
1  1.36304  1.63150  47.00000  47.00000
1  1.36366  1.63226  48.00000  48.00000
1  1.36426  1.63300  49.00000  49.00000
1  1.36486  1.63373  50.00000  50.00000
2  1.20594  1.41120  0.00000  0.00000
2  1.23638  1.45893  0.75000  1.00000
2  1.25554  1.47977  1.50000  2.00000
2  1.26683  1.49198  2.25000  3.00000
2  1.27487  1.50065  3.00000  4.00000
2  1.28111  1.50737  3.75000  5.00000
2  1.28622  1.51286  4.50000  6.00000
2  1.29054  1.51751  5.25000  7.00000
2  1.29428  1.52153  6.00000  8.00000
2  1.29759  1.52509  6.75000  9.00000
2  1.30054  1.52826  7.50000  10.00000
2  1.30322  1.53113  8.25000  11.00000
2  1.30566  1.53376  9.00000  12.00000
2  1.30791  1.53617  9.75000  13.00000
2  1.30999  1.53840  10.50000  14.00000
2  1.31193  1.54048  11.25000  15.00000
2  1.31374  1.54243  12.00000  16.00000
2  1.31545  1.54426  12.75000  17.00000
2  1.31705  1.54598  13.50000  18.00000
2  1.31857  1.54761  14.25000  19.00000
2  1.32001  1.54916  15.00000  20.00000
2  1.32138  1.55063  15.75000  21.00000
2  1.32269  1.55203  16.50000  22.00000
2  1.32394  1.55337  17.25000  23.00000
2  1.32514  1.55466  18.00000  24.00000
2  1.32628  1.55589  18.75000  25.00000
2  1.32739  1.55707  19.50000  26.00000
2  1.32845  1.55821  20.25000  27.00000
2  1.32947  1.55930  21.00000  28.00000
2  1.33046  1.56036  21.75000  29.00000
2  1.33141  1.56138  22.50000  30.00000
2  1.33233  1.56237  23.25000  31.00000
2  1.33322  1.56333  24.00000  32.00000
2  1.33409  1.56426  24.75000  33.00000
2  1.33493  1.56516  25.50000  34.00000
2  1.33574  1.56603  26.25000  35.00000
2  1.33654  1.56688  27.00000  36.00000
2  1.33731  1.56771  27.75000  37.00000
2  1.33806  1.56851  28.50000  38.00000
2  1.33879  1.56930  29.25000  39.00000
2  1.33950  1.57006  30.00000  40.00000
2  1.34019  1.57080  30.75000  41.00000
2  1.34087  1.57153  31.50000  42.00000
2  1.34153  1.57224  32.25000  43.00000
2  1.34218  1.57293  33.00000  44.00000
2  1.34281  1.57361  33.75000  45.00000
2  1.34343  1.57427  34.50000  46.00000
2  1.34403  1.57492  35.25000  47.00000
2  1.34463  1.57556  36.00000  48.00000
2  1.34521  1.57618  36.75000  49.00000
2  1.34577  1.57679  37.50000  50.00000
3  1.20594  1.41120  0.00000  0.00000
3  1.26089  1.49712  1.00000  0.75000
3  1.27954  1.51927  2.00000  1.50000
3  1.29048  1.53227  3.00000  2.25000
3  1.29826  1.54151  4.00000  3.00000
3  1.30430  1.54868  5.00000  3.75000
3  1.30924  1.55454  6.00000  4.50000
3  1.31342  1.55950  7.00000  5.25000
3  1.31704  1.56379  8.00000  6.00000
3  1.32023  1.56758  9.00000  6.75000
3  1.32308  1.57097  10.00000  7.50000
3  1.32567  1.57404  11.00000  8.25000
3  1.32803  1.57684  12.00000  9.00000
3  1.33020  1.57941  13.00000  9.75000
3  1.33221  1.58180  14.00000  10.50000
3  1.33408  1.58402  15.00000  11.25000
3  1.33583  1.58610  16.00000  12.00000
3  1.33747  1.58805  17.00000  12.75000
3  1.33902  1.58989  18.00000  13.50000
3  1.34049  1.59163  19.00000  14.25000
3  1.34188  1.59328  20.00000  15.00000
3  1.34321  1.59485  21.00000  15.75000
3  1.34447  1.59635  22.00000  16.50000
3  1.34567  1.59778  23.00000  17.25000
3  1.34683  1.59915  24.00000  18.00000
3  1.34794  1.60046  25.00000  18.75000
3  1.34900  1.60173  26.00000  19.50000
3  1.35002  1.60294  27.00000  20.25000
3  1.35101  1.60411  28.00000  21.00000
3  1.35196  1.60524  29.00000  21.75000
3  1.35288  1.60633  30.00000  22.50000
3  1.35377  1.60739  31.00000  23.25000
3  1.35463  1.60841  32.00000  24.00000
3  1.35547  1.60940  33.00000  24.75000
3  1.35628  1.61036  34.00000  25.50000
3  1.35707  1.61130  35.00000  26.25000
3  1.35783  1.61221  36.00000  27.00000
3  1.35857  1.61309  37.00000  27.75000
3  1.35930  1.61395  38.00000  28.50000
3  1.36000  1.61478  39.00000  29.25000
3  1.36069  1.61560  40.00000  30.00000
3  1.36136  1.61639  41.00000  30.75000
3  1.36201  1.61717  42.00000  31.50000
3  1.36265  1.61793  43.00000  32.25000
3  1.36327  1.61867  44.00000  33.00000
3  1.36388  1.61939  45.00000  33.75000
3  1.36448  1.62010  46.00000  34.50000
3  1.36506  1.62079  47.00000  35.25000
3  1.36564  1.62147  48.00000  36.00000
3  1.36620  1.62213  49.00000  36.75000
3  1.36674  1.62278  50.00000  37.50000
4  1.20594  1.41120  0.00000  0.00000
4  1.23109  1.47385  0.50000  1.00000
4  1.25032  1.50261  1.00000  2.00000
4  1.26173  1.51974  1.50000  3.00000
4  1.26987  1.53198  2.00000  4.00000
4  1.27621  1.54151  2.50000  5.00000
4  1.28139  1.54931  3.00000  6.00000
4  1.28578  1.55592  3.50000  7.00000
4  1.28959  1.56165  4.00000  8.00000
4  1.29295  1.56672  4.50000  9.00000
4  1.29595  1.57125  5.00000  10.00000
4  1.29868  1.57535  5.50000  11.00000
4  1.30116  1.57909  6.00000  12.00000
4  1.30345  1.58254  6.50000  13.00000
4  1.30557  1.58573  7.00000  14.00000
4  1.30754  1.58871  7.50000  15.00000
4  1.30938  1.59149  8.00000  16.00000
4  1.31112  1.59410  8.50000  17.00000
4  1.31275  1.59657  9.00000  18.00000
4  1.31430  1.59890  9.50000  19.00000
4  1.31577  1.60111  10.00000  20.00000
4  1.31716  1.60322  10.50000  21.00000
4  1.31849  1.60522  11.00000  22.00000
4  1.31977  1.60714  11.50000  23.00000
4  1.32098  1.60898  12.00000  24.00000
4  1.32215  1.61074  12.50000  25.00000
4  1.32328  1.61244  13.00000  26.00000
4  1.32436  1.61406  13.50000  27.00000
4  1.32540  1.61564  14.00000  28.00000
4  1.32640  1.61715  14.50000  29.00000
4  1.32737  1.61861  15.00000  30.00000
4  1.32831  1.62003  15.50000  31.00000
4  1.32922  1.62140  16.00000  32.00000
4  1.33010  1.62273  16.50000  33.00000
4  1.33096  1.62402  17.00000  34.00000
4  1.33179  1.62527  17.50000  35.00000
4  1.33260  1.62649  18.00000  36.00000
4  1.33338  1.62767  18.50000  37.00000
4  1.33414  1.62883  19.00000  38.00000
4  1.33489  1.62995  19.50000  39.00000
4  1.33561  1.63104  20.00000  40.00000
4  1.33632  1.63211  20.50000  41.00000
4  1.33701  1.63315  21.00000  42.00000
4  1.33769  1.63417  21.50000  43.00000
4  1.33834  1.63516  22.00000  44.00000
4  1.33899  1.63613  22.50000  45.00000
4  1.33962  1.63708  23.00000  46.00000
4  1.34023  1.63801  23.50000  47.00000
4  1.34084  1.63892  24.00000  48.00000
4  1.34143  1.63981  24.50000  49.00000
4  1.34201  1.64068  25.00000  50.00000
5  1.20594  1.41120  0.00000  0.00000
5  1.26300  1.50017  1.00000  0.50000
5  1.28028  1.51925  2.00000  1.00000
5  1.29042  1.53042  3.00000  1.50000
5  1.29762  1.53836  4.00000  2.00000
5  1.30321  1.54451  5.00000  2.50000
5  1.30777  1.54954  6.00000  3.00000
5  1.31163  1.55379  7.00000  3.50000
5  1.31498  1.55748  8.00000  4.00000
5  1.31793  1.56073  9.00000  4.50000
5  1.32057  1.56363  10.00000  5.00000
5  1.32296  1.56626  11.00000  5.50000
5  1.32514  1.56866  12.00000  6.00000
5  1.32715  1.57087  13.00000  6.50000
5  1.32901  1.57292  14.00000  7.00000
5  1.33073  1.57482  15.00000  7.50000
5  1.33235  1.57660  16.00000  8.00000
5  1.33387  1.57828  17.00000  8.50000
5  1.33531  1.57985  18.00000  9.00000
5  1.33666  1.58135  19.00000  9.50000
5  1.33795  1.58276  20.00000  10.00000
5  1.33917  1.58411  21.00000  10.50000
5  1.34034  1.58539  22.00000  11.00000
5  1.34145  1.58662  23.00000  11.50000
5  1.34252  1.58779  24.00000  12.00000
5  1.34354  1.58892  25.00000  12.50000
5  1.34453  1.59000  26.00000  13.00000
5  1.34547  1.59104  27.00000  13.50000
5  1.34638  1.59205  28.00000  14.00000
5  1.34726  1.59302  29.00000  14.50000
5  1.34811  1.59395  30.00000  15.00000
5  1.34894  1.59486  31.00000  15.50000
5  1.34973  1.59573  32.00000  16.00000
5  1.35050  1.59658  33.00000  16.50000
5  1.35125  1.59741  34.00000  17.00000
5  1.35198  1.59821  35.00000  17.50000
5  1.35269  1.59898  36.00000  18.00000
5  1.35337  1.59974  37.00000  18.50000
5  1.35404  1.60048  38.00000  19.00000
5  1.35469  1.60119  39.00000  19.50000
5  1.35533  1.60189  40.00000  20.00000
5  1.35595  1.60257  41.00000  20.50000
5  1.35655  1.60324  42.00000  21.00000
5  1.35714  1.60389  43.00000  21.50000
5  1.35772  1.60452  44.00000  22.00000
5  1.35828  1.60514  45.00000  22.50000
5  1.35883  1.60575  46.00000  23.00000
5  1.35937  1.60634  47.00000  23.50000
5  1.35990  1.60692  48.00000  24.00000
5  1.36042  1.60749  49.00000  24.50000
5  1.36092  1.60805  50.00000  25.00000
