# Supplementary material for: Regional biaxial mechanical data of the mitral and tricuspid valve anterior leaflets
Source: Data Brief. 2019 May 22;24:103961. doi: 10.1016/j.dib.2019.103961 (PMC6545396; doi:10.1016/j.dib.2019.103961)
Supplement: Multimedia component 2 [file mmc2.zip › NewTextFiles/regional_data_TVAL110-C.txt]

0.387 
3.40 
1  1.29936  1.37344  0.00000  0.00000
1  1.33506  1.39393  1.00000  1.00000
1  1.34842  1.41093  2.00000  2.00000
1  1.35624  1.42088  3.00000  3.00000
1  1.36179  1.42794  4.00000  4.00000
1  1.36609  1.43341  5.00000  5.00000
1  1.36961  1.43789  6.00000  6.00000
1  1.37258  1.44167  7.00000  7.00000
1  1.37515  1.44495  8.00000  8.00000
1  1.37742  1.44784  9.00000  9.00000
1  1.37945  1.45042  10.00000  10.00000
1  1.38129  1.45276  11.00000  11.00000
1  1.38297  1.45490  12.00000  12.00000
1  1.38451  1.45686  13.00000  13.00000
1  1.38594  1.45868  14.00000  14.00000
1  1.38727  1.46037  15.00000  15.00000
1  1.38852  1.46196  16.00000  16.00000
1  1.38969  1.46344  17.00000  17.00000
1  1.39079  1.46485  18.00000  18.00000
1  1.39183  1.46617  19.00000  19.00000
1  1.39282  1.46743  20.00000  20.00000
1  1.39376  1.46863  21.00000  21.00000
1  1.39466  1.46977  22.00000  22.00000
1  1.39551  1.47086  23.00000  23.00000
1  1.39633  1.47191  24.00000  24.00000
1  1.39712  1.47291  25.00000  25.00000
1  1.39788  1.47387  26.00000  26.00000
1  1.39861  1.47480  27.00000  27.00000
1  1.39931  1.47569  28.00000  28.00000
1  1.39998  1.47655  29.00000  29.00000
1  1.40064  1.47738  30.00000  30.00000
1  1.40127  1.47819  31.00000  31.00000
1  1.40188  1.47897  32.00000  32.00000
1  1.40247  1.47972  33.00000  33.00000
1  1.40305  1.48045  34.00000  34.00000
1  1.40361  1.48117  35.00000  35.00000
1  1.40415  1.48186  36.00000  36.00000
1  1.40468  1.48253  37.00000  37.00000
1  1.40519  1.48318  38.00000  38.00000
1  1.40570  1.48382  39.00000  39.00000
1  1.40618  1.48444  40.00000  40.00000
1  1.40666  1.48505  41.00000  41.00000
1  1.40712  1.48564  42.00000  42.00000
1  1.40758  1.48622  43.00000  43.00000
1  1.40802  1.48678  44.00000  44.00000
1  1.40845  1.48733  45.00000  45.00000
1  1.40888  1.48787  46.00000  46.00000
1  1.40929  1.48840  47.00000  47.00000
1  1.40970  1.48892  48.00000  48.00000
1  1.41010  1.48942  49.00000  49.00000
1  1.41049  1.48992  50.00000  50.00000
2  1.29936  1.37344  0.00000  0.00000
2  1.33775  1.41040  0.75000  1.00000
2  1.35313  1.42791  1.50000  2.00000
2  1.36213  1.43815  2.25000  3.00000
2  1.36852  1.44542  3.00000  4.00000
2  1.37348  1.45105  3.75000  5.00000
2  1.37752  1.45566  4.50000  6.00000
2  1.38095  1.45955  5.25000  7.00000
2  1.38391  1.46293  6.00000  8.00000
2  1.38653  1.46590  6.75000  9.00000
2  1.38887  1.46856  7.50000  10.00000
2  1.39099  1.47097  8.25000  11.00000
2  1.39292  1.47317  9.00000  12.00000
2  1.39470  1.47519  9.75000  13.00000
2  1.39634  1.47706  10.50000  14.00000
2  1.39787  1.47881  11.25000  15.00000
2  1.39931  1.48044  12.00000  16.00000
2  1.40065  1.48197  12.75000  17.00000
2  1.40192  1.48341  13.50000  18.00000
2  1.40312  1.48478  14.25000  19.00000
2  1.40426  1.48607  15.00000  20.00000
2  1.40535  1.48731  15.75000  21.00000
2  1.40638  1.48848  16.50000  22.00000
2  1.40737  1.48960  17.25000  23.00000
2  1.40831  1.49068  18.00000  24.00000
2  1.40922  1.49171  18.75000  25.00000
2  1.41009  1.49270  19.50000  26.00000
2  1.41093  1.49366  20.25000  27.00000
2  1.41174  1.49457  21.00000  28.00000
2  1.41252  1.49546  21.75000  29.00000
2  1.41327  1.49632  22.50000  30.00000
2  1.41400  1.49715  23.25000  31.00000
2  1.41470  1.49795  24.00000  32.00000
2  1.41539  1.49872  24.75000  33.00000
2  1.41605  1.49948  25.50000  34.00000
2  1.41669  1.50021  26.25000  35.00000
2  1.41732  1.50092  27.00000  36.00000
2  1.41793  1.50161  27.75000  37.00000
2  1.41852  1.50229  28.50000  38.00000
2  1.41910  1.50294  29.25000  39.00000
2  1.41966  1.50358  30.00000  40.00000
2  1.42021  1.50421  30.75000  41.00000
2  1.42074  1.50482  31.50000  42.00000
2  1.42127  1.50541  32.25000  43.00000
2  1.42178  1.50599  33.00000  44.00000
2  1.42228  1.50656  33.75000  45.00000
2  1.42276  1.50712  34.50000  46.00000
2  1.42324  1.50766  35.25000  47.00000
2  1.42371  1.50819  36.00000  48.00000
2  1.42417  1.50871  36.75000  49.00000
2  1.42462  1.50922  37.50000  50.00000
3  1.29936  1.37344  0.00000  0.00000
3  1.33842  1.42445  1.00000  0.75000
3  1.35641  1.44203  2.00000  1.50000
3  1.36695  1.45232  3.00000  2.25000
3  1.37443  1.45963  4.00000  3.00000
3  1.38023  1.46529  5.00000  3.75000
3  1.38497  1.46992  6.00000  4.50000
3  1.38898  1.47383  7.00000  5.25000
3  1.39245  1.47722  8.00000  6.00000
3  1.39552  1.48021  9.00000  6.75000
3  1.39826  1.48289  10.00000  7.50000
3  1.40074  1.48530  11.00000  8.25000
3  1.40300  1.48751  12.00000  9.00000
3  1.40508  1.48955  13.00000  9.75000
3  1.40701  1.49143  14.00000  10.50000
3  1.40881  1.49318  15.00000  11.25000
3  1.41049  1.49482  16.00000  12.00000
3  1.41206  1.49636  17.00000  12.75000
3  1.41355  1.49781  18.00000  13.50000
3  1.41496  1.49918  19.00000  14.25000
3  1.41629  1.50048  20.00000  15.00000
3  1.41756  1.50172  21.00000  15.75000
3  1.41877  1.50290  22.00000  16.50000
3  1.41993  1.50403  23.00000  17.25000
3  1.42104  1.50511  24.00000  18.00000
3  1.42210  1.50615  25.00000  18.75000
3  1.42312  1.50714  26.00000  19.50000
3  1.42410  1.50810  27.00000  20.25000
3  1.42505  1.50902  28.00000  21.00000
3  1.42596  1.50992  29.00000  21.75000
3  1.42684  1.51078  30.00000  22.50000
3  1.42769  1.51161  31.00000  23.25000
3  1.42852  1.51242  32.00000  24.00000
3  1.42932  1.51320  33.00000  24.75000
3  1.43010  1.51395  34.00000  25.50000
3  1.43085  1.51469  35.00000  26.25000
3  1.43159  1.51541  36.00000  27.00000
3  1.43230  1.51610  37.00000  27.75000
3  1.43299  1.51678  38.00000  28.50000
3  1.43367  1.51744  39.00000  29.25000
3  1.43433  1.51808  40.00000  30.00000
3  1.43497  1.51871  41.00000  30.75000
3  1.43560  1.51932  42.00000  31.50000
3  1.43621  1.51992  43.00000  32.25000
3  1.43681  1.52050  44.00000  33.00000
3  1.43739  1.52107  45.00000  33.75000
3  1.43796  1.52163  46.00000  34.50000
3  1.43852  1.52217  47.00000  35.25000
3  1.43907  1.52271  48.00000  36.00000
3  1.43961  1.52323  49.00000  36.75000
3  1.44013  1.52375  50.00000  37.50000
4  1.29936  1.37344  0.00000  0.00000
4  1.34133  1.39826  0.50000  1.00000
4  1.35388  1.41621  1.00000  2.00000
4  1.36123  1.42671  1.50000  3.00000
4  1.36644  1.43416  2.00000  4.00000
4  1.37049  1.43994  2.50000  5.00000
4  1.37379  1.44466  3.00000  6.00000
4  1.37658  1.44866  3.50000  7.00000
4  1.37900  1.45211  4.00000  8.00000
4  1.38114  1.45517  4.50000  9.00000
4  1.38305  1.45789  5.00000  10.00000
4  1.38477  1.46036  5.50000  11.00000
4  1.38635  1.46262  6.00000  12.00000
4  1.38780  1.46469  6.50000  13.00000
4  1.38914  1.46661  7.00000  14.00000
4  1.39040  1.46840  7.50000  15.00000
4  1.39156  1.47007  8.00000  16.00000
4  1.39266  1.47164  8.50000  17.00000
4  1.39370  1.47312  9.00000  18.00000
4  1.39468  1.47452  9.50000  19.00000
4  1.39561  1.47585  10.00000  20.00000
4  1.39649  1.47711  10.50000  21.00000
4  1.39734  1.47832  11.00000  22.00000
4  1.39814  1.47947  11.50000  23.00000
4  1.39891  1.48057  12.00000  24.00000
4  1.39965  1.48163  12.50000  25.00000
4  1.40036  1.48264  13.00000  26.00000
4  1.40105  1.48362  13.50000  27.00000
4  1.40171  1.48456  14.00000  28.00000
4  1.40234  1.48547  14.50000  29.00000
4  1.40296  1.48635  15.00000  30.00000
4  1.40355  1.48720  15.50000  31.00000
4  1.40413  1.48802  16.00000  32.00000
4  1.40468  1.48882  16.50000  33.00000
4  1.40522  1.48959  17.00000  34.00000
4  1.40575  1.49034  17.50000  35.00000
4  1.40626  1.49107  18.00000  36.00000
4  1.40676  1.49178  18.50000  37.00000
4  1.40724  1.49247  19.00000  38.00000
4  1.40771  1.49315  19.50000  39.00000
4  1.40817  1.49380  20.00000  40.00000
4  1.40862  1.49444  20.50000  41.00000
4  1.40905  1.49507  21.00000  42.00000
4  1.40948  1.49568  21.50000  43.00000
4  1.40990  1.49627  22.00000  44.00000
4  1.41030  1.49685  22.50000  45.00000
4  1.41070  1.49742  23.00000  46.00000
4  1.41109  1.49798  23.50000  47.00000
4  1.41147  1.49853  24.00000  48.00000
4  1.41185  1.49906  24.50000  49.00000
4  1.41221  1.49958  25.00000  50.00000
5  1.29936  1.37344  0.00000  0.00000
5  1.33824  1.42528  1.00000  0.50000
5  1.35502  1.44135  2.00000  1.00000
5  1.36484  1.45075  3.00000  1.50000
5  1.37181  1.45742  4.00000  2.00000
5  1.37721  1.46260  5.00000  2.50000
5  1.38163  1.46682  6.00000  3.00000
5  1.38536  1.47040  7.00000  3.50000
5  1.38859  1.47350  8.00000  4.00000
5  1.39145  1.47623  9.00000  4.50000
5  1.39400  1.47867  10.00000  5.00000
5  1.39631  1.48088  11.00000  5.50000
5  1.39842  1.48290  12.00000  6.00000
5  1.40036  1.48476  13.00000  6.50000
5  1.40215  1.48648  14.00000  7.00000
5  1.40382  1.48808  15.00000  7.50000
5  1.40539  1.48957  16.00000  8.00000
5  1.40685  1.49098  17.00000  8.50000
5  1.40824  1.49231  18.00000  9.00000
5  1.40955  1.49356  19.00000  9.50000
5  1.41079  1.49475  20.00000  10.00000
5  1.41197  1.49588  21.00000  10.50000
5  1.41310  1.49696  22.00000  11.00000
5  1.41418  1.49799  23.00000  11.50000
5  1.41521  1.49898  24.00000  12.00000
5  1.41620  1.49993  25.00000  12.50000
5  1.41715  1.50084  26.00000  13.00000
5  1.41806  1.50171  27.00000  13.50000
5  1.41894  1.50256  28.00000  14.00000
5  1.41979  1.50337  29.00000  14.50000
5  1.42061  1.50416  30.00000  15.00000
5  1.42141  1.50492  31.00000  15.50000
5  1.42218  1.50565  32.00000  16.00000
5  1.42292  1.50637  33.00000  16.50000
5  1.42365  1.50706  34.00000  17.00000
5  1.42435  1.50773  35.00000  17.50000
5  1.42503  1.50839  36.00000  18.00000
5  1.42569  1.50902  37.00000  18.50000
5  1.42634  1.50964  38.00000  19.00000
5  1.42697  1.51024  39.00000  19.50000
5  1.42758  1.51083  40.00000  20.00000
5  1.42818  1.51140  41.00000  20.50000
5  1.42876  1.51196  42.00000  21.00000
5  1.42933  1.51251  43.00000  21.50000
5  1.42989  1.51304  44.00000  22.00000
5  1.43044  1.51356  45.00000  22.50000
5  1.43097  1.51407  46.00000  23.00000
5  1.43149  1.51457  47.00000  23.50000
5  1.43200  1.51506  48.00000  24.00000
5  1.43250  1.51554  49.00000  24.50000
5  1.43299  1.51601  50.00000  25.00000
