# Supplementary material for: Regional biaxial mechanical data of the mitral and tricuspid valve anterior leaflets
Source: Data Brief. 2019 May 22;24:103961. doi: 10.1016/j.dib.2019.103961 (PMC6545396; doi:10.1016/j.dib.2019.103961)
Supplement: Multimedia component 2 [file mmc2.zip › NewTextFiles/regional_data_TVAL110-D.txt]

0.307 
3.40 
1  1.44262  1.21520  0.00000  0.00000
1  1.49736  1.26625  1.00000  1.00000
1  1.51953  1.28841  2.00000  2.00000
1  1.53262  1.30149  3.00000  3.00000
1  1.54195  1.31080  4.00000  4.00000
1  1.54919  1.31803  5.00000  5.00000
1  1.55512  1.32395  6.00000  6.00000
1  1.56014  1.32896  7.00000  7.00000
1  1.56448  1.33330  8.00000  8.00000
1  1.56832  1.33713  9.00000  9.00000
1  1.57175  1.34055  10.00000  10.00000
1  1.57486  1.34366  11.00000  11.00000
1  1.57770  1.34649  12.00000  12.00000
1  1.58031  1.34909  13.00000  13.00000
1  1.58273  1.35151  14.00000  14.00000
1  1.58498  1.35375  15.00000  15.00000
1  1.58708  1.35585  16.00000  16.00000
1  1.58906  1.35783  17.00000  17.00000
1  1.59093  1.35969  18.00000  18.00000
1  1.59269  1.36145  19.00000  19.00000
1  1.59437  1.36312  20.00000  20.00000
1  1.59596  1.36471  21.00000  21.00000
1  1.59748  1.36623  22.00000  22.00000
1  1.59893  1.36767  23.00000  23.00000
1  1.60032  1.36906  24.00000  24.00000
1  1.60165  1.37039  25.00000  25.00000
1  1.60293  1.37167  26.00000  26.00000
1  1.60416  1.37290  27.00000  27.00000
1  1.60535  1.37408  28.00000  28.00000
1  1.60650  1.37523  29.00000  29.00000
1  1.60761  1.37633  30.00000  30.00000
1  1.60868  1.37740  31.00000  31.00000
1  1.60971  1.37844  32.00000  32.00000
1  1.61072  1.37944  33.00000  33.00000
1  1.61169  1.38041  34.00000  34.00000
1  1.61264  1.38136  35.00000  35.00000
1  1.61356  1.38228  36.00000  36.00000
1  1.61446  1.38317  37.00000  37.00000
1  1.61533  1.38404  38.00000  38.00000
1  1.61618  1.38489  39.00000  39.00000
1  1.61700  1.38571  40.00000  40.00000
1  1.61781  1.38652  41.00000  41.00000
1  1.61860  1.38730  42.00000  42.00000
1  1.61937  1.38807  43.00000  43.00000
1  1.62012  1.38882  44.00000  44.00000
1  1.62085  1.38955  45.00000  45.00000
1  1.62157  1.39027  46.00000  46.00000
1  1.62227  1.39097  47.00000  47.00000
1  1.62296  1.39166  48.00000  48.00000
1  1.62363  1.39233  49.00000  49.00000
1  1.62429  1.39299  50.00000  50.00000
2  1.44262  1.21520  0.00000  0.00000
2  1.48025  1.26249  0.75000  1.00000
2  1.49964  1.28087  1.50000  2.00000
2  1.51105  1.29164  2.25000  3.00000
2  1.51917  1.29928  3.00000  4.00000
2  1.52547  1.30522  3.75000  5.00000
2  1.53063  1.31007  4.50000  6.00000
2  1.53499  1.31417  5.25000  7.00000
2  1.53877  1.31772  6.00000  8.00000
2  1.54210  1.32085  6.75000  9.00000
2  1.54509  1.32365  7.50000  10.00000
2  1.54778  1.32619  8.25000  11.00000
2  1.55025  1.32850  9.00000  12.00000
2  1.55252  1.33063  9.75000  13.00000
2  1.55462  1.33261  10.50000  14.00000
2  1.55657  1.33444  11.25000  15.00000
2  1.55840  1.33616  12.00000  16.00000
2  1.56012  1.33777  12.75000  17.00000
2  1.56174  1.33929  13.50000  18.00000
2  1.56327  1.34073  14.25000  19.00000
2  1.56473  1.34210  15.00000  20.00000
2  1.56611  1.34339  15.75000  21.00000
2  1.56743  1.34463  16.50000  22.00000
2  1.56869  1.34581  17.25000  23.00000
2  1.56989  1.34695  18.00000  24.00000
2  1.57105  1.34803  18.75000  25.00000
2  1.57216  1.34908  19.50000  26.00000
2  1.57323  1.35008  20.25000  27.00000
2  1.57427  1.35105  21.00000  28.00000
2  1.57526  1.35198  21.75000  29.00000
2  1.57622  1.35289  22.50000  30.00000
2  1.57715  1.35376  23.25000  31.00000
2  1.57805  1.35460  24.00000  32.00000
2  1.57892  1.35542  24.75000  33.00000
2  1.57977  1.35622  25.50000  34.00000
2  1.58059  1.35699  26.25000  35.00000
2  1.58139  1.35774  27.00000  36.00000
2  1.58217  1.35847  27.75000  37.00000
2  1.58293  1.35918  28.50000  38.00000
2  1.58366  1.35987  29.25000  39.00000
2  1.58438  1.36054  30.00000  40.00000
2  1.58508  1.36120  30.75000  41.00000
2  1.58576  1.36184  31.50000  42.00000
2  1.58643  1.36247  32.25000  43.00000
2  1.58708  1.36308  33.00000  44.00000
2  1.58772  1.36368  33.75000  45.00000
2  1.58834  1.36426  34.50000  46.00000
2  1.58895  1.36483  35.25000  47.00000
2  1.58955  1.36539  36.00000  48.00000
2  1.59014  1.36594  36.75000  49.00000
2  1.59071  1.36648  37.50000  50.00000
3  1.44262  1.21520  0.00000  0.00000
3  1.48136  1.25084  1.00000  0.75000
3  1.50079  1.26959  2.00000  1.50000
3  1.51218  1.28059  3.00000  2.25000
3  1.52028  1.28839  4.00000  3.00000
3  1.52656  1.29445  5.00000  3.75000
3  1.53170  1.29940  6.00000  4.50000
3  1.53604  1.30359  7.00000  5.25000
3  1.53980  1.30722  8.00000  6.00000
3  1.54312  1.31042  9.00000  6.75000
3  1.54609  1.31328  10.00000  7.50000
3  1.54878  1.31587  11.00000  8.25000
3  1.55123  1.31823  12.00000  9.00000
3  1.55349  1.32041  13.00000  9.75000
3  1.55558  1.32242  14.00000  10.50000
3  1.55752  1.32430  15.00000  11.25000
3  1.55934  1.32605  16.00000  12.00000
3  1.56105  1.32770  17.00000  12.75000
3  1.56266  1.32925  18.00000  13.50000
3  1.56419  1.33072  19.00000  14.25000
3  1.56564  1.33212  20.00000  15.00000
3  1.56701  1.33344  21.00000  15.75000
3  1.56832  1.33471  22.00000  16.50000
3  1.56958  1.33591  23.00000  17.25000
3  1.57078  1.33707  24.00000  18.00000
3  1.57193  1.33818  25.00000  18.75000
3  1.57304  1.33925  26.00000  19.50000
3  1.57410  1.34027  27.00000  20.25000
3  1.57513  1.34126  28.00000  21.00000
3  1.57612  1.34222  29.00000  21.75000
3  1.57707  1.34314  30.00000  22.50000
3  1.57800  1.34403  31.00000  23.25000
3  1.57889  1.34489  32.00000  24.00000
3  1.57976  1.34573  33.00000  24.75000
3  1.58060  1.34654  34.00000  25.50000
3  1.58142  1.34733  35.00000  26.25000
3  1.58221  1.34809  36.00000  27.00000
3  1.58299  1.34884  37.00000  27.75000
3  1.58374  1.34956  38.00000  28.50000
3  1.58447  1.35027  39.00000  29.25000
3  1.58519  1.35096  40.00000  30.00000
3  1.58588  1.35163  41.00000  30.75000
3  1.58656  1.35228  42.00000  31.50000
3  1.58723  1.35292  43.00000  32.25000
3  1.58787  1.35355  44.00000  33.00000
3  1.58851  1.35416  45.00000  33.75000
3  1.58913  1.35476  46.00000  34.50000
3  1.58974  1.35534  47.00000  35.25000
3  1.59033  1.35591  48.00000  36.00000
3  1.59091  1.35648  49.00000  36.75000
3  1.59148  1.35702  50.00000  37.50000
4  1.44262  1.21520  0.00000  0.00000
4  1.47452  1.28132  0.50000  1.00000
4  1.49300  1.29981  1.00000  2.00000
4  1.50395  1.31065  1.50000  3.00000
4  1.51176  1.31834  2.00000  4.00000
4  1.51783  1.32431  2.50000  5.00000
4  1.52279  1.32919  3.00000  6.00000
4  1.52700  1.33332  3.50000  7.00000
4  1.53064  1.33689  4.00000  8.00000
4  1.53386  1.34005  4.50000  9.00000
4  1.53674  1.34287  5.00000  10.00000
4  1.53935  1.34542  5.50000  11.00000
4  1.54173  1.34775  6.00000  12.00000
4  1.54392  1.34990  6.50000  13.00000
4  1.54594  1.35188  7.00000  14.00000
4  1.54783  1.35373  7.50000  15.00000
4  1.54960  1.35546  8.00000  16.00000
4  1.55126  1.35708  8.50000  17.00000
4  1.55282  1.35861  9.00000  18.00000
4  1.55430  1.36006  9.50000  19.00000
4  1.55571  1.36143  10.00000  20.00000
4  1.55705  1.36274  10.50000  21.00000
4  1.55832  1.36399  11.00000  22.00000
4  1.55954  1.36518  11.50000  23.00000
4  1.56070  1.36632  12.00000  24.00000
4  1.56182  1.36741  12.50000  25.00000
4  1.56290  1.36846  13.00000  26.00000
4  1.56393  1.36947  13.50000  27.00000
4  1.56493  1.37045  14.00000  28.00000
4  1.56589  1.37139  14.50000  29.00000
4  1.56682  1.37230  15.00000  30.00000
4  1.56772  1.37317  15.50000  31.00000
4  1.56859  1.37403  16.00000  32.00000
4  1.56943  1.37485  16.50000  33.00000
4  1.57025  1.37565  17.00000  34.00000
4  1.57104  1.37643  17.50000  35.00000
4  1.57182  1.37718  18.00000  36.00000
4  1.57257  1.37792  18.50000  37.00000
4  1.57330  1.37863  19.00000  38.00000
4  1.57401  1.37933  19.50000  39.00000
4  1.57471  1.38000  20.00000  40.00000
4  1.57538  1.38067  20.50000  41.00000
4  1.57604  1.38131  21.00000  42.00000
4  1.57669  1.38194  21.50000  43.00000
4  1.57732  1.38256  22.00000  44.00000
4  1.57793  1.38316  22.50000  45.00000
4  1.57854  1.38375  23.00000  46.00000
4  1.57913  1.38432  23.50000  47.00000
4  1.57970  1.38489  24.00000  48.00000
4  1.58027  1.38544  24.50000  49.00000
4  1.58082  1.38598  25.00000  50.00000
5  1.44262  1.21520  0.00000  0.00000
5  1.48787  1.24189  1.00000  0.50000
5  1.51194  1.26471  2.00000  1.00000
5  1.52625  1.27838  3.00000  1.50000
5  1.53647  1.28817  4.00000  2.00000
5  1.54443  1.29580  5.00000  2.50000
5  1.55094  1.30206  6.00000  3.00000
5  1.55646  1.30736  7.00000  3.50000
5  1.56124  1.31196  8.00000  4.00000
5  1.56546  1.31602  9.00000  4.50000
5  1.56924  1.31966  10.00000  5.00000
5  1.57266  1.32295  11.00000  5.50000
5  1.57579  1.32596  12.00000  6.00000
5  1.57866  1.32873  13.00000  6.50000
5  1.58133  1.33130  14.00000  7.00000
5  1.58381  1.33369  15.00000  7.50000
5  1.58613  1.33592  16.00000  8.00000
5  1.58831  1.33802  17.00000  8.50000
5  1.59037  1.34001  18.00000  9.00000
5  1.59231  1.34188  19.00000  9.50000
5  1.59416  1.34366  20.00000  10.00000
5  1.59591  1.34535  21.00000  10.50000
5  1.59759  1.34697  22.00000  11.00000
5  1.59919  1.34851  23.00000  11.50000
5  1.60072  1.34998  24.00000  12.00000
5  1.60219  1.35140  25.00000  12.50000
5  1.60360  1.35276  26.00000  13.00000
5  1.60496  1.35407  27.00000  13.50000
5  1.60627  1.35534  28.00000  14.00000
5  1.60753  1.35655  29.00000  14.50000
5  1.60875  1.35773  30.00000  15.00000
5  1.60993  1.35887  31.00000  15.50000
5  1.61108  1.35997  32.00000  16.00000
5  1.61219  1.36104  33.00000  16.50000
5  1.61326  1.36208  34.00000  17.00000
5  1.61431  1.36309  35.00000  17.50000
5  1.61532  1.36407  36.00000  18.00000
5  1.61631  1.36502  37.00000  18.50000
5  1.61727  1.36594  38.00000  19.00000
5  1.61821  1.36685  39.00000  19.50000
5  1.61912  1.36773  40.00000  20.00000
5  1.62001  1.36858  41.00000  20.50000
5  1.62088  1.36942  42.00000  21.00000
5  1.62172  1.37024  43.00000  21.50000
5  1.62255  1.37104  44.00000  22.00000
5  1.62336  1.37182  45.00000  22.50000
5  1.62415  1.37258  46.00000  23.00000
5  1.62493  1.37333  47.00000  23.50000
5  1.62569  1.37406  48.00000  24.00000
5  1.62643  1.37478  49.00000  24.50000
5  1.62716  1.37548  50.00000  25.00000
