# Supplementary material for: Regional biaxial mechanical data of the mitral and tricuspid valve anterior leaflets
Source: Data Brief. 2019 May 22;24:103961. doi: 10.1016/j.dib.2019.103961 (PMC6545396; doi:10.1016/j.dib.2019.103961)
Supplement: Multimedia component 2 [file mmc2.zip › NewTextFiles/regional_data_TVAL110-E.txt]

0.343 
3.40 
1  1.11432  1.51756  0.00000  0.00000
1  1.17092  1.66060  1.00000  1.00000
1  1.19509  1.69483  2.00000  2.00000
1  1.20937  1.71491  3.00000  3.00000
1  1.21955  1.72918  4.00000  4.00000
1  1.22745  1.74024  5.00000  5.00000
1  1.23392  1.74929  6.00000  6.00000
1  1.23940  1.75694  7.00000  7.00000
1  1.24414  1.76357  8.00000  8.00000
1  1.24833  1.76942  9.00000  9.00000
1  1.25208  1.77465  10.00000  10.00000
1  1.25547  1.77938  11.00000  11.00000
1  1.25856  1.78370  12.00000  12.00000
1  1.26141  1.78768  13.00000  13.00000
1  1.26405  1.79136  14.00000  14.00000
1  1.26651  1.79478  15.00000  15.00000
1  1.26881  1.79799  16.00000  16.00000
1  1.27097  1.80100  17.00000  17.00000
1  1.27300  1.80384  18.00000  18.00000
1  1.27493  1.80652  19.00000  19.00000
1  1.27676  1.80907  20.00000  20.00000
1  1.27849  1.81149  21.00000  21.00000
1  1.28015  1.81381  22.00000  22.00000
1  1.28174  1.81601  23.00000  23.00000
1  1.28325  1.81813  24.00000  24.00000
1  1.28471  1.82016  25.00000  25.00000
1  1.28611  1.82210  26.00000  26.00000
1  1.28745  1.82398  27.00000  27.00000
1  1.28875  1.82579  28.00000  28.00000
1  1.29000  1.82753  29.00000  29.00000
1  1.29121  1.82921  30.00000  30.00000
1  1.29238  1.83084  31.00000  31.00000
1  1.29351  1.83242  32.00000  32.00000
1  1.29461  1.83395  33.00000  33.00000
1  1.29567  1.83543  34.00000  34.00000
1  1.29670  1.83687  35.00000  35.00000
1  1.29771  1.83827  36.00000  36.00000
1  1.29869  1.83963  37.00000  37.00000
1  1.29964  1.84096  38.00000  38.00000
1  1.30056  1.84225  39.00000  39.00000
1  1.30147  1.84351  40.00000  40.00000
1  1.30235  1.84473  41.00000  41.00000
1  1.30321  1.84593  42.00000  42.00000
1  1.30404  1.84710  43.00000  43.00000
1  1.30486  1.84824  44.00000  44.00000
1  1.30567  1.84936  45.00000  45.00000
1  1.30645  1.85045  46.00000  46.00000
1  1.30722  1.85152  47.00000  47.00000
1  1.30797  1.85256  48.00000  48.00000
1  1.30870  1.85359  49.00000  49.00000
1  1.30942  1.85459  50.00000  50.00000
2  1.11432  1.51756  0.00000  0.00000
2  1.14896  1.65956  0.75000  1.00000
2  1.17523  1.69817  1.50000  2.00000
2  1.19100  1.72092  2.25000  3.00000
2  1.20231  1.73710  3.00000  4.00000
2  1.21113  1.74966  3.75000  5.00000
2  1.21836  1.75994  4.50000  6.00000
2  1.22449  1.76864  5.25000  7.00000
2  1.22981  1.77618  6.00000  8.00000
2  1.23450  1.78283  6.75000  9.00000
2  1.23871  1.78878  7.50000  10.00000
2  1.24252  1.79416  8.25000  11.00000
2  1.24600  1.79908  9.00000  12.00000
2  1.24920  1.80360  9.75000  13.00000
2  1.25217  1.80779  10.50000  14.00000
2  1.25493  1.81169  11.25000  15.00000
2  1.25752  1.81534  12.00000  16.00000
2  1.25995  1.81876  12.75000  17.00000
2  1.26224  1.82200  13.50000  18.00000
2  1.26441  1.82505  14.25000  19.00000
2  1.26647  1.82795  15.00000  20.00000
2  1.26842  1.83071  15.75000  21.00000
2  1.27029  1.83334  16.50000  22.00000
2  1.27207  1.83586  17.25000  23.00000
2  1.27378  1.83826  18.00000  24.00000
2  1.27542  1.84057  18.75000  25.00000
2  1.27700  1.84279  19.50000  26.00000
2  1.27851  1.84493  20.25000  27.00000
2  1.27997  1.84698  21.00000  28.00000
2  1.28138  1.84897  21.75000  29.00000
2  1.28275  1.85089  22.50000  30.00000
2  1.28406  1.85274  23.25000  31.00000
2  1.28534  1.85454  24.00000  32.00000
2  1.28658  1.85628  24.75000  33.00000
2  1.28778  1.85797  25.50000  34.00000
2  1.28894  1.85961  26.25000  35.00000
2  1.29007  1.86120  27.00000  36.00000
2  1.29117  1.86275  27.75000  37.00000
2  1.29225  1.86426  28.50000  38.00000
2  1.29329  1.86573  29.25000  39.00000
2  1.29431  1.86716  30.00000  40.00000
2  1.29530  1.86856  30.75000  41.00000
2  1.29627  1.86992  31.50000  42.00000
2  1.29722  1.87125  32.25000  43.00000
2  1.29814  1.87255  33.00000  44.00000
2  1.29904  1.87382  33.75000  45.00000
2  1.29993  1.87507  34.50000  46.00000
2  1.30079  1.87629  35.25000  47.00000
2  1.30164  1.87748  36.00000  48.00000
2  1.30247  1.87864  36.75000  49.00000
2  1.30328  1.87979  37.50000  50.00000
3  1.11432  1.51756  0.00000  0.00000
3  1.16767  1.63033  1.00000  0.75000
3  1.19237  1.67113  2.00000  1.50000
3  1.20698  1.69527  3.00000  2.25000
3  1.21741  1.71246  4.00000  3.00000
3  1.22551  1.72584  5.00000  3.75000
3  1.23214  1.73678  6.00000  4.50000
3  1.23775  1.74604  7.00000  5.25000
3  1.24262  1.75407  8.00000  6.00000
3  1.24691  1.76116  9.00000  6.75000
3  1.25076  1.76750  10.00000  7.50000
3  1.25424  1.77324  11.00000  8.25000
3  1.25741  1.77848  12.00000  9.00000
3  1.26034  1.78330  13.00000  9.75000
3  1.26304  1.78777  14.00000  10.50000
3  1.26556  1.79192  15.00000  11.25000
3  1.26792  1.79581  16.00000  12.00000
3  1.27014  1.79947  17.00000  12.75000
3  1.27223  1.80292  18.00000  13.50000
3  1.27420  1.80618  19.00000  14.25000
3  1.27608  1.80927  20.00000  15.00000
3  1.27786  1.81221  21.00000  15.75000
3  1.27956  1.81502  22.00000  16.50000
3  1.28119  1.81770  23.00000  17.25000
3  1.28275  1.82027  24.00000  18.00000
3  1.28424  1.82273  25.00000  18.75000
3  1.28567  1.82510  26.00000  19.50000
3  1.28705  1.82737  27.00000  20.25000
3  1.28838  1.82957  28.00000  21.00000
3  1.28967  1.83169  29.00000  21.75000
3  1.29091  1.83373  30.00000  22.50000
3  1.29211  1.83571  31.00000  23.25000
3  1.29327  1.83763  32.00000  24.00000
3  1.29440  1.83948  33.00000  24.75000
3  1.29549  1.84129  34.00000  25.50000
3  1.29655  1.84304  35.00000  26.25000
3  1.29758  1.84474  36.00000  27.00000
3  1.29858  1.84639  37.00000  27.75000
3  1.29956  1.84800  38.00000  28.50000
3  1.30051  1.84957  39.00000  29.25000
3  1.30144  1.85110  40.00000  30.00000
3  1.30234  1.85259  41.00000  30.75000
3  1.30322  1.85404  42.00000  31.50000
3  1.30408  1.85546  43.00000  32.25000
3  1.30492  1.85685  44.00000  33.00000
3  1.30575  1.85821  45.00000  33.75000
3  1.30655  1.85953  46.00000  34.50000
3  1.30734  1.86083  47.00000  35.25000
3  1.30811  1.86210  48.00000  36.00000
3  1.30886  1.86335  49.00000  36.75000
3  1.30960  1.86457  50.00000  37.50000
4  1.11432  1.51756  0.00000  0.00000
4  1.12239  1.66211  0.50000  1.00000
4  1.14898  1.70177  1.00000  2.00000
4  1.16554  1.72516  1.50000  3.00000
4  1.17759  1.74180  2.00000  4.00000
4  1.18708  1.75473  2.50000  5.00000
4  1.19490  1.76531  3.00000  6.00000
4  1.20155  1.77426  3.50000  7.00000
4  1.20734  1.78201  4.00000  8.00000
4  1.21246  1.78886  4.50000  9.00000
4  1.21706  1.79498  5.00000  10.00000
4  1.22123  1.80053  5.50000  11.00000
4  1.22504  1.80559  6.00000  12.00000
4  1.22855  1.81024  6.50000  13.00000
4  1.23181  1.81455  7.00000  14.00000
4  1.23485  1.81857  7.50000  15.00000
4  1.23769  1.82232  8.00000  16.00000
4  1.24036  1.82585  8.50000  17.00000
4  1.24288  1.82918  9.00000  18.00000
4  1.24527  1.83233  9.50000  19.00000
4  1.24753  1.83531  10.00000  20.00000
4  1.24969  1.83815  10.50000  21.00000
4  1.25175  1.84086  11.00000  22.00000
4  1.25371  1.84345  11.50000  23.00000
4  1.25560  1.84593  12.00000  24.00000
4  1.25740  1.84830  12.50000  25.00000
4  1.25914  1.85059  13.00000  26.00000
4  1.26081  1.85279  13.50000  27.00000
4  1.26242  1.85490  14.00000  28.00000
4  1.26398  1.85695  14.50000  29.00000
4  1.26548  1.85892  15.00000  30.00000
4  1.26694  1.86083  15.50000  31.00000
4  1.26835  1.86268  16.00000  32.00000
4  1.26971  1.86447  16.50000  33.00000
4  1.27104  1.86621  17.00000  34.00000
4  1.27232  1.86790  17.50000  35.00000
4  1.27357  1.86954  18.00000  36.00000
4  1.27479  1.87114  18.50000  37.00000
4  1.27598  1.87269  19.00000  38.00000
4  1.27713  1.87420  19.50000  39.00000
4  1.27826  1.87568  20.00000  40.00000
4  1.27935  1.87712  20.50000  41.00000
4  1.28042  1.87852  21.00000  42.00000
4  1.28147  1.87989  21.50000  43.00000
4  1.28249  1.88123  22.00000  44.00000
4  1.28349  1.88254  22.50000  45.00000
4  1.28447  1.88382  23.00000  46.00000
4  1.28542  1.88507  23.50000  47.00000
4  1.28636  1.88630  24.00000  48.00000
4  1.28728  1.88750  24.50000  49.00000
4  1.28818  1.88868  25.00000  50.00000
5  1.11432  1.51756  0.00000  0.00000
5  1.16366  1.62426  1.00000  0.50000
5  1.18725  1.65858  2.00000  1.00000
5  1.20120  1.67881  3.00000  1.50000
5  1.21114  1.69320  4.00000  2.00000
5  1.21887  1.70439  5.00000  2.50000
5  1.22520  1.71354  6.00000  3.00000
5  1.23055  1.72128  7.00000  3.50000
5  1.23519  1.72799  8.00000  4.00000
5  1.23929  1.73390  9.00000  4.50000
5  1.24296  1.73920  10.00000  5.00000
5  1.24627  1.74399  11.00000  5.50000
5  1.24930  1.74837  12.00000  6.00000
5  1.25209  1.75240  13.00000  6.50000
5  1.25467  1.75613  14.00000  7.00000
5  1.25708  1.75960  15.00000  7.50000
5  1.25933  1.76284  16.00000  8.00000
5  1.26144  1.76590  17.00000  8.50000
5  1.26343  1.76877  18.00000  9.00000
5  1.26532  1.77149  19.00000  9.50000
5  1.26710  1.77408  20.00000  10.00000
5  1.26881  1.77653  21.00000  10.50000
5  1.27043  1.77887  22.00000  11.00000
5  1.27198  1.78111  23.00000  11.50000
5  1.27346  1.78326  24.00000  12.00000
5  1.27489  1.78531  25.00000  12.50000
5  1.27625  1.78729  26.00000  13.00000
5  1.27757  1.78919  27.00000  13.50000
5  1.27884  1.79102  28.00000  14.00000
5  1.28006  1.79279  29.00000  14.50000
5  1.28125  1.79449  30.00000  15.00000
5  1.28239  1.79614  31.00000  15.50000
5  1.28350  1.79774  32.00000  16.00000
5  1.28457  1.79929  33.00000  16.50000
5  1.28561  1.80080  34.00000  17.00000
5  1.28662  1.80226  35.00000  17.50000
5  1.28761  1.80368  36.00000  18.00000
5  1.28856  1.80506  37.00000  18.50000
5  1.28949  1.80640  38.00000  19.00000
5  1.29040  1.80771  39.00000  19.50000
5  1.29128  1.80898  40.00000  20.00000
5  1.29215  1.81023  41.00000  20.50000
5  1.29299  1.81144  42.00000  21.00000
5  1.29381  1.81263  43.00000  21.50000
5  1.29461  1.81378  44.00000  22.00000
5  1.29539  1.81492  45.00000  22.50000
5  1.29616  1.81602  46.00000  23.00000
5  1.29691  1.81711  47.00000  23.50000
5  1.29765  1.81817  48.00000  24.00000
5  1.29837  1.81921  49.00000  24.50000
5  1.29907  1.82022  50.00000  25.00000
