# Supplementary material for: Regional biaxial mechanical data of the mitral and tricuspid valve anterior leaflets
Source: Data Brief. 2019 May 22;24:103961. doi: 10.1016/j.dib.2019.103961 (PMC6545396; doi:10.1016/j.dib.2019.103961)
Supplement: Multimedia component 2 [file mmc2.zip › NewTextFiles/regional_data_TVAL110-F.txt]

0.370 
3.40 
1  1.16216  1.33626  0.00000  0.00000
1  1.19526  1.37255  1.00000  1.00000
1  1.21047  1.38804  2.00000  2.00000
1  1.21938  1.39711  3.00000  3.00000
1  1.22570  1.40355  4.00000  4.00000
1  1.23061  1.40855  5.00000  5.00000
1  1.23462  1.41263  6.00000  6.00000
1  1.23801  1.41608  7.00000  7.00000
1  1.24095  1.41907  8.00000  8.00000
1  1.24354  1.42171  9.00000  9.00000
1  1.24586  1.42407  10.00000  10.00000
1  1.24796  1.42620  11.00000  11.00000
1  1.24987  1.42815  12.00000  12.00000
1  1.25164  1.42994  13.00000  13.00000
1  1.25327  1.43160  14.00000  14.00000
1  1.25478  1.43315  15.00000  15.00000
1  1.25620  1.43459  16.00000  16.00000
1  1.25754  1.43595  17.00000  17.00000
1  1.25880  1.43723  18.00000  18.00000
1  1.25999  1.43844  19.00000  19.00000
1  1.26112  1.43959  20.00000  20.00000
1  1.26219  1.44069  21.00000  21.00000
1  1.26321  1.44173  22.00000  22.00000
1  1.26419  1.44272  23.00000  23.00000
1  1.26513  1.44368  24.00000  24.00000
1  1.26603  1.44459  25.00000  25.00000
1  1.26689  1.44547  26.00000  26.00000
1  1.26772  1.44631  27.00000  27.00000
1  1.26852  1.44713  28.00000  28.00000
1  1.26929  1.44792  29.00000  29.00000
1  1.27004  1.44867  30.00000  30.00000
1  1.27076  1.44941  31.00000  31.00000
1  1.27146  1.45012  32.00000  32.00000
1  1.27214  1.45081  33.00000  33.00000
1  1.27280  1.45148  34.00000  34.00000
1  1.27343  1.45213  35.00000  35.00000
1  1.27405  1.45276  36.00000  36.00000
1  1.27466  1.45337  37.00000  37.00000
1  1.27524  1.45397  38.00000  38.00000
1  1.27582  1.45455  39.00000  39.00000
1  1.27637  1.45512  40.00000  40.00000
1  1.27692  1.45567  41.00000  41.00000
1  1.27745  1.45621  42.00000  42.00000
1  1.27797  1.45674  43.00000  43.00000
1  1.27847  1.45725  44.00000  44.00000
1  1.27897  1.45776  45.00000  45.00000
1  1.27945  1.45825  46.00000  46.00000
1  1.27992  1.45873  47.00000  47.00000
1  1.28039  1.45920  48.00000  48.00000
1  1.28084  1.45966  49.00000  49.00000
1  1.28129  1.46012  50.00000  50.00000
2  1.16216  1.33626  0.00000  0.00000
2  1.19698  1.37384  0.75000  1.00000
2  1.21150  1.38937  1.50000  2.00000
2  1.22001  1.39846  2.25000  3.00000
2  1.22605  1.40491  3.00000  4.00000
2  1.23073  1.40992  3.75000  5.00000
2  1.23456  1.41401  4.50000  6.00000
2  1.23780  1.41747  5.25000  7.00000
2  1.24060  1.42047  6.00000  8.00000
2  1.24308  1.42311  6.75000  9.00000
2  1.24529  1.42548  7.50000  10.00000
2  1.24729  1.42762  8.25000  11.00000
2  1.24912  1.42957  9.00000  12.00000
2  1.25080  1.43137  9.75000  13.00000
2  1.25236  1.43303  10.50000  14.00000
2  1.25381  1.43458  11.25000  15.00000
2  1.25517  1.43603  12.00000  16.00000
2  1.25644  1.43739  12.75000  17.00000
2  1.25764  1.43868  13.50000  18.00000
2  1.25878  1.43989  14.25000  19.00000
2  1.25985  1.44104  15.00000  20.00000
2  1.26088  1.44214  15.75000  21.00000
2  1.26186  1.44318  16.50000  22.00000
2  1.26279  1.44418  17.25000  23.00000
2  1.26369  1.44514  18.00000  24.00000
2  1.26454  1.44605  18.75000  25.00000
2  1.26537  1.44693  19.50000  26.00000
2  1.26616  1.44778  20.25000  27.00000
2  1.26693  1.44860  21.00000  28.00000
2  1.26766  1.44939  21.75000  29.00000
2  1.26838  1.45015  22.50000  30.00000
2  1.26906  1.45088  23.25000  31.00000
2  1.26973  1.45160  24.00000  32.00000
2  1.27038  1.45229  24.75000  33.00000
2  1.27101  1.45296  25.50000  34.00000
2  1.27162  1.45361  26.25000  35.00000
2  1.27221  1.45424  27.00000  36.00000
2  1.27278  1.45486  27.75000  37.00000
2  1.27334  1.45545  28.50000  38.00000
2  1.27389  1.45604  29.25000  39.00000
2  1.27442  1.45661  30.00000  40.00000
2  1.27494  1.45716  30.75000  41.00000
2  1.27545  1.45770  31.50000  42.00000
2  1.27594  1.45823  32.25000  43.00000
2  1.27642  1.45875  33.00000  44.00000
2  1.27690  1.45925  33.75000  45.00000
2  1.27736  1.45974  34.50000  46.00000
2  1.27781  1.46023  35.25000  47.00000
2  1.27825  1.46070  36.00000  48.00000
2  1.27869  1.46116  36.75000  49.00000
2  1.27911  1.46162  37.50000  50.00000
3  1.16216  1.33626  0.00000  0.00000
3  1.19300  1.38384  1.00000  0.75000
3  1.20857  1.39659  2.00000  1.50000
3  1.21770  1.40405  3.00000  2.25000
3  1.22418  1.40935  4.00000  3.00000
3  1.22921  1.41346  5.00000  3.75000
3  1.23332  1.41681  6.00000  4.50000
3  1.23680  1.41965  7.00000  5.25000
3  1.23981  1.42211  8.00000  6.00000
3  1.24246  1.42428  9.00000  6.75000
3  1.24484  1.42622  10.00000  7.50000
3  1.24699  1.42797  11.00000  8.25000
3  1.24895  1.42957  12.00000  9.00000
3  1.25076  1.43104  13.00000  9.75000
3  1.25243  1.43241  14.00000  10.50000
3  1.25398  1.43368  15.00000  11.25000
3  1.25544  1.43487  16.00000  12.00000
3  1.25681  1.43598  17.00000  12.75000
3  1.25810  1.43704  18.00000  13.50000
3  1.25932  1.43803  19.00000  14.25000
3  1.26047  1.43898  20.00000  15.00000
3  1.26157  1.43987  21.00000  15.75000
3  1.26262  1.44073  22.00000  16.50000
3  1.26363  1.44155  23.00000  17.25000
3  1.26459  1.44233  24.00000  18.00000
3  1.26551  1.44308  25.00000  18.75000
3  1.26639  1.44381  26.00000  19.50000
3  1.26724  1.44450  27.00000  20.25000
3  1.26806  1.44517  28.00000  21.00000
3  1.26886  1.44582  29.00000  21.75000
3  1.26962  1.44644  30.00000  22.50000
3  1.27036  1.44704  31.00000  23.25000
3  1.27108  1.44763  32.00000  24.00000
3  1.27177  1.44819  33.00000  24.75000
3  1.27245  1.44874  34.00000  25.50000
3  1.27310  1.44928  35.00000  26.25000
3  1.27373  1.44980  36.00000  27.00000
3  1.27435  1.45030  37.00000  27.75000
3  1.27495  1.45079  38.00000  28.50000
3  1.27554  1.45127  39.00000  29.25000
3  1.27611  1.45174  40.00000  30.00000
3  1.27667  1.45219  41.00000  30.75000
3  1.27721  1.45263  42.00000  31.50000
3  1.27774  1.45307  43.00000  32.25000
3  1.27826  1.45349  44.00000  33.00000
3  1.27877  1.45390  45.00000  33.75000
3  1.27927  1.45431  46.00000  34.50000
3  1.27975  1.45471  47.00000  35.25000
3  1.28023  1.45509  48.00000  36.00000
3  1.28069  1.45547  49.00000  36.75000
3  1.28115  1.45584  50.00000  37.50000
4  1.16216  1.33626  0.00000  0.00000
4  1.18590  1.36942  0.50000  1.00000
4  1.19888  1.38241  1.00000  2.00000
4  1.20648  1.39001  1.50000  3.00000
4  1.21187  1.39540  2.00000  4.00000
4  1.21606  1.39959  2.50000  5.00000
4  1.21947  1.40301  3.00000  6.00000
4  1.22237  1.40590  3.50000  7.00000
4  1.22487  1.40840  4.00000  8.00000
4  1.22708  1.41061  4.50000  9.00000
4  1.22906  1.41258  5.00000  10.00000
4  1.23084  1.41437  5.50000  11.00000
4  1.23248  1.41600  6.00000  12.00000
4  1.23398  1.41750  6.50000  13.00000
4  1.23537  1.41889  7.00000  14.00000
4  1.23666  1.42019  7.50000  15.00000
4  1.23787  1.42140  8.00000  16.00000
4  1.23901  1.42253  8.50000  17.00000
4  1.24008  1.42361  9.00000  18.00000
4  1.24110  1.42462  9.50000  19.00000
4  1.24206  1.42558  10.00000  20.00000
4  1.24297  1.42650  10.50000  21.00000
4  1.24385  1.42737  11.00000  22.00000
4  1.24468  1.42820  11.50000  23.00000
4  1.24548  1.42900  12.00000  24.00000
4  1.24624  1.42977  12.50000  25.00000
4  1.24698  1.43050  13.00000  26.00000
4  1.24769  1.43121  13.50000  27.00000
4  1.24837  1.43189  14.00000  28.00000
4  1.24903  1.43255  14.50000  29.00000
4  1.24966  1.43318  15.00000  30.00000
4  1.25028  1.43380  15.50000  31.00000
4  1.25088  1.43439  16.00000  32.00000
4  1.25145  1.43497  16.50000  33.00000
4  1.25201  1.43553  17.00000  34.00000
4  1.25256  1.43608  17.50000  35.00000
4  1.25309  1.43660  18.00000  36.00000
4  1.25360  1.43712  18.50000  37.00000
4  1.25410  1.43762  19.00000  38.00000
4  1.25459  1.43810  19.50000  39.00000
4  1.25506  1.43858  20.00000  40.00000
4  1.25553  1.43904  20.50000  41.00000
4  1.25598  1.43949  21.00000  42.00000
4  1.25642  1.43994  21.50000  43.00000
4  1.25685  1.44037  22.00000  44.00000
4  1.25727  1.44079  22.50000  45.00000
4  1.25768  1.44120  23.00000  46.00000
4  1.25809  1.44160  23.50000  47.00000
4  1.25848  1.44200  24.00000  48.00000
4  1.25887  1.44238  24.50000  49.00000
4  1.25925  1.44276  25.00000  50.00000
5  1.16216  1.33626  0.00000  0.00000
5  1.19535  1.38412  1.00000  0.50000
5  1.21103  1.39583  2.00000  1.00000
5  1.22021  1.40268  3.00000  1.50000
5  1.22673  1.40754  4.00000  2.00000
5  1.23179  1.41131  5.00000  2.50000
5  1.23593  1.41439  6.00000  3.00000
5  1.23942  1.41699  7.00000  3.50000
5  1.24245  1.41925  8.00000  4.00000
5  1.24512  1.42124  9.00000  4.50000
5  1.24751  1.42302  10.00000  5.00000
5  1.24968  1.42463  11.00000  5.50000
5  1.25165  1.42610  12.00000  6.00000
5  1.25347  1.42745  13.00000  6.50000
5  1.25515  1.42871  14.00000  7.00000
5  1.25671  1.42987  15.00000  7.50000
5  1.25818  1.43096  16.00000  8.00000
5  1.25955  1.43199  17.00000  8.50000
5  1.26085  1.43295  18.00000  9.00000
5  1.26208  1.43387  19.00000  9.50000
5  1.26324  1.43473  20.00000  10.00000
5  1.26435  1.43556  21.00000  10.50000
5  1.26540  1.43634  22.00000  11.00000
5  1.26641  1.43710  23.00000  11.50000
5  1.26738  1.43781  24.00000  12.00000
5  1.26830  1.43850  25.00000  12.50000
5  1.26919  1.43917  26.00000  13.00000
5  1.27005  1.43980  27.00000  13.50000
5  1.27088  1.44042  28.00000  14.00000
5  1.27167  1.44101  29.00000  14.50000
5  1.27244  1.44159  30.00000  15.00000
5  1.27319  1.44214  31.00000  15.50000
5  1.27391  1.44268  32.00000  16.00000
5  1.27460  1.44320  33.00000  16.50000
5  1.27528  1.44370  34.00000  17.00000
5  1.27594  1.44419  35.00000  17.50000
5  1.27658  1.44467  36.00000  18.00000
5  1.27720  1.44513  37.00000  18.50000
5  1.27781  1.44558  38.00000  19.00000
5  1.27840  1.44602  39.00000  19.50000
5  1.27897  1.44645  40.00000  20.00000
5  1.27953  1.44686  41.00000  20.50000
5  1.28008  1.44727  42.00000  21.00000
5  1.28061  1.44767  43.00000  21.50000
5  1.28113  1.44806  44.00000  22.00000
5  1.28164  1.44844  45.00000  22.50000
5  1.28214  1.44881  46.00000  23.00000
5  1.28263  1.44917  47.00000  23.50000
5  1.28311  1.44953  48.00000  24.00000
5  1.28358  1.44988  49.00000  24.50000
5  1.28403  1.45022  50.00000  25.00000
