# Supplementary material for: Regional biaxial mechanical data of the mitral and tricuspid valve anterior leaflets
Source: Data Brief. 2019 May 22;24:103961. doi: 10.1016/j.dib.2019.103961 (PMC6545396; doi:10.1016/j.dib.2019.103961)
Supplement: Multimedia component 2 [file mmc2.zip › NewTextFiles/regional_data_TVAL111-A.txt]

0.443 
3.70 
1  1.26420  1.30446  0.00000  0.00000
1  1.30025  1.34362  1.00000  1.00000
1  1.31987  1.36294  2.00000  2.00000
1  1.33140  1.37427  3.00000  3.00000
1  1.33959  1.38232  4.00000  4.00000
1  1.34595  1.38856  5.00000  5.00000
1  1.35114  1.39367  6.00000  6.00000
1  1.35554  1.39798  7.00000  7.00000
1  1.35935  1.40172  8.00000  8.00000
1  1.36271  1.40502  9.00000  9.00000
1  1.36572  1.40797  10.00000  10.00000
1  1.36844  1.41064  11.00000  11.00000
1  1.37092  1.41308  12.00000  12.00000
1  1.37320  1.41532  13.00000  13.00000
1  1.37532  1.41739  14.00000  14.00000
1  1.37729  1.41933  15.00000  15.00000
1  1.37913  1.42113  16.00000  16.00000
1  1.38086  1.42283  17.00000  17.00000
1  1.38250  1.42443  18.00000  18.00000
1  1.38404  1.42595  19.00000  19.00000
1  1.38550  1.42739  20.00000  20.00000
1  1.38690  1.42875  21.00000  21.00000
1  1.38823  1.43006  22.00000  22.00000
1  1.38949  1.43130  23.00000  23.00000
1  1.39071  1.43249  24.00000  24.00000
1  1.39188  1.43364  25.00000  25.00000
1  1.39300  1.43474  26.00000  26.00000
1  1.39407  1.43580  27.00000  27.00000
1  1.39511  1.43681  28.00000  28.00000
1  1.39612  1.43780  29.00000  29.00000
1  1.39708  1.43875  30.00000  30.00000
1  1.39802  1.43967  31.00000  31.00000
1  1.39893  1.44056  32.00000  32.00000
1  1.39981  1.44142  33.00000  33.00000
1  1.40066  1.44225  34.00000  34.00000
1  1.40149  1.44307  35.00000  35.00000
1  1.40229  1.44386  36.00000  36.00000
1  1.40307  1.44462  37.00000  37.00000
1  1.40384  1.44537  38.00000  38.00000
1  1.40458  1.44610  39.00000  39.00000
1  1.40530  1.44681  40.00000  40.00000
1  1.40601  1.44750  41.00000  41.00000
1  1.40669  1.44818  42.00000  42.00000
1  1.40737  1.44884  43.00000  43.00000
1  1.40802  1.44948  44.00000  44.00000
1  1.40867  1.45011  45.00000  45.00000
1  1.40929  1.45073  46.00000  46.00000
1  1.40991  1.45133  47.00000  47.00000
1  1.41051  1.45192  48.00000  48.00000
1  1.41110  1.45250  49.00000  49.00000
1  1.41168  1.45306  50.00000  50.00000
2  1.26420  1.30446  0.00000  0.00000
2  1.29884  1.34523  0.75000  1.00000
2  1.31812  1.36427  1.50000  2.00000
2  1.32946  1.37543  2.25000  3.00000
2  1.33752  1.38336  3.00000  4.00000
2  1.34379  1.38951  3.75000  5.00000
2  1.34891  1.39454  4.50000  6.00000
2  1.35324  1.39879  5.25000  7.00000
2  1.35699  1.40247  6.00000  8.00000
2  1.36031  1.40572  6.75000  9.00000
2  1.36327  1.40863  7.50000  10.00000
2  1.36595  1.41126  8.25000  11.00000
2  1.36840  1.41366  9.00000  12.00000
2  1.37065  1.41587  9.75000  13.00000
2  1.37274  1.41792  10.50000  14.00000
2  1.37468  1.41982  11.25000  15.00000
2  1.37650  1.42160  12.00000  16.00000
2  1.37820  1.42328  12.75000  17.00000
2  1.37981  1.42485  13.50000  18.00000
2  1.38133  1.42635  14.25000  19.00000
2  1.38278  1.42776  15.00000  20.00000
2  1.38415  1.42911  15.75000  21.00000
2  1.38546  1.43039  16.50000  22.00000
2  1.38671  1.43162  17.25000  23.00000
2  1.38791  1.43279  18.00000  24.00000
2  1.38906  1.43392  18.75000  25.00000
2  1.39017  1.43500  19.50000  26.00000
2  1.39123  1.43605  20.25000  27.00000
2  1.39225  1.43705  21.00000  28.00000
2  1.39324  1.43802  21.75000  29.00000
2  1.39420  1.43895  22.50000  30.00000
2  1.39512  1.43986  23.25000  31.00000
2  1.39601  1.44074  24.00000  32.00000
2  1.39688  1.44158  24.75000  33.00000
2  1.39772  1.44241  25.50000  34.00000
2  1.39854  1.44321  26.25000  35.00000
2  1.39933  1.44399  27.00000  36.00000
2  1.40010  1.44474  27.75000  37.00000
2  1.40085  1.44548  28.50000  38.00000
2  1.40159  1.44620  29.25000  39.00000
2  1.40230  1.44690  30.00000  40.00000
2  1.40300  1.44758  30.75000  41.00000
2  1.40367  1.44824  31.50000  42.00000
2  1.40434  1.44889  32.25000  43.00000
2  1.40498  1.44953  33.00000  44.00000
2  1.40562  1.45015  33.75000  45.00000
2  1.40624  1.45075  34.50000  46.00000
2  1.40684  1.45135  35.25000  47.00000
2  1.40744  1.45193  36.00000  48.00000
2  1.40802  1.45250  36.75000  49.00000
2  1.40859  1.45306  37.50000  50.00000
3  1.26420  1.30446  0.00000  0.00000
3  1.30196  1.34119  1.00000  0.75000
3  1.32234  1.36050  2.00000  1.50000
3  1.33434  1.37183  3.00000  2.25000
3  1.34287  1.37987  4.00000  3.00000
3  1.34949  1.38612  5.00000  3.75000
3  1.35491  1.39123  6.00000  4.50000
3  1.35949  1.39555  7.00000  5.25000
3  1.36346  1.39929  8.00000  6.00000
3  1.36696  1.40259  9.00000  6.75000
3  1.37009  1.40555  10.00000  7.50000
3  1.37293  1.40822  11.00000  8.25000
3  1.37552  1.41066  12.00000  9.00000
3  1.37790  1.41291  13.00000  9.75000
3  1.38011  1.41498  14.00000  10.50000
3  1.38216  1.41692  15.00000  11.25000
3  1.38408  1.41873  16.00000  12.00000
3  1.38589  1.42043  17.00000  12.75000
3  1.38759  1.42203  18.00000  13.50000
3  1.38920  1.42355  19.00000  14.25000
3  1.39073  1.42499  20.00000  15.00000
3  1.39218  1.42636  21.00000  15.75000
3  1.39356  1.42766  22.00000  16.50000
3  1.39489  1.42891  23.00000  17.25000
3  1.39616  1.43010  24.00000  18.00000
3  1.39737  1.43125  25.00000  18.75000
3  1.39854  1.43235  26.00000  19.50000
3  1.39966  1.43341  27.00000  20.25000
3  1.40075  1.43443  28.00000  21.00000
3  1.40179  1.43541  29.00000  21.75000
3  1.40280  1.43637  30.00000  22.50000
3  1.40378  1.43729  31.00000  23.25000
3  1.40472  1.43818  32.00000  24.00000
3  1.40564  1.43904  33.00000  24.75000
3  1.40653  1.43988  34.00000  25.50000
3  1.40739  1.44069  35.00000  26.25000
3  1.40823  1.44148  36.00000  27.00000
3  1.40905  1.44225  37.00000  27.75000
3  1.40984  1.44300  38.00000  28.50000
3  1.41062  1.44373  39.00000  29.25000
3  1.41137  1.44444  40.00000  30.00000
3  1.41211  1.44513  41.00000  30.75000
3  1.41283  1.44581  42.00000  31.50000
3  1.41353  1.44647  43.00000  32.25000
3  1.41421  1.44711  44.00000  33.00000
3  1.41488  1.44774  45.00000  33.75000
3  1.41554  1.44836  46.00000  34.50000
3  1.41618  1.44896  47.00000  35.25000
3  1.41680  1.44956  48.00000  36.00000
3  1.41742  1.45013  49.00000  36.75000
3  1.41802  1.45070  50.00000  37.50000
4  1.26420  1.30446  0.00000  0.00000
4  1.29031  1.34132  0.50000  1.00000
4  1.30815  1.36115  1.00000  2.00000
4  1.31868  1.37279  1.50000  3.00000
4  1.32617  1.38105  2.00000  4.00000
4  1.33198  1.38747  2.50000  5.00000
4  1.33674  1.39271  3.00000  6.00000
4  1.34077  1.39715  3.50000  7.00000
4  1.34426  1.40099  4.00000  8.00000
4  1.34734  1.40438  4.50000  9.00000
4  1.35010  1.40741  5.00000  10.00000
4  1.35259  1.41015  5.50000  11.00000
4  1.35487  1.41266  6.00000  12.00000
4  1.35696  1.41496  6.50000  13.00000
4  1.35890  1.41710  7.00000  14.00000
4  1.36071  1.41908  7.50000  15.00000
4  1.36240  1.42094  8.00000  16.00000
4  1.36398  1.42269  8.50000  17.00000
4  1.36548  1.42433  9.00000  18.00000
4  1.36690  1.42589  9.50000  19.00000
4  1.36824  1.42737  10.00000  20.00000
4  1.36952  1.42877  10.50000  21.00000
4  1.37074  1.43011  11.00000  22.00000
4  1.37190  1.43139  11.50000  23.00000
4  1.37302  1.43262  12.00000  24.00000
4  1.37409  1.43380  12.50000  25.00000
4  1.37511  1.43493  13.00000  26.00000
4  1.37610  1.43601  13.50000  27.00000
4  1.37706  1.43706  14.00000  28.00000
4  1.37797  1.43807  14.50000  29.00000
4  1.37886  1.43905  15.00000  30.00000
4  1.37972  1.43999  15.50000  31.00000
4  1.38055  1.44091  16.00000  32.00000
4  1.38136  1.44179  16.50000  33.00000
4  1.38214  1.44265  17.00000  34.00000
4  1.38290  1.44349  17.50000  35.00000
4  1.38364  1.44430  18.00000  36.00000
4  1.38436  1.44509  18.50000  37.00000
4  1.38506  1.44586  19.00000  38.00000
4  1.38574  1.44660  19.50000  39.00000
4  1.38640  1.44733  20.00000  40.00000
4  1.38705  1.44805  20.50000  41.00000
4  1.38768  1.44874  21.00000  42.00000
4  1.38830  1.44942  21.50000  43.00000
4  1.38890  1.45008  22.00000  44.00000
4  1.38949  1.45073  22.50000  45.00000
4  1.39007  1.45136  23.00000  46.00000
4  1.39063  1.45198  23.50000  47.00000
4  1.39118  1.45259  24.00000  48.00000
4  1.39172  1.45318  24.50000  49.00000
4  1.39225  1.45376  25.00000  50.00000
5  1.26420  1.30446  0.00000  0.00000
5  1.29643  1.34516  1.00000  0.50000
5  1.31394  1.36046  2.00000  1.00000
5  1.32420  1.36941  3.00000  1.50000
5  1.33148  1.37577  4.00000  2.00000
5  1.33712  1.38070  5.00000  2.50000
5  1.34174  1.38472  6.00000  3.00000
5  1.34564  1.38813  7.00000  3.50000
5  1.34902  1.39108  8.00000  4.00000
5  1.35201  1.39368  9.00000  4.50000
5  1.35467  1.39601  10.00000  5.00000
5  1.35709  1.39812  11.00000  5.50000
5  1.35929  1.40004  12.00000  6.00000
5  1.36132  1.40181  13.00000  6.50000
5  1.36320  1.40345  14.00000  7.00000
5  1.36494  1.40497  15.00000  7.50000
5  1.36658  1.40640  16.00000  8.00000
5  1.36811  1.40774  17.00000  8.50000
5  1.36956  1.40900  18.00000  9.00000
5  1.37093  1.41020  19.00000  9.50000
5  1.37223  1.41133  20.00000  10.00000
5  1.37347  1.41241  21.00000  10.50000
5  1.37464  1.41344  22.00000  11.00000
5  1.37577  1.41442  23.00000  11.50000
5  1.37685  1.41536  24.00000  12.00000
5  1.37788  1.41626  25.00000  12.50000
5  1.37888  1.41713  26.00000  13.00000
5  1.37983  1.41796  27.00000  13.50000
5  1.38075  1.41877  28.00000  14.00000
5  1.38164  1.41954  29.00000  14.50000
5  1.38250  1.42029  30.00000  15.00000
5  1.38333  1.42102  31.00000  15.50000
5  1.38414  1.42172  32.00000  16.00000
5  1.38491  1.42240  33.00000  16.50000
5  1.38567  1.42306  34.00000  17.00000
5  1.38641  1.42370  35.00000  17.50000
5  1.38712  1.42432  36.00000  18.00000
5  1.38781  1.42493  37.00000  18.50000
5  1.38849  1.42552  38.00000  19.00000
5  1.38915  1.42609  39.00000  19.50000
5  1.38979  1.42665  40.00000  20.00000
5  1.39041  1.42720  41.00000  20.50000
5  1.39102  1.42773  42.00000  21.00000
5  1.39162  1.42825  43.00000  21.50000
5  1.39220  1.42876  44.00000  22.00000
5  1.39277  1.42925  45.00000  22.50000
5  1.39333  1.42974  46.00000  23.00000
5  1.39387  1.43022  47.00000  23.50000
5  1.39441  1.43068  48.00000  24.00000
5  1.39493  1.43114  49.00000  24.50000
5  1.39544  1.43158  50.00000  25.00000
