# Supplementary material for: Regional biaxial mechanical data of the mitral and tricuspid valve anterior leaflets
Source: Data Brief. 2019 May 22;24:103961. doi: 10.1016/j.dib.2019.103961 (PMC6545396; doi:10.1016/j.dib.2019.103961)
Supplement: Multimedia component 2 [file mmc2.zip › NewTextFiles/regional_data_TVAL111-B.txt]

0.300 
3.70 
1  1.26341  1.53516  0.00000  0.00000
1  1.31113  1.65068  1.00000  1.00000
1  1.32871  1.67186  2.00000  2.00000
1  1.33904  1.68426  3.00000  3.00000
1  1.34639  1.69307  4.00000  4.00000
1  1.35209  1.69990  5.00000  5.00000
1  1.35675  1.70548  6.00000  6.00000
1  1.36069  1.71019  7.00000  7.00000
1  1.36410  1.71428  8.00000  8.00000
1  1.36712  1.71789  9.00000  9.00000
1  1.36981  1.72111  10.00000  10.00000
1  1.37225  1.72403  11.00000  11.00000
1  1.37448  1.72670  12.00000  12.00000
1  1.37653  1.72915  13.00000  13.00000
1  1.37843  1.73142  14.00000  14.00000
1  1.38019  1.73353  15.00000  15.00000
1  1.38184  1.73551  16.00000  16.00000
1  1.38340  1.73736  17.00000  17.00000
1  1.38486  1.73911  18.00000  18.00000
1  1.38624  1.74077  19.00000  19.00000
1  1.38756  1.74234  20.00000  20.00000
1  1.38881  1.74383  21.00000  21.00000
1  1.39000  1.74526  22.00000  22.00000
1  1.39114  1.74662  23.00000  23.00000
1  1.39223  1.74792  24.00000  24.00000
1  1.39327  1.74917  25.00000  25.00000
1  1.39428  1.75037  26.00000  26.00000
1  1.39524  1.75153  27.00000  27.00000
1  1.39617  1.75264  28.00000  28.00000
1  1.39707  1.75372  29.00000  29.00000
1  1.39794  1.75476  30.00000  30.00000
1  1.39878  1.75576  31.00000  31.00000
1  1.39959  1.75673  32.00000  32.00000
1  1.40038  1.75767  33.00000  33.00000
1  1.40115  1.75859  34.00000  34.00000
1  1.40189  1.75948  35.00000  35.00000
1  1.40261  1.76034  36.00000  36.00000
1  1.40331  1.76118  37.00000  37.00000
1  1.40400  1.76199  38.00000  38.00000
1  1.40466  1.76279  39.00000  39.00000
1  1.40531  1.76357  40.00000  40.00000
1  1.40594  1.76432  41.00000  41.00000
1  1.40656  1.76506  42.00000  42.00000
1  1.40716  1.76578  43.00000  43.00000
1  1.40775  1.76648  44.00000  44.00000
1  1.40833  1.76717  45.00000  45.00000
1  1.40889  1.76785  46.00000  46.00000
1  1.40944  1.76850  47.00000  47.00000
1  1.40998  1.76915  48.00000  48.00000
1  1.41051  1.76978  49.00000  49.00000
1  1.41103  1.77040  50.00000  50.00000
2  1.26341  1.53516  0.00000  0.00000
2  1.29865  1.60603  0.75000  1.00000
2  1.31483  1.62471  1.50000  2.00000
2  1.32433  1.63564  2.25000  3.00000
2  1.33108  1.64340  3.00000  4.00000
2  1.33632  1.64941  3.75000  5.00000
2  1.34061  1.65433  4.50000  6.00000
2  1.34423  1.65849  5.25000  7.00000
2  1.34737  1.66209  6.00000  8.00000
2  1.35014  1.66526  6.75000  9.00000
2  1.35261  1.66810  7.50000  10.00000
2  1.35486  1.67067  8.25000  11.00000
2  1.35690  1.67302  9.00000  12.00000
2  1.35878  1.67518  9.75000  13.00000
2  1.36053  1.67718  10.50000  14.00000
2  1.36215  1.67904  11.25000  15.00000
2  1.36367  1.68078  12.00000  16.00000
2  1.36510  1.68241  12.75000  17.00000
2  1.36644  1.68395  13.50000  18.00000
2  1.36771  1.68541  14.25000  19.00000
2  1.36892  1.68679  15.00000  20.00000
2  1.37007  1.68811  15.75000  21.00000
2  1.37116  1.68936  16.50000  22.00000
2  1.37221  1.69056  17.25000  23.00000
2  1.37321  1.69171  18.00000  24.00000
2  1.37417  1.69281  18.75000  25.00000
2  1.37509  1.69387  19.50000  26.00000
2  1.37598  1.69489  20.25000  27.00000
2  1.37684  1.69587  21.00000  28.00000
2  1.37766  1.69681  21.75000  29.00000
2  1.37846  1.69773  22.50000  30.00000
2  1.37923  1.69861  23.25000  31.00000
2  1.37998  1.69947  24.00000  32.00000
2  1.38070  1.70030  24.75000  33.00000
2  1.38141  1.70110  25.50000  34.00000
2  1.38209  1.70188  26.25000  35.00000
2  1.38275  1.70264  27.00000  36.00000
2  1.38340  1.70338  27.75000  37.00000
2  1.38402  1.70410  28.50000  38.00000
2  1.38464  1.70480  29.25000  39.00000
2  1.38523  1.70549  30.00000  40.00000
2  1.38581  1.70615  30.75000  41.00000
2  1.38638  1.70680  31.50000  42.00000
2  1.38693  1.70744  32.25000  43.00000
2  1.38747  1.70806  33.00000  44.00000
2  1.38800  1.70866  33.75000  45.00000
2  1.38852  1.70925  34.50000  46.00000
2  1.38903  1.70983  35.25000  47.00000
2  1.38952  1.71040  36.00000  48.00000
2  1.39001  1.71096  36.75000  49.00000
2  1.39048  1.71150  37.50000  50.00000
3  1.26341  1.53516  0.00000  0.00000
3  1.30813  1.63316  1.00000  0.75000
3  1.32459  1.65659  2.00000  1.50000
3  1.33426  1.67034  3.00000  2.25000
3  1.34112  1.68010  4.00000  3.00000
3  1.34645  1.68768  5.00000  3.75000
3  1.35081  1.69387  6.00000  4.50000
3  1.35450  1.69911  7.00000  5.25000
3  1.35769  1.70364  8.00000  6.00000
3  1.36050  1.70765  9.00000  6.75000
3  1.36302  1.71123  10.00000  7.50000
3  1.36530  1.71447  11.00000  8.25000
3  1.36739  1.71743  12.00000  9.00000
3  1.36930  1.72015  13.00000  9.75000
3  1.37107  1.72267  14.00000  10.50000
3  1.37272  1.72501  15.00000  11.25000
3  1.37427  1.72721  16.00000  12.00000
3  1.37572  1.72927  17.00000  12.75000
3  1.37709  1.73121  18.00000  13.50000
3  1.37838  1.73305  19.00000  14.25000
3  1.37961  1.73480  20.00000  15.00000
3  1.38078  1.73645  21.00000  15.75000
3  1.38189  1.73804  22.00000  16.50000
3  1.38295  1.73955  23.00000  17.25000
3  1.38397  1.74100  24.00000  18.00000
3  1.38495  1.74238  25.00000  18.75000
3  1.38589  1.74372  26.00000  19.50000
3  1.38679  1.74500  27.00000  20.25000
3  1.38766  1.74624  28.00000  21.00000
3  1.38850  1.74743  29.00000  21.75000
3  1.38931  1.74858  30.00000  22.50000
3  1.39010  1.74970  31.00000  23.25000
3  1.39086  1.75078  32.00000  24.00000
3  1.39159  1.75183  33.00000  24.75000
3  1.39231  1.75284  34.00000  25.50000
3  1.39300  1.75383  35.00000  26.25000
3  1.39368  1.75479  36.00000  27.00000
3  1.39433  1.75572  37.00000  27.75000
3  1.39497  1.75663  38.00000  28.50000
3  1.39559  1.75751  39.00000  29.25000
3  1.39620  1.75837  40.00000  30.00000
3  1.39679  1.75921  41.00000  30.75000
3  1.39737  1.76003  42.00000  31.50000
3  1.39793  1.76083  43.00000  32.25000
3  1.39848  1.76161  44.00000  33.00000
3  1.39902  1.76238  45.00000  33.75000
3  1.39954  1.76312  46.00000  34.50000
3  1.40006  1.76386  47.00000  35.25000
3  1.40056  1.76457  48.00000  36.00000
3  1.40106  1.76527  49.00000  36.75000
3  1.40154  1.76596  50.00000  37.50000
4  1.26341  1.53516  0.00000  0.00000
4  1.28475  1.63705  0.50000  1.00000
4  1.30192  1.66244  1.00000  2.00000
4  1.31209  1.67736  1.50000  3.00000
4  1.31933  1.68796  2.00000  4.00000
4  1.32497  1.69619  2.50000  5.00000
4  1.32958  1.70292  3.00000  6.00000
4  1.33348  1.70861  3.50000  7.00000
4  1.33687  1.71354  4.00000  8.00000
4  1.33985  1.71789  4.50000  9.00000
4  1.34253  1.72179  5.00000  10.00000
4  1.34495  1.72531  5.50000  11.00000
4  1.34716  1.72852  6.00000  12.00000
4  1.34919  1.73148  6.50000  13.00000
4  1.35107  1.73422  7.00000  14.00000
4  1.35282  1.73677  7.50000  15.00000
4  1.35446  1.73915  8.00000  16.00000
4  1.35600  1.74139  8.50000  17.00000
4  1.35746  1.74351  9.00000  18.00000
4  1.35883  1.74551  9.50000  19.00000
4  1.36014  1.74740  10.00000  20.00000
4  1.36138  1.74921  10.50000  21.00000
4  1.36256  1.75093  11.00000  22.00000
4  1.36369  1.75257  11.50000  23.00000
4  1.36477  1.75414  12.00000  24.00000
4  1.36581  1.75565  12.50000  25.00000
4  1.36681  1.75710  13.00000  26.00000
4  1.36777  1.75850  13.50000  27.00000
4  1.36869  1.75984  14.00000  28.00000
4  1.36958  1.76114  14.50000  29.00000
4  1.37045  1.76239  15.00000  30.00000
4  1.37128  1.76361  15.50000  31.00000
4  1.37209  1.76478  16.00000  32.00000
4  1.37287  1.76592  16.50000  33.00000
4  1.37363  1.76702  17.00000  34.00000
4  1.37437  1.76809  17.50000  35.00000
4  1.37509  1.76914  18.00000  36.00000
4  1.37578  1.77015  18.50000  37.00000
4  1.37646  1.77113  19.00000  38.00000
4  1.37712  1.77210  19.50000  39.00000
4  1.37777  1.77303  20.00000  40.00000
4  1.37840  1.77394  20.50000  41.00000
4  1.37901  1.77484  21.00000  42.00000
4  1.37961  1.77571  21.50000  43.00000
4  1.38019  1.77656  22.00000  44.00000
4  1.38076  1.77739  22.50000  45.00000
4  1.38132  1.77820  23.00000  46.00000
4  1.38187  1.77900  23.50000  47.00000
4  1.38241  1.77977  24.00000  48.00000
4  1.38293  1.78054  24.50000  49.00000
4  1.38345  1.78128  25.00000  50.00000
5  1.26341  1.53516  0.00000  0.00000
5  1.30889  1.63319  1.00000  0.50000
5  1.32565  1.65504  2.00000  1.00000
5  1.33550  1.66786  3.00000  1.50000
5  1.34249  1.67696  4.00000  2.00000
5  1.34792  1.68402  5.00000  2.50000
5  1.35235  1.68979  6.00000  3.00000
5  1.35611  1.69468  7.00000  3.50000
5  1.35936  1.69890  8.00000  4.00000
5  1.36223  1.70264  9.00000  4.50000
5  1.36480  1.70597  10.00000  5.00000
5  1.36712  1.70899  11.00000  5.50000
5  1.36924  1.71175  12.00000  6.00000
5  1.37119  1.71429  13.00000  6.50000
5  1.37299  1.71663  14.00000  7.00000
5  1.37468  1.71882  15.00000  7.50000
5  1.37625  1.72087  16.00000  8.00000
5  1.37773  1.72279  17.00000  8.50000
5  1.37912  1.72460  18.00000  9.00000
5  1.38044  1.72631  19.00000  9.50000
5  1.38169  1.72794  20.00000  10.00000
5  1.38288  1.72948  21.00000  10.50000
5  1.38401  1.73096  22.00000  11.00000
5  1.38510  1.73237  23.00000  11.50000
5  1.38613  1.73372  24.00000  12.00000
5  1.38713  1.73501  25.00000  12.50000
5  1.38808  1.73625  26.00000  13.00000
5  1.38900  1.73745  27.00000  13.50000
5  1.38989  1.73860  28.00000  14.00000
5  1.39075  1.73972  29.00000  14.50000
5  1.39157  1.74079  30.00000  15.00000
5  1.39237  1.74183  31.00000  15.50000
5  1.39315  1.74284  32.00000  16.00000
5  1.39390  1.74381  33.00000  16.50000
5  1.39463  1.74476  34.00000  17.00000
5  1.39533  1.74568  35.00000  17.50000
5  1.39602  1.74657  36.00000  18.00000
5  1.39669  1.74744  37.00000  18.50000
5  1.39734  1.74828  38.00000  19.00000
5  1.39797  1.74911  39.00000  19.50000
5  1.39859  1.74991  40.00000  20.00000
5  1.39919  1.75069  41.00000  20.50000
5  1.39978  1.75146  42.00000  21.00000
5  1.40035  1.75220  43.00000  21.50000
5  1.40091  1.75293  44.00000  22.00000
5  1.40146  1.75364  45.00000  22.50000
5  1.40200  1.75434  46.00000  23.00000
5  1.40252  1.75502  47.00000  23.50000
5  1.40303  1.75569  48.00000  24.00000
5  1.40354  1.75634  49.00000  24.50000
5  1.40403  1.75698  50.00000  25.00000
