# Supplementary material for: Regional biaxial mechanical data of the mitral and tricuspid valve anterior leaflets
Source: Data Brief. 2019 May 22;24:103961. doi: 10.1016/j.dib.2019.103961 (PMC6545396; doi:10.1016/j.dib.2019.103961)
Supplement: Multimedia component 2 [file mmc2.zip › NewTextFiles/regional_data_TVAL111-C.txt]

0.597 
3.40 
1  1.52765  1.38439  0.00000  0.00000
1  1.65595  1.50305  1.00000  1.00000
1  1.69220  1.53804  2.00000  2.00000
1  1.71362  1.55870  3.00000  3.00000
1  1.72887  1.57342  4.00000  4.00000
1  1.74073  1.58486  5.00000  5.00000
1  1.75043  1.59422  6.00000  6.00000
1  1.75864  1.60214  7.00000  7.00000
1  1.76576  1.60901  8.00000  8.00000
1  1.77204  1.61507  9.00000  9.00000
1  1.77766  1.62049  10.00000  10.00000
1  1.78275  1.62540  11.00000  11.00000
1  1.78739  1.62988  12.00000  12.00000
1  1.79167  1.63400  13.00000  13.00000
1  1.79563  1.63782  14.00000  14.00000
1  1.79931  1.64137  15.00000  15.00000
1  1.80276  1.64470  16.00000  16.00000
1  1.80600  1.64782  17.00000  17.00000
1  1.80905  1.65077  18.00000  18.00000
1  1.81194  1.65356  19.00000  19.00000
1  1.81468  1.65620  20.00000  20.00000
1  1.81729  1.65872  21.00000  21.00000
1  1.81978  1.66112  22.00000  22.00000
1  1.82215  1.66341  23.00000  23.00000
1  1.82443  1.66560  24.00000  24.00000
1  1.82661  1.66771  25.00000  25.00000
1  1.82871  1.66973  26.00000  26.00000
1  1.83072  1.67168  27.00000  27.00000
1  1.83267  1.67355  28.00000  28.00000
1  1.83455  1.67536  29.00000  29.00000
1  1.83636  1.67711  30.00000  30.00000
1  1.83811  1.67880  31.00000  31.00000
1  1.83981  1.68044  32.00000  32.00000
1  1.84145  1.68203  33.00000  33.00000
1  1.84305  1.68357  34.00000  34.00000
1  1.84460  1.68506  35.00000  35.00000
1  1.84611  1.68652  36.00000  36.00000
1  1.84757  1.68793  37.00000  37.00000
1  1.84900  1.68931  38.00000  38.00000
1  1.85039  1.69065  39.00000  39.00000
1  1.85174  1.69195  40.00000  40.00000
1  1.85306  1.69323  41.00000  41.00000
1  1.85435  1.69447  42.00000  42.00000
1  1.85561  1.69568  43.00000  43.00000
1  1.85684  1.69687  44.00000  44.00000
1  1.85804  1.69803  45.00000  45.00000
1  1.85922  1.69916  46.00000  46.00000
1  1.86037  1.70027  47.00000  47.00000
1  1.86150  1.70136  48.00000  48.00000
1  1.86260  1.70242  49.00000  49.00000
1  1.86368  1.70347  50.00000  50.00000
2  1.52765  1.38439  0.00000  0.00000
2  1.63074  1.49644  0.75000  1.00000
2  1.67065  1.53195  1.50000  2.00000
2  1.69454  1.55296  2.25000  3.00000
2  1.71165  1.56793  3.00000  4.00000
2  1.72499  1.57958  3.75000  5.00000
2  1.73592  1.58911  4.50000  6.00000
2  1.74518  1.59717  5.25000  7.00000
2  1.75322  1.60416  6.00000  8.00000
2  1.76031  1.61033  6.75000  9.00000
2  1.76667  1.61586  7.50000  10.00000
2  1.77242  1.62085  8.25000  11.00000
2  1.77768  1.62542  9.00000  12.00000
2  1.78252  1.62962  9.75000  13.00000
2  1.78700  1.63351  10.50000  14.00000
2  1.79117  1.63713  11.25000  15.00000
2  1.79507  1.64051  12.00000  16.00000
2  1.79874  1.64370  12.75000  17.00000
2  1.80220  1.64670  13.50000  18.00000
2  1.80548  1.64954  14.25000  19.00000
2  1.80859  1.65223  15.00000  20.00000
2  1.81154  1.65479  15.75000  21.00000
2  1.81436  1.65724  16.50000  22.00000
2  1.81705  1.65957  17.25000  23.00000
2  1.81963  1.66181  18.00000  24.00000
2  1.82211  1.66395  18.75000  25.00000
2  1.82449  1.66601  19.50000  26.00000
2  1.82677  1.66800  20.25000  27.00000
2  1.82898  1.66991  21.00000  28.00000
2  1.83111  1.67175  21.75000  29.00000
2  1.83316  1.67353  22.50000  30.00000
2  1.83515  1.67526  23.25000  31.00000
2  1.83708  1.67693  24.00000  32.00000
2  1.83895  1.67854  24.75000  33.00000
2  1.84076  1.68011  25.50000  34.00000
2  1.84252  1.68164  26.25000  35.00000
2  1.84423  1.68312  27.00000  36.00000
2  1.84589  1.68456  27.75000  37.00000
2  1.84751  1.68596  28.50000  38.00000
2  1.84908  1.68733  29.25000  39.00000
2  1.85062  1.68866  30.00000  40.00000
2  1.85212  1.68995  30.75000  41.00000
2  1.85358  1.69122  31.50000  42.00000
2  1.85501  1.69246  32.25000  43.00000
2  1.85641  1.69367  33.00000  44.00000
2  1.85777  1.69485  33.75000  45.00000
2  1.85910  1.69600  34.50000  46.00000
2  1.86041  1.69714  35.25000  47.00000
2  1.86169  1.69824  36.00000  48.00000
2  1.86294  1.69933  36.75000  49.00000
2  1.86417  1.70039  37.50000  50.00000
3  1.52765  1.38439  0.00000  0.00000
3  1.65134  1.48835  1.00000  0.75000
3  1.68702  1.52146  2.00000  1.50000
3  1.70806  1.54102  3.00000  2.25000
3  1.72304  1.55495  4.00000  3.00000
3  1.73468  1.56578  5.00000  3.75000
3  1.74420  1.57465  6.00000  4.50000
3  1.75226  1.58215  7.00000  5.25000
3  1.75924  1.58865  8.00000  6.00000
3  1.76540  1.59438  9.00000  6.75000
3  1.77091  1.59952  10.00000  7.50000
3  1.77590  1.60416  11.00000  8.25000
3  1.78046  1.60841  12.00000  9.00000
3  1.78465  1.61231  13.00000  9.75000
3  1.78853  1.61593  14.00000  10.50000
3  1.79214  1.61929  15.00000  11.25000
3  1.79553  1.62244  16.00000  12.00000
3  1.79870  1.62540  17.00000  12.75000
3  1.80170  1.62819  18.00000  13.50000
3  1.80453  1.63083  19.00000  14.25000
3  1.80722  1.63333  20.00000  15.00000
3  1.80978  1.63571  21.00000  15.75000
3  1.81221  1.63798  22.00000  16.50000
3  1.81454  1.64016  23.00000  17.25000
3  1.81677  1.64223  24.00000  18.00000
3  1.81891  1.64423  25.00000  18.75000
3  1.82097  1.64614  26.00000  19.50000
3  1.82295  1.64799  27.00000  20.25000
3  1.82486  1.64976  28.00000  21.00000
3  1.82670  1.65148  29.00000  21.75000
3  1.82847  1.65313  30.00000  22.50000
3  1.83019  1.65473  31.00000  23.25000
3  1.83186  1.65628  32.00000  24.00000
3  1.83347  1.65779  33.00000  24.75000
3  1.83504  1.65925  34.00000  25.50000
3  1.83656  1.66066  35.00000  26.25000
3  1.83803  1.66204  36.00000  27.00000
3  1.83947  1.66338  37.00000  27.75000
3  1.84087  1.66468  38.00000  28.50000
3  1.84223  1.66595  39.00000  29.25000
3  1.84356  1.66719  40.00000  30.00000
3  1.84485  1.66839  41.00000  30.75000
3  1.84612  1.66957  42.00000  31.50000
3  1.84735  1.67072  43.00000  32.25000
3  1.84856  1.67184  44.00000  33.00000
3  1.84974  1.67294  45.00000  33.75000
3  1.85089  1.67401  46.00000  34.50000
3  1.85202  1.67507  47.00000  35.25000
3  1.85312  1.67609  48.00000  36.00000
3  1.85420  1.67710  49.00000  36.75000
3  1.85526  1.67809  50.00000  37.50000
4  1.52765  1.38439  0.00000  0.00000
4  1.61385  1.48841  0.50000  1.00000
4  1.65188  1.52478  1.00000  2.00000
4  1.67477  1.54633  1.50000  3.00000
4  1.69120  1.56170  2.00000  4.00000
4  1.70402  1.57366  2.50000  5.00000
4  1.71453  1.58344  3.00000  6.00000
4  1.72345  1.59173  3.50000  7.00000
4  1.73119  1.59891  4.00000  8.00000
4  1.73803  1.60525  4.50000  9.00000
4  1.74415  1.61092  5.00000  10.00000
4  1.74969  1.61606  5.50000  11.00000
4  1.75476  1.62075  6.00000  12.00000
4  1.75942  1.62506  6.50000  13.00000
4  1.76374  1.62906  7.00000  14.00000
4  1.76776  1.63278  7.50000  15.00000
4  1.77153  1.63626  8.00000  16.00000
4  1.77507  1.63953  8.50000  17.00000
4  1.77840  1.64262  9.00000  18.00000
4  1.78156  1.64554  9.50000  19.00000
4  1.78456  1.64831  10.00000  20.00000
4  1.78741  1.65094  10.50000  21.00000
4  1.79013  1.65345  11.00000  22.00000
4  1.79273  1.65585  11.50000  23.00000
4  1.79522  1.65815  12.00000  24.00000
4  1.79760  1.66036  12.50000  25.00000
4  1.79990  1.66247  13.00000  26.00000
4  1.80210  1.66451  13.50000  27.00000
4  1.80423  1.66648  14.00000  28.00000
4  1.80628  1.66837  14.50000  29.00000
4  1.80827  1.67020  15.00000  30.00000
4  1.81019  1.67197  15.50000  31.00000
4  1.81205  1.67369  16.00000  32.00000
4  1.81385  1.67535  16.50000  33.00000
4  1.81559  1.67697  17.00000  34.00000
4  1.81729  1.67853  17.50000  35.00000
4  1.81894  1.68005  18.00000  36.00000
4  1.82055  1.68153  18.50000  37.00000
4  1.82211  1.68298  19.00000  38.00000
4  1.82363  1.68438  19.50000  39.00000
4  1.82511  1.68575  20.00000  40.00000
4  1.82656  1.68708  20.50000  41.00000
4  1.82797  1.68838  21.00000  42.00000
4  1.82935  1.68966  21.50000  43.00000
4  1.83069  1.69090  22.00000  44.00000
4  1.83201  1.69211  22.50000  45.00000
4  1.83330  1.69330  23.00000  46.00000
4  1.83456  1.69446  23.50000  47.00000
4  1.83579  1.69560  24.00000  48.00000
4  1.83700  1.69672  24.50000  49.00000
4  1.83818  1.69781  25.00000  50.00000
5  1.52765  1.38439  0.00000  0.00000
5  1.66258  1.44104  1.00000  0.50000
5  1.69790  1.47937  2.00000  1.00000
5  1.71873  1.50296  3.00000  1.50000
5  1.73355  1.52005  4.00000  2.00000
5  1.74506  1.53346  5.00000  2.50000
5  1.75448  1.54450  6.00000  3.00000
5  1.76245  1.55388  7.00000  3.50000
5  1.76935  1.56203  8.00000  4.00000
5  1.77545  1.56925  9.00000  4.50000
5  1.78090  1.57571  10.00000  5.00000
5  1.78583  1.58157  11.00000  5.50000
5  1.79034  1.58693  12.00000  6.00000
5  1.79448  1.59187  13.00000  6.50000
5  1.79832  1.59644  14.00000  7.00000
5  1.80190  1.60070  15.00000  7.50000
5  1.80524  1.60469  16.00000  8.00000
5  1.80838  1.60845  17.00000  8.50000
5  1.81134  1.61198  18.00000  9.00000
5  1.81414  1.61533  19.00000  9.50000
5  1.81680  1.61851  20.00000  10.00000
5  1.81933  1.62154  21.00000  10.50000
5  1.82174  1.62442  22.00000  11.00000
5  1.82405  1.62718  23.00000  11.50000
5  1.82625  1.62982  24.00000  12.00000
5  1.82837  1.63236  25.00000  12.50000
5  1.83040  1.63480  26.00000  13.00000
5  1.83236  1.63714  27.00000  13.50000
5  1.83424  1.63940  28.00000  14.00000
5  1.83606  1.64158  29.00000  14.50000
5  1.83782  1.64369  30.00000  15.00000
5  1.83952  1.64573  31.00000  15.50000
5  1.84117  1.64770  32.00000  16.00000
5  1.84276  1.64962  33.00000  16.50000
5  1.84431  1.65148  34.00000  17.00000
5  1.84581  1.65328  35.00000  17.50000
5  1.84727  1.65503  36.00000  18.00000
5  1.84870  1.65674  37.00000  18.50000
5  1.85008  1.65840  38.00000  19.00000
5  1.85143  1.66002  39.00000  19.50000
5  1.85274  1.66159  40.00000  20.00000
5  1.85402  1.66313  41.00000  20.50000
5  1.85527  1.66463  42.00000  21.00000
5  1.85649  1.66610  43.00000  21.50000
5  1.85768  1.66753  44.00000  22.00000
5  1.85885  1.66893  45.00000  22.50000
5  1.85999  1.67030  46.00000  23.00000
5  1.86110  1.67164  47.00000  23.50000
5  1.86219  1.67295  48.00000  24.00000
5  1.86326  1.67424  49.00000  24.50000
5  1.86431  1.67550  50.00000  25.00000
