# Supplementary material for: Regional biaxial mechanical data of the mitral and tricuspid valve anterior leaflets
Source: Data Brief. 2019 May 22;24:103961. doi: 10.1016/j.dib.2019.103961 (PMC6545396; doi:10.1016/j.dib.2019.103961)
Supplement: Multimedia component 2 [file mmc2.zip › NewTextFiles/regional_data_TVAL111-D.txt]

0.247 
3.40 
1  1.25901  1.37085  0.00000  0.00000
1  1.29934  1.41070  1.00000  1.00000
1  1.31597  1.42777  2.00000  2.00000
1  1.32574  1.43780  3.00000  3.00000
1  1.33268  1.44494  4.00000  4.00000
1  1.33808  1.45048  5.00000  5.00000
1  1.34248  1.45501  6.00000  6.00000
1  1.34621  1.45885  7.00000  7.00000
1  1.34944  1.46217  8.00000  8.00000
1  1.35229  1.46510  9.00000  9.00000
1  1.35484  1.46772  10.00000  10.00000
1  1.35715  1.47009  11.00000  11.00000
1  1.35926  1.47226  12.00000  12.00000
1  1.36120  1.47425  13.00000  13.00000
1  1.36299  1.47610  14.00000  14.00000
1  1.36466  1.47782  15.00000  15.00000
1  1.36622  1.47942  16.00000  16.00000
1  1.36769  1.48093  17.00000  17.00000
1  1.36908  1.48236  18.00000  18.00000
1  1.37039  1.48370  19.00000  19.00000
1  1.37163  1.48498  20.00000  20.00000
1  1.37281  1.48620  21.00000  21.00000
1  1.37394  1.48736  22.00000  22.00000
1  1.37501  1.48846  23.00000  23.00000
1  1.37604  1.48952  24.00000  24.00000
1  1.37703  1.49054  25.00000  25.00000
1  1.37798  1.49152  26.00000  26.00000
1  1.37890  1.49246  27.00000  27.00000
1  1.37978  1.49336  28.00000  28.00000
1  1.38063  1.49424  29.00000  29.00000
1  1.38145  1.49508  30.00000  30.00000
1  1.38225  1.49590  31.00000  31.00000
1  1.38301  1.49669  32.00000  32.00000
1  1.38376  1.49746  33.00000  33.00000
1  1.38448  1.49820  34.00000  34.00000
1  1.38519  1.49892  35.00000  35.00000
1  1.38587  1.49963  36.00000  36.00000
1  1.38653  1.50031  37.00000  37.00000
1  1.38718  1.50097  38.00000  38.00000
1  1.38781  1.50162  39.00000  39.00000
1  1.38842  1.50225  40.00000  40.00000
1  1.38902  1.50287  41.00000  41.00000
1  1.38960  1.50347  42.00000  42.00000
1  1.39017  1.50405  43.00000  43.00000
1  1.39073  1.50463  44.00000  44.00000
1  1.39128  1.50519  45.00000  45.00000
1  1.39181  1.50574  46.00000  46.00000
1  1.39233  1.50627  47.00000  47.00000
1  1.39284  1.50680  48.00000  48.00000
1  1.39334  1.50731  49.00000  49.00000
1  1.39383  1.50781  50.00000  50.00000
2  1.25901  1.37085  0.00000  0.00000
2  1.28717  1.40936  0.75000  1.00000
2  1.30315  1.42749  1.50000  2.00000
2  1.31256  1.43817  2.25000  3.00000
2  1.31925  1.44578  3.00000  4.00000
2  1.32445  1.45169  3.75000  5.00000
2  1.32870  1.45652  4.50000  6.00000
2  1.33230  1.46061  5.25000  7.00000
2  1.33542  1.46416  6.00000  8.00000
2  1.33817  1.46728  6.75000  9.00000
2  1.34063  1.47008  7.50000  10.00000
2  1.34286  1.47261  8.25000  11.00000
2  1.34489  1.47493  9.00000  12.00000
2  1.34676  1.47705  9.75000  13.00000
2  1.34849  1.47902  10.50000  14.00000
2  1.35010  1.48086  11.25000  15.00000
2  1.35161  1.48257  12.00000  16.00000
2  1.35303  1.48418  12.75000  17.00000
2  1.35437  1.48570  13.50000  18.00000
2  1.35563  1.48714  14.25000  19.00000
2  1.35683  1.48851  15.00000  20.00000
2  1.35797  1.48980  15.75000  21.00000
2  1.35906  1.49104  16.50000  22.00000
2  1.36010  1.49222  17.25000  23.00000
2  1.36110  1.49336  18.00000  24.00000
2  1.36205  1.49444  18.75000  25.00000
2  1.36297  1.49549  19.50000  26.00000
2  1.36385  1.49649  20.25000  27.00000
2  1.36470  1.49746  21.00000  28.00000
2  1.36552  1.49839  21.75000  29.00000
2  1.36631  1.49929  22.50000  30.00000
2  1.36708  1.50017  23.25000  31.00000
2  1.36782  1.50101  24.00000  32.00000
2  1.36854  1.50183  24.75000  33.00000
2  1.36924  1.50262  25.50000  34.00000
2  1.36992  1.50339  26.25000  35.00000
2  1.37058  1.50414  27.00000  36.00000
2  1.37122  1.50487  27.75000  37.00000
2  1.37185  1.50558  28.50000  38.00000
2  1.37245  1.50627  29.25000  39.00000
2  1.37305  1.50695  30.00000  40.00000
2  1.37362  1.50761  30.75000  41.00000
2  1.37419  1.50825  31.50000  42.00000
2  1.37474  1.50887  32.25000  43.00000
2  1.37528  1.50948  33.00000  44.00000
2  1.37580  1.51008  33.75000  45.00000
2  1.37632  1.51067  34.50000  46.00000
2  1.37682  1.51124  35.25000  47.00000
2  1.37731  1.51180  36.00000  48.00000
2  1.37779  1.51235  36.75000  49.00000
2  1.37827  1.51289  37.50000  50.00000
3  1.25901  1.37085  0.00000  0.00000
3  1.29336  1.41200  1.00000  0.75000
3  1.30902  1.42660  2.00000  1.50000
3  1.31822  1.43517  3.00000  2.25000
3  1.32475  1.44125  4.00000  3.00000
3  1.32982  1.44598  5.00000  3.75000
3  1.33397  1.44983  6.00000  4.50000
3  1.33748  1.45310  7.00000  5.25000
3  1.34052  1.45593  8.00000  6.00000
3  1.34320  1.45842  9.00000  6.75000
3  1.34560  1.46065  10.00000  7.50000
3  1.34777  1.46267  11.00000  8.25000
3  1.34975  1.46451  12.00000  9.00000
3  1.35157  1.46621  13.00000  9.75000
3  1.35326  1.46778  14.00000  10.50000
3  1.35483  1.46924  15.00000  11.25000
3  1.35630  1.47061  16.00000  12.00000
3  1.35768  1.47189  17.00000  12.75000
3  1.35898  1.47311  18.00000  13.50000
3  1.36021  1.47425  19.00000  14.25000
3  1.36138  1.47534  20.00000  15.00000
3  1.36249  1.47637  21.00000  15.75000
3  1.36355  1.47736  22.00000  16.50000
3  1.36456  1.47830  23.00000  17.25000
3  1.36553  1.47920  24.00000  18.00000
3  1.36646  1.48007  25.00000  18.75000
3  1.36736  1.48090  26.00000  19.50000
3  1.36822  1.48170  27.00000  20.25000
3  1.36905  1.48247  28.00000  21.00000
3  1.36984  1.48321  29.00000  21.75000
3  1.37062  1.48393  30.00000  22.50000
3  1.37136  1.48463  31.00000  23.25000
3  1.37209  1.48530  32.00000  24.00000
3  1.37279  1.48595  33.00000  24.75000
3  1.37347  1.48658  34.00000  25.50000
3  1.37413  1.48720  35.00000  26.25000
3  1.37477  1.48780  36.00000  27.00000
3  1.37540  1.48838  37.00000  27.75000
3  1.37600  1.48894  38.00000  28.50000
3  1.37659  1.48949  39.00000  29.25000
3  1.37717  1.49003  40.00000  30.00000
3  1.37773  1.49055  41.00000  30.75000
3  1.37828  1.49106  42.00000  31.50000
3  1.37882  1.49156  43.00000  32.25000
3  1.37934  1.49205  44.00000  33.00000
3  1.37986  1.49253  45.00000  33.75000
3  1.38036  1.49299  46.00000  34.50000
3  1.38085  1.49345  47.00000  35.25000
3  1.38133  1.49389  48.00000  36.00000
3  1.38180  1.49433  49.00000  36.75000
3  1.38226  1.49476  50.00000  37.50000
4  1.25901  1.37085  0.00000  0.00000
4  1.28730  1.40520  0.50000  1.00000
4  1.30098  1.42368  1.00000  2.00000
4  1.30901  1.43456  1.50000  3.00000
4  1.31472  1.44230  2.00000  4.00000
4  1.31914  1.44832  2.50000  5.00000
4  1.32276  1.45324  3.00000  6.00000
4  1.32582  1.45740  3.50000  7.00000
4  1.32848  1.46101  4.00000  8.00000
4  1.33082  1.46420  4.50000  9.00000
4  1.33291  1.46704  5.00000  10.00000
4  1.33480  1.46962  5.50000  11.00000
4  1.33653  1.47198  6.00000  12.00000
4  1.33812  1.47414  6.50000  13.00000
4  1.33959  1.47615  7.00000  14.00000
4  1.34097  1.47801  7.50000  15.00000
4  1.34225  1.47976  8.00000  16.00000
4  1.34345  1.48140  8.50000  17.00000
4  1.34459  1.48295  9.00000  18.00000
4  1.34566  1.48441  9.50000  19.00000
4  1.34668  1.48580  10.00000  20.00000
4  1.34765  1.48712  10.50000  21.00000
4  1.34858  1.48838  11.00000  22.00000
4  1.34946  1.48959  11.50000  23.00000
4  1.35031  1.49074  12.00000  24.00000
4  1.35112  1.49184  12.50000  25.00000
4  1.35190  1.49291  13.00000  26.00000
4  1.35265  1.49393  13.50000  27.00000
4  1.35337  1.49491  14.00000  28.00000
4  1.35407  1.49586  14.50000  29.00000
4  1.35475  1.49678  15.00000  30.00000
4  1.35540  1.49767  15.50000  31.00000
4  1.35603  1.49853  16.00000  32.00000
4  1.35664  1.49936  16.50000  33.00000
4  1.35723  1.50017  17.00000  34.00000
4  1.35781  1.50096  17.50000  35.00000
4  1.35837  1.50172  18.00000  36.00000
4  1.35892  1.50246  18.50000  37.00000
4  1.35945  1.50318  19.00000  38.00000
4  1.35996  1.50389  19.50000  39.00000
4  1.36047  1.50457  20.00000  40.00000
4  1.36096  1.50524  20.50000  41.00000
4  1.36144  1.50590  21.00000  42.00000
4  1.36190  1.50653  21.50000  43.00000
4  1.36236  1.50716  22.00000  44.00000
4  1.36281  1.50776  22.50000  45.00000
4  1.36325  1.50836  23.00000  46.00000
4  1.36367  1.50894  23.50000  47.00000
4  1.36409  1.50951  24.00000  48.00000
4  1.36450  1.51007  24.50000  49.00000
4  1.36490  1.51062  25.00000  50.00000
5  1.25901  1.37085  0.00000  0.00000
5  1.29630  1.40654  1.00000  0.50000
5  1.31050  1.41871  2.00000  1.00000
5  1.31883  1.42584  3.00000  1.50000
5  1.32474  1.43090  4.00000  2.00000
5  1.32932  1.43482  5.00000  2.50000
5  1.33307  1.43803  6.00000  3.00000
5  1.33624  1.44075  7.00000  3.50000
5  1.33899  1.44310  8.00000  4.00000
5  1.34141  1.44517  9.00000  4.50000
5  1.34358  1.44702  10.00000  5.00000
5  1.34554  1.44870  11.00000  5.50000
5  1.34733  1.45023  12.00000  6.00000
5  1.34898  1.45164  13.00000  6.50000
5  1.35050  1.45295  14.00000  7.00000
5  1.35192  1.45416  15.00000  7.50000
5  1.35325  1.45530  16.00000  8.00000
5  1.35450  1.45637  17.00000  8.50000
5  1.35567  1.45737  18.00000  9.00000
5  1.35679  1.45832  19.00000  9.50000
5  1.35784  1.45923  20.00000  10.00000
5  1.35885  1.46009  21.00000  10.50000
5  1.35980  1.46091  22.00000  11.00000
5  1.36072  1.46169  23.00000  11.50000
5  1.36159  1.46244  24.00000  12.00000
5  1.36244  1.46316  25.00000  12.50000
5  1.36324  1.46385  26.00000  13.00000
5  1.36402  1.46451  27.00000  13.50000
5  1.36477  1.46515  28.00000  14.00000
5  1.36549  1.46577  29.00000  14.50000
5  1.36619  1.46637  30.00000  15.00000
5  1.36686  1.46694  31.00000  15.50000
5  1.36752  1.46750  32.00000  16.00000
5  1.36815  1.46804  33.00000  16.50000
5  1.36876  1.46857  34.00000  17.00000
5  1.36936  1.46908  35.00000  17.50000
5  1.36994  1.46958  36.00000  18.00000
5  1.37050  1.47006  37.00000  18.50000
5  1.37105  1.47053  38.00000  19.00000
5  1.37159  1.47099  39.00000  19.50000
5  1.37211  1.47143  40.00000  20.00000
5  1.37262  1.47187  41.00000  20.50000
5  1.37311  1.47229  42.00000  21.00000
5  1.37360  1.47271  43.00000  21.50000
5  1.37407  1.47311  44.00000  22.00000
5  1.37453  1.47351  45.00000  22.50000
5  1.37499  1.47389  46.00000  23.00000
5  1.37543  1.47427  47.00000  23.50000
5  1.37586  1.47464  48.00000  24.00000
5  1.37629  1.47501  49.00000  24.50000
5  1.37670  1.47536  50.00000  25.00000
