# Supplementary material for: Regional biaxial mechanical data of the mitral and tricuspid valve anterior leaflets
Source: Data Brief. 2019 May 22;24:103961. doi: 10.1016/j.dib.2019.103961 (PMC6545396; doi:10.1016/j.dib.2019.103961)
Supplement: Multimedia component 2 [file mmc2.zip › NewTextFiles/regional_data_TVAL111-E.txt]

0.660 
3.40 
1  1.20972  1.29677  0.00000  0.00000
1  1.24719  1.34613  1.00000  1.00000
1  1.27053  1.36595  2.00000  2.00000
1  1.28439  1.37761  3.00000  3.00000
1  1.29429  1.38590  4.00000  4.00000
1  1.30199  1.39234  5.00000  5.00000
1  1.30830  1.39761  6.00000  6.00000
1  1.31364  1.40206  7.00000  7.00000
1  1.31827  1.40592  8.00000  8.00000
1  1.32235  1.40933  9.00000  9.00000
1  1.32601  1.41238  10.00000  10.00000
1  1.32932  1.41514  11.00000  11.00000
1  1.33235  1.41766  12.00000  12.00000
1  1.33513  1.41997  13.00000  13.00000
1  1.33771  1.42212  14.00000  14.00000
1  1.34011  1.42411  15.00000  15.00000
1  1.34235  1.42598  16.00000  16.00000
1  1.34446  1.42774  17.00000  17.00000
1  1.34645  1.42939  18.00000  18.00000
1  1.34834  1.43096  19.00000  19.00000
1  1.35012  1.43244  20.00000  20.00000
1  1.35182  1.43386  21.00000  21.00000
1  1.35344  1.43520  22.00000  22.00000
1  1.35499  1.43649  23.00000  23.00000
1  1.35647  1.43772  24.00000  24.00000
1  1.35789  1.43891  25.00000  25.00000
1  1.35926  1.44004  26.00000  26.00000
1  1.36058  1.44114  27.00000  27.00000
1  1.36184  1.44219  28.00000  28.00000
1  1.36307  1.44321  29.00000  29.00000
1  1.36425  1.44419  30.00000  30.00000
1  1.36539  1.44514  31.00000  31.00000
1  1.36650  1.44606  32.00000  32.00000
1  1.36757  1.44695  33.00000  33.00000
1  1.36861  1.44781  34.00000  34.00000
1  1.36962  1.44865  35.00000  35.00000
1  1.37060  1.44947  36.00000  36.00000
1  1.37156  1.45026  37.00000  37.00000
1  1.37249  1.45104  38.00000  38.00000
1  1.37339  1.45179  39.00000  39.00000
1  1.37428  1.45252  40.00000  40.00000
1  1.37514  1.45324  41.00000  41.00000
1  1.37598  1.45394  42.00000  42.00000
1  1.37680  1.45462  43.00000  43.00000
1  1.37760  1.45528  44.00000  44.00000
1  1.37838  1.45594  45.00000  45.00000
1  1.37915  1.45657  46.00000  46.00000
1  1.37990  1.45720  47.00000  47.00000
1  1.38063  1.45781  48.00000  48.00000
1  1.38135  1.45840  49.00000  49.00000
1  1.38206  1.45899  50.00000  50.00000
2  1.20972  1.29677  0.00000  0.00000
2  1.24968  1.33166  0.75000  1.00000
2  1.27110  1.35308  1.50000  2.00000
2  1.28377  1.36582  2.25000  3.00000
2  1.29280  1.37491  3.00000  4.00000
2  1.29982  1.38198  3.75000  5.00000
2  1.30556  1.38777  4.50000  6.00000
2  1.31043  1.39268  5.25000  7.00000
2  1.31464  1.39693  6.00000  8.00000
2  1.31836  1.40068  6.75000  9.00000
2  1.32169  1.40404  7.50000  10.00000
2  1.32471  1.40709  8.25000  11.00000
2  1.32746  1.40986  9.00000  12.00000
2  1.32999  1.41242  9.75000  13.00000
2  1.33234  1.41479  10.50000  14.00000
2  1.33452  1.41699  11.25000  15.00000
2  1.33656  1.41906  12.00000  16.00000
2  1.33848  1.42099  12.75000  17.00000
2  1.34029  1.42282  13.50000  18.00000
2  1.34200  1.42455  14.25000  19.00000
2  1.34363  1.42619  15.00000  20.00000
2  1.34517  1.42775  15.75000  21.00000
2  1.34665  1.42924  16.50000  22.00000
2  1.34805  1.43066  17.25000  23.00000
2  1.34940  1.43203  18.00000  24.00000
2  1.35070  1.43333  18.75000  25.00000
2  1.35194  1.43459  19.50000  26.00000
2  1.35313  1.43579  20.25000  27.00000
2  1.35429  1.43696  21.00000  28.00000
2  1.35540  1.43808  21.75000  29.00000
2  1.35647  1.43917  22.50000  30.00000
2  1.35751  1.44022  23.25000  31.00000
2  1.35852  1.44123  24.00000  32.00000
2  1.35949  1.44222  24.75000  33.00000
2  1.36044  1.44318  25.50000  34.00000
2  1.36136  1.44410  26.25000  35.00000
2  1.36225  1.44501  27.00000  36.00000
2  1.36312  1.44588  27.75000  37.00000
2  1.36396  1.44674  28.50000  38.00000
2  1.36479  1.44757  29.25000  39.00000
2  1.36559  1.44838  30.00000  40.00000
2  1.36637  1.44917  30.75000  41.00000
2  1.36714  1.44994  31.50000  42.00000
2  1.36788  1.45070  32.25000  43.00000
2  1.36861  1.45143  33.00000  44.00000
2  1.36932  1.45215  33.75000  45.00000
2  1.37002  1.45286  34.50000  46.00000
2  1.37070  1.45355  35.25000  47.00000
2  1.37137  1.45422  36.00000  48.00000
2  1.37202  1.45488  36.75000  49.00000
2  1.37266  1.45553  37.50000  50.00000
3  1.20972  1.29677  0.00000  0.00000
3  1.24476  1.32203  1.00000  0.75000
3  1.26685  1.34126  2.00000  1.50000
3  1.27994  1.35269  3.00000  2.25000
3  1.28928  1.36085  4.00000  3.00000
3  1.29655  1.36720  5.00000  3.75000
3  1.30249  1.37240  6.00000  4.50000
3  1.30753  1.37680  7.00000  5.25000
3  1.31189  1.38062  8.00000  6.00000
3  1.31574  1.38399  9.00000  6.75000
3  1.31919  1.38701  10.00000  7.50000
3  1.32231  1.38974  11.00000  8.25000
3  1.32516  1.39223  12.00000  9.00000
3  1.32779  1.39453  13.00000  9.75000
3  1.33022  1.39665  14.00000  10.50000
3  1.33248  1.39863  15.00000  11.25000
3  1.33459  1.40048  16.00000  12.00000
3  1.33658  1.40222  17.00000  12.75000
3  1.33846  1.40386  18.00000  13.50000
3  1.34023  1.40541  19.00000  14.25000
3  1.34191  1.40689  20.00000  15.00000
3  1.34351  1.40829  21.00000  15.75000
3  1.34504  1.40962  22.00000  16.50000
3  1.34650  1.41090  23.00000  17.25000
3  1.34790  1.41212  24.00000  18.00000
3  1.34924  1.41330  25.00000  18.75000
3  1.35052  1.41442  26.00000  19.50000
3  1.35176  1.41551  27.00000  20.25000
3  1.35296  1.41655  28.00000  21.00000
3  1.35411  1.41756  29.00000  21.75000
3  1.35522  1.41853  30.00000  22.50000
3  1.35630  1.41948  31.00000  23.25000
3  1.35734  1.42039  32.00000  24.00000
3  1.35835  1.42127  33.00000  24.75000
3  1.35933  1.42213  34.00000  25.50000
3  1.36028  1.42296  35.00000  26.25000
3  1.36121  1.42377  36.00000  27.00000
3  1.36211  1.42456  37.00000  27.75000
3  1.36298  1.42533  38.00000  28.50000
3  1.36384  1.42608  39.00000  29.25000
3  1.36467  1.42680  40.00000  30.00000
3  1.36548  1.42751  41.00000  30.75000
3  1.36627  1.42821  42.00000  31.50000
3  1.36704  1.42888  43.00000  32.25000
3  1.36780  1.42954  44.00000  33.00000
3  1.36854  1.43019  45.00000  33.75000
3  1.36926  1.43082  46.00000  34.50000
3  1.36997  1.43144  47.00000  35.25000
3  1.37066  1.43205  48.00000  36.00000
3  1.37133  1.43264  49.00000  36.75000
3  1.37200  1.43322  50.00000  37.50000
4  1.20972  1.29677  0.00000  0.00000
4  1.23113  1.34341  0.50000  1.00000
4  1.24851  1.36246  1.00000  2.00000
4  1.25879  1.37367  1.50000  3.00000
4  1.26612  1.38164  2.00000  4.00000
4  1.27181  1.38783  2.50000  5.00000
4  1.27648  1.39289  3.00000  6.00000
4  1.28042  1.39717  3.50000  7.00000
4  1.28384  1.40088  4.00000  8.00000
4  1.28686  1.40415  4.50000  9.00000
4  1.28957  1.40708  5.00000  10.00000
4  1.29201  1.40973  5.50000  11.00000
4  1.29424  1.41215  6.00000  12.00000
4  1.29630  1.41438  6.50000  13.00000
4  1.29820  1.41644  7.00000  14.00000
4  1.29997  1.41836  7.50000  15.00000
4  1.30163  1.42015  8.00000  16.00000
4  1.30319  1.42184  8.50000  17.00000
4  1.30466  1.42343  9.00000  18.00000
4  1.30605  1.42493  9.50000  19.00000
4  1.30736  1.42636  10.00000  20.00000
4  1.30862  1.42772  10.50000  21.00000
4  1.30981  1.42901  11.00000  22.00000
4  1.31096  1.43025  11.50000  23.00000
4  1.31205  1.43143  12.00000  24.00000
4  1.31310  1.43257  12.50000  25.00000
4  1.31411  1.43366  13.00000  26.00000
4  1.31508  1.43471  13.50000  27.00000
4  1.31601  1.43572  14.00000  28.00000
4  1.31692  1.43670  14.50000  29.00000
4  1.31779  1.43764  15.00000  30.00000
4  1.31863  1.43855  15.50000  31.00000
4  1.31945  1.43944  16.00000  32.00000
4  1.32024  1.44029  16.50000  33.00000
4  1.32101  1.44113  17.00000  34.00000
4  1.32175  1.44193  17.50000  35.00000
4  1.32248  1.44272  18.00000  36.00000
4  1.32318  1.44348  18.50000  37.00000
4  1.32387  1.44422  19.00000  38.00000
4  1.32454  1.44494  19.50000  39.00000
4  1.32519  1.44565  20.00000  40.00000
4  1.32582  1.44634  20.50000  41.00000
4  1.32644  1.44701  21.00000  42.00000
4  1.32705  1.44766  21.50000  43.00000
4  1.32764  1.44830  22.00000  44.00000
4  1.32822  1.44893  22.50000  45.00000
4  1.32878  1.44954  23.00000  46.00000
4  1.32934  1.45014  23.50000  47.00000
4  1.32988  1.45072  24.00000  48.00000
4  1.33041  1.45130  24.50000  49.00000
4  1.33093  1.45186  25.00000  50.00000
5  1.20972  1.29677  0.00000  0.00000
5  1.24436  1.32474  1.00000  0.50000
5  1.26611  1.33822  2.00000  1.00000
5  1.27902  1.34614  3.00000  1.50000
5  1.28824  1.35176  4.00000  2.00000
5  1.29542  1.35612  5.00000  2.50000
5  1.30129  1.35969  6.00000  3.00000
5  1.30627  1.36271  7.00000  3.50000
5  1.31058  1.36532  8.00000  4.00000
5  1.31438  1.36763  9.00000  4.50000
5  1.31779  1.36969  10.00000  5.00000
5  1.32088  1.37156  11.00000  5.50000
5  1.32369  1.37326  12.00000  6.00000
5  1.32629  1.37483  13.00000  6.50000
5  1.32869  1.37628  14.00000  7.00000
5  1.33092  1.37763  15.00000  7.50000
5  1.33301  1.37890  16.00000  8.00000
5  1.33498  1.38009  17.00000  8.50000
5  1.33683  1.38121  18.00000  9.00000
5  1.33859  1.38227  19.00000  9.50000
5  1.34025  1.38327  20.00000  10.00000
5  1.34183  1.38423  21.00000  10.50000
5  1.34334  1.38514  22.00000  11.00000
5  1.34478  1.38601  23.00000  11.50000
5  1.34616  1.38684  24.00000  12.00000
5  1.34749  1.38764  25.00000  12.50000
5  1.34876  1.38841  26.00000  13.00000
5  1.34999  1.38915  27.00000  13.50000
5  1.35117  1.38986  28.00000  14.00000
5  1.35230  1.39055  29.00000  14.50000
5  1.35341  1.39122  30.00000  15.00000
5  1.35447  1.39186  31.00000  15.50000
5  1.35550  1.39248  32.00000  16.00000
5  1.35650  1.39308  33.00000  16.50000
5  1.35747  1.39367  34.00000  17.00000
5  1.35841  1.39424  35.00000  17.50000
5  1.35932  1.39479  36.00000  18.00000
5  1.36021  1.39533  37.00000  18.50000
5  1.36108  1.39585  38.00000  19.00000
5  1.36192  1.39636  39.00000  19.50000
5  1.36275  1.39685  40.00000  20.00000
5  1.36355  1.39734  41.00000  20.50000
5  1.36433  1.39781  42.00000  21.00000
5  1.36509  1.39827  43.00000  21.50000
5  1.36584  1.39872  44.00000  22.00000
5  1.36657  1.39916  45.00000  22.50000
5  1.36728  1.39959  46.00000  23.00000
5  1.36798  1.40001  47.00000  23.50000
5  1.36867  1.40043  48.00000  24.00000
5  1.36934  1.40083  49.00000  24.50000
5  1.36999  1.40123  50.00000  25.00000
