# Supplementary material for: Regional biaxial mechanical data of the mitral and tricuspid valve anterior leaflets
Source: Data Brief. 2019 May 22;24:103961. doi: 10.1016/j.dib.2019.103961 (PMC6545396; doi:10.1016/j.dib.2019.103961)
Supplement: Multimedia component 2 [file mmc2.zip › NewTextFiles/regional_data_TVAL111-F.txt]

0.347 
3.40 
1  1.27919  1.47058  0.00000  0.00000
1  1.35474  1.52804  1.00000  1.00000
1  1.38012  1.55269  2.00000  2.00000
1  1.39508  1.56732  3.00000  3.00000
1  1.40572  1.57775  4.00000  4.00000
1  1.41400  1.58587  5.00000  5.00000
1  1.42076  1.59252  6.00000  6.00000
1  1.42648  1.59815  7.00000  7.00000
1  1.43144  1.60303  8.00000  8.00000
1  1.43582  1.60733  9.00000  9.00000
1  1.43974  1.61119  10.00000  10.00000
1  1.44328  1.61468  11.00000  11.00000
1  1.44652  1.61786  12.00000  12.00000
1  1.44949  1.62080  13.00000  13.00000
1  1.45225  1.62351  14.00000  14.00000
1  1.45482  1.62604  15.00000  15.00000
1  1.45722  1.62841  16.00000  16.00000
1  1.45947  1.63063  17.00000  17.00000
1  1.46160  1.63273  18.00000  18.00000
1  1.46361  1.63471  19.00000  19.00000
1  1.46552  1.63659  20.00000  20.00000
1  1.46734  1.63838  21.00000  21.00000
1  1.46907  1.64009  22.00000  22.00000
1  1.47072  1.64172  23.00000  23.00000
1  1.47231  1.64328  24.00000  24.00000
1  1.47383  1.64478  25.00000  25.00000
1  1.47529  1.64622  26.00000  26.00000
1  1.47669  1.64760  27.00000  27.00000
1  1.47805  1.64894  28.00000  28.00000
1  1.47935  1.65023  29.00000  29.00000
1  1.48062  1.65147  30.00000  30.00000
1  1.48184  1.65268  31.00000  31.00000
1  1.48302  1.65384  32.00000  32.00000
1  1.48417  1.65497  33.00000  33.00000
1  1.48528  1.65607  34.00000  34.00000
1  1.48636  1.65713  35.00000  35.00000
1  1.48741  1.65817  36.00000  36.00000
1  1.48843  1.65917  37.00000  37.00000
1  1.48942  1.66015  38.00000  38.00000
1  1.49039  1.66111  39.00000  39.00000
1  1.49133  1.66204  40.00000  40.00000
1  1.49225  1.66294  41.00000  41.00000
1  1.49315  1.66383  42.00000  42.00000
1  1.49402  1.66469  43.00000  43.00000
1  1.49488  1.66554  44.00000  44.00000
1  1.49572  1.66636  45.00000  45.00000
1  1.49654  1.66717  46.00000  46.00000
1  1.49734  1.66796  47.00000  47.00000
1  1.49812  1.66873  48.00000  48.00000
1  1.49889  1.66949  49.00000  49.00000
1  1.49964  1.67023  50.00000  50.00000
2  1.27919  1.47058  0.00000  0.00000
2  1.32483  1.55653  0.75000  1.00000
2  1.35238  1.57620  1.50000  2.00000
2  1.36891  1.58773  2.25000  3.00000
2  1.38075  1.59592  3.00000  4.00000
2  1.38999  1.60227  3.75000  5.00000
2  1.39756  1.60747  4.50000  6.00000
2  1.40397  1.61186  5.25000  7.00000
2  1.40954  1.61566  6.00000  8.00000
2  1.41446  1.61901  6.75000  9.00000
2  1.41886  1.62202  7.50000  10.00000
2  1.42285  1.62473  8.25000  11.00000
2  1.42649  1.62721  9.00000  12.00000
2  1.42985  1.62949  9.75000  13.00000
2  1.43295  1.63160  10.50000  14.00000
2  1.43585  1.63357  11.25000  15.00000
2  1.43855  1.63541  12.00000  16.00000
2  1.44110  1.63714  12.75000  17.00000
2  1.44350  1.63877  13.50000  18.00000
2  1.44577  1.64031  14.25000  19.00000
2  1.44792  1.64177  15.00000  20.00000
2  1.44997  1.64316  15.75000  21.00000
2  1.45192  1.64448  16.50000  22.00000
2  1.45379  1.64575  17.25000  23.00000
2  1.45558  1.64696  18.00000  24.00000
2  1.45729  1.64813  18.75000  25.00000
2  1.45894  1.64925  19.50000  26.00000
2  1.46053  1.65032  20.25000  27.00000
2  1.46206  1.65136  21.00000  28.00000
2  1.46353  1.65236  21.75000  29.00000
2  1.46496  1.65332  22.50000  30.00000
2  1.46634  1.65426  23.25000  31.00000
2  1.46767  1.65516  24.00000  32.00000
2  1.46897  1.65604  24.75000  33.00000
2  1.47022  1.65689  25.50000  34.00000
2  1.47144  1.65772  26.25000  35.00000
2  1.47263  1.65852  27.00000  36.00000
2  1.47378  1.65930  27.75000  37.00000
2  1.47490  1.66006  28.50000  38.00000
2  1.47600  1.66080  29.25000  39.00000
2  1.47706  1.66152  30.00000  40.00000
2  1.47810  1.66223  30.75000  41.00000
2  1.47912  1.66292  31.50000  42.00000
2  1.48011  1.66359  32.25000  43.00000
2  1.48107  1.66424  33.00000  44.00000
2  1.48202  1.66488  33.75000  45.00000
2  1.48295  1.66551  34.50000  46.00000
2  1.48385  1.66612  35.25000  47.00000
2  1.48474  1.66672  36.00000  48.00000
2  1.48561  1.66731  36.75000  49.00000
2  1.48646  1.66789  37.50000  50.00000
3  1.27919  1.47058  0.00000  0.00000
3  1.35023  1.51952  1.00000  0.75000
3  1.37462  1.54081  2.00000  1.50000
3  1.38898  1.55338  3.00000  2.25000
3  1.39919  1.56233  4.00000  3.00000
3  1.40712  1.56929  5.00000  3.75000
3  1.41361  1.57498  6.00000  4.50000
3  1.41910  1.57980  7.00000  5.25000
3  1.42385  1.58397  8.00000  6.00000
3  1.42805  1.58765  9.00000  6.75000
3  1.43180  1.59095  10.00000  7.50000
3  1.43520  1.59393  11.00000  8.25000
3  1.43830  1.59665  12.00000  9.00000
3  1.44116  1.59916  13.00000  9.75000
3  1.44380  1.60148  14.00000  10.50000
3  1.44626  1.60364  15.00000  11.25000
3  1.44856  1.60566  16.00000  12.00000
3  1.45072  1.60756  17.00000  12.75000
3  1.45276  1.60935  18.00000  13.50000
3  1.45469  1.61104  19.00000  14.25000
3  1.45652  1.61265  20.00000  15.00000
3  1.45826  1.61418  21.00000  15.75000
3  1.45992  1.61564  22.00000  16.50000
3  1.46151  1.61703  23.00000  17.25000
3  1.46303  1.61837  24.00000  18.00000
3  1.46448  1.61964  25.00000  18.75000
3  1.46588  1.62087  26.00000  19.50000
3  1.46723  1.62206  27.00000  20.25000
3  1.46853  1.62320  28.00000  21.00000
3  1.46978  1.62430  29.00000  21.75000
3  1.47099  1.62536  30.00000  22.50000
3  1.47216  1.62639  31.00000  23.25000
3  1.47329  1.62738  32.00000  24.00000
3  1.47439  1.62835  33.00000  24.75000
3  1.47546  1.62928  34.00000  25.50000
3  1.47649  1.63019  35.00000  26.25000
3  1.47750  1.63108  36.00000  27.00000
3  1.47848  1.63193  37.00000  27.75000
3  1.47943  1.63277  38.00000  28.50000
3  1.48036  1.63358  39.00000  29.25000
3  1.48126  1.63438  40.00000  30.00000
3  1.48214  1.63515  41.00000  30.75000
3  1.48300  1.63591  42.00000  31.50000
3  1.48384  1.63665  43.00000  32.25000
3  1.48466  1.63737  44.00000  33.00000
3  1.48546  1.63807  45.00000  33.75000
3  1.48625  1.63876  46.00000  34.50000
3  1.48702  1.63944  47.00000  35.25000
3  1.48777  1.64010  48.00000  36.00000
3  1.48850  1.64074  49.00000  36.75000
3  1.48923  1.64138  50.00000  37.50000
4  1.27919  1.47058  0.00000  0.00000
4  1.31616  1.53721  0.50000  1.00000
4  1.33920  1.55978  1.00000  2.00000
4  1.35293  1.57306  1.50000  3.00000
4  1.36274  1.58251  2.00000  4.00000
4  1.37038  1.58985  2.50000  5.00000
4  1.37664  1.59585  3.00000  6.00000
4  1.38194  1.60093  3.50000  7.00000
4  1.38654  1.60533  4.00000  8.00000
4  1.39060  1.60921  4.50000  9.00000
4  1.39423  1.61269  5.00000  10.00000
4  1.39752  1.61583  5.50000  11.00000
4  1.40052  1.61870  6.00000  12.00000
4  1.40329  1.62134  6.50000  13.00000
4  1.40585  1.62379  7.00000  14.00000
4  1.40823  1.62606  7.50000  15.00000
4  1.41047  1.62819  8.00000  16.00000
4  1.41256  1.63019  8.50000  17.00000
4  1.41454  1.63208  9.00000  18.00000
4  1.41641  1.63386  9.50000  19.00000
4  1.41818  1.63556  10.00000  20.00000
4  1.41987  1.63717  10.50000  21.00000
4  1.42148  1.63870  11.00000  22.00000
4  1.42302  1.64017  11.50000  23.00000
4  1.42449  1.64158  12.00000  24.00000
4  1.42591  1.64292  12.50000  25.00000
4  1.42727  1.64422  13.00000  26.00000
4  1.42857  1.64546  13.50000  27.00000
4  1.42983  1.64667  14.00000  28.00000
4  1.43105  1.64782  14.50000  29.00000
4  1.43222  1.64894  15.00000  30.00000
4  1.43336  1.65003  15.50000  31.00000
4  1.43446  1.65108  16.00000  32.00000
4  1.43552  1.65209  16.50000  33.00000
4  1.43656  1.65308  17.00000  34.00000
4  1.43756  1.65403  17.50000  35.00000
4  1.43854  1.65496  18.00000  36.00000
4  1.43949  1.65587  18.50000  37.00000
4  1.44041  1.65675  19.00000  38.00000
4  1.44131  1.65761  19.50000  39.00000
4  1.44219  1.65844  20.00000  40.00000
4  1.44304  1.65926  20.50000  41.00000
4  1.44388  1.66006  21.00000  42.00000
4  1.44470  1.66083  21.50000  43.00000
4  1.44549  1.66159  22.00000  44.00000
4  1.44627  1.66233  22.50000  45.00000
4  1.44703  1.66306  23.00000  46.00000
4  1.44778  1.66377  23.50000  47.00000
4  1.44851  1.66447  24.00000  48.00000
4  1.44922  1.66515  24.50000  49.00000
4  1.44992  1.66581  25.00000  50.00000
5  1.27919  1.47058  0.00000  0.00000
5  1.34657  1.49597  1.00000  0.50000
5  1.36646  1.51628  2.00000  1.00000
5  1.37812  1.52841  3.00000  1.50000
5  1.38639  1.53709  4.00000  2.00000
5  1.39281  1.54385  5.00000  2.50000
5  1.39806  1.54939  6.00000  3.00000
5  1.40249  1.55408  7.00000  3.50000
5  1.40634  1.55815  8.00000  4.00000
5  1.40973  1.56175  9.00000  4.50000
5  1.41276  1.56497  10.00000  5.00000
5  1.41550  1.56788  11.00000  5.50000
5  1.41801  1.57054  12.00000  6.00000
5  1.42031  1.57299  13.00000  6.50000
5  1.42244  1.57526  14.00000  7.00000
5  1.42443  1.57737  15.00000  7.50000
5  1.42629  1.57935  16.00000  8.00000
5  1.42803  1.58120  17.00000  8.50000
5  1.42968  1.58296  18.00000  9.00000
5  1.43124  1.58461  19.00000  9.50000
5  1.43271  1.58619  20.00000  10.00000
5  1.43412  1.58768  21.00000  10.50000
5  1.43546  1.58911  22.00000  11.00000
5  1.43674  1.59047  23.00000  11.50000
5  1.43796  1.59178  24.00000  12.00000
5  1.43914  1.59303  25.00000  12.50000
5  1.44027  1.59423  26.00000  13.00000
5  1.44136  1.59539  27.00000  13.50000
5  1.44240  1.59651  28.00000  14.00000
5  1.44341  1.59758  29.00000  14.50000
5  1.44439  1.59862  30.00000  15.00000
5  1.44533  1.59963  31.00000  15.50000
5  1.44625  1.60061  32.00000  16.00000
5  1.44713  1.60155  33.00000  16.50000
5  1.44799  1.60247  34.00000  17.00000
5  1.44883  1.60336  35.00000  17.50000
5  1.44964  1.60422  36.00000  18.00000
5  1.45043  1.60506  37.00000  18.50000
5  1.45120  1.60588  38.00000  19.00000
5  1.45194  1.60668  39.00000  19.50000
5  1.45267  1.60746  40.00000  20.00000
5  1.45338  1.60822  41.00000  20.50000
5  1.45408  1.60896  42.00000  21.00000
5  1.45476  1.60968  43.00000  21.50000
5  1.45542  1.61038  44.00000  22.00000
5  1.45606  1.61108  45.00000  22.50000
5  1.45670  1.61175  46.00000  23.00000
5  1.45732  1.61241  47.00000  23.50000
5  1.45792  1.61306  48.00000  24.00000
5  1.45852  1.61369  49.00000  24.50000
5  1.45910  1.61431  50.00000  25.00000
