# Supplementary material for: Regional biaxial mechanical data of the mitral and tricuspid valve anterior leaflets
Source: Data Brief. 2019 May 22;24:103961. doi: 10.1016/j.dib.2019.103961 (PMC6545396; doi:10.1016/j.dib.2019.103961)
Supplement: Multimedia component 2 [file mmc2.zip › NewTextFiles/regional_data_TVAL112-A.txt]

0.250 
3.20 
1  1.53615  1.62159  0.00000  0.00000
1  1.58108  1.64344  1.00000  1.00000
1  1.59981  1.66529  2.00000  2.00000
1  1.61081  1.67840  3.00000  3.00000
1  1.61862  1.68778  4.00000  4.00000
1  1.62469  1.69511  5.00000  5.00000
1  1.62965  1.70111  6.00000  6.00000
1  1.63384  1.70619  7.00000  7.00000
1  1.63747  1.71061  8.00000  8.00000
1  1.64068  1.71450  9.00000  9.00000
1  1.64355  1.71800  10.00000  10.00000
1  1.64614  1.72116  11.00000  11.00000
1  1.64851  1.72404  12.00000  12.00000
1  1.65069  1.72670  13.00000  13.00000
1  1.65271  1.72916  14.00000  14.00000
1  1.65459  1.73145  15.00000  15.00000
1  1.65635  1.73360  16.00000  16.00000
1  1.65800  1.73561  17.00000  17.00000
1  1.65956  1.73752  18.00000  18.00000
1  1.66103  1.73931  19.00000  19.00000
1  1.66243  1.74102  20.00000  20.00000
1  1.66375  1.74265  21.00000  21.00000
1  1.66502  1.74419  22.00000  22.00000
1  1.66623  1.74567  23.00000  23.00000
1  1.66739  1.74709  24.00000  24.00000
1  1.66850  1.74845  25.00000  25.00000
1  1.66957  1.74976  26.00000  26.00000
1  1.67060  1.75101  27.00000  27.00000
1  1.67159  1.75223  28.00000  28.00000
1  1.67255  1.75340  29.00000  29.00000
1  1.67347  1.75453  30.00000  30.00000
1  1.67437  1.75562  31.00000  31.00000
1  1.67523  1.75668  32.00000  32.00000
1  1.67607  1.75770  33.00000  33.00000
1  1.67688  1.75870  34.00000  34.00000
1  1.67767  1.75966  35.00000  35.00000
1  1.67844  1.76060  36.00000  36.00000
1  1.67919  1.76152  37.00000  37.00000
1  1.67991  1.76241  38.00000  38.00000
1  1.68062  1.76327  39.00000  39.00000
1  1.68131  1.76412  40.00000  40.00000
1  1.68198  1.76494  41.00000  41.00000
1  1.68264  1.76574  42.00000  42.00000
1  1.68328  1.76653  43.00000  43.00000
1  1.68391  1.76729  44.00000  44.00000
1  1.68452  1.76804  45.00000  45.00000
1  1.68512  1.76878  46.00000  46.00000
1  1.68571  1.76950  47.00000  47.00000
1  1.68628  1.77020  48.00000  48.00000
1  1.68684  1.77089  49.00000  49.00000
1  1.68739  1.77156  50.00000  50.00000
2  1.53615  1.62159  0.00000  0.00000
2  1.58299  1.65434  0.75000  1.00000
2  1.60282  1.67557  1.50000  2.00000
2  1.61451  1.68823  2.25000  3.00000
2  1.62284  1.69728  3.00000  4.00000
2  1.62931  1.70433  3.75000  5.00000
2  1.63460  1.71011  4.50000  6.00000
2  1.63908  1.71500  5.25000  7.00000
2  1.64296  1.71924  6.00000  8.00000
2  1.64638  1.72299  6.75000  9.00000
2  1.64945  1.72634  7.50000  10.00000
2  1.65222  1.72938  8.25000  11.00000
2  1.65475  1.73215  9.00000  12.00000
2  1.65708  1.73470  9.75000  13.00000
2  1.65924  1.73707  10.50000  14.00000
2  1.66125  1.73927  11.25000  15.00000
2  1.66313  1.74133  12.00000  16.00000
2  1.66489  1.74326  12.75000  17.00000
2  1.66656  1.74509  13.50000  18.00000
2  1.66813  1.74681  14.25000  19.00000
2  1.66963  1.74845  15.00000  20.00000
2  1.67105  1.75001  15.75000  21.00000
2  1.67240  1.75150  16.50000  22.00000
2  1.67370  1.75292  17.25000  23.00000
2  1.67494  1.75428  18.00000  24.00000
2  1.67613  1.75558  18.75000  25.00000
2  1.67727  1.75684  19.50000  26.00000
2  1.67837  1.75805  20.25000  27.00000
2  1.67943  1.75921  21.00000  28.00000
2  1.68045  1.76033  21.75000  29.00000
2  1.68144  1.76141  22.50000  30.00000
2  1.68240  1.76246  23.25000  31.00000
2  1.68332  1.76348  24.00000  32.00000
2  1.68422  1.76446  24.75000  33.00000
2  1.68509  1.76542  25.50000  34.00000
2  1.68594  1.76635  26.25000  35.00000
2  1.68676  1.76725  27.00000  36.00000
2  1.68756  1.76812  27.75000  37.00000
2  1.68833  1.76898  28.50000  38.00000
2  1.68909  1.76981  29.25000  39.00000
2  1.68983  1.77062  30.00000  40.00000
2  1.69055  1.77141  30.75000  41.00000
2  1.69125  1.77218  31.50000  42.00000
2  1.69194  1.77293  32.25000  43.00000
2  1.69261  1.77367  33.00000  44.00000
2  1.69326  1.77439  33.75000  45.00000
2  1.69390  1.77509  34.50000  46.00000
2  1.69453  1.77578  35.25000  47.00000
2  1.69514  1.77645  36.00000  48.00000
2  1.69575  1.77711  36.75000  49.00000
2  1.69633  1.77776  37.50000  50.00000
3  1.53615  1.62159  0.00000  0.00000
3  1.57511  1.65107  1.00000  0.75000
3  1.59233  1.66910  2.00000  1.50000
3  1.60242  1.67974  3.00000  2.25000
3  1.60959  1.68731  4.00000  3.00000
3  1.61515  1.69319  5.00000  3.75000
3  1.61970  1.69800  6.00000  4.50000
3  1.62354  1.70207  7.00000  5.25000
3  1.62687  1.70560  8.00000  6.00000
3  1.62981  1.70872  9.00000  6.75000
3  1.63244  1.71150  10.00000  7.50000
3  1.63482  1.71402  11.00000  8.25000
3  1.63699  1.71633  12.00000  9.00000
3  1.63899  1.71844  13.00000  9.75000
3  1.64083  1.72041  14.00000  10.50000
3  1.64256  1.72223  15.00000  11.25000
3  1.64417  1.72394  16.00000  12.00000
3  1.64568  1.72555  17.00000  12.75000
3  1.64711  1.72706  18.00000  13.50000
3  1.64846  1.72849  19.00000  14.25000
3  1.64974  1.72985  20.00000  15.00000
3  1.65095  1.73114  21.00000  15.75000
3  1.65211  1.73237  22.00000  16.50000
3  1.65322  1.73355  23.00000  17.25000
3  1.65429  1.73468  24.00000  18.00000
3  1.65530  1.73576  25.00000  18.75000
3  1.65628  1.73680  26.00000  19.50000
3  1.65722  1.73780  27.00000  20.25000
3  1.65813  1.73876  28.00000  21.00000
3  1.65901  1.73969  29.00000  21.75000
3  1.65985  1.74059  30.00000  22.50000
3  1.66067  1.74146  31.00000  23.25000
3  1.66147  1.74230  32.00000  24.00000
3  1.66223  1.74312  33.00000  24.75000
3  1.66298  1.74391  34.00000  25.50000
3  1.66370  1.74468  35.00000  26.25000
3  1.66440  1.74542  36.00000  27.00000
3  1.66509  1.74615  37.00000  27.75000
3  1.66575  1.74686  38.00000  28.50000
3  1.66640  1.74754  39.00000  29.25000
3  1.66703  1.74821  40.00000  30.00000
3  1.66765  1.74887  41.00000  30.75000
3  1.66825  1.74951  42.00000  31.50000
3  1.66884  1.75013  43.00000  32.25000
3  1.66941  1.75074  44.00000  33.00000
3  1.66997  1.75134  45.00000  33.75000
3  1.67052  1.75192  46.00000  34.50000
3  1.67106  1.75249  47.00000  35.25000
3  1.67159  1.75305  48.00000  36.00000
3  1.67210  1.75359  49.00000  36.75000
3  1.67260  1.75413  50.00000  37.50000
4  1.53615  1.62159  0.00000  0.00000
4  1.57774  1.65552  0.50000  1.00000
4  1.59366  1.67434  1.00000  2.00000
4  1.60299  1.68542  1.50000  3.00000
4  1.60962  1.69329  2.00000  4.00000
4  1.61477  1.69941  2.50000  5.00000
4  1.61897  1.70442  3.00000  6.00000
4  1.62253  1.70865  3.50000  7.00000
4  1.62561  1.71232  4.00000  8.00000
4  1.62832  1.71555  4.50000  9.00000
4  1.63076  1.71845  5.00000  10.00000
4  1.63295  1.72107  5.50000  11.00000
4  1.63496  1.72346  6.00000  12.00000
4  1.63681  1.72566  6.50000  13.00000
4  1.63852  1.72770  7.00000  14.00000
4  1.64011  1.72960  7.50000  15.00000
4  1.64160  1.73138  8.00000  16.00000
4  1.64300  1.73304  8.50000  17.00000
4  1.64432  1.73462  9.00000  18.00000
4  1.64557  1.73610  9.50000  19.00000
4  1.64675  1.73751  10.00000  20.00000
4  1.64788  1.73886  10.50000  21.00000
4  1.64895  1.74014  11.00000  22.00000
4  1.64998  1.74136  11.50000  23.00000
4  1.65096  1.74253  12.00000  24.00000
4  1.65190  1.74366  12.50000  25.00000
4  1.65281  1.74473  13.00000  26.00000
4  1.65368  1.74577  13.50000  27.00000
4  1.65452  1.74677  14.00000  28.00000
4  1.65533  1.74774  14.50000  29.00000
4  1.65611  1.74867  15.00000  30.00000
4  1.65687  1.74958  15.50000  31.00000
4  1.65760  1.75045  16.00000  32.00000
4  1.65831  1.75130  16.50000  33.00000
4  1.65900  1.75212  17.00000  34.00000
4  1.65967  1.75292  17.50000  35.00000
4  1.66032  1.75369  18.00000  36.00000
4  1.66096  1.75445  18.50000  37.00000
4  1.66157  1.75518  19.00000  38.00000
4  1.66217  1.75590  19.50000  39.00000
4  1.66276  1.75659  20.00000  40.00000
4  1.66333  1.75727  20.50000  41.00000
4  1.66388  1.75794  21.00000  42.00000
4  1.66442  1.75858  21.50000  43.00000
4  1.66496  1.75922  22.00000  44.00000
4  1.66547  1.75984  22.50000  45.00000
4  1.66598  1.76044  23.00000  46.00000
4  1.66648  1.76103  23.50000  47.00000
4  1.66696  1.76161  24.00000  48.00000
4  1.66744  1.76218  24.50000  49.00000
4  1.66791  1.76274  25.00000  50.00000
5  1.53615  1.62159  0.00000  0.00000
5  1.58926  1.64953  1.00000  0.50000
5  1.60707  1.66687  2.00000  1.00000
5  1.61753  1.67716  3.00000  1.50000
5  1.62496  1.68450  4.00000  2.00000
5  1.63072  1.69021  5.00000  2.50000
5  1.63544  1.69488  6.00000  3.00000
5  1.63942  1.69884  7.00000  3.50000
5  1.64288  1.70227  8.00000  4.00000
5  1.64592  1.70530  9.00000  4.50000
5  1.64865  1.70801  10.00000  5.00000
5  1.65112  1.71046  11.00000  5.50000
5  1.65337  1.71270  12.00000  6.00000
5  1.65544  1.71477  13.00000  6.50000
5  1.65736  1.71668  14.00000  7.00000
5  1.65915  1.71845  15.00000  7.50000
5  1.66082  1.72012  16.00000  8.00000
5  1.66239  1.72168  17.00000  8.50000
5  1.66387  1.72315  18.00000  9.00000
5  1.66527  1.72455  19.00000  9.50000
5  1.66660  1.72587  20.00000  10.00000
5  1.66786  1.72713  21.00000  10.50000
5  1.66906  1.72833  22.00000  11.00000
5  1.67021  1.72948  23.00000  11.50000
5  1.67132  1.73058  24.00000  12.00000
5  1.67237  1.73163  25.00000  12.50000
5  1.67339  1.73264  26.00000  13.00000
5  1.67437  1.73362  27.00000  13.50000
5  1.67531  1.73456  28.00000  14.00000
5  1.67622  1.73546  29.00000  14.50000
5  1.67710  1.73634  30.00000  15.00000
5  1.67795  1.73718  31.00000  15.50000
5  1.67877  1.73800  32.00000  16.00000
5  1.67956  1.73880  33.00000  16.50000
5  1.68034  1.73957  34.00000  17.00000
5  1.68109  1.74032  35.00000  17.50000
5  1.68182  1.74104  36.00000  18.00000
5  1.68253  1.74175  37.00000  18.50000
5  1.68322  1.74244  38.00000  19.00000
5  1.68389  1.74311  39.00000  19.50000
5  1.68455  1.74376  40.00000  20.00000
5  1.68519  1.74440  41.00000  20.50000
5  1.68581  1.74502  42.00000  21.00000
5  1.68642  1.74563  43.00000  21.50000
5  1.68702  1.74623  44.00000  22.00000
5  1.68760  1.74681  45.00000  22.50000
5  1.68817  1.74737  46.00000  23.00000
5  1.68872  1.74793  47.00000  23.50000
5  1.68927  1.74847  48.00000  24.00000
5  1.68980  1.74901  49.00000  24.50000
5  1.69033  1.74953  50.00000  25.00000
