# Supplementary material for: Regional biaxial mechanical data of the mitral and tricuspid valve anterior leaflets
Source: Data Brief. 2019 May 22;24:103961. doi: 10.1016/j.dib.2019.103961 (PMC6545396; doi:10.1016/j.dib.2019.103961)
Supplement: Multimedia component 2 [file mmc2.zip › NewTextFiles/regional_data_TVAL112-B.txt]

0.260 
3.80 
1  1.34466  1.38670  0.00000  0.00000
1  1.38887  1.42243  1.00000  1.00000
1  1.40325  1.43816  2.00000  2.00000
1  1.41166  1.44736  3.00000  3.00000
1  1.41763  1.45390  4.00000  4.00000
1  1.42226  1.45896  5.00000  5.00000
1  1.42604  1.46311  6.00000  6.00000
1  1.42924  1.46661  7.00000  7.00000
1  1.43201  1.46964  8.00000  8.00000
1  1.43446  1.47232  9.00000  9.00000
1  1.43664  1.47471  10.00000  10.00000
1  1.43862  1.47687  11.00000  11.00000
1  1.44043  1.47885  12.00000  12.00000
1  1.44209  1.48067  13.00000  13.00000
1  1.44362  1.48235  14.00000  14.00000
1  1.44506  1.48392  15.00000  15.00000
1  1.44640  1.48539  16.00000  16.00000
1  1.44765  1.48676  17.00000  17.00000
1  1.44884  1.48806  18.00000  18.00000
1  1.44996  1.48929  19.00000  19.00000
1  1.45103  1.49046  20.00000  20.00000
1  1.45204  1.49156  21.00000  21.00000
1  1.45300  1.49262  22.00000  22.00000
1  1.45393  1.49363  23.00000  23.00000
1  1.45481  1.49460  24.00000  24.00000
1  1.45566  1.49553  25.00000  25.00000
1  1.45647  1.49642  26.00000  26.00000
1  1.45725  1.49727  27.00000  27.00000
1  1.45801  1.49810  28.00000  28.00000
1  1.45874  1.49890  29.00000  29.00000
1  1.45944  1.49967  30.00000  30.00000
1  1.46012  1.50041  31.00000  31.00000
1  1.46078  1.50113  32.00000  32.00000
1  1.46142  1.50183  33.00000  33.00000
1  1.46204  1.50251  34.00000  34.00000
1  1.46264  1.50317  35.00000  35.00000
1  1.46322  1.50381  36.00000  36.00000
1  1.46379  1.50443  37.00000  37.00000
1  1.46435  1.50504  38.00000  38.00000
1  1.46488  1.50563  39.00000  39.00000
1  1.46541  1.50620  40.00000  40.00000
1  1.46592  1.50676  41.00000  41.00000
1  1.46642  1.50731  42.00000  42.00000
1  1.46691  1.50785  43.00000  43.00000
1  1.46739  1.50837  44.00000  44.00000
1  1.46785  1.50888  45.00000  45.00000
1  1.46831  1.50938  46.00000  46.00000
1  1.46876  1.50987  47.00000  47.00000
1  1.46919  1.51035  48.00000  48.00000
1  1.46962  1.51081  49.00000  49.00000
1  1.47004  1.51127  50.00000  50.00000
2  1.34466  1.38670  0.00000  0.00000
2  1.39178  1.41521  0.75000  1.00000
2  1.40587  1.43345  1.50000  2.00000
2  1.41411  1.44414  2.25000  3.00000
2  1.41997  1.45173  3.00000  4.00000
2  1.42450  1.45763  3.75000  5.00000
2  1.42821  1.46245  4.50000  6.00000
2  1.43135  1.46652  5.25000  7.00000
2  1.43406  1.47005  6.00000  8.00000
2  1.43646  1.47316  6.75000  9.00000
2  1.43860  1.47595  7.50000  10.00000
2  1.44054  1.47847  8.25000  11.00000
2  1.44231  1.48077  9.00000  12.00000
2  1.44394  1.48289  9.75000  13.00000
2  1.44545  1.48485  10.50000  14.00000
2  1.44685  1.48667  11.25000  15.00000
2  1.44816  1.48838  12.00000  16.00000
2  1.44940  1.48998  12.75000  17.00000
2  1.45056  1.49149  13.50000  18.00000
2  1.45166  1.49293  14.25000  19.00000
2  1.45270  1.49428  15.00000  20.00000
2  1.45369  1.49557  15.75000  21.00000
2  1.45464  1.49680  16.50000  22.00000
2  1.45554  1.49798  17.25000  23.00000
2  1.45641  1.49910  18.00000  24.00000
2  1.45724  1.50018  18.75000  25.00000
2  1.45804  1.50122  19.50000  26.00000
2  1.45881  1.50222  20.25000  27.00000
2  1.45954  1.50318  21.00000  28.00000
2  1.46026  1.50411  21.75000  29.00000
2  1.46095  1.50501  22.50000  30.00000
2  1.46162  1.50588  23.25000  31.00000
2  1.46226  1.50672  24.00000  32.00000
2  1.46289  1.50753  24.75000  33.00000
2  1.46349  1.50832  25.50000  34.00000
2  1.46408  1.50909  26.25000  35.00000
2  1.46466  1.50983  27.00000  36.00000
2  1.46521  1.51056  27.75000  37.00000
2  1.46576  1.51126  28.50000  38.00000
2  1.46629  1.51195  29.25000  39.00000
2  1.46680  1.51262  30.00000  40.00000
2  1.46730  1.51327  30.75000  41.00000
2  1.46779  1.51391  31.50000  42.00000
2  1.46827  1.51453  32.25000  43.00000
2  1.46874  1.51514  33.00000  44.00000
2  1.46920  1.51574  33.75000  45.00000
2  1.46964  1.51632  34.50000  46.00000
2  1.47008  1.51689  35.25000  47.00000
2  1.47051  1.51744  36.00000  48.00000
2  1.47093  1.51799  36.75000  49.00000
2  1.47134  1.51852  37.50000  50.00000
3  1.34466  1.38670  0.00000  0.00000
3  1.39038  1.41670  1.00000  0.75000
3  1.40279  1.43185  2.00000  1.50000
3  1.41006  1.44071  3.00000  2.25000
3  1.41521  1.44700  4.00000  3.00000
3  1.41920  1.45188  5.00000  3.75000
3  1.42247  1.45587  6.00000  4.50000
3  1.42523  1.45924  7.00000  5.25000
3  1.42762  1.46216  8.00000  6.00000
3  1.42973  1.46474  9.00000  6.75000
3  1.43162  1.46705  10.00000  7.50000
3  1.43333  1.46913  11.00000  8.25000
3  1.43488  1.47103  12.00000  9.00000
3  1.43632  1.47279  13.00000  9.75000
3  1.43764  1.47441  14.00000  10.50000
3  1.43888  1.47592  15.00000  11.25000
3  1.44004  1.47733  16.00000  12.00000
3  1.44112  1.47865  17.00000  12.75000
3  1.44215  1.47990  18.00000  13.50000
3  1.44311  1.48109  19.00000  14.25000
3  1.44403  1.48221  20.00000  15.00000
3  1.44491  1.48328  21.00000  15.75000
3  1.44574  1.48429  22.00000  16.50000
3  1.44654  1.48527  23.00000  17.25000
3  1.44730  1.48620  24.00000  18.00000
3  1.44803  1.48709  25.00000  18.75000
3  1.44873  1.48795  26.00000  19.50000
3  1.44941  1.48877  27.00000  20.25000
3  1.45006  1.48957  28.00000  21.00000
3  1.45069  1.49034  29.00000  21.75000
3  1.45129  1.49108  30.00000  22.50000
3  1.45188  1.49180  31.00000  23.25000
3  1.45245  1.49249  32.00000  24.00000
3  1.45300  1.49316  33.00000  24.75000
3  1.45354  1.49382  34.00000  25.50000
3  1.45406  1.49445  35.00000  26.25000
3  1.45456  1.49507  36.00000  27.00000
3  1.45505  1.49567  37.00000  27.75000
3  1.45553  1.49625  38.00000  28.50000
3  1.45599  1.49682  39.00000  29.25000
3  1.45645  1.49737  40.00000  30.00000
3  1.45689  1.49791  41.00000  30.75000
3  1.45732  1.49844  42.00000  31.50000
3  1.45774  1.49896  43.00000  32.25000
3  1.45815  1.49946  44.00000  33.00000
3  1.45856  1.49995  45.00000  33.75000
3  1.45895  1.50043  46.00000  34.50000
3  1.45934  1.50090  47.00000  35.25000
3  1.45971  1.50136  48.00000  36.00000
3  1.46008  1.50181  49.00000  36.75000
3  1.46044  1.50225  50.00000  37.50000
4  1.34466  1.38670  0.00000  0.00000
4  1.38190  1.42563  0.50000  1.00000
4  1.39666  1.44159  1.00000  2.00000
4  1.40529  1.45094  1.50000  3.00000
4  1.41142  1.45757  2.00000  4.00000
4  1.41618  1.46272  2.50000  5.00000
4  1.42006  1.46692  3.00000  6.00000
4  1.42335  1.47048  3.50000  7.00000
4  1.42620  1.47356  4.00000  8.00000
4  1.42871  1.47627  4.50000  9.00000
4  1.43095  1.47870  5.00000  10.00000
4  1.43298  1.48090  5.50000  11.00000
4  1.43484  1.48291  6.00000  12.00000
4  1.43654  1.48475  6.50000  13.00000
4  1.43812  1.48646  7.00000  14.00000
4  1.43959  1.48805  7.50000  15.00000
4  1.44097  1.48954  8.00000  16.00000
4  1.44226  1.49094  8.50000  17.00000
4  1.44348  1.49226  9.00000  18.00000
4  1.44463  1.49350  9.50000  19.00000
4  1.44573  1.49469  10.00000  20.00000
4  1.44677  1.49581  10.50000  21.00000
4  1.44776  1.49689  11.00000  22.00000
4  1.44871  1.49791  11.50000  23.00000
4  1.44961  1.49889  12.00000  24.00000
4  1.45048  1.49983  12.50000  25.00000
4  1.45132  1.50074  13.00000  26.00000
4  1.45212  1.50161  13.50000  27.00000
4  1.45290  1.50245  14.00000  28.00000
4  1.45365  1.50326  14.50000  29.00000
4  1.45437  1.50404  15.00000  30.00000
4  1.45507  1.50480  15.50000  31.00000
4  1.45575  1.50553  16.00000  32.00000
4  1.45640  1.50624  16.50000  33.00000
4  1.45704  1.50693  17.00000  34.00000
4  1.45766  1.50760  17.50000  35.00000
4  1.45826  1.50825  18.00000  36.00000
4  1.45884  1.50888  18.50000  37.00000
4  1.45941  1.50949  19.00000  38.00000
4  1.45996  1.51009  19.50000  39.00000
4  1.46050  1.51068  20.00000  40.00000
4  1.46103  1.51124  20.50000  41.00000
4  1.46154  1.51180  21.00000  42.00000
4  1.46204  1.51234  21.50000  43.00000
4  1.46253  1.51287  22.00000  44.00000
4  1.46301  1.51339  22.50000  45.00000
4  1.46348  1.51390  23.00000  46.00000
4  1.46394  1.51440  23.50000  47.00000
4  1.46439  1.51488  24.00000  48.00000
4  1.46483  1.51536  24.50000  49.00000
4  1.46526  1.51582  25.00000  50.00000
5  1.34466  1.38670  0.00000  0.00000
5  1.38681  1.42546  1.00000  0.50000
5  1.39961  1.43768  2.00000  1.00000
5  1.40709  1.44483  3.00000  1.50000
5  1.41241  1.44990  4.00000  2.00000
5  1.41653  1.45384  5.00000  2.50000
5  1.41990  1.45705  6.00000  3.00000
5  1.42274  1.45977  7.00000  3.50000
5  1.42521  1.46212  8.00000  4.00000
5  1.42738  1.46420  9.00000  4.50000
5  1.42933  1.46606  10.00000  5.00000
5  1.43109  1.46774  11.00000  5.50000
5  1.43270  1.46927  12.00000  6.00000
5  1.43418  1.47068  13.00000  6.50000
5  1.43555  1.47199  14.00000  7.00000
5  1.43682  1.47321  15.00000  7.50000
5  1.43801  1.47434  16.00000  8.00000
5  1.43913  1.47541  17.00000  8.50000
5  1.44019  1.47642  18.00000  9.00000
5  1.44119  1.47737  19.00000  9.50000
5  1.44213  1.47828  20.00000  10.00000
5  1.44303  1.47914  21.00000  10.50000
5  1.44389  1.47996  22.00000  11.00000
5  1.44471  1.48074  23.00000  11.50000
5  1.44550  1.48149  24.00000  12.00000
5  1.44625  1.48221  25.00000  12.50000
5  1.44698  1.48291  26.00000  13.00000
5  1.44768  1.48357  27.00000  13.50000
5  1.44835  1.48421  28.00000  14.00000
5  1.44900  1.48483  29.00000  14.50000
5  1.44962  1.48543  30.00000  15.00000
5  1.45023  1.48601  31.00000  15.50000
5  1.45081  1.48657  32.00000  16.00000
5  1.45138  1.48711  33.00000  16.50000
5  1.45193  1.48764  34.00000  17.00000
5  1.45247  1.48815  35.00000  17.50000
5  1.45299  1.48864  36.00000  18.00000
5  1.45349  1.48913  37.00000  18.50000
5  1.45399  1.48960  38.00000  19.00000
5  1.45447  1.49005  39.00000  19.50000
5  1.45493  1.49050  40.00000  20.00000
5  1.45539  1.49094  41.00000  20.50000
5  1.45584  1.49136  42.00000  21.00000
5  1.45627  1.49178  43.00000  21.50000
5  1.45669  1.49218  44.00000  22.00000
5  1.45711  1.49258  45.00000  22.50000
5  1.45752  1.49297  46.00000  23.00000
5  1.45791  1.49334  47.00000  23.50000
5  1.45830  1.49372  48.00000  24.00000
5  1.45868  1.49408  49.00000  24.50000
5  1.45906  1.49444  50.00000  25.00000
