# Supplementary material for: Regional biaxial mechanical data of the mitral and tricuspid valve anterior leaflets
Source: Data Brief. 2019 May 22;24:103961. doi: 10.1016/j.dib.2019.103961 (PMC6545396; doi:10.1016/j.dib.2019.103961)
Supplement: Multimedia component 2 [file mmc2.zip › NewTextFiles/regional_data_TVAL112-C.txt]

0.407 
3.40 
1  1.33251  1.22529  0.00000  0.00000
1  1.35237  1.25440  1.00000  1.00000
1  1.37050  1.27060  2.00000  2.00000
1  1.38114  1.28008  3.00000  3.00000
1  1.38870  1.28681  4.00000  4.00000
1  1.39456  1.29203  5.00000  5.00000
1  1.39936  1.29630  6.00000  6.00000
1  1.40342  1.29990  7.00000  7.00000
1  1.40694  1.30303  8.00000  8.00000
1  1.41004  1.30578  9.00000  9.00000
1  1.41281  1.30825  10.00000  10.00000
1  1.41532  1.31048  11.00000  11.00000
1  1.41761  1.31251  12.00000  12.00000
1  1.41972  1.31439  13.00000  13.00000
1  1.42168  1.31612  14.00000  14.00000
1  1.42349  1.31774  15.00000  15.00000
1  1.42520  1.31925  16.00000  16.00000
1  1.42679  1.32067  17.00000  17.00000
1  1.42830  1.32200  18.00000  18.00000
1  1.42972  1.32327  19.00000  19.00000
1  1.43108  1.32447  20.00000  20.00000
1  1.43236  1.32561  21.00000  21.00000
1  1.43359  1.32670  22.00000  22.00000
1  1.43476  1.32774  23.00000  23.00000
1  1.43588  1.32874  24.00000  24.00000
1  1.43696  1.32969  25.00000  25.00000
1  1.43799  1.33061  26.00000  26.00000
1  1.43899  1.33149  27.00000  27.00000
1  1.43994  1.33234  28.00000  28.00000
1  1.44087  1.33316  29.00000  29.00000
1  1.44176  1.33396  30.00000  30.00000
1  1.44263  1.33472  31.00000  31.00000
1  1.44346  1.33547  32.00000  32.00000
1  1.44428  1.33619  33.00000  33.00000
1  1.44506  1.33689  34.00000  34.00000
1  1.44583  1.33757  35.00000  35.00000
1  1.44657  1.33822  36.00000  36.00000
1  1.44729  1.33887  37.00000  37.00000
1  1.44800  1.33949  38.00000  38.00000
1  1.44868  1.34010  39.00000  39.00000
1  1.44935  1.34069  40.00000  40.00000
1  1.45000  1.34127  41.00000  41.00000
1  1.45063  1.34183  42.00000  42.00000
1  1.45125  1.34238  43.00000  43.00000
1  1.45186  1.34292  44.00000  44.00000
1  1.45245  1.34345  45.00000  45.00000
1  1.45303  1.34396  46.00000  46.00000
1  1.45360  1.34446  47.00000  47.00000
1  1.45415  1.34496  48.00000  48.00000
1  1.45470  1.34544  49.00000  49.00000
1  1.45523  1.34591  50.00000  50.00000
2  1.33251  1.22529  0.00000  0.00000
2  1.36302  1.25242  0.75000  1.00000
2  1.38297  1.27497  1.50000  2.00000
2  1.39480  1.28833  2.25000  3.00000
2  1.40323  1.29786  3.00000  4.00000
2  1.40980  1.30527  3.75000  5.00000
2  1.41517  1.31133  4.50000  6.00000
2  1.41972  1.31647  5.25000  7.00000
2  1.42366  1.32092  6.00000  8.00000
2  1.42714  1.32485  6.75000  9.00000
2  1.43025  1.32836  7.50000  10.00000
2  1.43307  1.33154  8.25000  11.00000
2  1.43565  1.33445  9.00000  12.00000
2  1.43802  1.33712  9.75000  13.00000
2  1.44021  1.33960  10.50000  14.00000
2  1.44225  1.34191  11.25000  15.00000
2  1.44417  1.34406  12.00000  16.00000
2  1.44596  1.34609  12.75000  17.00000
2  1.44766  1.34800  13.50000  18.00000
2  1.44926  1.34981  14.25000  19.00000
2  1.45078  1.35152  15.00000  20.00000
2  1.45222  1.35316  15.75000  21.00000
2  1.45360  1.35471  16.50000  22.00000
2  1.45492  1.35620  17.25000  23.00000
2  1.45618  1.35762  18.00000  24.00000
2  1.45739  1.35899  18.75000  25.00000
2  1.45856  1.36030  19.50000  26.00000
2  1.45967  1.36156  20.25000  27.00000
2  1.46075  1.36278  21.00000  28.00000
2  1.46179  1.36396  21.75000  29.00000
2  1.46280  1.36509  22.50000  30.00000
2  1.46377  1.36619  23.25000  31.00000
2  1.46471  1.36725  24.00000  32.00000
2  1.46563  1.36828  24.75000  33.00000
2  1.46651  1.36928  25.50000  34.00000
2  1.46737  1.37025  26.25000  35.00000
2  1.46821  1.37119  27.00000  36.00000
2  1.46902  1.37211  27.75000  37.00000
2  1.46981  1.37300  28.50000  38.00000
2  1.47058  1.37387  29.25000  39.00000
2  1.47133  1.37472  30.00000  40.00000
2  1.47207  1.37555  30.75000  41.00000
2  1.47278  1.37635  31.50000  42.00000
2  1.47348  1.37714  32.25000  43.00000
2  1.47416  1.37791  33.00000  44.00000
2  1.47483  1.37866  33.75000  45.00000
2  1.47548  1.37940  34.50000  46.00000
2  1.47612  1.38012  35.25000  47.00000
2  1.47674  1.38082  36.00000  48.00000
2  1.47736  1.38152  36.75000  49.00000
2  1.47796  1.38219  37.50000  50.00000
3  1.33251  1.22529  0.00000  0.00000
3  1.36536  1.26190  1.00000  0.75000
3  1.38666  1.28251  2.00000  1.50000
3  1.39934  1.29469  3.00000  2.25000
3  1.40839  1.30338  4.00000  3.00000
3  1.41545  1.31013  5.00000  3.75000
3  1.42122  1.31566  6.00000  4.50000
3  1.42611  1.32034  7.00000  5.25000
3  1.43035  1.32439  8.00000  6.00000
3  1.43410  1.32797  9.00000  6.75000
3  1.43745  1.33117  10.00000  7.50000
3  1.44048  1.33407  11.00000  8.25000
3  1.44325  1.33671  12.00000  9.00000
3  1.44580  1.33915  13.00000  9.75000
3  1.44817  1.34140  14.00000  10.50000
3  1.45037  1.34350  15.00000  11.25000
3  1.45242  1.34547  16.00000  12.00000
3  1.45436  1.34731  17.00000  12.75000
3  1.45618  1.34906  18.00000  13.50000
3  1.45791  1.35070  19.00000  14.25000
3  1.45954  1.35226  20.00000  15.00000
3  1.46110  1.35375  21.00000  15.75000
3  1.46259  1.35517  22.00000  16.50000
3  1.46400  1.35652  23.00000  17.25000
3  1.46536  1.35782  24.00000  18.00000
3  1.46667  1.35906  25.00000  18.75000
3  1.46792  1.36026  26.00000  19.50000
3  1.46912  1.36141  27.00000  20.25000
3  1.47029  1.36251  28.00000  21.00000
3  1.47141  1.36358  29.00000  21.75000
3  1.47249  1.36462  30.00000  22.50000
3  1.47354  1.36562  31.00000  23.25000
3  1.47455  1.36658  32.00000  24.00000
3  1.47554  1.36752  33.00000  24.75000
3  1.47649  1.36843  34.00000  25.50000
3  1.47742  1.36931  35.00000  26.25000
3  1.47832  1.37017  36.00000  27.00000
3  1.47919  1.37101  37.00000  27.75000
3  1.48004  1.37182  38.00000  28.50000
3  1.48087  1.37261  39.00000  29.25000
3  1.48168  1.37339  40.00000  30.00000
3  1.48247  1.37414  41.00000  30.75000
3  1.48324  1.37487  42.00000  31.50000
3  1.48399  1.37559  43.00000  32.25000
3  1.48473  1.37629  44.00000  33.00000
3  1.48545  1.37698  45.00000  33.75000
3  1.48615  1.37765  46.00000  34.50000
3  1.48684  1.37830  47.00000  35.25000
3  1.48751  1.37894  48.00000  36.00000
3  1.48817  1.37957  49.00000  36.75000
3  1.48882  1.38019  50.00000  37.50000
4  1.33251  1.22529  0.00000  0.00000
4  1.35182  1.26760  0.50000  1.00000
4  1.37082  1.28863  1.00000  2.00000
4  1.38216  1.30103  1.50000  3.00000
4  1.39027  1.30987  2.00000  4.00000
4  1.39658  1.31673  2.50000  5.00000
4  1.40176  1.32234  3.00000  6.00000
4  1.40614  1.32709  3.50000  7.00000
4  1.40995  1.33121  4.00000  8.00000
4  1.41330  1.33485  4.50000  9.00000
4  1.41631  1.33810  5.00000  10.00000
4  1.41903  1.34104  5.50000  11.00000
4  1.42152  1.34373  6.00000  12.00000
4  1.42381  1.34620  6.50000  13.00000
4  1.42592  1.34849  7.00000  14.00000
4  1.42790  1.35062  7.50000  15.00000
4  1.42974  1.35261  8.00000  16.00000
4  1.43148  1.35449  8.50000  17.00000
4  1.43312  1.35625  9.00000  18.00000
4  1.43466  1.35792  9.50000  19.00000
4  1.43613  1.35951  10.00000  20.00000
4  1.43753  1.36102  10.50000  21.00000
4  1.43886  1.36245  11.00000  22.00000
4  1.44014  1.36383  11.50000  23.00000
4  1.44136  1.36514  12.00000  24.00000
4  1.44253  1.36641  12.50000  25.00000
4  1.44365  1.36762  13.00000  26.00000
4  1.44473  1.36879  13.50000  27.00000
4  1.44577  1.36991  14.00000  28.00000
4  1.44678  1.37100  14.50000  29.00000
4  1.44775  1.37204  15.00000  30.00000
4  1.44869  1.37306  15.50000  31.00000
4  1.44960  1.37404  16.00000  32.00000
4  1.45049  1.37499  16.50000  33.00000
4  1.45134  1.37591  17.00000  34.00000
4  1.45217  1.37681  17.50000  35.00000
4  1.45298  1.37768  18.00000  36.00000
4  1.45377  1.37853  18.50000  37.00000
4  1.45453  1.37935  19.00000  38.00000
4  1.45528  1.38016  19.50000  39.00000
4  1.45600  1.38094  20.00000  40.00000
4  1.45671  1.38170  20.50000  41.00000
4  1.45740  1.38245  21.00000  42.00000
4  1.45808  1.38318  21.50000  43.00000
4  1.45874  1.38389  22.00000  44.00000
4  1.45938  1.38458  22.50000  45.00000
4  1.46001  1.38526  23.00000  46.00000
4  1.46063  1.38593  23.50000  47.00000
4  1.46123  1.38658  24.00000  48.00000
4  1.46183  1.38722  24.50000  49.00000
4  1.46241  1.38784  25.00000  50.00000
5  1.33251  1.22529  0.00000  0.00000
5  1.37192  1.23221  1.00000  0.50000
5  1.39274  1.25312  2.00000  1.00000
5  1.40508  1.26581  3.00000  1.50000
5  1.41387  1.27495  4.00000  2.00000
5  1.42072  1.28209  5.00000  2.50000
5  1.42632  1.28796  6.00000  3.00000
5  1.43106  1.29294  7.00000  3.50000
5  1.43517  1.29727  8.00000  4.00000
5  1.43879  1.30109  9.00000  4.50000
5  1.44204  1.30452  10.00000  5.00000
5  1.44498  1.30762  11.00000  5.50000
5  1.44766  1.31046  12.00000  6.00000
5  1.45013  1.31307  13.00000  6.50000
5  1.45242  1.31549  14.00000  7.00000
5  1.45455  1.31774  15.00000  7.50000
5  1.45654  1.31985  16.00000  8.00000
5  1.45841  1.32183  17.00000  8.50000
5  1.46017  1.32370  18.00000  9.00000
5  1.46184  1.32547  19.00000  9.50000
5  1.46343  1.32715  20.00000  10.00000
5  1.46493  1.32875  21.00000  10.50000
5  1.46637  1.33027  22.00000  11.00000
5  1.46774  1.33173  23.00000  11.50000
5  1.46906  1.33312  24.00000  12.00000
5  1.47032  1.33446  25.00000  12.50000
5  1.47153  1.33575  26.00000  13.00000
5  1.47270  1.33699  27.00000  13.50000
5  1.47382  1.33818  28.00000  14.00000
5  1.47491  1.33933  29.00000  14.50000
5  1.47595  1.34044  30.00000  15.00000
5  1.47697  1.34152  31.00000  15.50000
5  1.47795  1.34256  32.00000  16.00000
5  1.47890  1.34357  33.00000  16.50000
5  1.47982  1.34455  34.00000  17.00000
5  1.48072  1.34550  35.00000  17.50000
5  1.48159  1.34643  36.00000  18.00000
5  1.48244  1.34733  37.00000  18.50000
5  1.48326  1.34820  38.00000  19.00000
5  1.48406  1.34905  39.00000  19.50000
5  1.48485  1.34989  40.00000  20.00000
5  1.48561  1.35070  41.00000  20.50000
5  1.48635  1.35149  42.00000  21.00000
5  1.48708  1.35226  43.00000  21.50000
5  1.48779  1.35302  44.00000  22.00000
5  1.48849  1.35376  45.00000  22.50000
5  1.48917  1.35448  46.00000  23.00000
5  1.48983  1.35518  47.00000  23.50000
5  1.49048  1.35588  48.00000  24.00000
5  1.49112  1.35655  49.00000  24.50000
5  1.49175  1.35722  50.00000  25.00000
