# Supplementary material for: Regional biaxial mechanical data of the mitral and tricuspid valve anterior leaflets
Source: Data Brief. 2019 May 22;24:103961. doi: 10.1016/j.dib.2019.103961 (PMC6545396; doi:10.1016/j.dib.2019.103961)
Supplement: Multimedia component 2 [file mmc2.zip › NewTextFiles/regional_data_TVAL112-D.txt]

0.340 
3.20 
1  1.27492  1.51716  0.00000  0.00000
1  1.35337  1.63718  1.00000  1.00000
1  1.37582  1.66332  2.00000  2.00000
1  1.38900  1.67866  3.00000  3.00000
1  1.39837  1.68956  4.00000  4.00000
1  1.40564  1.69802  5.00000  5.00000
1  1.41159  1.70493  6.00000  6.00000
1  1.41661  1.71078  7.00000  7.00000
1  1.42097  1.71585  8.00000  8.00000
1  1.42481  1.72031  9.00000  9.00000
1  1.42825  1.72431  10.00000  10.00000
1  1.43136  1.72793  11.00000  11.00000
1  1.43421  1.73123  12.00000  12.00000
1  1.43682  1.73427  13.00000  13.00000
1  1.43924  1.73708  14.00000  14.00000
1  1.44149  1.73970  15.00000  15.00000
1  1.44360  1.74215  16.00000  16.00000
1  1.44558  1.74445  17.00000  17.00000
1  1.44745  1.74662  18.00000  18.00000
1  1.44921  1.74868  19.00000  19.00000
1  1.45089  1.75062  20.00000  20.00000
1  1.45248  1.75248  21.00000  21.00000
1  1.45400  1.75424  22.00000  22.00000
1  1.45545  1.75593  23.00000  23.00000
1  1.45684  1.75755  24.00000  24.00000
1  1.45818  1.75910  25.00000  25.00000
1  1.45946  1.76059  26.00000  26.00000
1  1.46069  1.76202  27.00000  27.00000
1  1.46188  1.76340  28.00000  28.00000
1  1.46303  1.76473  29.00000  29.00000
1  1.46413  1.76602  30.00000  30.00000
1  1.46520  1.76727  31.00000  31.00000
1  1.46624  1.76847  32.00000  32.00000
1  1.46725  1.76964  33.00000  33.00000
1  1.46822  1.77077  34.00000  34.00000
1  1.46917  1.77188  35.00000  35.00000
1  1.47009  1.77295  36.00000  36.00000
1  1.47099  1.77399  37.00000  37.00000
1  1.47186  1.77500  38.00000  38.00000
1  1.47271  1.77598  39.00000  39.00000
1  1.47353  1.77695  40.00000  40.00000
1  1.47434  1.77788  41.00000  41.00000
1  1.47513  1.77880  42.00000  42.00000
1  1.47590  1.77969  43.00000  43.00000
1  1.47665  1.78057  44.00000  44.00000
1  1.47738  1.78142  45.00000  45.00000
1  1.47810  1.78225  46.00000  46.00000
1  1.47880  1.78307  47.00000  47.00000
1  1.47949  1.78387  48.00000  48.00000
1  1.48016  1.78465  49.00000  49.00000
1  1.48082  1.78542  50.00000  50.00000
2  1.27492  1.51716  0.00000  0.00000
2  1.32993  1.62167  0.75000  1.00000
2  1.35303  1.64870  1.50000  2.00000
2  1.36668  1.66456  2.25000  3.00000
2  1.37639  1.67584  3.00000  4.00000
2  1.38394  1.68459  3.75000  5.00000
2  1.39012  1.69174  4.50000  6.00000
2  1.39534  1.69779  5.25000  7.00000
2  1.39987  1.70303  6.00000  8.00000
2  1.40387  1.70766  6.75000  9.00000
2  1.40745  1.71179  7.50000  10.00000
2  1.41069  1.71554  8.25000  11.00000
2  1.41364  1.71895  9.00000  12.00000
2  1.41636  1.72210  9.75000  13.00000
2  1.41888  1.72501  10.50000  14.00000
2  1.42123  1.72772  11.25000  15.00000
2  1.42342  1.73025  12.00000  16.00000
2  1.42548  1.73264  12.75000  17.00000
2  1.42743  1.73488  13.50000  18.00000
2  1.42927  1.73701  14.25000  19.00000
2  1.43101  1.73902  15.00000  20.00000
2  1.43267  1.74094  15.75000  21.00000
2  1.43425  1.74277  16.50000  22.00000
2  1.43577  1.74451  17.25000  23.00000
2  1.43721  1.74618  18.00000  24.00000
2  1.43860  1.74779  18.75000  25.00000
2  1.43994  1.74933  19.50000  26.00000
2  1.44122  1.75081  20.25000  27.00000
2  1.44246  1.75224  21.00000  28.00000
2  1.44365  1.75362  21.75000  29.00000
2  1.44481  1.75495  22.50000  30.00000
2  1.44592  1.75624  23.25000  31.00000
2  1.44700  1.75749  24.00000  32.00000
2  1.44805  1.75870  24.75000  33.00000
2  1.44907  1.75987  25.50000  34.00000
2  1.45005  1.76101  26.25000  35.00000
2  1.45101  1.76212  27.00000  36.00000
2  1.45194  1.76320  27.75000  37.00000
2  1.45285  1.76424  28.50000  38.00000
2  1.45374  1.76526  29.25000  39.00000
2  1.45460  1.76626  30.00000  40.00000
2  1.45544  1.76723  30.75000  41.00000
2  1.45626  1.76818  31.50000  42.00000
2  1.45706  1.76910  32.25000  43.00000
2  1.45784  1.77001  33.00000  44.00000
2  1.45861  1.77089  33.75000  45.00000
2  1.45936  1.77175  34.50000  46.00000
2  1.46009  1.77260  35.25000  47.00000
2  1.46080  1.77343  36.00000  48.00000
2  1.46151  1.77424  36.75000  49.00000
2  1.46219  1.77503  37.50000  50.00000
3  1.27492  1.51716  0.00000  0.00000
3  1.36277  1.63486  1.00000  0.75000
3  1.38403  1.65656  2.00000  1.50000
3  1.39649  1.66926  3.00000  2.25000
3  1.40533  1.67827  4.00000  3.00000
3  1.41220  1.68527  5.00000  3.75000
3  1.41781  1.69098  6.00000  4.50000
3  1.42256  1.69581  7.00000  5.25000
3  1.42667  1.70000  8.00000  6.00000
3  1.43029  1.70369  9.00000  6.75000
3  1.43354  1.70699  10.00000  7.50000
3  1.43647  1.70998  11.00000  8.25000
3  1.43915  1.71271  12.00000  9.00000
3  1.44162  1.71522  13.00000  9.75000
3  1.44390  1.71754  14.00000  10.50000
3  1.44603  1.71970  15.00000  11.25000
3  1.44801  1.72173  16.00000  12.00000
3  1.44988  1.72363  17.00000  12.75000
3  1.45164  1.72542  18.00000  13.50000
3  1.45331  1.72711  19.00000  14.25000
3  1.45489  1.72872  20.00000  15.00000
3  1.45639  1.73025  21.00000  15.75000
3  1.45782  1.73171  22.00000  16.50000
3  1.45919  1.73310  23.00000  17.25000
3  1.46050  1.73444  24.00000  18.00000
3  1.46176  1.73572  25.00000  18.75000
3  1.46297  1.73695  26.00000  19.50000
3  1.46413  1.73813  27.00000  20.25000
3  1.46525  1.73927  28.00000  21.00000
3  1.46633  1.74037  29.00000  21.75000
3  1.46738  1.74143  30.00000  22.50000
3  1.46839  1.74246  31.00000  23.25000
3  1.46936  1.74346  32.00000  24.00000
3  1.47031  1.74442  33.00000  24.75000
3  1.47123  1.74536  34.00000  25.50000
3  1.47213  1.74626  35.00000  26.25000
3  1.47299  1.74715  36.00000  27.00000
3  1.47384  1.74801  37.00000  27.75000
3  1.47466  1.74884  38.00000  28.50000
3  1.47546  1.74966  39.00000  29.25000
3  1.47624  1.75045  40.00000  30.00000
3  1.47700  1.75123  41.00000  30.75000
3  1.47774  1.75198  42.00000  31.50000
3  1.47847  1.75272  43.00000  32.25000
3  1.47918  1.75344  44.00000  33.00000
3  1.47987  1.75414  45.00000  33.75000
3  1.48054  1.75483  46.00000  34.50000
3  1.48121  1.75551  47.00000  35.25000
3  1.48186  1.75617  48.00000  36.00000
3  1.48249  1.75681  49.00000  36.75000
3  1.48311  1.75745  50.00000  37.50000
4  1.27492  1.51716  0.00000  0.00000
4  1.31650  1.61273  0.50000  1.00000
4  1.33992  1.64327  1.00000  2.00000
4  1.35385  1.66131  1.50000  3.00000
4  1.36379  1.67417  2.00000  4.00000
4  1.37153  1.68416  2.50000  5.00000
4  1.37786  1.69233  3.00000  6.00000
4  1.38323  1.69925  3.50000  7.00000
4  1.38788  1.70524  4.00000  8.00000
4  1.39198  1.71053  4.50000  9.00000
4  1.39566  1.71527  5.00000  10.00000
4  1.39899  1.71955  5.50000  11.00000
4  1.40202  1.72347  6.00000  12.00000
4  1.40482  1.72707  6.50000  13.00000
4  1.40741  1.73040  7.00000  14.00000
4  1.40982  1.73351  7.50000  15.00000
4  1.41208  1.73641  8.00000  16.00000
4  1.41420  1.73914  8.50000  17.00000
4  1.41620  1.74171  9.00000  18.00000
4  1.41809  1.74415  9.50000  19.00000
4  1.41988  1.74646  10.00000  20.00000
4  1.42159  1.74865  10.50000  21.00000
4  1.42322  1.75075  11.00000  22.00000
4  1.42477  1.75275  11.50000  23.00000
4  1.42626  1.75467  12.00000  24.00000
4  1.42769  1.75650  12.50000  25.00000
4  1.42907  1.75827  13.00000  26.00000
4  1.43039  1.75997  13.50000  27.00000
4  1.43166  1.76161  14.00000  28.00000
4  1.43289  1.76319  14.50000  29.00000
4  1.43408  1.76472  15.00000  30.00000
4  1.43523  1.76619  15.50000  31.00000
4  1.43634  1.76762  16.00000  32.00000
4  1.43742  1.76901  16.50000  33.00000
4  1.43846  1.77035  17.00000  34.00000
4  1.43948  1.77166  17.50000  35.00000
4  1.44046  1.77293  18.00000  36.00000
4  1.44142  1.77416  18.50000  37.00000
4  1.44236  1.77537  19.00000  38.00000
4  1.44327  1.77654  19.50000  39.00000
4  1.44415  1.77768  20.00000  40.00000
4  1.44502  1.77879  20.50000  41.00000
4  1.44586  1.77988  21.00000  42.00000
4  1.44669  1.78094  21.50000  43.00000
4  1.44749  1.78197  22.00000  44.00000
4  1.44828  1.78298  22.50000  45.00000
4  1.44905  1.78398  23.00000  46.00000
4  1.44981  1.78494  23.50000  47.00000
4  1.45054  1.78589  24.00000  48.00000
4  1.45127  1.78682  24.50000  49.00000
4  1.45197  1.78773  25.00000  50.00000
5  1.27492  1.51716  0.00000  0.00000
5  1.36616  1.64082  1.00000  0.50000
5  1.38761  1.66216  2.00000  1.00000
5  1.40018  1.67465  3.00000  1.50000
5  1.40911  1.68352  4.00000  2.00000
5  1.41603  1.69040  5.00000  2.50000
5  1.42170  1.69602  6.00000  3.00000
5  1.42648  1.70077  7.00000  3.50000
5  1.43063  1.70489  8.00000  4.00000
5  1.43429  1.70852  9.00000  4.50000
5  1.43756  1.71177  10.00000  5.00000
5  1.44052  1.71471  11.00000  5.50000
5  1.44322  1.71739  12.00000  6.00000
5  1.44571  1.71986  13.00000  6.50000
5  1.44801  1.72214  14.00000  7.00000
5  1.45016  1.72427  15.00000  7.50000
5  1.45216  1.72626  16.00000  8.00000
5  1.45405  1.72813  17.00000  8.50000
5  1.45582  1.72989  18.00000  9.00000
5  1.45750  1.73156  19.00000  9.50000
5  1.45910  1.73314  20.00000  10.00000
5  1.46061  1.73464  21.00000  10.50000
5  1.46206  1.73608  22.00000  11.00000
5  1.46344  1.73745  23.00000  11.50000
5  1.46476  1.73876  24.00000  12.00000
5  1.46603  1.74002  25.00000  12.50000
5  1.46725  1.74123  26.00000  13.00000
5  1.46842  1.74239  27.00000  13.50000
5  1.46955  1.74351  28.00000  14.00000
5  1.47064  1.74460  29.00000  14.50000
5  1.47169  1.74564  30.00000  15.00000
5  1.47271  1.74665  31.00000  15.50000
5  1.47370  1.74763  32.00000  16.00000
5  1.47466  1.74858  33.00000  16.50000
5  1.47558  1.74950  34.00000  17.00000
5  1.47649  1.75040  35.00000  17.50000
5  1.47736  1.75126  36.00000  18.00000
5  1.47821  1.75211  37.00000  18.50000
5  1.47904  1.75293  38.00000  19.00000
5  1.47985  1.75373  39.00000  19.50000
5  1.48063  1.75451  40.00000  20.00000
5  1.48140  1.75527  41.00000  20.50000
5  1.48215  1.75602  42.00000  21.00000
5  1.48288  1.75674  43.00000  21.50000
5  1.48360  1.75745  44.00000  22.00000
5  1.48430  1.75814  45.00000  22.50000
5  1.48498  1.75882  46.00000  23.00000
5  1.48565  1.75949  47.00000  23.50000
5  1.48630  1.76014  48.00000  24.00000
5  1.48694  1.76077  49.00000  24.50000
5  1.48757  1.76139  50.00000  25.00000
