# Supplementary material for: Regional biaxial mechanical data of the mitral and tricuspid valve anterior leaflets
Source: Data Brief. 2019 May 22;24:103961. doi: 10.1016/j.dib.2019.103961 (PMC6545396; doi:10.1016/j.dib.2019.103961)
Supplement: Multimedia component 2 [file mmc2.zip › NewTextFiles/regional_data_TVAL112-E.txt]

0.413 
3.40 
1  1.30109  1.12527  0.00000  0.00000
1  1.36504  1.19202  1.00000  1.00000
1  1.38417  1.21055  2.00000  2.00000
1  1.39541  1.22141  3.00000  3.00000
1  1.40339  1.22912  4.00000  4.00000
1  1.40958  1.23511  5.00000  5.00000
1  1.41464  1.24000  6.00000  6.00000
1  1.41893  1.24413  7.00000  7.00000
1  1.42264  1.24771  8.00000  8.00000
1  1.42591  1.25087  9.00000  9.00000
1  1.42884  1.25370  10.00000  10.00000
1  1.43149  1.25625  11.00000  11.00000
1  1.43391  1.25859  12.00000  12.00000
1  1.43613  1.26074  13.00000  13.00000
1  1.43819  1.26273  14.00000  14.00000
1  1.44011  1.26458  15.00000  15.00000
1  1.44191  1.26631  16.00000  16.00000
1  1.44359  1.26794  17.00000  17.00000
1  1.44518  1.26947  18.00000  18.00000
1  1.44668  1.27092  19.00000  19.00000
1  1.44811  1.27230  20.00000  20.00000
1  1.44947  1.27361  21.00000  21.00000
1  1.45076  1.27485  22.00000  22.00000
1  1.45200  1.27605  23.00000  23.00000
1  1.45318  1.27719  24.00000  24.00000
1  1.45432  1.27829  25.00000  25.00000
1  1.45541  1.27934  26.00000  26.00000
1  1.45646  1.28035  27.00000  27.00000
1  1.45747  1.28133  28.00000  28.00000
1  1.45845  1.28227  29.00000  29.00000
1  1.45939  1.28318  30.00000  30.00000
1  1.46030  1.28406  31.00000  31.00000
1  1.46118  1.28491  32.00000  32.00000
1  1.46204  1.28574  33.00000  33.00000
1  1.46287  1.28654  34.00000  34.00000
1  1.46368  1.28732  35.00000  35.00000
1  1.46446  1.28807  36.00000  36.00000
1  1.46522  1.28881  37.00000  37.00000
1  1.46597  1.28952  38.00000  38.00000
1  1.46669  1.29022  39.00000  39.00000
1  1.46739  1.29090  40.00000  40.00000
1  1.46808  1.29156  41.00000  41.00000
1  1.46875  1.29221  42.00000  42.00000
1  1.46940  1.29284  43.00000  43.00000
1  1.47004  1.29346  44.00000  44.00000
1  1.47067  1.29406  45.00000  45.00000
1  1.47128  1.29465  46.00000  46.00000
1  1.47188  1.29523  47.00000  47.00000
1  1.47246  1.29579  48.00000  48.00000
1  1.47304  1.29635  49.00000  49.00000
1  1.47360  1.29689  50.00000  50.00000
2  1.30109  1.12527  0.00000  0.00000
2  1.35033  1.20389  0.75000  1.00000
2  1.36872  1.22234  1.50000  2.00000
2  1.37954  1.23315  2.25000  3.00000
2  1.38723  1.24082  3.00000  4.00000
2  1.39320  1.24677  3.75000  5.00000
2  1.39808  1.25163  4.50000  6.00000
2  1.40221  1.25575  5.25000  7.00000
2  1.40579  1.25931  6.00000  8.00000
2  1.40895  1.26245  6.75000  9.00000
2  1.41177  1.26527  7.50000  10.00000
2  1.41433  1.26781  8.25000  11.00000
2  1.41666  1.27013  9.00000  12.00000
2  1.41881  1.27227  9.75000  13.00000
2  1.42080  1.27424  10.50000  14.00000
2  1.42265  1.27609  11.25000  15.00000
2  1.42438  1.27781  12.00000  16.00000
2  1.42601  1.27943  12.75000  17.00000
2  1.42754  1.28095  13.50000  18.00000
2  1.42899  1.28240  14.25000  19.00000
2  1.43037  1.28376  15.00000  20.00000
2  1.43168  1.28507  15.75000  21.00000
2  1.43293  1.28631  16.50000  22.00000
2  1.43412  1.28750  17.25000  23.00000
2  1.43526  1.28863  18.00000  24.00000
2  1.43636  1.28972  18.75000  25.00000
2  1.43741  1.29077  19.50000  26.00000
2  1.43843  1.29178  20.25000  27.00000
2  1.43940  1.29275  21.00000  28.00000
2  1.44034  1.29368  21.75000  29.00000
2  1.44125  1.29459  22.50000  30.00000
2  1.44213  1.29546  23.25000  31.00000
2  1.44299  1.29631  24.00000  32.00000
2  1.44381  1.29713  24.75000  33.00000
2  1.44461  1.29793  25.50000  34.00000
2  1.44539  1.29870  26.25000  35.00000
2  1.44615  1.29945  27.00000  36.00000
2  1.44688  1.30019  27.75000  37.00000
2  1.44760  1.30090  28.50000  38.00000
2  1.44830  1.30159  29.25000  39.00000
2  1.44898  1.30227  30.00000  40.00000
2  1.44964  1.30293  30.75000  41.00000
2  1.45029  1.30357  31.50000  42.00000
2  1.45092  1.30420  32.25000  43.00000
2  1.45154  1.30481  33.00000  44.00000
2  1.45214  1.30541  33.75000  45.00000
2  1.45273  1.30600  34.50000  46.00000
2  1.45331  1.30657  35.25000  47.00000
2  1.45387  1.30713  36.00000  48.00000
2  1.45443  1.30768  36.75000  49.00000
2  1.45497  1.30822  37.50000  50.00000
3  1.30109  1.12527  0.00000  0.00000
3  1.33177  1.16471  1.00000  0.75000
3  1.34764  1.17769  2.00000  1.50000
3  1.35692  1.18529  3.00000  2.25000
3  1.36351  1.19067  4.00000  3.00000
3  1.36863  1.19485  5.00000  3.75000
3  1.37280  1.19827  6.00000  4.50000
3  1.37634  1.20116  7.00000  5.25000
3  1.37940  1.20366  8.00000  6.00000
3  1.38210  1.20587  9.00000  6.75000
3  1.38451  1.20784  10.00000  7.50000
3  1.38669  1.20962  11.00000  8.25000
3  1.38869  1.21125  12.00000  9.00000
3  1.39052  1.21275  13.00000  9.75000
3  1.39222  1.21414  14.00000  10.50000
3  1.39380  1.21543  15.00000  11.25000
3  1.39528  1.21664  16.00000  12.00000
3  1.39667  1.21778  17.00000  12.75000
3  1.39798  1.21885  18.00000  13.50000
3  1.39922  1.21986  19.00000  14.25000
3  1.40040  1.22082  20.00000  15.00000
3  1.40151  1.22174  21.00000  15.75000
3  1.40258  1.22261  22.00000  16.50000
3  1.40360  1.22344  23.00000  17.25000
3  1.40457  1.22424  24.00000  18.00000
3  1.40551  1.22500  25.00000  18.75000
3  1.40641  1.22574  26.00000  19.50000
3  1.40727  1.22645  27.00000  20.25000
3  1.40811  1.22713  28.00000  21.00000
3  1.40891  1.22778  29.00000  21.75000
3  1.40969  1.22842  30.00000  22.50000
3  1.41044  1.22903  31.00000  23.25000
3  1.41117  1.22963  32.00000  24.00000
3  1.41187  1.23020  33.00000  24.75000
3  1.41256  1.23076  34.00000  25.50000
3  1.41322  1.23131  35.00000  26.25000
3  1.41387  1.23183  36.00000  27.00000
3  1.41450  1.23235  37.00000  27.75000
3  1.41511  1.23285  38.00000  28.50000
3  1.41570  1.23333  39.00000  29.25000
3  1.41628  1.23381  40.00000  30.00000
3  1.41685  1.23427  41.00000  30.75000
3  1.41740  1.23472  42.00000  31.50000
3  1.41794  1.23516  43.00000  32.25000
3  1.41847  1.23559  44.00000  33.00000
3  1.41898  1.23601  45.00000  33.75000
3  1.41949  1.23643  46.00000  34.50000
3  1.41998  1.23683  47.00000  35.25000
3  1.42046  1.23722  48.00000  36.00000
3  1.42093  1.23761  49.00000  36.75000
3  1.42140  1.23799  50.00000  37.50000
4  1.30109  1.12527  0.00000  0.00000
4  1.32950  1.19604  0.50000  1.00000
4  1.34812  1.21478  1.00000  2.00000
4  1.35914  1.22576  1.50000  3.00000
4  1.36700  1.23356  2.00000  4.00000
4  1.37310  1.23961  2.50000  5.00000
4  1.37810  1.24455  3.00000  6.00000
4  1.38233  1.24873  3.50000  7.00000
4  1.38599  1.25235  4.00000  8.00000
4  1.38923  1.25555  4.50000  9.00000
4  1.39212  1.25841  5.00000  10.00000
4  1.39475  1.26099  5.50000  11.00000
4  1.39714  1.26335  6.00000  12.00000
4  1.39934  1.26552  6.50000  13.00000
4  1.40138  1.26754  7.00000  14.00000
4  1.40328  1.26941  7.50000  15.00000
4  1.40505  1.27116  8.00000  16.00000
4  1.40672  1.27280  8.50000  17.00000
4  1.40830  1.27435  9.00000  18.00000
4  1.40979  1.27582  9.50000  19.00000
4  1.41120  1.27721  10.00000  20.00000
4  1.41254  1.27854  10.50000  21.00000
4  1.41382  1.27980  11.00000  22.00000
4  1.41505  1.28101  11.50000  23.00000
4  1.41622  1.28216  12.00000  24.00000
4  1.41735  1.28327  12.50000  25.00000
4  1.41843  1.28433  13.00000  26.00000
4  1.41947  1.28536  13.50000  27.00000
4  1.42047  1.28634  14.00000  28.00000
4  1.42144  1.28730  14.50000  29.00000
4  1.42237  1.28822  15.00000  30.00000
4  1.42327  1.28911  15.50000  31.00000
4  1.42415  1.28997  16.00000  32.00000
4  1.42500  1.29080  16.50000  33.00000
4  1.42582  1.29161  17.00000  34.00000
4  1.42662  1.29240  17.50000  35.00000
4  1.42740  1.29316  18.00000  36.00000
4  1.42815  1.29391  18.50000  37.00000
4  1.42889  1.29463  19.00000  38.00000
4  1.42960  1.29534  19.50000  39.00000
4  1.43030  1.29602  20.00000  40.00000
4  1.43098  1.29669  20.50000  41.00000
4  1.43164  1.29735  21.00000  42.00000
4  1.43229  1.29798  21.50000  43.00000
4  1.43293  1.29861  22.00000  44.00000
4  1.43355  1.29922  22.50000  45.00000
4  1.43415  1.29982  23.00000  46.00000
4  1.43475  1.30040  23.50000  47.00000
4  1.43533  1.30097  24.00000  48.00000
4  1.43589  1.30153  24.50000  49.00000
4  1.43645  1.30208  25.00000  50.00000
5  1.30109  1.12527  0.00000  0.00000
5  1.35467  1.16190  1.00000  0.50000
5  1.37494  1.18230  2.00000  1.00000
5  1.38687  1.19433  3.00000  1.50000
5  1.39535  1.20289  4.00000  2.00000
5  1.40194  1.20953  5.00000  2.50000
5  1.40733  1.21497  6.00000  3.00000
5  1.41188  1.21957  7.00000  3.50000
5  1.41583  1.22356  8.00000  4.00000
5  1.41932  1.22707  9.00000  4.50000
5  1.42244  1.23022  10.00000  5.00000
5  1.42526  1.23307  11.00000  5.50000
5  1.42783  1.23567  12.00000  6.00000
5  1.43020  1.23806  13.00000  6.50000
5  1.43240  1.24028  14.00000  7.00000
5  1.43444  1.24234  15.00000  7.50000
5  1.43635  1.24427  16.00000  8.00000
5  1.43815  1.24609  17.00000  8.50000
5  1.43984  1.24779  18.00000  9.00000
5  1.44144  1.24941  19.00000  9.50000
5  1.44296  1.25095  20.00000  10.00000
5  1.44441  1.25241  21.00000  10.50000
5  1.44579  1.25380  22.00000  11.00000
5  1.44710  1.25513  23.00000  11.50000
5  1.44836  1.25640  24.00000  12.00000
5  1.44957  1.25762  25.00000  12.50000
5  1.45073  1.25880  26.00000  13.00000
5  1.45185  1.25993  27.00000  13.50000
5  1.45293  1.26101  28.00000  14.00000
5  1.45397  1.26206  29.00000  14.50000
5  1.45498  1.26308  30.00000  15.00000
5  1.45595  1.26406  31.00000  15.50000
5  1.45689  1.26501  32.00000  16.00000
5  1.45780  1.26593  33.00000  16.50000
5  1.45868  1.26682  34.00000  17.00000
5  1.45954  1.26769  35.00000  17.50000
5  1.46038  1.26854  36.00000  18.00000
5  1.46119  1.26936  37.00000  18.50000
5  1.46198  1.27015  38.00000  19.00000
5  1.46275  1.27093  39.00000  19.50000
5  1.46350  1.27169  40.00000  20.00000
5  1.46423  1.27243  41.00000  20.50000
5  1.46495  1.27315  42.00000  21.00000
5  1.46564  1.27385  43.00000  21.50000
5  1.46633  1.27454  44.00000  22.00000
5  1.46699  1.27521  45.00000  22.50000
5  1.46764  1.27587  46.00000  23.00000
5  1.46828  1.27652  47.00000  23.50000
5  1.46891  1.27715  48.00000  24.00000
5  1.46952  1.27776  49.00000  24.50000
5  1.47012  1.27837  50.00000  25.00000
