# Supplementary material for: Regional biaxial mechanical data of the mitral and tricuspid valve anterior leaflets
Source: Data Brief. 2019 May 22;24:103961. doi: 10.1016/j.dib.2019.103961 (PMC6545396; doi:10.1016/j.dib.2019.103961)
Supplement: Multimedia component 2 [file mmc2.zip › NewTextFiles/regional_data_TVAL113-A.txt]

0.250 
3.80 
1  1.23325  1.54995  0.00000  0.00000
1  1.28392  1.61842  1.00000  1.00000
1  1.31004  1.64453  2.00000  2.00000
1  1.32556  1.65999  3.00000  3.00000
1  1.33664  1.67102  4.00000  4.00000
1  1.34526  1.67960  5.00000  5.00000
1  1.35233  1.68662  6.00000  6.00000
1  1.35831  1.69256  7.00000  7.00000
1  1.36349  1.69771  8.00000  8.00000
1  1.36807  1.70226  9.00000  9.00000
1  1.37217  1.70633  10.00000  10.00000
1  1.37588  1.71001  11.00000  11.00000
1  1.37926  1.71337  12.00000  12.00000
1  1.38238  1.71647  13.00000  13.00000
1  1.38527  1.71933  14.00000  14.00000
1  1.38796  1.72200  15.00000  15.00000
1  1.39047  1.72450  16.00000  16.00000
1  1.39283  1.72684  17.00000  17.00000
1  1.39506  1.72906  18.00000  18.00000
1  1.39717  1.73115  19.00000  19.00000
1  1.39917  1.73313  20.00000  20.00000
1  1.40107  1.73502  21.00000  21.00000
1  1.40289  1.73682  22.00000  22.00000
1  1.40462  1.73855  23.00000  23.00000
1  1.40628  1.74019  24.00000  24.00000
1  1.40788  1.74177  25.00000  25.00000
1  1.40941  1.74329  26.00000  26.00000
1  1.41088  1.74476  27.00000  27.00000
1  1.41230  1.74616  28.00000  28.00000
1  1.41367  1.74752  29.00000  29.00000
1  1.41499  1.74884  30.00000  30.00000
1  1.41627  1.75011  31.00000  31.00000
1  1.41751  1.75134  32.00000  32.00000
1  1.41872  1.75253  33.00000  33.00000
1  1.41988  1.75369  34.00000  34.00000
1  1.42101  1.75481  35.00000  35.00000
1  1.42211  1.75590  36.00000  36.00000
1  1.42318  1.75696  37.00000  37.00000
1  1.42422  1.75800  38.00000  38.00000
1  1.42524  1.75900  39.00000  39.00000
1  1.42623  1.75998  40.00000  40.00000
1  1.42719  1.76094  41.00000  41.00000
1  1.42813  1.76187  42.00000  42.00000
1  1.42905  1.76279  43.00000  43.00000
1  1.42995  1.76368  44.00000  44.00000
1  1.43083  1.76455  45.00000  45.00000
1  1.43169  1.76540  46.00000  46.00000
1  1.43253  1.76623  47.00000  47.00000
1  1.43335  1.76705  48.00000  48.00000
1  1.43415  1.76785  49.00000  49.00000
1  1.43494  1.76863  50.00000  50.00000
2  1.23325  1.54995  0.00000  0.00000
2  1.26677  1.62005  0.75000  1.00000
2  1.29380  1.64443  1.50000  2.00000
2  1.31009  1.65880  2.25000  3.00000
2  1.32178  1.66902  3.00000  4.00000
2  1.33091  1.67696  3.75000  5.00000
2  1.33840  1.68346  4.50000  6.00000
2  1.34475  1.68896  5.25000  7.00000
2  1.35027  1.69372  6.00000  8.00000
2  1.35514  1.69793  6.75000  9.00000
2  1.35950  1.70169  7.50000  10.00000
2  1.36345  1.70509  8.25000  11.00000
2  1.36706  1.70820  9.00000  12.00000
2  1.37038  1.71106  9.75000  13.00000
2  1.37346  1.71371  10.50000  14.00000
2  1.37632  1.71617  11.25000  15.00000
2  1.37901  1.71848  12.00000  16.00000
2  1.38153  1.72064  12.75000  17.00000
2  1.38391  1.72269  13.50000  18.00000
2  1.38616  1.72462  14.25000  19.00000
2  1.38829  1.72645  15.00000  20.00000
2  1.39032  1.72820  15.75000  21.00000
2  1.39226  1.72986  16.50000  22.00000
2  1.39411  1.73145  17.25000  23.00000
2  1.39589  1.73297  18.00000  24.00000
2  1.39759  1.73443  18.75000  25.00000
2  1.39922  1.73584  19.50000  26.00000
2  1.40080  1.73718  20.25000  27.00000
2  1.40231  1.73849  21.00000  28.00000
2  1.40378  1.73974  21.75000  29.00000
2  1.40519  1.74095  22.50000  30.00000
2  1.40656  1.74213  23.25000  31.00000
2  1.40788  1.74326  24.00000  32.00000
2  1.40916  1.74436  24.75000  33.00000
2  1.41041  1.74543  25.50000  34.00000
2  1.41162  1.74647  26.25000  35.00000
2  1.41280  1.74747  27.00000  36.00000
2  1.41394  1.74845  27.75000  37.00000
2  1.41505  1.74941  28.50000  38.00000
2  1.41614  1.75034  29.25000  39.00000
2  1.41719  1.75124  30.00000  40.00000
2  1.41822  1.75213  30.75000  41.00000
2  1.41923  1.75299  31.50000  42.00000
2  1.42021  1.75383  32.25000  43.00000
2  1.42117  1.75465  33.00000  44.00000
2  1.42211  1.75546  33.75000  45.00000
2  1.42303  1.75624  34.50000  46.00000
2  1.42392  1.75701  35.25000  47.00000
2  1.42480  1.75777  36.00000  48.00000
2  1.42567  1.75850  36.75000  49.00000
2  1.42651  1.75923  37.50000  50.00000
3  1.23325  1.54995  0.00000  0.00000
3  1.29574  1.60599  1.00000  0.75000
3  1.32050  1.63201  2.00000  1.50000
3  1.33512  1.64751  3.00000  2.25000
3  1.34553  1.65859  4.00000  3.00000
3  1.35361  1.66722  5.00000  3.75000
3  1.36023  1.67428  6.00000  4.50000
3  1.36583  1.68027  7.00000  5.25000
3  1.37068  1.68546  8.00000  6.00000
3  1.37496  1.69004  9.00000  6.75000
3  1.37879  1.69414  10.00000  7.50000
3  1.38226  1.69786  11.00000  8.25000
3  1.38543  1.70125  12.00000  9.00000
3  1.38834  1.70437  13.00000  9.75000
3  1.39104  1.70726  14.00000  10.50000
3  1.39355  1.70995  15.00000  11.25000
3  1.39590  1.71247  16.00000  12.00000
3  1.39811  1.71484  17.00000  12.75000
3  1.40019  1.71707  18.00000  13.50000
3  1.40216  1.71919  19.00000  14.25000
3  1.40402  1.72119  20.00000  15.00000
3  1.40580  1.72310  21.00000  15.75000
3  1.40750  1.72491  22.00000  16.50000
3  1.40912  1.72665  23.00000  17.25000
3  1.41067  1.72831  24.00000  18.00000
3  1.41215  1.72991  25.00000  18.75000
3  1.41358  1.73144  26.00000  19.50000
3  1.41496  1.73292  27.00000  20.25000
3  1.41628  1.73434  28.00000  21.00000
3  1.41756  1.73571  29.00000  21.75000
3  1.41880  1.73704  30.00000  22.50000
3  1.41999  1.73832  31.00000  23.25000
3  1.42115  1.73956  32.00000  24.00000
3  1.42227  1.74077  33.00000  24.75000
3  1.42336  1.74194  34.00000  25.50000
3  1.42442  1.74307  35.00000  26.25000
3  1.42544  1.74417  36.00000  27.00000
3  1.42644  1.74524  37.00000  27.75000
3  1.42741  1.74629  38.00000  28.50000
3  1.42836  1.74730  39.00000  29.25000
3  1.42928  1.74829  40.00000  30.00000
3  1.43018  1.74926  41.00000  30.75000
3  1.43106  1.75020  42.00000  31.50000
3  1.43192  1.75112  43.00000  32.25000
3  1.43276  1.75202  44.00000  33.00000
3  1.43358  1.75290  45.00000  33.75000
3  1.43438  1.75376  46.00000  34.50000
3  1.43516  1.75461  47.00000  35.25000
3  1.43593  1.75543  48.00000  36.00000
3  1.43668  1.75624  49.00000  36.75000
3  1.43742  1.75703  50.00000  37.50000
4  1.23325  1.54995  0.00000  0.00000
4  1.25680  1.60012  0.50000  1.00000
4  1.28093  1.62478  1.00000  2.00000
4  1.29536  1.63931  1.50000  3.00000
4  1.30570  1.64965  2.00000  4.00000
4  1.31375  1.65768  2.50000  5.00000
4  1.32035  1.66424  3.00000  6.00000
4  1.32595  1.66980  3.50000  7.00000
4  1.33080  1.67461  4.00000  8.00000
4  1.33508  1.67886  4.50000  9.00000
4  1.33892  1.68267  5.00000  10.00000
4  1.34240  1.68611  5.50000  11.00000
4  1.34557  1.68925  6.00000  12.00000
4  1.34849  1.69214  6.50000  13.00000
4  1.35119  1.69481  7.00000  14.00000
4  1.35371  1.69730  7.50000  15.00000
4  1.35607  1.69963  8.00000  16.00000
4  1.35829  1.70182  8.50000  17.00000
4  1.36038  1.70389  9.00000  18.00000
4  1.36235  1.70584  9.50000  19.00000
4  1.36423  1.70770  10.00000  20.00000
4  1.36601  1.70946  10.50000  21.00000
4  1.36771  1.71114  11.00000  22.00000
4  1.36934  1.71275  11.50000  23.00000
4  1.37090  1.71428  12.00000  24.00000
4  1.37239  1.71576  12.50000  25.00000
4  1.37383  1.71718  13.00000  26.00000
4  1.37521  1.71854  13.50000  27.00000
4  1.37654  1.71985  14.00000  28.00000
4  1.37782  1.72112  14.50000  29.00000
4  1.37907  1.72235  15.00000  30.00000
4  1.38027  1.72353  15.50000  31.00000
4  1.38143  1.72468  16.00000  32.00000
4  1.38256  1.72579  16.50000  33.00000
4  1.38365  1.72687  17.00000  34.00000
4  1.38471  1.72792  17.50000  35.00000
4  1.38574  1.72894  18.00000  36.00000
4  1.38675  1.72993  18.50000  37.00000
4  1.38772  1.73089  19.00000  38.00000
4  1.38868  1.73183  19.50000  39.00000
4  1.38960  1.73275  20.00000  40.00000
4  1.39051  1.73364  20.50000  41.00000
4  1.39139  1.73451  21.00000  42.00000
4  1.39225  1.73536  21.50000  43.00000
4  1.39310  1.73619  22.00000  44.00000
4  1.39392  1.73700  22.50000  45.00000
4  1.39472  1.73780  23.00000  46.00000
4  1.39551  1.73858  23.50000  47.00000
4  1.39628  1.73934  24.00000  48.00000
4  1.39704  1.74008  24.50000  49.00000
4  1.39778  1.74081  25.00000  50.00000
5  1.23325  1.54995  0.00000  0.00000
5  1.29084  1.58843  1.00000  0.50000
5  1.31265  1.61236  2.00000  1.00000
5  1.32545  1.62655  3.00000  1.50000
5  1.33454  1.63666  4.00000  2.00000
5  1.34160  1.64453  5.00000  2.50000
5  1.34736  1.65097  6.00000  3.00000
5  1.35224  1.65642  7.00000  3.50000
5  1.35647  1.66115  8.00000  4.00000
5  1.36020  1.66532  9.00000  4.50000
5  1.36353  1.66905  10.00000  5.00000
5  1.36655  1.67243  11.00000  5.50000
5  1.36931  1.67552  12.00000  6.00000
5  1.37184  1.67836  13.00000  6.50000
5  1.37419  1.68099  14.00000  7.00000
5  1.37637  1.68344  15.00000  7.50000
5  1.37842  1.68573  16.00000  8.00000
5  1.38034  1.68788  17.00000  8.50000
5  1.38215  1.68991  18.00000  9.00000
5  1.38386  1.69183  19.00000  9.50000
5  1.38548  1.69365  20.00000  10.00000
5  1.38703  1.69539  21.00000  10.50000
5  1.38850  1.69704  22.00000  11.00000
5  1.38991  1.69862  23.00000  11.50000
5  1.39126  1.70013  24.00000  12.00000
5  1.39255  1.70158  25.00000  12.50000
5  1.39379  1.70298  26.00000  13.00000
5  1.39499  1.70432  27.00000  13.50000
5  1.39614  1.70561  28.00000  14.00000
5  1.39725  1.70686  29.00000  14.50000
5  1.39833  1.70806  30.00000  15.00000
5  1.39937  1.70923  31.00000  15.50000
5  1.40037  1.71036  32.00000  16.00000
5  1.40135  1.71145  33.00000  16.50000
5  1.40229  1.71251  34.00000  17.00000
5  1.40321  1.71355  35.00000  17.50000
5  1.40410  1.71455  36.00000  18.00000
5  1.40497  1.71552  37.00000  18.50000
5  1.40582  1.71647  38.00000  19.00000
5  1.40664  1.71739  39.00000  19.50000
5  1.40744  1.71829  40.00000  20.00000
5  1.40823  1.71917  41.00000  20.50000
5  1.40899  1.72003  42.00000  21.00000
5  1.40973  1.72087  43.00000  21.50000
5  1.41046  1.72168  44.00000  22.00000
5  1.41117  1.72248  45.00000  22.50000
5  1.41187  1.72326  46.00000  23.00000
5  1.41255  1.72403  47.00000  23.50000
5  1.41322  1.72478  48.00000  24.00000
5  1.41387  1.72551  49.00000  24.50000
5  1.41451  1.72623  50.00000  25.00000
