# Supplementary material for: Regional biaxial mechanical data of the mitral and tricuspid valve anterior leaflets
Source: Data Brief. 2019 May 22;24:103961. doi: 10.1016/j.dib.2019.103961 (PMC6545396; doi:10.1016/j.dib.2019.103961)
Supplement: Multimedia component 2 [file mmc2.zip › NewTextFiles/regional_data_TVAL113-B.txt]

0.263 
3.80 
1  1.17084  1.65439  0.00000  0.00000
1  1.25063  1.75085  1.00000  1.00000
1  1.27671  1.77697  2.00000  2.00000
1  1.29205  1.79234  3.00000  3.00000
1  1.30296  1.80327  4.00000  4.00000
1  1.31144  1.81175  5.00000  5.00000
1  1.31837  1.81869  6.00000  6.00000
1  1.32423  1.82456  7.00000  7.00000
1  1.32931  1.82965  8.00000  8.00000
1  1.33380  1.83414  9.00000  9.00000
1  1.33781  1.83816  10.00000  10.00000
1  1.34144  1.84179  11.00000  11.00000
1  1.34475  1.84511  12.00000  12.00000
1  1.34780  1.84816  13.00000  13.00000
1  1.35062  1.85099  14.00000  14.00000
1  1.35325  1.85362  15.00000  15.00000
1  1.35571  1.85608  16.00000  16.00000
1  1.35802  1.85839  17.00000  17.00000
1  1.36020  1.86057  18.00000  18.00000
1  1.36226  1.86264  19.00000  19.00000
1  1.36421  1.86459  20.00000  20.00000
1  1.36607  1.86646  21.00000  21.00000
1  1.36785  1.86823  22.00000  22.00000
1  1.36954  1.86993  23.00000  23.00000
1  1.37116  1.87155  24.00000  24.00000
1  1.37272  1.87311  25.00000  25.00000
1  1.37422  1.87461  26.00000  26.00000
1  1.37565  1.87605  27.00000  27.00000
1  1.37704  1.87743  28.00000  28.00000
1  1.37838  1.87877  29.00000  29.00000
1  1.37967  1.88007  30.00000  30.00000
1  1.38092  1.88132  31.00000  31.00000
1  1.38213  1.88253  32.00000  32.00000
1  1.38330  1.88371  33.00000  33.00000
1  1.38444  1.88485  34.00000  34.00000
1  1.38555  1.88595  35.00000  35.00000
1  1.38662  1.88703  36.00000  36.00000
1  1.38767  1.88807  37.00000  37.00000
1  1.38868  1.88909  38.00000  38.00000
1  1.38967  1.89008  39.00000  39.00000
1  1.39064  1.89105  40.00000  40.00000
1  1.39158  1.89199  41.00000  41.00000
1  1.39250  1.89291  42.00000  42.00000
1  1.39340  1.89381  43.00000  43.00000
1  1.39427  1.89469  44.00000  44.00000
1  1.39513  1.89555  45.00000  45.00000
1  1.39597  1.89638  46.00000  46.00000
1  1.39679  1.89721  47.00000  47.00000
1  1.39759  1.89801  48.00000  48.00000
1  1.39838  1.89880  49.00000  49.00000
1  1.39915  1.89957  50.00000  50.00000
2  1.17084  1.65439  0.00000  0.00000
2  1.24760  1.69320  0.75000  1.00000
2  1.27334  1.72668  1.50000  2.00000
2  1.28848  1.74737  2.25000  3.00000
2  1.29925  1.76239  3.00000  4.00000
2  1.30761  1.77419  3.75000  5.00000
2  1.31445  1.78390  4.50000  6.00000
2  1.32024  1.79216  5.25000  7.00000
2  1.32525  1.79935  6.00000  8.00000
2  1.32968  1.80570  6.75000  9.00000
2  1.33363  1.81140  7.50000  10.00000
2  1.33722  1.81656  8.25000  11.00000
2  1.34049  1.82129  9.00000  12.00000
2  1.34349  1.82564  9.75000  13.00000
2  1.34628  1.82967  10.50000  14.00000
2  1.34887  1.83343  11.25000  15.00000
2  1.35130  1.83695  12.00000  16.00000
2  1.35358  1.84026  12.75000  17.00000
2  1.35573  1.84338  13.50000  18.00000
2  1.35776  1.84633  14.25000  19.00000
2  1.35969  1.84914  15.00000  20.00000
2  1.36153  1.85181  15.75000  21.00000
2  1.36328  1.85435  16.50000  22.00000
2  1.36495  1.85678  17.25000  23.00000
2  1.36655  1.85912  18.00000  24.00000
2  1.36808  1.86135  18.75000  25.00000
2  1.36956  1.86350  19.50000  26.00000
2  1.37098  1.86557  20.25000  27.00000
2  1.37235  1.86756  21.00000  28.00000
2  1.37367  1.86949  21.75000  29.00000
2  1.37494  1.87135  22.50000  30.00000
2  1.37618  1.87315  23.25000  31.00000
2  1.37737  1.87489  24.00000  32.00000
2  1.37853  1.87658  24.75000  33.00000
2  1.37965  1.87822  25.50000  34.00000
2  1.38074  1.87981  26.25000  35.00000
2  1.38180  1.88136  27.00000  36.00000
2  1.38283  1.88286  27.75000  37.00000
2  1.38384  1.88433  28.50000  38.00000
2  1.38481  1.88575  29.25000  39.00000
2  1.38577  1.88714  30.00000  40.00000
2  1.38669  1.88850  30.75000  41.00000
2  1.38760  1.88983  31.50000  42.00000
2  1.38849  1.89112  32.25000  43.00000
2  1.38935  1.89238  33.00000  44.00000
2  1.39020  1.89362  33.75000  45.00000
2  1.39102  1.89483  34.50000  46.00000
2  1.39183  1.89601  35.25000  47.00000
2  1.39263  1.89717  36.00000  48.00000
2  1.39340  1.89830  36.75000  49.00000
2  1.39416  1.89941  37.50000  50.00000
3  1.17084  1.65439  0.00000  0.00000
3  1.27392  1.72947  1.00000  0.75000
3  1.29536  1.75734  2.00000  1.50000
3  1.30791  1.77386  3.00000  2.25000
3  1.31682  1.78564  4.00000  3.00000
3  1.32373  1.79481  5.00000  3.75000
3  1.32938  1.80231  6.00000  4.50000
3  1.33416  1.80866  7.00000  5.25000
3  1.33829  1.81417  8.00000  6.00000
3  1.34194  1.81903  9.00000  6.75000
3  1.34521  1.82338  10.00000  7.50000
3  1.34816  1.82732  11.00000  8.25000
3  1.35086  1.83091  12.00000  9.00000
3  1.35334  1.83422  13.00000  9.75000
3  1.35564  1.83729  14.00000  10.50000
3  1.35777  1.84014  15.00000  11.25000
3  1.35977  1.84281  16.00000  12.00000
3  1.36165  1.84532  17.00000  12.75000
3  1.36342  1.84768  18.00000  13.50000
3  1.36510  1.84992  19.00000  14.25000
3  1.36669  1.85204  20.00000  15.00000
3  1.36820  1.85406  21.00000  15.75000
3  1.36964  1.85599  22.00000  16.50000
3  1.37102  1.85783  23.00000  17.25000
3  1.37234  1.85959  24.00000  18.00000
3  1.37361  1.86128  25.00000  18.75000
3  1.37482  1.86290  26.00000  19.50000
3  1.37599  1.86447  27.00000  20.25000
3  1.37712  1.86597  28.00000  21.00000
3  1.37821  1.86742  29.00000  21.75000
3  1.37926  1.86883  30.00000  22.50000
3  1.38027  1.87019  31.00000  23.25000
3  1.38126  1.87150  32.00000  24.00000
3  1.38221  1.87278  33.00000  24.75000
3  1.38314  1.87401  34.00000  25.50000
3  1.38403  1.87521  35.00000  26.25000
3  1.38491  1.87638  36.00000  27.00000
3  1.38576  1.87752  37.00000  27.75000
3  1.38658  1.87862  38.00000  28.50000
3  1.38739  1.87970  39.00000  29.25000
3  1.38817  1.88075  40.00000  30.00000
3  1.38894  1.88177  41.00000  30.75000
3  1.38969  1.88277  42.00000  31.50000
3  1.39041  1.88374  43.00000  32.25000
3  1.39113  1.88470  44.00000  33.00000
3  1.39182  1.88563  45.00000  33.75000
3  1.39251  1.88654  46.00000  34.50000
3  1.39317  1.88743  47.00000  35.25000
3  1.39382  1.88830  48.00000  36.00000
3  1.39446  1.88916  49.00000  36.75000
3  1.39509  1.88999  50.00000  37.50000
4  1.17084  1.65439  0.00000  0.00000
4  1.20601  1.71853  0.50000  1.00000
4  1.23564  1.74938  1.00000  2.00000
4  1.25355  1.76780  1.50000  3.00000
4  1.26643  1.78098  2.00000  4.00000
4  1.27649  1.79125  2.50000  5.00000
4  1.28474  1.79967  3.00000  6.00000
4  1.29175  1.80680  3.50000  7.00000
4  1.29783  1.81298  4.00000  8.00000
4  1.30320  1.81844  4.50000  9.00000
4  1.30802  1.82333  5.00000  10.00000
4  1.31238  1.82776  5.50000  11.00000
4  1.31636  1.83180  6.00000  12.00000
4  1.32003  1.83552  6.50000  13.00000
4  1.32342  1.83897  7.00000  14.00000
4  1.32659  1.84218  7.50000  15.00000
4  1.32955  1.84518  8.00000  16.00000
4  1.33233  1.84800  8.50000  17.00000
4  1.33496  1.85066  9.00000  18.00000
4  1.33744  1.85318  9.50000  19.00000
4  1.33980  1.85557  10.00000  20.00000
4  1.34205  1.85784  10.50000  21.00000
4  1.34418  1.86001  11.00000  22.00000
4  1.34623  1.86208  11.50000  23.00000
4  1.34819  1.86407  12.00000  24.00000
4  1.35007  1.86597  12.50000  25.00000
4  1.35187  1.86780  13.00000  26.00000
4  1.35361  1.86956  13.50000  27.00000
4  1.35528  1.87125  14.00000  28.00000
4  1.35690  1.87289  14.50000  29.00000
4  1.35846  1.87447  15.00000  30.00000
4  1.35997  1.87600  15.50000  31.00000
4  1.36143  1.87748  16.00000  32.00000
4  1.36285  1.87892  16.50000  33.00000
4  1.36423  1.88031  17.00000  34.00000
4  1.36556  1.88166  17.50000  35.00000
4  1.36686  1.88297  18.00000  36.00000
4  1.36812  1.88425  18.50000  37.00000
4  1.36935  1.88550  19.00000  38.00000
4  1.37055  1.88671  19.50000  39.00000
4  1.37172  1.88789  20.00000  40.00000
4  1.37286  1.88904  20.50000  41.00000
4  1.37397  1.89017  21.00000  42.00000
4  1.37505  1.89127  21.50000  43.00000
4  1.37611  1.89234  22.00000  44.00000
4  1.37715  1.89339  22.50000  45.00000
4  1.37816  1.89441  23.00000  46.00000
4  1.37915  1.89542  23.50000  47.00000
4  1.38012  1.89640  24.00000  48.00000
4  1.38108  1.89736  24.50000  49.00000
4  1.38201  1.89830  25.00000  50.00000
5  1.17084  1.65439  0.00000  0.00000
5  1.28124  1.77089  1.00000  0.50000
5  1.30190  1.79031  2.00000  1.00000
5  1.31398  1.80168  3.00000  1.50000
5  1.32256  1.80975  4.00000  2.00000
5  1.32922  1.81601  5.00000  2.50000
5  1.33466  1.82112  6.00000  3.00000
5  1.33925  1.82545  7.00000  3.50000
5  1.34324  1.82919  8.00000  4.00000
5  1.34675  1.83250  9.00000  4.50000
5  1.34989  1.83546  10.00000  5.00000
5  1.35274  1.83813  11.00000  5.50000
5  1.35533  1.84057  12.00000  6.00000
5  1.35772  1.84282  13.00000  6.50000
5  1.35993  1.84490  14.00000  7.00000
5  1.36199  1.84683  15.00000  7.50000
5  1.36392  1.84864  16.00000  8.00000
5  1.36573  1.85034  17.00000  8.50000
5  1.36743  1.85195  18.00000  9.00000
5  1.36904  1.85346  19.00000  9.50000
5  1.37057  1.85490  20.00000  10.00000
5  1.37203  1.85627  21.00000  10.50000
5  1.37342  1.85758  22.00000  11.00000
5  1.37474  1.85882  23.00000  11.50000
5  1.37601  1.86002  24.00000  12.00000
5  1.37723  1.86116  25.00000  12.50000
5  1.37840  1.86226  26.00000  13.00000
5  1.37953  1.86332  27.00000  13.50000
5  1.38061  1.86434  28.00000  14.00000
5  1.38166  1.86533  29.00000  14.50000
5  1.38267  1.86628  30.00000  15.00000
5  1.38365  1.86720  31.00000  15.50000
5  1.38460  1.86809  32.00000  16.00000
5  1.38552  1.86895  33.00000  16.50000
5  1.38641  1.86979  34.00000  17.00000
5  1.38727  1.87061  35.00000  17.50000
5  1.38811  1.87140  36.00000  18.00000
5  1.38893  1.87217  37.00000  18.50000
5  1.38973  1.87291  38.00000  19.00000
5  1.39050  1.87364  39.00000  19.50000
5  1.39126  1.87435  40.00000  20.00000
5  1.39199  1.87505  41.00000  20.50000
5  1.39271  1.87572  42.00000  21.00000
5  1.39341  1.87638  43.00000  21.50000
5  1.39410  1.87703  44.00000  22.00000
5  1.39477  1.87766  45.00000  22.50000
5  1.39543  1.87827  46.00000  23.00000
5  1.39607  1.87888  47.00000  23.50000
5  1.39670  1.87947  48.00000  24.00000
5  1.39731  1.88005  49.00000  24.50000
5  1.39791  1.88061  50.00000  25.00000
