# Supplementary material for: Regional biaxial mechanical data of the mitral and tricuspid valve anterior leaflets
Source: Data Brief. 2019 May 22;24:103961. doi: 10.1016/j.dib.2019.103961 (PMC6545396; doi:10.1016/j.dib.2019.103961)
Supplement: Multimedia component 2 [file mmc2.zip › NewTextFiles/regional_data_TVAL113-C.txt]

0.393 
3.80 
1  1.25156  1.49450  0.00000  0.00000
1  1.30738  1.52326  1.00000  1.00000
1  1.32902  1.55222  2.00000  2.00000
1  1.34172  1.56942  3.00000  3.00000
1  1.35074  1.58170  4.00000  4.00000
1  1.35774  1.59125  5.00000  5.00000
1  1.36347  1.59908  6.00000  6.00000
1  1.36831  1.60570  7.00000  7.00000
1  1.37250  1.61145  8.00000  8.00000
1  1.37620  1.61652  9.00000  9.00000
1  1.37951  1.62106  10.00000  10.00000
1  1.38250  1.62517  11.00000  11.00000
1  1.38524  1.62892  12.00000  12.00000
1  1.38775  1.63237  13.00000  13.00000
1  1.39008  1.63557  14.00000  14.00000
1  1.39225  1.63855  15.00000  15.00000
1  1.39428  1.64134  16.00000  16.00000
1  1.39618  1.64395  17.00000  17.00000
1  1.39798  1.64642  18.00000  18.00000
1  1.39968  1.64876  19.00000  19.00000
1  1.40129  1.65097  20.00000  20.00000
1  1.40282  1.65308  21.00000  21.00000
1  1.40428  1.65509  22.00000  22.00000
1  1.40568  1.65701  23.00000  23.00000
1  1.40702  1.65885  24.00000  24.00000
1  1.40830  1.66062  25.00000  25.00000
1  1.40953  1.66231  26.00000  26.00000
1  1.41072  1.66394  27.00000  27.00000
1  1.41186  1.66552  28.00000  28.00000
1  1.41297  1.66703  29.00000  29.00000
1  1.41403  1.66850  30.00000  30.00000
1  1.41506  1.66992  31.00000  31.00000
1  1.41606  1.67129  32.00000  32.00000
1  1.41703  1.67262  33.00000  33.00000
1  1.41797  1.67391  34.00000  34.00000
1  1.41888  1.67517  35.00000  35.00000
1  1.41976  1.67639  36.00000  36.00000
1  1.42062  1.67757  37.00000  37.00000
1  1.42146  1.67872  38.00000  38.00000
1  1.42228  1.67985  39.00000  39.00000
1  1.42308  1.68094  40.00000  40.00000
1  1.42385  1.68201  41.00000  41.00000
1  1.42461  1.68305  42.00000  42.00000
1  1.42535  1.68407  43.00000  43.00000
1  1.42607  1.68507  44.00000  44.00000
1  1.42678  1.68604  45.00000  45.00000
1  1.42747  1.68699  46.00000  46.00000
1  1.42815  1.68792  47.00000  47.00000
1  1.42881  1.68883  48.00000  48.00000
1  1.42946  1.68972  49.00000  49.00000
1  1.43009  1.69060  50.00000  50.00000
2  1.25156  1.49450  0.00000  0.00000
2  1.29848  1.59851  0.75000  1.00000
2  1.32378  1.62143  1.50000  2.00000
2  1.33885  1.63487  2.25000  3.00000
2  1.34961  1.64441  3.00000  4.00000
2  1.35799  1.65181  3.75000  5.00000
2  1.36485  1.65786  4.50000  6.00000
2  1.37066  1.66297  5.25000  7.00000
2  1.37570  1.66741  6.00000  8.00000
2  1.38016  1.67132  6.75000  9.00000
2  1.38414  1.67481  7.50000  10.00000
2  1.38775  1.67798  8.25000  11.00000
2  1.39104  1.68087  9.00000  12.00000
2  1.39407  1.68352  9.75000  13.00000
2  1.39688  1.68599  10.50000  14.00000
2  1.39949  1.68828  11.25000  15.00000
2  1.40194  1.69042  12.00000  16.00000
2  1.40424  1.69243  12.75000  17.00000
2  1.40640  1.69433  13.50000  18.00000
2  1.40845  1.69613  14.25000  19.00000
2  1.41040  1.69783  15.00000  20.00000
2  1.41225  1.69945  15.75000  21.00000
2  1.41402  1.70100  16.50000  22.00000
2  1.41570  1.70247  17.25000  23.00000
2  1.41732  1.70389  18.00000  24.00000
2  1.41887  1.70524  18.75000  25.00000
2  1.42036  1.70654  19.50000  26.00000
2  1.42179  1.70780  20.25000  27.00000
2  1.42317  1.70900  21.00000  28.00000
2  1.42450  1.71017  21.75000  29.00000
2  1.42579  1.71130  22.50000  30.00000
2  1.42704  1.71239  23.25000  31.00000
2  1.42824  1.71344  24.00000  32.00000
2  1.42941  1.71446  24.75000  33.00000
2  1.43054  1.71545  25.50000  34.00000
2  1.43164  1.71642  26.25000  35.00000
2  1.43271  1.71735  27.00000  36.00000
2  1.43376  1.71826  27.75000  37.00000
2  1.43477  1.71915  28.50000  38.00000
2  1.43576  1.72001  29.25000  39.00000
2  1.43672  1.72085  30.00000  40.00000
2  1.43766  1.72167  30.75000  41.00000
2  1.43857  1.72247  31.50000  42.00000
2  1.43946  1.72325  32.25000  43.00000
2  1.44034  1.72402  33.00000  44.00000
2  1.44119  1.72476  33.75000  45.00000
2  1.44203  1.72549  34.50000  46.00000
2  1.44284  1.72621  35.25000  47.00000
2  1.44364  1.72691  36.00000  48.00000
2  1.44443  1.72759  36.75000  49.00000
2  1.44520  1.72826  37.50000  50.00000
3  1.25156  1.49450  0.00000  0.00000
3  1.31069  1.60749  1.00000  0.75000
3  1.33465  1.62824  2.00000  1.50000
3  1.34879  1.64038  3.00000  2.25000
3  1.35886  1.64900  4.00000  3.00000
3  1.36668  1.65569  5.00000  3.75000
3  1.37308  1.66115  6.00000  4.50000
3  1.37849  1.66577  7.00000  5.25000
3  1.38318  1.66978  8.00000  6.00000
3  1.38732  1.67331  9.00000  6.75000
3  1.39103  1.67647  10.00000  7.50000
3  1.39438  1.67932  11.00000  8.25000
3  1.39744  1.68193  12.00000  9.00000
3  1.40026  1.68433  13.00000  9.75000
3  1.40287  1.68655  14.00000  10.50000
3  1.40530  1.68862  15.00000  11.25000
3  1.40757  1.69056  16.00000  12.00000
3  1.40971  1.69237  17.00000  12.75000
3  1.41172  1.69409  18.00000  13.50000
3  1.41362  1.69571  19.00000  14.25000
3  1.41543  1.69725  20.00000  15.00000
3  1.41715  1.69871  21.00000  15.75000
3  1.41879  1.70010  22.00000  16.50000
3  1.42035  1.70144  23.00000  17.25000
3  1.42185  1.70271  24.00000  18.00000
3  1.42329  1.70394  25.00000  18.75000
3  1.42467  1.70511  26.00000  19.50000
3  1.42600  1.70624  27.00000  20.25000
3  1.42728  1.70733  28.00000  21.00000
3  1.42852  1.70839  29.00000  21.75000
3  1.42972  1.70940  30.00000  22.50000
3  1.43087  1.71039  31.00000  23.25000
3  1.43199  1.71134  32.00000  24.00000
3  1.43308  1.71226  33.00000  24.75000
3  1.43413  1.71315  34.00000  25.50000
3  1.43515  1.71402  35.00000  26.25000
3  1.43614  1.71487  36.00000  27.00000
3  1.43711  1.71569  37.00000  27.75000
3  1.43805  1.71649  38.00000  28.50000
3  1.43896  1.71727  39.00000  29.25000
3  1.43986  1.71803  40.00000  30.00000
3  1.44073  1.71877  41.00000  30.75000
3  1.44158  1.71949  42.00000  31.50000
3  1.44240  1.72020  43.00000  32.25000
3  1.44322  1.72089  44.00000  33.00000
3  1.44401  1.72156  45.00000  33.75000
3  1.44478  1.72222  46.00000  34.50000
3  1.44554  1.72286  47.00000  35.25000
3  1.44628  1.72349  48.00000  36.00000
3  1.44701  1.72411  49.00000  36.75000
3  1.44772  1.72472  50.00000  37.50000
4  1.25156  1.49450  0.00000  0.00000
4  1.28439  1.54830  0.50000  1.00000
4  1.30687  1.57393  1.00000  2.00000
4  1.32017  1.58900  1.50000  3.00000
4  1.32965  1.59971  2.00000  4.00000
4  1.33702  1.60803  2.50000  5.00000
4  1.34306  1.61484  3.00000  6.00000
4  1.34816  1.62059  3.50000  7.00000
4  1.35259  1.62558  4.00000  8.00000
4  1.35649  1.62998  4.50000  9.00000
4  1.35999  1.63391  5.00000  10.00000
4  1.36315  1.63748  5.50000  11.00000
4  1.36604  1.64073  6.00000  12.00000
4  1.36870  1.64372  6.50000  13.00000
4  1.37116  1.64649  7.00000  14.00000
4  1.37345  1.64907  7.50000  15.00000
4  1.37560  1.65148  8.00000  16.00000
4  1.37761  1.65375  8.50000  17.00000
4  1.37951  1.65589  9.00000  18.00000
4  1.38131  1.65791  9.50000  19.00000
4  1.38301  1.65983  10.00000  20.00000
4  1.38464  1.66165  10.50000  21.00000
4  1.38618  1.66339  11.00000  22.00000
4  1.38766  1.66506  11.50000  23.00000
4  1.38908  1.66665  12.00000  24.00000
4  1.39043  1.66817  12.50000  25.00000
4  1.39174  1.66964  13.00000  26.00000
4  1.39299  1.67105  13.50000  27.00000
4  1.39420  1.67241  14.00000  28.00000
4  1.39537  1.67373  14.50000  29.00000
4  1.39650  1.67499  15.00000  30.00000
4  1.39759  1.67622  15.50000  31.00000
4  1.39865  1.67741  16.00000  32.00000
4  1.39967  1.67856  16.50000  33.00000
4  1.40066  1.67968  17.00000  34.00000
4  1.40163  1.68076  17.50000  35.00000
4  1.40256  1.68182  18.00000  36.00000
4  1.40348  1.68284  18.50000  37.00000
4  1.40436  1.68384  19.00000  38.00000
4  1.40523  1.68481  19.50000  39.00000
4  1.40607  1.68576  20.00000  40.00000
4  1.40689  1.68668  20.50000  41.00000
4  1.40769  1.68758  21.00000  42.00000
4  1.40848  1.68846  21.50000  43.00000
4  1.40924  1.68932  22.00000  44.00000
4  1.40999  1.69016  22.50000  45.00000
4  1.41072  1.69099  23.00000  46.00000
4  1.41144  1.69179  23.50000  47.00000
4  1.41214  1.69258  24.00000  48.00000
4  1.41282  1.69335  24.50000  49.00000
4  1.41350  1.69411  25.00000  50.00000
5  1.25156  1.49450  0.00000  0.00000
5  1.31776  1.59073  1.00000  0.50000
5  1.34021  1.61347  2.00000  1.00000
5  1.35342  1.62680  3.00000  1.50000
5  1.36281  1.63626  4.00000  2.00000
5  1.37010  1.64361  5.00000  2.50000
5  1.37606  1.64961  6.00000  3.00000
5  1.38110  1.65469  7.00000  3.50000
5  1.38547  1.65909  8.00000  4.00000
5  1.38933  1.66297  9.00000  4.50000
5  1.39278  1.66644  10.00000  5.00000
5  1.39590  1.66958  11.00000  5.50000
5  1.39875  1.67245  12.00000  6.00000
5  1.40137  1.67509  13.00000  6.50000
5  1.40380  1.67753  14.00000  7.00000
5  1.40606  1.67980  15.00000  7.50000
5  1.40817  1.68193  16.00000  8.00000
5  1.41016  1.68393  17.00000  8.50000
5  1.41203  1.68581  18.00000  9.00000
5  1.41381  1.68759  19.00000  9.50000
5  1.41549  1.68929  20.00000  10.00000
5  1.41709  1.69089  21.00000  10.50000
5  1.41861  1.69243  22.00000  11.00000
5  1.42007  1.69389  23.00000  11.50000
5  1.42146  1.69530  24.00000  12.00000
5  1.42280  1.69664  25.00000  12.50000
5  1.42409  1.69793  26.00000  13.00000
5  1.42533  1.69918  27.00000  13.50000
5  1.42652  1.70038  28.00000  14.00000
5  1.42767  1.70153  29.00000  14.50000
5  1.42878  1.70265  30.00000  15.00000
5  1.42985  1.70373  31.00000  15.50000
5  1.43090  1.70478  32.00000  16.00000
5  1.43190  1.70579  33.00000  16.50000
5  1.43288  1.70678  34.00000  17.00000
5  1.43383  1.70773  35.00000  17.50000
5  1.43476  1.70866  36.00000  18.00000
5  1.43566  1.70957  37.00000  18.50000
5  1.43653  1.71044  38.00000  19.00000
5  1.43738  1.71130  39.00000  19.50000
5  1.43821  1.71214  40.00000  20.00000
5  1.43902  1.71295  41.00000  20.50000
5  1.43981  1.71374  42.00000  21.00000
5  1.44058  1.71452  43.00000  21.50000
5  1.44134  1.71528  44.00000  22.00000
5  1.44208  1.71602  45.00000  22.50000
5  1.44280  1.71674  46.00000  23.00000
5  1.44350  1.71745  47.00000  23.50000
5  1.44419  1.71815  48.00000  24.00000
5  1.44487  1.71883  49.00000  24.50000
5  1.44553  1.71949  50.00000  25.00000
