# Supplementary material for: Regional biaxial mechanical data of the mitral and tricuspid valve anterior leaflets
Source: Data Brief. 2019 May 22;24:103961. doi: 10.1016/j.dib.2019.103961 (PMC6545396; doi:10.1016/j.dib.2019.103961)
Supplement: Multimedia component 2 [file mmc2.zip › NewTextFiles/regional_data_TVAL113-D.txt]

0.203 
3.60 
1  1.18634  1.81055  0.00000  0.00000
1  1.20766  1.86308  1.00000  1.00000
1  1.22725  1.88872  2.00000  2.00000
1  1.23890  1.90409  3.00000  3.00000
1  1.24722  1.91511  4.00000  4.00000
1  1.25370  1.92371  5.00000  5.00000
1  1.25901  1.93075  6.00000  6.00000
1  1.26350  1.93672  7.00000  7.00000
1  1.26740  1.94190  8.00000  8.00000
1  1.27084  1.94648  9.00000  9.00000
1  1.27392  1.95058  10.00000  10.00000
1  1.27670  1.95429  11.00000  11.00000
1  1.27925  1.95768  12.00000  12.00000
1  1.28159  1.96080  13.00000  13.00000
1  1.28376  1.96369  14.00000  14.00000
1  1.28578  1.96638  15.00000  15.00000
1  1.28768  1.96890  16.00000  16.00000
1  1.28945  1.97127  17.00000  17.00000
1  1.29113  1.97350  18.00000  18.00000
1  1.29271  1.97561  19.00000  19.00000
1  1.29422  1.97761  20.00000  20.00000
1  1.29565  1.97952  21.00000  21.00000
1  1.29701  1.98134  22.00000  22.00000
1  1.29832  1.98308  23.00000  23.00000
1  1.29956  1.98474  24.00000  24.00000
1  1.30076  1.98634  25.00000  25.00000
1  1.30191  1.98787  26.00000  26.00000
1  1.30302  1.98935  27.00000  27.00000
1  1.30409  1.99077  28.00000  28.00000
1  1.30512  1.99214  29.00000  29.00000
1  1.30611  1.99347  30.00000  30.00000
1  1.30707  1.99475  31.00000  31.00000
1  1.30801  1.99600  32.00000  32.00000
1  1.30891  1.99720  33.00000  33.00000
1  1.30979  1.99837  34.00000  34.00000
1  1.31064  1.99950  35.00000  35.00000
1  1.31146  2.00061  36.00000  36.00000
1  1.31227  2.00168  37.00000  37.00000
1  1.31305  2.00272  38.00000  38.00000
1  1.31381  2.00374  39.00000  39.00000
1  1.31456  2.00473  40.00000  40.00000
1  1.31528  2.00570  41.00000  41.00000
1  1.31599  2.00664  42.00000  42.00000
1  1.31668  2.00756  43.00000  43.00000
1  1.31736  2.00846  44.00000  44.00000
1  1.31802  2.00934  45.00000  45.00000
1  1.31866  2.01021  46.00000  46.00000
1  1.31929  2.01105  47.00000  47.00000
1  1.31991  2.01187  48.00000  48.00000
1  1.32052  2.01268  49.00000  49.00000
1  1.32111  2.01347  50.00000  50.00000
2  1.18634  1.81055  0.00000  0.00000
2  1.20147  1.84207  0.75000  1.00000
2  1.22092  1.86973  1.50000  2.00000
2  1.23255  1.88674  2.25000  3.00000
2  1.24086  1.89906  3.00000  4.00000
2  1.24735  1.90872  3.75000  5.00000
2  1.25266  1.91667  4.50000  6.00000
2  1.25716  1.92342  5.25000  7.00000
2  1.26106  1.92929  6.00000  8.00000
2  1.26451  1.93448  6.75000  9.00000
2  1.26759  1.93914  7.50000  10.00000
2  1.27039  1.94336  8.25000  11.00000
2  1.27294  1.94722  9.00000  12.00000
2  1.27529  1.95077  9.75000  13.00000
2  1.27746  1.95406  10.50000  14.00000
2  1.27949  1.95713  11.25000  15.00000
2  1.28138  1.96000  12.00000  16.00000
2  1.28316  1.96271  12.75000  17.00000
2  1.28484  1.96525  13.50000  18.00000
2  1.28643  1.96766  14.25000  19.00000
2  1.28794  1.96995  15.00000  20.00000
2  1.28938  1.97213  15.75000  21.00000
2  1.29074  1.97421  16.50000  22.00000
2  1.29205  1.97619  17.25000  23.00000
2  1.29330  1.97809  18.00000  24.00000
2  1.29451  1.97992  18.75000  25.00000
2  1.29566  1.98167  19.50000  26.00000
2  1.29677  1.98336  20.25000  27.00000
2  1.29784  1.98499  21.00000  28.00000
2  1.29887  1.98656  21.75000  29.00000
2  1.29987  1.98807  22.50000  30.00000
2  1.30084  1.98954  23.25000  31.00000
2  1.30177  1.99096  24.00000  32.00000
2  1.30268  1.99234  24.75000  33.00000
2  1.30356  1.99368  25.50000  34.00000
2  1.30441  1.99498  26.25000  35.00000
2  1.30524  1.99624  27.00000  36.00000
2  1.30605  1.99747  27.75000  37.00000
2  1.30683  1.99866  28.50000  38.00000
2  1.30760  1.99983  29.25000  39.00000
2  1.30834  2.00096  30.00000  40.00000
2  1.30907  2.00207  30.75000  41.00000
2  1.30978  2.00315  31.50000  42.00000
2  1.31047  2.00420  32.25000  43.00000
2  1.31115  2.00523  33.00000  44.00000
2  1.31181  2.00624  33.75000  45.00000
2  1.31246  2.00723  34.50000  46.00000
2  1.31310  2.00819  35.25000  47.00000
2  1.31372  2.00914  36.00000  48.00000
2  1.31432  2.01006  36.75000  49.00000
2  1.31492  2.01097  37.50000  50.00000
3  1.18634  1.81055  0.00000  0.00000
3  1.21834  1.84685  1.00000  0.75000
3  1.23629  1.87124  2.00000  1.50000
3  1.24685  1.88599  3.00000  2.25000
3  1.25437  1.89659  4.00000  3.00000
3  1.26021  1.90488  5.00000  3.75000
3  1.26499  1.91168  6.00000  4.50000
3  1.26903  1.91745  7.00000  5.25000
3  1.27253  1.92246  8.00000  6.00000
3  1.27562  1.92688  9.00000  6.75000
3  1.27838  1.93085  10.00000  7.50000
3  1.28088  1.93444  11.00000  8.25000
3  1.28317  1.93772  12.00000  9.00000
3  1.28527  1.94074  13.00000  9.75000
3  1.28721  1.94354  14.00000  10.50000
3  1.28902  1.94615  15.00000  11.25000
3  1.29072  1.94859  16.00000  12.00000
3  1.29231  1.95088  17.00000  12.75000
3  1.29381  1.95304  18.00000  13.50000
3  1.29523  1.95509  19.00000  14.25000
3  1.29658  1.95703  20.00000  15.00000
3  1.29786  1.95888  21.00000  15.75000
3  1.29908  1.96064  22.00000  16.50000
3  1.30025  1.96233  23.00000  17.25000
3  1.30137  1.96394  24.00000  18.00000
3  1.30244  1.96549  25.00000  18.75000
3  1.30347  1.96698  26.00000  19.50000
3  1.30446  1.96841  27.00000  20.25000
3  1.30542  1.96979  28.00000  21.00000
3  1.30634  1.97112  29.00000  21.75000
3  1.30723  1.97240  30.00000  22.50000
3  1.30809  1.97365  31.00000  23.25000
3  1.30893  1.97485  32.00000  24.00000
3  1.30974  1.97602  33.00000  24.75000
3  1.31052  1.97716  34.00000  25.50000
3  1.31128  1.97826  35.00000  26.25000
3  1.31202  1.97933  36.00000  27.00000
3  1.31274  1.98037  37.00000  27.75000
3  1.31344  1.98138  38.00000  28.50000
3  1.31413  1.98236  39.00000  29.25000
3  1.31479  1.98333  40.00000  30.00000
3  1.31544  1.98426  41.00000  30.75000
3  1.31607  1.98518  42.00000  31.50000
3  1.31669  1.98607  43.00000  32.25000
3  1.31730  1.98695  44.00000  33.00000
3  1.31789  1.98780  45.00000  33.75000
3  1.31846  1.98864  46.00000  34.50000
3  1.31903  1.98945  47.00000  35.25000
3  1.31958  1.99025  48.00000  36.00000
3  1.32012  1.99104  49.00000  36.75000
3  1.32066  1.99180  50.00000  37.50000
4  1.18634  1.81055  0.00000  0.00000
4  1.19097  1.85689  0.50000  1.00000
4  1.21027  1.88352  1.00000  2.00000
4  1.22193  1.89952  1.50000  3.00000
4  1.23031  1.91100  2.00000  4.00000
4  1.23686  1.91996  2.50000  5.00000
4  1.24223  1.92731  3.00000  6.00000
4  1.24678  1.93353  3.50000  7.00000
4  1.25074  1.93894  4.00000  8.00000
4  1.25423  1.94371  4.50000  9.00000
4  1.25736  1.94799  5.00000  10.00000
4  1.26020  1.95186  5.50000  11.00000
4  1.26279  1.95540  6.00000  12.00000
4  1.26517  1.95865  6.50000  13.00000
4  1.26738  1.96167  7.00000  14.00000
4  1.26944  1.96448  7.50000  15.00000
4  1.27137  1.96710  8.00000  16.00000
4  1.27318  1.96957  8.50000  17.00000
4  1.27489  1.97190  9.00000  18.00000
4  1.27650  1.97411  9.50000  19.00000
4  1.27803  1.97620  10.00000  20.00000
4  1.27949  1.97819  10.50000  21.00000
4  1.28088  1.98009  11.00000  22.00000
4  1.28221  1.98190  11.50000  23.00000
4  1.28349  1.98364  12.00000  24.00000
4  1.28471  1.98531  12.50000  25.00000
4  1.28588  1.98691  13.00000  26.00000
4  1.28701  1.98845  13.50000  27.00000
4  1.28810  1.98993  14.00000  28.00000
4  1.28915  1.99137  14.50000  29.00000
4  1.29017  1.99275  15.00000  30.00000
4  1.29115  1.99409  15.50000  31.00000
4  1.29210  1.99539  16.00000  32.00000
4  1.29302  1.99664  16.50000  33.00000
4  1.29392  1.99786  17.00000  34.00000
4  1.29479  1.99905  17.50000  35.00000
4  1.29563  2.00020  18.00000  36.00000
4  1.29645  2.00132  18.50000  37.00000
4  1.29725  2.00241  19.00000  38.00000
4  1.29803  2.00347  19.50000  39.00000
4  1.29879  2.00451  20.00000  40.00000
4  1.29953  2.00552  20.50000  41.00000
4  1.30025  2.00650  21.00000  42.00000
4  1.30096  2.00746  21.50000  43.00000
4  1.30165  2.00840  22.00000  44.00000
4  1.30232  2.00932  22.50000  45.00000
4  1.30298  2.01022  23.00000  46.00000
4  1.30362  2.01110  23.50000  47.00000
4  1.30425  2.01196  24.00000  48.00000
4  1.30487  2.01281  24.50000  49.00000
4  1.30548  2.01363  25.00000  50.00000
5  1.18634  1.81055  0.00000  0.00000
5  1.22323  1.86517  1.00000  0.50000
5  1.23953  1.88129  2.00000  1.00000
5  1.24911  1.89075  3.00000  1.50000
5  1.25591  1.89747  4.00000  2.00000
5  1.26119  1.90269  5.00000  2.50000
5  1.26551  1.90695  6.00000  3.00000
5  1.26916  1.91056  7.00000  3.50000
5  1.27232  1.91368  8.00000  4.00000
5  1.27511  1.91644  9.00000  4.50000
5  1.27761  1.91891  10.00000  5.00000
5  1.27987  1.92114  11.00000  5.50000
5  1.28193  1.92318  12.00000  6.00000
5  1.28383  1.92505  13.00000  6.50000
5  1.28558  1.92678  14.00000  7.00000
5  1.28722  1.92840  15.00000  7.50000
5  1.28875  1.92991  16.00000  8.00000
5  1.29019  1.93133  17.00000  8.50000
5  1.29154  1.93267  18.00000  9.00000
5  1.29282  1.93394  19.00000  9.50000
5  1.29404  1.93514  20.00000  10.00000
5  1.29520  1.93628  21.00000  10.50000
5  1.29630  1.93737  22.00000  11.00000
5  1.29735  1.93841  23.00000  11.50000
5  1.29836  1.93941  24.00000  12.00000
5  1.29933  1.94036  25.00000  12.50000
5  1.30026  1.94128  26.00000  13.00000
5  1.30116  1.94217  27.00000  13.50000
5  1.30202  1.94302  28.00000  14.00000
5  1.30285  1.94384  29.00000  14.50000
5  1.30366  1.94464  30.00000  15.00000
5  1.30443  1.94540  31.00000  15.50000
5  1.30519  1.94615  32.00000  16.00000
5  1.30592  1.94687  33.00000  16.50000
5  1.30662  1.94757  34.00000  17.00000
5  1.30731  1.94825  35.00000  17.50000
5  1.30798  1.94891  36.00000  18.00000
5  1.30863  1.94955  37.00000  18.50000
5  1.30926  1.95017  38.00000  19.00000
5  1.30988  1.95078  39.00000  19.50000
5  1.31048  1.95138  40.00000  20.00000
5  1.31106  1.95195  41.00000  20.50000
5  1.31164  1.95252  42.00000  21.00000
5  1.31219  1.95307  43.00000  21.50000
5  1.31274  1.95361  44.00000  22.00000
5  1.31327  1.95413  45.00000  22.50000
5  1.31379  1.95465  46.00000  23.00000
5  1.31430  1.95515  47.00000  23.50000
5  1.31480  1.95565  48.00000  24.00000
5  1.31529  1.95613  49.00000  24.50000
5  1.31577  1.95660  50.00000  25.00000
