# Supplementary material for: Regional biaxial mechanical data of the mitral and tricuspid valve anterior leaflets
Source: Data Brief. 2019 May 22;24:103961. doi: 10.1016/j.dib.2019.103961 (PMC6545396; doi:10.1016/j.dib.2019.103961)
Supplement: Multimedia component 2 [file mmc2.zip › NewTextFiles/regional_data_TVAL113-E.txt]

0.460 
3.40 
1  1.20626  1.45126  0.00000  0.00000
1  1.24672  1.49740  1.00000  1.00000
1  1.27000  1.52201  2.00000  2.00000
1  1.28383  1.53665  3.00000  3.00000
1  1.29371  1.54710  4.00000  4.00000
1  1.30139  1.55524  5.00000  5.00000
1  1.30769  1.56190  6.00000  6.00000
1  1.31301  1.56754  7.00000  7.00000
1  1.31764  1.57243  8.00000  8.00000
1  1.32172  1.57675  9.00000  9.00000
1  1.32537  1.58062  10.00000  10.00000
1  1.32867  1.58412  11.00000  11.00000
1  1.33169  1.58732  12.00000  12.00000
1  1.33447  1.59026  13.00000  13.00000
1  1.33704  1.59298  14.00000  14.00000
1  1.33944  1.59552  15.00000  15.00000
1  1.34168  1.59789  16.00000  16.00000
1  1.34378  1.60013  17.00000  17.00000
1  1.34577  1.60223  18.00000  18.00000
1  1.34765  1.60422  19.00000  19.00000
1  1.34943  1.60611  20.00000  20.00000
1  1.35113  1.60790  21.00000  21.00000
1  1.35275  1.60962  22.00000  22.00000
1  1.35429  1.61125  23.00000  23.00000
1  1.35577  1.61282  24.00000  24.00000
1  1.35719  1.61432  25.00000  25.00000
1  1.35855  1.61577  26.00000  26.00000
1  1.35987  1.61716  27.00000  27.00000
1  1.36113  1.61850  28.00000  28.00000
1  1.36235  1.61979  29.00000  29.00000
1  1.36353  1.62104  30.00000  30.00000
1  1.36467  1.62225  31.00000  31.00000
1  1.36578  1.62342  32.00000  32.00000
1  1.36685  1.62455  33.00000  33.00000
1  1.36789  1.62565  34.00000  34.00000
1  1.36890  1.62672  35.00000  35.00000
1  1.36988  1.62776  36.00000  36.00000
1  1.37083  1.62877  37.00000  37.00000
1  1.37176  1.62975  38.00000  38.00000
1  1.37266  1.63071  39.00000  39.00000
1  1.37354  1.63164  40.00000  40.00000
1  1.37440  1.63255  41.00000  41.00000
1  1.37524  1.63344  42.00000  42.00000
1  1.37606  1.63431  43.00000  43.00000
1  1.37686  1.63516  44.00000  44.00000
1  1.37764  1.63598  45.00000  45.00000
1  1.37841  1.63680  46.00000  46.00000
1  1.37916  1.63759  47.00000  47.00000
1  1.37989  1.63836  48.00000  48.00000
1  1.38061  1.63912  49.00000  49.00000
1  1.38131  1.63987  50.00000  50.00000
2  1.20626  1.45126  0.00000  0.00000
2  1.23144  1.50109  0.75000  1.00000
2  1.25527  1.52517  1.50000  2.00000
2  1.26960  1.53947  2.25000  3.00000
2  1.27989  1.54967  3.00000  4.00000
2  1.28792  1.55761  3.75000  5.00000
2  1.29450  1.56411  4.50000  6.00000
2  1.30008  1.56962  5.25000  7.00000
2  1.30493  1.57439  6.00000  8.00000
2  1.30921  1.57860  6.75000  9.00000
2  1.31304  1.58237  7.50000  10.00000
2  1.31652  1.58579  8.25000  11.00000
2  1.31969  1.58890  9.00000  12.00000
2  1.32261  1.59177  9.75000  13.00000
2  1.32531  1.59443  10.50000  14.00000
2  1.32783  1.59690  11.25000  15.00000
2  1.33019  1.59922  12.00000  16.00000
2  1.33240  1.60139  12.75000  17.00000
2  1.33449  1.60344  13.50000  18.00000
2  1.33647  1.60538  14.25000  19.00000
2  1.33835  1.60722  15.00000  20.00000
2  1.34013  1.60897  15.75000  21.00000
2  1.34183  1.61064  16.50000  22.00000
2  1.34346  1.61224  17.25000  23.00000
2  1.34502  1.61377  18.00000  24.00000
2  1.34651  1.61523  18.75000  25.00000
2  1.34795  1.61664  19.50000  26.00000
2  1.34933  1.61800  20.25000  27.00000
2  1.35066  1.61930  21.00000  28.00000
2  1.35195  1.62056  21.75000  29.00000
2  1.35319  1.62178  22.50000  30.00000
2  1.35439  1.62296  23.25000  31.00000
2  1.35556  1.62410  24.00000  32.00000
2  1.35669  1.62520  24.75000  33.00000
2  1.35778  1.62628  25.50000  34.00000
2  1.35884  1.62732  26.25000  35.00000
2  1.35987  1.62833  27.00000  36.00000
2  1.36088  1.62931  27.75000  37.00000
2  1.36186  1.63027  28.50000  38.00000
2  1.36281  1.63121  29.25000  39.00000
2  1.36374  1.63212  30.00000  40.00000
2  1.36464  1.63300  30.75000  41.00000
2  1.36553  1.63387  31.50000  42.00000
2  1.36639  1.63471  32.25000  43.00000
2  1.36723  1.63554  33.00000  44.00000
2  1.36806  1.63635  33.75000  45.00000
2  1.36886  1.63714  34.50000  46.00000
2  1.36965  1.63791  35.25000  47.00000
2  1.37043  1.63867  36.00000  48.00000
2  1.37118  1.63941  36.75000  49.00000
2  1.37192  1.64014  37.50000  50.00000
3  1.20626  1.45126  0.00000  0.00000
3  1.24984  1.50075  1.00000  0.75000
3  1.27196  1.52087  2.00000  1.50000
3  1.28505  1.53272  3.00000  2.25000
3  1.29438  1.54114  4.00000  3.00000
3  1.30163  1.54769  5.00000  3.75000
3  1.30757  1.55304  6.00000  4.50000
3  1.31260  1.55757  7.00000  5.25000
3  1.31695  1.56150  8.00000  6.00000
3  1.32080  1.56496  9.00000  6.75000
3  1.32424  1.56806  10.00000  7.50000
3  1.32735  1.57086  11.00000  8.25000
3  1.33020  1.57342  12.00000  9.00000
3  1.33281  1.57578  13.00000  9.75000
3  1.33524  1.57796  14.00000  10.50000
3  1.33749  1.57999  15.00000  11.25000
3  1.33960  1.58189  16.00000  12.00000
3  1.34159  1.58367  17.00000  12.75000
3  1.34346  1.58535  18.00000  13.50000
3  1.34523  1.58695  19.00000  14.25000
3  1.34690  1.58846  20.00000  15.00000
3  1.34850  1.58989  21.00000  15.75000
3  1.35002  1.59126  22.00000  16.50000
3  1.35148  1.59257  23.00000  17.25000
3  1.35287  1.59383  24.00000  18.00000
3  1.35421  1.59503  25.00000  18.75000
3  1.35549  1.59618  26.00000  19.50000
3  1.35673  1.59729  27.00000  20.25000
3  1.35792  1.59837  28.00000  21.00000
3  1.35907  1.59940  29.00000  21.75000
3  1.36018  1.60040  30.00000  22.50000
3  1.36125  1.60136  31.00000  23.25000
3  1.36229  1.60230  32.00000  24.00000
3  1.36330  1.60320  33.00000  24.75000
3  1.36428  1.60408  34.00000  25.50000
3  1.36523  1.60494  35.00000  26.25000
3  1.36615  1.60577  36.00000  27.00000
3  1.36705  1.60657  37.00000  27.75000
3  1.36792  1.60736  38.00000  28.50000
3  1.36877  1.60813  39.00000  29.25000
3  1.36960  1.60887  40.00000  30.00000
3  1.37041  1.60960  41.00000  30.75000
3  1.37120  1.61031  42.00000  31.50000
3  1.37197  1.61100  43.00000  32.25000
3  1.37272  1.61168  44.00000  33.00000
3  1.37346  1.61234  45.00000  33.75000
3  1.37418  1.61299  46.00000  34.50000
3  1.37488  1.61362  47.00000  35.25000
3  1.37557  1.61424  48.00000  36.00000
3  1.37625  1.61485  49.00000  36.75000
3  1.37691  1.61545  50.00000  37.50000
4  1.20626  1.45126  0.00000  0.00000
4  1.23312  1.46470  0.50000  1.00000
4  1.25366  1.49190  1.00000  2.00000
4  1.26587  1.50875  1.50000  3.00000
4  1.27460  1.52100  2.00000  4.00000
4  1.28139  1.53063  2.50000  5.00000
4  1.28695  1.53856  3.00000  6.00000
4  1.29166  1.54530  3.50000  7.00000
4  1.29574  1.55117  4.00000  8.00000
4  1.29935  1.55636  4.50000  9.00000
4  1.30258  1.56102  5.00000  10.00000
4  1.30550  1.56524  5.50000  11.00000
4  1.30816  1.56910  6.00000  12.00000
4  1.31062  1.57266  6.50000  13.00000
4  1.31289  1.57595  7.00000  14.00000
4  1.31501  1.57903  7.50000  15.00000
4  1.31699  1.58190  8.00000  16.00000
4  1.31885  1.58461  8.50000  17.00000
4  1.32061  1.58716  9.00000  18.00000
4  1.32227  1.58957  9.50000  19.00000
4  1.32385  1.59187  10.00000  20.00000
4  1.32535  1.59405  10.50000  21.00000
4  1.32678  1.59613  11.00000  22.00000
4  1.32814  1.59812  11.50000  23.00000
4  1.32945  1.60002  12.00000  24.00000
4  1.33070  1.60185  12.50000  25.00000
4  1.33191  1.60361  13.00000  26.00000
4  1.33307  1.60530  13.50000  27.00000
4  1.33419  1.60693  14.00000  28.00000
4  1.33527  1.60851  14.50000  29.00000
4  1.33631  1.61003  15.00000  30.00000
4  1.33732  1.61150  15.50000  31.00000
4  1.33830  1.61292  16.00000  32.00000
4  1.33924  1.61430  16.50000  33.00000
4  1.34016  1.61564  17.00000  34.00000
4  1.34105  1.61695  17.50000  35.00000
4  1.34192  1.61821  18.00000  36.00000
4  1.34276  1.61944  18.50000  37.00000
4  1.34358  1.62064  19.00000  38.00000
4  1.34438  1.62181  19.50000  39.00000
4  1.34516  1.62294  20.00000  40.00000
4  1.34592  1.62405  20.50000  41.00000
4  1.34666  1.62514  21.00000  42.00000
4  1.34738  1.62620  21.50000  43.00000
4  1.34809  1.62723  22.00000  44.00000
4  1.34878  1.62824  22.50000  45.00000
4  1.34946  1.62923  23.00000  46.00000
4  1.35012  1.63020  23.50000  47.00000
4  1.35077  1.63114  24.00000  48.00000
4  1.35140  1.63207  24.50000  49.00000
4  1.35203  1.63298  25.00000  50.00000
5  1.20626  1.45126  0.00000  0.00000
5  1.24471  1.50895  1.00000  0.50000
5  1.26762  1.52450  2.00000  1.00000
5  1.28121  1.53361  3.00000  1.50000
5  1.29091  1.54008  4.00000  2.00000
5  1.29846  1.54510  5.00000  2.50000
5  1.30464  1.54920  6.00000  3.00000
5  1.30987  1.55267  7.00000  3.50000
5  1.31441  1.55567  8.00000  4.00000
5  1.31841  1.55832  9.00000  4.50000
5  1.32199  1.56069  10.00000  5.00000
5  1.32524  1.56284  11.00000  5.50000
5  1.32820  1.56480  12.00000  6.00000
5  1.33093  1.56660  13.00000  6.50000
5  1.33345  1.56827  14.00000  7.00000
5  1.33580  1.56982  15.00000  7.50000
5  1.33800  1.57128  16.00000  8.00000
5  1.34007  1.57264  17.00000  8.50000
5  1.34202  1.57393  18.00000  9.00000
5  1.34386  1.57515  19.00000  9.50000
5  1.34561  1.57630  20.00000  10.00000
5  1.34727  1.57740  21.00000  10.50000
5  1.34886  1.57845  22.00000  11.00000
5  1.35037  1.57945  23.00000  11.50000
5  1.35183  1.58041  24.00000  12.00000
5  1.35322  1.58132  25.00000  12.50000
5  1.35456  1.58221  26.00000  13.00000
5  1.35585  1.58306  27.00000  13.50000
5  1.35709  1.58388  28.00000  14.00000
5  1.35828  1.58467  29.00000  14.50000
5  1.35944  1.58543  30.00000  15.00000
5  1.36056  1.58617  31.00000  15.50000
5  1.36164  1.58688  32.00000  16.00000
5  1.36269  1.58758  33.00000  16.50000
5  1.36371  1.58825  34.00000  17.00000
5  1.36470  1.58890  35.00000  17.50000
5  1.36566  1.58954  36.00000  18.00000
5  1.36660  1.59015  37.00000  18.50000
5  1.36751  1.59075  38.00000  19.00000
5  1.36840  1.59134  39.00000  19.50000
5  1.36926  1.59191  40.00000  20.00000
5  1.37010  1.59246  41.00000  20.50000
5  1.37093  1.59301  42.00000  21.00000
5  1.37173  1.59354  43.00000  21.50000
5  1.37252  1.59405  44.00000  22.00000
5  1.37328  1.59456  45.00000  22.50000
5  1.37403  1.59506  46.00000  23.00000
5  1.37477  1.59554  47.00000  23.50000
5  1.37549  1.59601  48.00000  24.00000
5  1.37619  1.59648  49.00000  24.50000
5  1.37688  1.59693  50.00000  25.00000
