# Supplementary material for: Regional biaxial mechanical data of the mitral and tricuspid valve anterior leaflets
Source: Data Brief. 2019 May 22;24:103961. doi: 10.1016/j.dib.2019.103961 (PMC6545396; doi:10.1016/j.dib.2019.103961)
Supplement: Multimedia component 2 [file mmc2.zip › NewTextFiles/regional_data_TVAL114-A.txt]

0.237 
3.60 
1  1.64232  1.45857  0.00000  0.00000
1  1.71996  1.53644  1.00000  1.00000
1  1.75033  1.55986  2.00000  2.00000
1  1.76815  1.57359  3.00000  3.00000
1  1.78081  1.58334  4.00000  4.00000
1  1.79063  1.59090  5.00000  5.00000
1  1.79866  1.59708  6.00000  6.00000
1  1.80545  1.60231  7.00000  7.00000
1  1.81133  1.60684  8.00000  8.00000
1  1.81652  1.61083  9.00000  9.00000
1  1.82117  1.61440  10.00000  10.00000
1  1.82537  1.61764  11.00000  11.00000
1  1.82920  1.62059  12.00000  12.00000
1  1.83273  1.62330  13.00000  13.00000
1  1.83600  1.62582  14.00000  14.00000
1  1.83904  1.62816  15.00000  15.00000
1  1.84189  1.63035  16.00000  16.00000
1  1.84456  1.63240  17.00000  17.00000
1  1.84708  1.63434  18.00000  18.00000
1  1.84946  1.63617  19.00000  19.00000
1  1.85173  1.63791  20.00000  20.00000
1  1.85388  1.63957  21.00000  21.00000
1  1.85593  1.64115  22.00000  22.00000
1  1.85789  1.64266  23.00000  23.00000
1  1.85977  1.64410  24.00000  24.00000
1  1.86157  1.64549  25.00000  25.00000
1  1.86330  1.64682  26.00000  26.00000
1  1.86496  1.64810  27.00000  27.00000
1  1.86656  1.64933  28.00000  28.00000
1  1.86811  1.65052  29.00000  29.00000
1  1.86961  1.65167  30.00000  30.00000
1  1.87105  1.65278  31.00000  31.00000
1  1.87245  1.65386  32.00000  32.00000
1  1.87381  1.65490  33.00000  33.00000
1  1.87513  1.65592  34.00000  34.00000
1  1.87641  1.65690  35.00000  35.00000
1  1.87765  1.65786  36.00000  36.00000
1  1.87886  1.65879  37.00000  37.00000
1  1.88003  1.65969  38.00000  38.00000
1  1.88118  1.66057  39.00000  39.00000
1  1.88229  1.66143  40.00000  40.00000
1  1.88338  1.66227  41.00000  41.00000
1  1.88445  1.66309  42.00000  42.00000
1  1.88548  1.66388  43.00000  43.00000
1  1.88650  1.66466  44.00000  44.00000
1  1.88749  1.66543  45.00000  45.00000
1  1.88846  1.66617  46.00000  46.00000
1  1.88941  1.66690  47.00000  47.00000
1  1.89034  1.66762  48.00000  48.00000
1  1.89125  1.66832  49.00000  49.00000
1  1.89214  1.66900  50.00000  50.00000
2  1.64232  1.45857  0.00000  0.00000
2  1.77207  1.54230  0.75000  1.00000
2  1.80552  1.57221  1.50000  2.00000
2  1.82521  1.58992  2.25000  3.00000
2  1.83922  1.60255  3.00000  4.00000
2  1.85010  1.61237  3.75000  5.00000
2  1.85900  1.62041  4.50000  6.00000
2  1.86653  1.62721  5.25000  7.00000
2  1.87305  1.63311  6.00000  8.00000
2  1.87881  1.63832  6.75000  9.00000
2  1.88396  1.64298  7.50000  10.00000
2  1.88862  1.64719  8.25000  11.00000
2  1.89288  1.65104  9.00000  12.00000
2  1.89679  1.65459  9.75000  13.00000
2  1.90042  1.65787  10.50000  14.00000
2  1.90380  1.66092  11.25000  15.00000
2  1.90695  1.66378  12.00000  16.00000
2  1.90992  1.66647  12.75000  17.00000
2  1.91272  1.66900  13.50000  18.00000
2  1.91536  1.67140  14.25000  19.00000
2  1.91787  1.67367  15.00000  20.00000
2  1.92026  1.67583  15.75000  21.00000
2  1.92254  1.67790  16.50000  22.00000
2  1.92472  1.67987  17.25000  23.00000
2  1.92680  1.68175  18.00000  24.00000
2  1.92880  1.68356  18.75000  25.00000
2  1.93072  1.68530  19.50000  26.00000
2  1.93257  1.68698  20.25000  27.00000
2  1.93435  1.68859  21.00000  28.00000
2  1.93607  1.69015  21.75000  29.00000
2  1.93773  1.69165  22.50000  30.00000
2  1.93933  1.69310  23.25000  31.00000
2  1.94089  1.69451  24.00000  32.00000
2  1.94239  1.69588  24.75000  33.00000
2  1.94385  1.69720  25.50000  34.00000
2  1.94527  1.69849  26.25000  35.00000
2  1.94665  1.69974  27.00000  36.00000
2  1.94800  1.70095  27.75000  37.00000
2  1.94930  1.70214  28.50000  38.00000
2  1.95057  1.70329  29.25000  39.00000
2  1.95181  1.70441  30.00000  40.00000
2  1.95302  1.70551  30.75000  41.00000
2  1.95420  1.70658  31.50000  42.00000
2  1.95536  1.70762  32.25000  43.00000
2  1.95648  1.70864  33.00000  44.00000
2  1.95758  1.70964  33.75000  45.00000
2  1.95866  1.71061  34.50000  46.00000
2  1.95971  1.71157  35.25000  47.00000
2  1.96074  1.71250  36.00000  48.00000
2  1.96175  1.71342  36.75000  49.00000
2  1.96274  1.71432  37.50000  50.00000
3  1.64232  1.45857  0.00000  0.00000
3  1.77226  1.54750  1.00000  0.75000
3  1.80662  1.57591  2.00000  1.50000
3  1.82687  1.59268  3.00000  2.25000
3  1.84129  1.60461  4.00000  3.00000
3  1.85249  1.61389  5.00000  3.75000
3  1.86165  1.62147  6.00000  4.50000
3  1.86940  1.62789  7.00000  5.25000
3  1.87611  1.63346  8.00000  6.00000
3  1.88204  1.63837  9.00000  6.75000
3  1.88734  1.64276  10.00000  7.50000
3  1.89214  1.64673  11.00000  8.25000
3  1.89653  1.65036  12.00000  9.00000
3  1.90056  1.65371  13.00000  9.75000
3  1.90429  1.65680  14.00000  10.50000
3  1.90777  1.65968  15.00000  11.25000
3  1.91102  1.66237  16.00000  12.00000
3  1.91407  1.66490  17.00000  12.75000
3  1.91695  1.66729  18.00000  13.50000
3  1.91968  1.66955  19.00000  14.25000
3  1.92227  1.67169  20.00000  15.00000
3  1.92473  1.67373  21.00000  15.75000
3  1.92707  1.67567  22.00000  16.50000
3  1.92931  1.67753  23.00000  17.25000
3  1.93146  1.67931  24.00000  18.00000
3  1.93352  1.68101  25.00000  18.75000
3  1.93549  1.68265  26.00000  19.50000
3  1.93740  1.68423  27.00000  20.25000
3  1.93923  1.68575  28.00000  21.00000
3  1.94100  1.68721  29.00000  21.75000
3  1.94271  1.68863  30.00000  22.50000
3  1.94436  1.69000  31.00000  23.25000
3  1.94596  1.69133  32.00000  24.00000
3  1.94752  1.69261  33.00000  24.75000
3  1.94902  1.69386  34.00000  25.50000
3  1.95048  1.69507  35.00000  26.25000
3  1.95191  1.69625  36.00000  27.00000
3  1.95329  1.69739  37.00000  27.75000
3  1.95463  1.69851  38.00000  28.50000
3  1.95594  1.69959  39.00000  29.25000
3  1.95722  1.70065  40.00000  30.00000
3  1.95847  1.70168  41.00000  30.75000
3  1.95968  1.70269  42.00000  31.50000
3  1.96087  1.70368  43.00000  32.25000
3  1.96203  1.70464  44.00000  33.00000
3  1.96316  1.70558  45.00000  33.75000
3  1.96427  1.70649  46.00000  34.50000
3  1.96535  1.70739  47.00000  35.25000
3  1.96642  1.70827  48.00000  36.00000
3  1.96746  1.70913  49.00000  36.75000
3  1.96848  1.70998  50.00000  37.50000
4  1.64232  1.45857  0.00000  0.00000
4  1.72528  1.54529  0.50000  1.00000
4  1.76351  1.57492  1.00000  2.00000
4  1.78651  1.59245  1.50000  3.00000
4  1.80302  1.60494  2.00000  4.00000
4  1.81591  1.61466  2.50000  5.00000
4  1.82648  1.62261  3.00000  6.00000
4  1.83544  1.62934  3.50000  7.00000
4  1.84321  1.63517  4.00000  8.00000
4  1.85008  1.64032  4.50000  9.00000
4  1.85624  1.64493  5.00000  10.00000
4  1.86181  1.64909  5.50000  11.00000
4  1.86690  1.65290  6.00000  12.00000
4  1.87158  1.65641  6.50000  13.00000
4  1.87592  1.65965  7.00000  14.00000
4  1.87997  1.66267  7.50000  15.00000
4  1.88375  1.66550  8.00000  16.00000
4  1.88731  1.66815  8.50000  17.00000
4  1.89066  1.67066  9.00000  18.00000
4  1.89383  1.67303  9.50000  19.00000
4  1.89684  1.67528  10.00000  20.00000
4  1.89971  1.67741  10.50000  21.00000
4  1.90244  1.67945  11.00000  22.00000
4  1.90505  1.68140  11.50000  23.00000
4  1.90755  1.68327  12.00000  24.00000
4  1.90995  1.68506  12.50000  25.00000
4  1.91226  1.68678  13.00000  26.00000
4  1.91447  1.68843  13.50000  27.00000
4  1.91661  1.69002  14.00000  28.00000
4  1.91868  1.69156  14.50000  29.00000
4  1.92067  1.69305  15.00000  30.00000
4  1.92260  1.69449  15.50000  31.00000
4  1.92446  1.69588  16.00000  32.00000
4  1.92627  1.69723  16.50000  33.00000
4  1.92803  1.69854  17.00000  34.00000
4  1.92974  1.69981  17.50000  35.00000
4  1.93139  1.70105  18.00000  36.00000
4  1.93301  1.70225  18.50000  37.00000
4  1.93457  1.70342  19.00000  38.00000
4  1.93610  1.70456  19.50000  39.00000
4  1.93759  1.70567  20.00000  40.00000
4  1.93905  1.70675  20.50000  41.00000
4  1.94046  1.70781  21.00000  42.00000
4  1.94185  1.70884  21.50000  43.00000
4  1.94320  1.70985  22.00000  44.00000
4  1.94453  1.71083  22.50000  45.00000
4  1.94582  1.71180  23.00000  46.00000
4  1.94709  1.71274  23.50000  47.00000
4  1.94833  1.71366  24.00000  48.00000
4  1.94954  1.71457  24.50000  49.00000
4  1.95073  1.71546  25.00000  50.00000
5  1.64232  1.45857  0.00000  0.00000
5  1.73378  1.59413  1.00000  0.50000
5  1.77335  1.61519  2.00000  1.00000
5  1.79712  1.62752  3.00000  1.50000
5  1.81416  1.63627  4.00000  2.00000
5  1.82745  1.64306  5.00000  2.50000
5  1.83835  1.64860  6.00000  3.00000
5  1.84759  1.65329  7.00000  3.50000
5  1.85560  1.65735  8.00000  4.00000
5  1.86269  1.66094  9.00000  4.50000
5  1.86903  1.66414  10.00000  5.00000
5  1.87477  1.66704  11.00000  5.50000
5  1.88002  1.66969  12.00000  6.00000
5  1.88485  1.67212  13.00000  6.50000
5  1.88932  1.67438  14.00000  7.00000
5  1.89348  1.67648  15.00000  7.50000
5  1.89738  1.67844  16.00000  8.00000
5  1.90105  1.68028  17.00000  8.50000
5  1.90450  1.68202  18.00000  9.00000
5  1.90777  1.68367  19.00000  9.50000
5  1.91087  1.68523  20.00000  10.00000
5  1.91383  1.68671  21.00000  10.50000
5  1.91664  1.68813  22.00000  11.00000
5  1.91933  1.68948  23.00000  11.50000
5  1.92191  1.69078  24.00000  12.00000
5  1.92438  1.69202  25.00000  12.50000
5  1.92675  1.69321  26.00000  13.00000
5  1.92904  1.69436  27.00000  13.50000
5  1.93124  1.69547  28.00000  14.00000
5  1.93337  1.69653  29.00000  14.50000
5  1.93542  1.69756  30.00000  15.00000
5  1.93741  1.69856  31.00000  15.50000
5  1.93933  1.69953  32.00000  16.00000
5  1.94119  1.70046  33.00000  16.50000
5  1.94300  1.70137  34.00000  17.00000
5  1.94476  1.70225  35.00000  17.50000
5  1.94647  1.70311  36.00000  18.00000
5  1.94813  1.70395  37.00000  18.50000
5  1.94974  1.70476  38.00000  19.00000
5  1.95132  1.70555  39.00000  19.50000
5  1.95285  1.70632  40.00000  20.00000
5  1.95435  1.70707  41.00000  20.50000
5  1.95581  1.70780  42.00000  21.00000
5  1.95724  1.70852  43.00000  21.50000
5  1.95863  1.70922  44.00000  22.00000
5  1.95999  1.70990  45.00000  22.50000
5  1.96133  1.71057  46.00000  23.00000
5  1.96263  1.71122  47.00000  23.50000
5  1.96391  1.71186  48.00000  24.00000
5  1.96516  1.71249  49.00000  24.50000
5  1.96638  1.71311  50.00000  25.00000
