# Supplementary material for: Regional biaxial mechanical data of the mitral and tricuspid valve anterior leaflets
Source: Data Brief. 2019 May 22;24:103961. doi: 10.1016/j.dib.2019.103961 (PMC6545396; doi:10.1016/j.dib.2019.103961)
Supplement: Multimedia component 2 [file mmc2.zip › NewTextFiles/regional_data_TVAL114-B.txt]

0.193 
3.80 
1  1.26523  1.38335  0.00000  0.00000
1  1.33440  1.47046  1.00000  1.00000
1  1.35023  1.49141  2.00000  2.00000
1  1.35951  1.50369  3.00000  3.00000
1  1.36609  1.51241  4.00000  4.00000
1  1.37120  1.51918  5.00000  5.00000
1  1.37537  1.52471  6.00000  6.00000
1  1.37890  1.52939  7.00000  7.00000
1  1.38195  1.53345  8.00000  8.00000
1  1.38465  1.53702  9.00000  9.00000
1  1.38706  1.54022  10.00000  10.00000
1  1.38924  1.54312  11.00000  11.00000
1  1.39124  1.54576  12.00000  12.00000
1  1.39307  1.54819  13.00000  13.00000
1  1.39477  1.55044  14.00000  14.00000
1  1.39635  1.55253  15.00000  15.00000
1  1.39782  1.55449  16.00000  16.00000
1  1.39921  1.55634  17.00000  17.00000
1  1.40052  1.55807  18.00000  18.00000
1  1.40176  1.55971  19.00000  19.00000
1  1.40293  1.56127  20.00000  20.00000
1  1.40405  1.56275  21.00000  21.00000
1  1.40512  1.56417  22.00000  22.00000
1  1.40613  1.56552  23.00000  23.00000
1  1.40711  1.56681  24.00000  24.00000
1  1.40804  1.56805  25.00000  25.00000
1  1.40894  1.56924  26.00000  26.00000
1  1.40981  1.57039  27.00000  27.00000
1  1.41064  1.57149  28.00000  28.00000
1  1.41144  1.57256  29.00000  29.00000
1  1.41222  1.57359  30.00000  30.00000
1  1.41297  1.57459  31.00000  31.00000
1  1.41370  1.57555  32.00000  32.00000
1  1.41440  1.57648  33.00000  33.00000
1  1.41508  1.57739  34.00000  34.00000
1  1.41575  1.57827  35.00000  35.00000
1  1.41639  1.57913  36.00000  36.00000
1  1.41702  1.57996  37.00000  37.00000
1  1.41763  1.58077  38.00000  38.00000
1  1.41823  1.58156  39.00000  39.00000
1  1.41881  1.58233  40.00000  40.00000
1  1.41937  1.58308  41.00000  41.00000
1  1.41992  1.58381  42.00000  42.00000
1  1.42046  1.58453  43.00000  43.00000
1  1.42099  1.58522  44.00000  44.00000
1  1.42150  1.58591  45.00000  45.00000
1  1.42201  1.58657  46.00000  46.00000
1  1.42250  1.58723  47.00000  47.00000
1  1.42298  1.58787  48.00000  48.00000
1  1.42345  1.58849  49.00000  49.00000
1  1.42392  1.58911  50.00000  50.00000
2  1.26523  1.38335  0.00000  0.00000
2  1.33648  1.44389  0.75000  1.00000
2  1.35104  1.46700  1.50000  2.00000
2  1.35957  1.48061  2.25000  3.00000
2  1.36562  1.49029  3.00000  4.00000
2  1.37031  1.49781  3.75000  5.00000
2  1.37415  1.50396  4.50000  6.00000
2  1.37739  1.50917  5.25000  7.00000
2  1.38020  1.51368  6.00000  8.00000
2  1.38267  1.51766  6.75000  9.00000
2  1.38489  1.52122  7.50000  10.00000
2  1.38689  1.52444  8.25000  11.00000
2  1.38872  1.52738  9.00000  12.00000
2  1.39041  1.53009  9.75000  13.00000
2  1.39197  1.53259  10.50000  14.00000
2  1.39342  1.53493  11.25000  15.00000
2  1.39478  1.53711  12.00000  16.00000
2  1.39605  1.53916  12.75000  17.00000
2  1.39725  1.54109  13.50000  18.00000
2  1.39839  1.54292  14.25000  19.00000
2  1.39947  1.54466  15.00000  20.00000
2  1.40050  1.54631  15.75000  21.00000
2  1.40147  1.54788  16.50000  22.00000
2  1.40241  1.54939  17.25000  23.00000
2  1.40330  1.55083  18.00000  24.00000
2  1.40416  1.55221  18.75000  25.00000
2  1.40499  1.55353  19.50000  26.00000
2  1.40578  1.55481  20.25000  27.00000
2  1.40655  1.55604  21.00000  28.00000
2  1.40729  1.55723  21.75000  29.00000
2  1.40800  1.55838  22.50000  30.00000
2  1.40869  1.55949  23.25000  31.00000
2  1.40936  1.56056  24.00000  32.00000
2  1.41000  1.56160  24.75000  33.00000
2  1.41063  1.56261  25.50000  34.00000
2  1.41124  1.56360  26.25000  35.00000
2  1.41183  1.56455  27.00000  36.00000
2  1.41241  1.56548  27.75000  37.00000
2  1.41297  1.56638  28.50000  38.00000
2  1.41352  1.56726  29.25000  39.00000
2  1.41405  1.56812  30.00000  40.00000
2  1.41457  1.56895  30.75000  41.00000
2  1.41508  1.56977  31.50000  42.00000
2  1.41557  1.57056  32.25000  43.00000
2  1.41605  1.57134  33.00000  44.00000
2  1.41653  1.57210  33.75000  45.00000
2  1.41699  1.57285  34.50000  46.00000
2  1.41744  1.57357  35.25000  47.00000
2  1.41789  1.57429  36.00000  48.00000
2  1.41832  1.57499  36.75000  49.00000
2  1.41874  1.57567  37.50000  50.00000
3  1.26523  1.38335  0.00000  0.00000
3  1.34310  1.45926  1.00000  0.75000
3  1.35807  1.48039  2.00000  1.50000
3  1.36683  1.49279  3.00000  2.25000
3  1.37305  1.50160  4.00000  3.00000
3  1.37787  1.50844  5.00000  3.75000
3  1.38181  1.51403  6.00000  4.50000
3  1.38514  1.51875  7.00000  5.25000
3  1.38803  1.52285  8.00000  6.00000
3  1.39058  1.52646  9.00000  6.75000
3  1.39285  1.52969  10.00000  7.50000
3  1.39491  1.53261  11.00000  8.25000
3  1.39680  1.53528  12.00000  9.00000
3  1.39853  1.53774  13.00000  9.75000
3  1.40013  1.54001  14.00000  10.50000
3  1.40162  1.54213  15.00000  11.25000
3  1.40301  1.54411  16.00000  12.00000
3  1.40432  1.54597  17.00000  12.75000
3  1.40556  1.54772  18.00000  13.50000
3  1.40673  1.54938  19.00000  14.25000
3  1.40784  1.55096  20.00000  15.00000
3  1.40889  1.55246  21.00000  15.75000
3  1.40990  1.55388  22.00000  16.50000
3  1.41086  1.55525  23.00000  17.25000
3  1.41178  1.55655  24.00000  18.00000
3  1.41266  1.55781  25.00000  18.75000
3  1.41351  1.55901  26.00000  19.50000
3  1.41433  1.56017  27.00000  20.25000
3  1.41511  1.56128  28.00000  21.00000
3  1.41587  1.56236  29.00000  21.75000
3  1.41660  1.56340  30.00000  22.50000
3  1.41731  1.56441  31.00000  23.25000
3  1.41800  1.56538  32.00000  24.00000
3  1.41866  1.56633  33.00000  24.75000
3  1.41931  1.56724  34.00000  25.50000
3  1.41994  1.56813  35.00000  26.25000
3  1.42054  1.56900  36.00000  27.00000
3  1.42114  1.56984  37.00000  27.75000
3  1.42171  1.57066  38.00000  28.50000
3  1.42227  1.57146  39.00000  29.25000
3  1.42282  1.57223  40.00000  30.00000
3  1.42336  1.57299  41.00000  30.75000
3  1.42388  1.57373  42.00000  31.50000
3  1.42439  1.57445  43.00000  32.25000
3  1.42488  1.57516  44.00000  33.00000
3  1.42537  1.57585  45.00000  33.75000
3  1.42584  1.57652  46.00000  34.50000
3  1.42631  1.57718  47.00000  35.25000
3  1.42676  1.57783  48.00000  36.00000
3  1.42721  1.57846  49.00000  36.75000
3  1.42765  1.57908  50.00000  37.50000
4  1.26523  1.38335  0.00000  0.00000
4  1.32082  1.43589  0.50000  1.00000
4  1.33519  1.45644  1.00000  2.00000
4  1.34360  1.46849  1.50000  3.00000
4  1.34957  1.47705  2.00000  4.00000
4  1.35420  1.48370  2.50000  5.00000
4  1.35798  1.48912  3.00000  6.00000
4  1.36118  1.49372  3.50000  7.00000
4  1.36395  1.49769  4.00000  8.00000
4  1.36640  1.50120  4.50000  9.00000
4  1.36858  1.50434  5.00000  10.00000
4  1.37056  1.50718  5.50000  11.00000
4  1.37237  1.50977  6.00000  12.00000
4  1.37403  1.51216  6.50000  13.00000
4  1.37557  1.51437  7.00000  14.00000
4  1.37700  1.51642  7.50000  15.00000
4  1.37834  1.51835  8.00000  16.00000
4  1.37960  1.52015  8.50000  17.00000
4  1.38078  1.52186  9.00000  18.00000
4  1.38190  1.52347  9.50000  19.00000
4  1.38297  1.52500  10.00000  20.00000
4  1.38398  1.52645  10.50000  21.00000
4  1.38495  1.52784  11.00000  22.00000
4  1.38587  1.52916  11.50000  23.00000
4  1.38675  1.53043  12.00000  24.00000
4  1.38760  1.53165  12.50000  25.00000
4  1.38841  1.53282  13.00000  26.00000
4  1.38920  1.53394  13.50000  27.00000
4  1.38995  1.53503  14.00000  28.00000
4  1.39068  1.53607  14.50000  29.00000
4  1.39138  1.53708  15.00000  30.00000
4  1.39207  1.53806  15.50000  31.00000
4  1.39272  1.53901  16.00000  32.00000
4  1.39336  1.53993  16.50000  33.00000
4  1.39398  1.54082  17.00000  34.00000
4  1.39458  1.54168  17.50000  35.00000
4  1.39517  1.54252  18.00000  36.00000
4  1.39574  1.54334  18.50000  37.00000
4  1.39629  1.54413  19.00000  38.00000
4  1.39683  1.54491  19.50000  39.00000
4  1.39736  1.54566  20.00000  40.00000
4  1.39787  1.54640  20.50000  41.00000
4  1.39837  1.54711  21.00000  42.00000
4  1.39886  1.54782  21.50000  43.00000
4  1.39933  1.54850  22.00000  44.00000
4  1.39980  1.54917  22.50000  45.00000
4  1.40026  1.54983  23.00000  46.00000
4  1.40070  1.55047  23.50000  47.00000
4  1.40114  1.55110  24.00000  48.00000
4  1.40157  1.55171  24.50000  49.00000
4  1.40199  1.55231  25.00000  50.00000
5  1.26523  1.38335  0.00000  0.00000
5  1.33834  1.46315  1.00000  0.50000
5  1.35381  1.48033  2.00000  1.00000
5  1.36286  1.49038  3.00000  1.50000
5  1.36928  1.49752  4.00000  2.00000
5  1.37426  1.50306  5.00000  2.50000
5  1.37833  1.50758  6.00000  3.00000
5  1.38177  1.51140  7.00000  3.50000
5  1.38476  1.51472  8.00000  4.00000
5  1.38739  1.51764  9.00000  4.50000
5  1.38974  1.52026  10.00000  5.00000
5  1.39187  1.52262  11.00000  5.50000
5  1.39381  1.52478  12.00000  6.00000
5  1.39560  1.52677  13.00000  6.50000
5  1.39726  1.52861  14.00000  7.00000
5  1.39880  1.53032  15.00000  7.50000
5  1.40024  1.53192  16.00000  8.00000
5  1.40159  1.53343  17.00000  8.50000
5  1.40287  1.53484  18.00000  9.00000
5  1.40408  1.53619  19.00000  9.50000
5  1.40522  1.53746  20.00000  10.00000
5  1.40631  1.53867  21.00000  10.50000
5  1.40735  1.53982  22.00000  11.00000
5  1.40834  1.54093  23.00000  11.50000
5  1.40930  1.54198  24.00000  12.00000
5  1.41021  1.54300  25.00000  12.50000
5  1.41108  1.54397  26.00000  13.00000
5  1.41193  1.54491  27.00000  13.50000
5  1.41274  1.54581  28.00000  14.00000
5  1.41352  1.54668  29.00000  14.50000
5  1.41428  1.54752  30.00000  15.00000
5  1.41501  1.54834  31.00000  15.50000
5  1.41572  1.54912  32.00000  16.00000
5  1.41641  1.54989  33.00000  16.50000
5  1.41708  1.55063  34.00000  17.00000
5  1.41772  1.55135  35.00000  17.50000
5  1.41835  1.55205  36.00000  18.00000
5  1.41896  1.55273  37.00000  18.50000
5  1.41956  1.55339  38.00000  19.00000
5  1.42014  1.55403  39.00000  19.50000
5  1.42071  1.55466  40.00000  20.00000
5  1.42126  1.55528  41.00000  20.50000
5  1.42180  1.55587  42.00000  21.00000
5  1.42232  1.55646  43.00000  21.50000
5  1.42283  1.55703  44.00000  22.00000
5  1.42334  1.55759  45.00000  22.50000
5  1.42383  1.55813  46.00000  23.00000
5  1.42431  1.55867  47.00000  23.50000
5  1.42478  1.55919  48.00000  24.00000
5  1.42524  1.55970  49.00000  24.50000
5  1.42569  1.56020  50.00000  25.00000
