# Supplementary material for: Regional biaxial mechanical data of the mitral and tricuspid valve anterior leaflets
Source: Data Brief. 2019 May 22;24:103961. doi: 10.1016/j.dib.2019.103961 (PMC6545396; doi:10.1016/j.dib.2019.103961)
Supplement: Multimedia component 2 [file mmc2.zip › NewTextFiles/regional_data_TVAL114-C.txt]

0.453 
3.90 
1  1.40014  1.50041  0.00000  0.00000
1  1.44636  1.54788  1.00000  1.00000
1  1.46708  1.56872  2.00000  2.00000
1  1.47923  1.58094  3.00000  3.00000
1  1.48786  1.58961  4.00000  4.00000
1  1.49456  1.59634  5.00000  5.00000
1  1.50004  1.60183  6.00000  6.00000
1  1.50467  1.60648  7.00000  7.00000
1  1.50868  1.61051  8.00000  8.00000
1  1.51222  1.61406  9.00000  9.00000
1  1.51538  1.61724  10.00000  10.00000
1  1.51825  1.62012  11.00000  11.00000
1  1.52086  1.62274  12.00000  12.00000
1  1.52327  1.62516  13.00000  13.00000
1  1.52550  1.62740  14.00000  14.00000
1  1.52757  1.62948  15.00000  15.00000
1  1.52951  1.63143  16.00000  16.00000
1  1.53133  1.63326  17.00000  17.00000
1  1.53305  1.63498  18.00000  18.00000
1  1.53468  1.63661  19.00000  19.00000
1  1.53622  1.63816  20.00000  20.00000
1  1.53769  1.63963  21.00000  21.00000
1  1.53909  1.64104  22.00000  22.00000
1  1.54042  1.64238  23.00000  23.00000
1  1.54170  1.64366  24.00000  24.00000
1  1.54293  1.64489  25.00000  25.00000
1  1.54411  1.64608  26.00000  26.00000
1  1.54524  1.64722  27.00000  27.00000
1  1.54634  1.64832  28.00000  28.00000
1  1.54739  1.64937  29.00000  29.00000
1  1.54841  1.65040  30.00000  30.00000
1  1.54940  1.65139  31.00000  31.00000
1  1.55035  1.65235  32.00000  32.00000
1  1.55128  1.65327  33.00000  33.00000
1  1.55218  1.65418  34.00000  34.00000
1  1.55305  1.65505  35.00000  35.00000
1  1.55389  1.65590  36.00000  36.00000
1  1.55472  1.65673  37.00000  37.00000
1  1.55552  1.65753  38.00000  38.00000
1  1.55630  1.65832  39.00000  39.00000
1  1.55706  1.65908  40.00000  40.00000
1  1.55781  1.65983  41.00000  41.00000
1  1.55853  1.66055  42.00000  42.00000
1  1.55924  1.66126  43.00000  43.00000
1  1.55993  1.66196  44.00000  44.00000
1  1.56061  1.66264  45.00000  45.00000
1  1.56127  1.66330  46.00000  46.00000
1  1.56191  1.66395  47.00000  47.00000
1  1.56255  1.66458  48.00000  48.00000
1  1.56317  1.66521  49.00000  49.00000
1  1.56377  1.66582  50.00000  50.00000
2  1.40014  1.50041  0.00000  0.00000
2  1.46554  1.58765  0.75000  1.00000
2  1.48815  1.60892  1.50000  2.00000
2  1.50146  1.62140  2.25000  3.00000
2  1.51093  1.63026  3.00000  4.00000
2  1.51829  1.63713  3.75000  5.00000
2  1.52431  1.64275  4.50000  6.00000
2  1.52940  1.64751  5.25000  7.00000
2  1.53382  1.65163  6.00000  8.00000
2  1.53771  1.65526  6.75000  9.00000
2  1.54120  1.65851  7.50000  10.00000
2  1.54435  1.66145  8.25000  11.00000
2  1.54723  1.66413  9.00000  12.00000
2  1.54988  1.66660  9.75000  13.00000
2  1.55233  1.66889  10.50000  14.00000
2  1.55461  1.67102  11.25000  15.00000
2  1.55675  1.67301  12.00000  16.00000
2  1.55875  1.67488  12.75000  17.00000
2  1.56065  1.67664  13.50000  18.00000
2  1.56244  1.67831  14.25000  19.00000
2  1.56413  1.67989  15.00000  20.00000
2  1.56575  1.68140  15.75000  21.00000
2  1.56729  1.68283  16.50000  22.00000
2  1.56876  1.68421  17.25000  23.00000
2  1.57017  1.68552  18.00000  24.00000
2  1.57152  1.68678  18.75000  25.00000
2  1.57282  1.68799  19.50000  26.00000
2  1.57407  1.68915  20.25000  27.00000
2  1.57528  1.69028  21.00000  28.00000
2  1.57644  1.69136  21.75000  29.00000
2  1.57756  1.69241  22.50000  30.00000
2  1.57865  1.69342  23.25000  31.00000
2  1.57970  1.69440  24.00000  32.00000
2  1.58072  1.69535  24.75000  33.00000
2  1.58171  1.69627  25.50000  34.00000
2  1.58267  1.69716  26.25000  35.00000
2  1.58360  1.69803  27.00000  36.00000
2  1.58451  1.69888  27.75000  37.00000
2  1.58539  1.69970  28.50000  38.00000
2  1.58625  1.70050  29.25000  39.00000
2  1.58709  1.70129  30.00000  40.00000
2  1.58791  1.70205  30.75000  41.00000
2  1.58871  1.70279  31.50000  42.00000
2  1.58949  1.70352  32.25000  43.00000
2  1.59025  1.70423  33.00000  44.00000
2  1.59100  1.70492  33.75000  45.00000
2  1.59172  1.70560  34.50000  46.00000
2  1.59244  1.70626  35.25000  47.00000
2  1.59313  1.70691  36.00000  48.00000
2  1.59382  1.70755  36.75000  49.00000
2  1.59449  1.70817  37.50000  50.00000
3  1.40014  1.50041  0.00000  0.00000
3  1.42839  1.53971  1.00000  0.75000
3  1.44548  1.55519  2.00000  1.50000
3  1.45548  1.56424  3.00000  2.25000
3  1.46257  1.57067  4.00000  3.00000
3  1.46807  1.57566  5.00000  3.75000
3  1.47257  1.57973  6.00000  4.50000
3  1.47637  1.58317  7.00000  5.25000
3  1.47966  1.58616  8.00000  6.00000
3  1.48257  1.58879  9.00000  6.75000
3  1.48517  1.59114  10.00000  7.50000
3  1.48752  1.59327  11.00000  8.25000
3  1.48966  1.59521  12.00000  9.00000
3  1.49164  1.59700  13.00000  9.75000
3  1.49346  1.59866  14.00000  10.50000
3  1.49517  1.60020  15.00000  11.25000
3  1.49676  1.60164  16.00000  12.00000
3  1.49825  1.60300  17.00000  12.75000
3  1.49966  1.60427  18.00000  13.50000
3  1.50100  1.60548  19.00000  14.25000
3  1.50226  1.60663  20.00000  15.00000
3  1.50346  1.60772  21.00000  15.75000
3  1.50461  1.60876  22.00000  16.50000
3  1.50571  1.60975  23.00000  17.25000
3  1.50676  1.61070  24.00000  18.00000
3  1.50776  1.61161  25.00000  18.75000
3  1.50873  1.61249  26.00000  19.50000
3  1.50966  1.61333  27.00000  20.25000
3  1.51056  1.61414  28.00000  21.00000
3  1.51143  1.61493  29.00000  21.75000
3  1.51226  1.61568  30.00000  22.50000
3  1.51307  1.61642  31.00000  23.25000
3  1.51385  1.61713  32.00000  24.00000
3  1.51461  1.61781  33.00000  24.75000
3  1.51535  1.61848  34.00000  25.50000
3  1.51606  1.61913  35.00000  26.25000
3  1.51676  1.61976  36.00000  27.00000
3  1.51743  1.62037  37.00000  27.75000
3  1.51809  1.62097  38.00000  28.50000
3  1.51873  1.62155  39.00000  29.25000
3  1.51936  1.62211  40.00000  30.00000
3  1.51997  1.62266  41.00000  30.75000
3  1.52056  1.62320  42.00000  31.50000
3  1.52114  1.62373  43.00000  32.25000
3  1.52171  1.62424  44.00000  33.00000
3  1.52226  1.62474  45.00000  33.75000
3  1.52280  1.62523  46.00000  34.50000
3  1.52333  1.62571  47.00000  35.25000
3  1.52385  1.62618  48.00000  36.00000
3  1.52436  1.62665  49.00000  36.75000
3  1.52486  1.62710  50.00000  37.50000
4  1.40014  1.50041  0.00000  0.00000
4  1.44442  1.58519  0.50000  1.00000
4  1.46774  1.60588  1.00000  2.00000
4  1.48158  1.61800  1.50000  3.00000
4  1.49146  1.62661  2.00000  4.00000
4  1.49915  1.63330  2.50000  5.00000
4  1.50544  1.63876  3.00000  6.00000
4  1.51077  1.64337  3.50000  7.00000
4  1.51539  1.64738  4.00000  8.00000
4  1.51947  1.65091  4.50000  9.00000
4  1.52312  1.65406  5.00000  10.00000
4  1.52643  1.65692  5.50000  11.00000
4  1.52945  1.65953  6.00000  12.00000
4  1.53222  1.66193  6.50000  13.00000
4  1.53479  1.66415  7.00000  14.00000
4  1.53719  1.66622  7.50000  15.00000
4  1.53943  1.66815  8.00000  16.00000
4  1.54154  1.66997  8.50000  17.00000
4  1.54352  1.67168  9.00000  18.00000
4  1.54540  1.67330  9.50000  19.00000
4  1.54718  1.67484  10.00000  20.00000
4  1.54888  1.67630  10.50000  21.00000
4  1.55050  1.67770  11.00000  22.00000
4  1.55204  1.67903  11.50000  23.00000
4  1.55352  1.68031  12.00000  24.00000
4  1.55494  1.68153  12.50000  25.00000
4  1.55630  1.68271  13.00000  26.00000
4  1.55762  1.68384  13.50000  27.00000
4  1.55888  1.68493  14.00000  28.00000
4  1.56010  1.68598  14.50000  29.00000
4  1.56128  1.68700  15.00000  30.00000
4  1.56242  1.68798  15.50000  31.00000
4  1.56352  1.68893  16.00000  32.00000
4  1.56459  1.68986  16.50000  33.00000
4  1.56563  1.69075  17.00000  34.00000
4  1.56664  1.69162  17.50000  35.00000
4  1.56762  1.69247  18.00000  36.00000
4  1.56857  1.69329  18.50000  37.00000
4  1.56950  1.69409  19.00000  38.00000
4  1.57041  1.69487  19.50000  39.00000
4  1.57129  1.69563  20.00000  40.00000
4  1.57215  1.69637  20.50000  41.00000
4  1.57298  1.69709  21.00000  42.00000
4  1.57380  1.69779  21.50000  43.00000
4  1.57460  1.69848  22.00000  44.00000
4  1.57538  1.69916  22.50000  45.00000
4  1.57615  1.69982  23.00000  46.00000
4  1.57690  1.70046  23.50000  47.00000
4  1.57763  1.70109  24.00000  48.00000
4  1.57835  1.70171  24.50000  49.00000
4  1.57905  1.70232  25.00000  50.00000
5  1.40014  1.50041  0.00000  0.00000
5  1.47200  1.54459  1.00000  0.50000
5  1.49507  1.56879  2.00000  1.00000
5  1.50864  1.58316  3.00000  1.50000
5  1.51828  1.59341  4.00000  2.00000
5  1.52577  1.60139  5.00000  2.50000
5  1.53190  1.60793  6.00000  3.00000
5  1.53708  1.61346  7.00000  3.50000
5  1.54157  1.61826  8.00000  4.00000
5  1.54553  1.62249  9.00000  4.50000
5  1.54908  1.62628  10.00000  5.00000
5  1.55228  1.62971  11.00000  5.50000
5  1.55521  1.63284  12.00000  6.00000
5  1.55790  1.63573  13.00000  6.50000
5  1.56040  1.63840  14.00000  7.00000
5  1.56272  1.64088  15.00000  7.50000
5  1.56489  1.64321  16.00000  8.00000
5  1.56693  1.64539  17.00000  8.50000
5  1.56886  1.64746  18.00000  9.00000
5  1.57068  1.64940  19.00000  9.50000
5  1.57241  1.65126  20.00000  10.00000
5  1.57405  1.65302  21.00000  10.50000
5  1.57562  1.65469  22.00000  11.00000
5  1.57711  1.65630  23.00000  11.50000
5  1.57855  1.65783  24.00000  12.00000
5  1.57992  1.65931  25.00000  12.50000
5  1.58124  1.66072  26.00000  13.00000
5  1.58251  1.66208  27.00000  13.50000
5  1.58374  1.66340  28.00000  14.00000
5  1.58492  1.66466  29.00000  14.50000
5  1.58606  1.66589  30.00000  15.00000
5  1.58717  1.66707  31.00000  15.50000
5  1.58824  1.66822  32.00000  16.00000
5  1.58927  1.66933  33.00000  16.50000
5  1.59028  1.67041  34.00000  17.00000
5  1.59125  1.67145  35.00000  17.50000
5  1.59220  1.67247  36.00000  18.00000
5  1.59313  1.67346  37.00000  18.50000
5  1.59403  1.67442  38.00000  19.00000
5  1.59490  1.67536  39.00000  19.50000
5  1.59575  1.67628  40.00000  20.00000
5  1.59659  1.67717  41.00000  20.50000
5  1.59740  1.67804  42.00000  21.00000
5  1.59819  1.67889  43.00000  21.50000
5  1.59896  1.67972  44.00000  22.00000
5  1.59972  1.68053  45.00000  22.50000
5  1.60046  1.68132  46.00000  23.00000
5  1.60119  1.68210  47.00000  23.50000
5  1.60190  1.68286  48.00000  24.00000
5  1.60259  1.68361  49.00000  24.50000
5  1.60327  1.68434  50.00000  25.00000
