# Supplementary material for: Regional biaxial mechanical data of the mitral and tricuspid valve anterior leaflets
Source: Data Brief. 2019 May 22;24:103961. doi: 10.1016/j.dib.2019.103961 (PMC6545396; doi:10.1016/j.dib.2019.103961)
Supplement: Multimedia component 2 [file mmc2.zip › NewTextFiles/regional_data_TVAL114-D.txt]

0.270 
3.70 
1  1.37809  1.42524  0.00000  0.00000
1  1.47541  1.53212  1.00000  1.00000
1  1.50055  1.55644  2.00000  2.00000
1  1.51532  1.57070  3.00000  3.00000
1  1.52581  1.58084  4.00000  4.00000
1  1.53395  1.58870  5.00000  5.00000
1  1.54061  1.59513  6.00000  6.00000
1  1.54624  1.60056  7.00000  7.00000
1  1.55112  1.60527  8.00000  8.00000
1  1.55543  1.60943  9.00000  9.00000
1  1.55928  1.61314  10.00000  10.00000
1  1.56277  1.61651  11.00000  11.00000
1  1.56595  1.61958  12.00000  12.00000
1  1.56887  1.62240  13.00000  13.00000
1  1.57158  1.62502  14.00000  14.00000
1  1.57411  1.62745  15.00000  15.00000
1  1.57647  1.62973  16.00000  16.00000
1  1.57869  1.63187  17.00000  17.00000
1  1.58078  1.63389  18.00000  18.00000
1  1.58276  1.63579  19.00000  19.00000
1  1.58463  1.63761  20.00000  20.00000
1  1.58642  1.63933  21.00000  21.00000
1  1.58812  1.64097  22.00000  22.00000
1  1.58974  1.64254  23.00000  23.00000
1  1.59130  1.64404  24.00000  24.00000
1  1.59280  1.64548  25.00000  25.00000
1  1.59423  1.64687  26.00000  26.00000
1  1.59561  1.64820  27.00000  27.00000
1  1.59694  1.64948  28.00000  28.00000
1  1.59823  1.65072  29.00000  29.00000
1  1.59947  1.65192  30.00000  30.00000
1  1.60067  1.65308  31.00000  31.00000
1  1.60183  1.65420  32.00000  32.00000
1  1.60295  1.65528  33.00000  33.00000
1  1.60405  1.65634  34.00000  34.00000
1  1.60511  1.65736  35.00000  35.00000
1  1.60614  1.65835  36.00000  36.00000
1  1.60714  1.65932  37.00000  37.00000
1  1.60812  1.66026  38.00000  38.00000
1  1.60907  1.66118  39.00000  39.00000
1  1.60999  1.66207  40.00000  40.00000
1  1.61090  1.66295  41.00000  41.00000
1  1.61178  1.66380  42.00000  42.00000
1  1.61264  1.66463  43.00000  43.00000
1  1.61348  1.66544  44.00000  44.00000
1  1.61430  1.66623  45.00000  45.00000
1  1.61511  1.66701  46.00000  46.00000
1  1.61590  1.66777  47.00000  47.00000
1  1.61667  1.66851  48.00000  48.00000
1  1.61742  1.66924  49.00000  49.00000
1  1.61816  1.66995  50.00000  50.00000
2  1.37809  1.42524  0.00000  0.00000
2  1.47403  1.48020  0.75000  1.00000
2  1.49517  1.50886  1.50000  2.00000
2  1.50756  1.52582  2.25000  3.00000
2  1.51635  1.53792  3.00000  4.00000
2  1.52317  1.54733  3.75000  5.00000
2  1.52874  1.55502  4.50000  6.00000
2  1.53345  1.56154  5.25000  7.00000
2  1.53754  1.56719  6.00000  8.00000
2  1.54114  1.57217  6.75000  9.00000
2  1.54436  1.57663  7.50000  10.00000
2  1.54727  1.58067  8.25000  11.00000
2  1.54993  1.58436  9.00000  12.00000
2  1.55238  1.58775  9.75000  13.00000
2  1.55465  1.59090  10.50000  14.00000
2  1.55675  1.59382  11.25000  15.00000
2  1.55873  1.59656  12.00000  16.00000
2  1.56058  1.59913  12.75000  17.00000
2  1.56233  1.60156  13.50000  18.00000
2  1.56398  1.60385  14.25000  19.00000
2  1.56555  1.60603  15.00000  20.00000
2  1.56704  1.60810  15.75000  21.00000
2  1.56847  1.61007  16.50000  22.00000
2  1.56983  1.61196  17.25000  23.00000
2  1.57113  1.61377  18.00000  24.00000
2  1.57238  1.61550  18.75000  25.00000
2  1.57357  1.61716  19.50000  26.00000
2  1.57473  1.61877  20.25000  27.00000
2  1.57584  1.62031  21.00000  28.00000
2  1.57691  1.62180  21.75000  29.00000
2  1.57795  1.62324  22.50000  30.00000
2  1.57895  1.62463  23.25000  31.00000
2  1.57992  1.62598  24.00000  32.00000
2  1.58087  1.62729  24.75000  33.00000
2  1.58178  1.62856  25.50000  34.00000
2  1.58266  1.62979  26.25000  35.00000
2  1.58353  1.63099  27.00000  36.00000
2  1.58436  1.63215  27.75000  37.00000
2  1.58518  1.63328  28.50000  38.00000
2  1.58597  1.63439  29.25000  39.00000
2  1.58675  1.63546  30.00000  40.00000
2  1.58750  1.63651  30.75000  41.00000
2  1.58824  1.63753  31.50000  42.00000
2  1.58896  1.63853  32.25000  43.00000
2  1.58966  1.63951  33.00000  44.00000
2  1.59035  1.64046  33.75000  45.00000
2  1.59102  1.64140  34.50000  46.00000
2  1.59168  1.64231  35.25000  47.00000
2  1.59232  1.64321  36.00000  48.00000
2  1.59295  1.64408  36.75000  49.00000
2  1.59357  1.64494  37.50000  50.00000
3  1.37809  1.42524  0.00000  0.00000
3  1.48079  1.50232  1.00000  0.75000
3  1.50486  1.52958  2.00000  1.50000
3  1.51898  1.54567  3.00000  2.25000
3  1.52901  1.55713  4.00000  3.00000
3  1.53679  1.56604  5.00000  3.75000
3  1.54315  1.57333  6.00000  4.50000
3  1.54852  1.57950  7.00000  5.25000
3  1.55318  1.58484  8.00000  6.00000
3  1.55729  1.58956  9.00000  6.75000
3  1.56097  1.59378  10.00000  7.50000
3  1.56430  1.59760  11.00000  8.25000
3  1.56733  1.60109  12.00000  9.00000
3  1.57013  1.60430  13.00000  9.75000
3  1.57272  1.60727  14.00000  10.50000
3  1.57512  1.61004  15.00000  11.25000
3  1.57738  1.61263  16.00000  12.00000
3  1.57949  1.61506  17.00000  12.75000
3  1.58149  1.61735  18.00000  13.50000
3  1.58338  1.61952  19.00000  14.25000
3  1.58517  1.62158  20.00000  15.00000
3  1.58687  1.62354  21.00000  15.75000
3  1.58850  1.62540  22.00000  16.50000
3  1.59005  1.62719  23.00000  17.25000
3  1.59153  1.62890  24.00000  18.00000
3  1.59296  1.63054  25.00000  18.75000
3  1.59433  1.63211  26.00000  19.50000
3  1.59565  1.63363  27.00000  20.25000
3  1.59692  1.63509  28.00000  21.00000
3  1.59814  1.63650  29.00000  21.75000
3  1.59933  1.63786  30.00000  22.50000
3  1.60047  1.63917  31.00000  23.25000
3  1.60158  1.64045  32.00000  24.00000
3  1.60266  1.64168  33.00000  24.75000
3  1.60370  1.64288  34.00000  25.50000
3  1.60471  1.64405  35.00000  26.25000
3  1.60569  1.64518  36.00000  27.00000
3  1.60665  1.64628  37.00000  27.75000
3  1.60758  1.64735  38.00000  28.50000
3  1.60849  1.64839  39.00000  29.25000
3  1.60937  1.64941  40.00000  30.00000
3  1.61024  1.65040  41.00000  30.75000
3  1.61108  1.65137  42.00000  31.50000
3  1.61190  1.65231  43.00000  32.25000
3  1.61270  1.65324  44.00000  33.00000
3  1.61349  1.65414  45.00000  33.75000
3  1.61425  1.65502  46.00000  34.50000
3  1.61501  1.65589  47.00000  35.25000
3  1.61574  1.65673  48.00000  36.00000
3  1.61646  1.65756  49.00000  36.75000
3  1.61717  1.65837  50.00000  37.50000
4  1.37809  1.42524  0.00000  0.00000
4  1.43614  1.51841  0.50000  1.00000
4  1.46483  1.54481  1.00000  2.00000
4  1.48197  1.56034  1.50000  3.00000
4  1.49423  1.57138  2.00000  4.00000
4  1.50378  1.57994  2.50000  5.00000
4  1.51161  1.58695  3.00000  6.00000
4  1.51824  1.59288  3.50000  7.00000
4  1.52400  1.59801  4.00000  8.00000
4  1.52908  1.60254  4.50000  9.00000
4  1.53362  1.60660  5.00000  10.00000
4  1.53774  1.61027  5.50000  11.00000
4  1.54150  1.61362  6.00000  12.00000
4  1.54496  1.61670  6.50000  13.00000
4  1.54817  1.61955  7.00000  14.00000
4  1.55115  1.62221  7.50000  15.00000
4  1.55395  1.62469  8.00000  16.00000
4  1.55657  1.62703  8.50000  17.00000
4  1.55905  1.62923  9.00000  18.00000
4  1.56139  1.63131  9.50000  19.00000
4  1.56361  1.63328  10.00000  20.00000
4  1.56573  1.63516  10.50000  21.00000
4  1.56774  1.63696  11.00000  22.00000
4  1.56967  1.63867  11.50000  23.00000
4  1.57152  1.64031  12.00000  24.00000
4  1.57329  1.64188  12.50000  25.00000
4  1.57499  1.64339  13.00000  26.00000
4  1.57662  1.64484  13.50000  27.00000
4  1.57820  1.64624  14.00000  28.00000
4  1.57972  1.64760  14.50000  29.00000
4  1.58119  1.64890  15.00000  30.00000
4  1.58262  1.65017  15.50000  31.00000
4  1.58399  1.65139  16.00000  32.00000
4  1.58533  1.65257  16.50000  33.00000
4  1.58662  1.65372  17.00000  34.00000
4  1.58788  1.65484  17.50000  35.00000
4  1.58911  1.65593  18.00000  36.00000
4  1.59029  1.65698  18.50000  37.00000
4  1.59145  1.65801  19.00000  38.00000
4  1.59258  1.65901  19.50000  39.00000
4  1.59368  1.65999  20.00000  40.00000
4  1.59475  1.66094  20.50000  41.00000
4  1.59580  1.66187  21.00000  42.00000
4  1.59682  1.66277  21.50000  43.00000
4  1.59782  1.66366  22.00000  44.00000
4  1.59879  1.66452  22.50000  45.00000
4  1.59975  1.66537  23.00000  46.00000
4  1.60068  1.66620  23.50000  47.00000
4  1.60159  1.66701  24.00000  48.00000
4  1.60249  1.66780  24.50000  49.00000
4  1.60337  1.66858  25.00000  50.00000
5  1.37809  1.42524  0.00000  0.00000
5  1.48475  1.49727  1.00000  0.50000
5  1.50893  1.52393  2.00000  1.00000
5  1.52311  1.53967  3.00000  1.50000
5  1.53318  1.55089  4.00000  2.00000
5  1.54099  1.55961  5.00000  2.50000
5  1.54738  1.56674  6.00000  3.00000
5  1.55278  1.57277  7.00000  3.50000
5  1.55746  1.57801  8.00000  4.00000
5  1.56159  1.58262  9.00000  4.50000
5  1.56528  1.58675  10.00000  5.00000
5  1.56862  1.59049  11.00000  5.50000
5  1.57167  1.59391  12.00000  6.00000
5  1.57448  1.59705  13.00000  6.50000
5  1.57708  1.59996  14.00000  7.00000
5  1.57950  1.60267  15.00000  7.50000
5  1.58176  1.60520  16.00000  8.00000
5  1.58389  1.60758  17.00000  8.50000
5  1.58589  1.60983  18.00000  9.00000
5  1.58779  1.61195  19.00000  9.50000
5  1.58958  1.61397  20.00000  10.00000
5  1.59129  1.61588  21.00000  10.50000
5  1.59293  1.61771  22.00000  11.00000
5  1.59448  1.61946  23.00000  11.50000
5  1.59598  1.62113  24.00000  12.00000
5  1.59741  1.62273  25.00000  12.50000
5  1.59878  1.62427  26.00000  13.00000
5  1.60011  1.62576  27.00000  13.50000
5  1.60138  1.62719  28.00000  14.00000
5  1.60261  1.62857  29.00000  14.50000
5  1.60380  1.62990  30.00000  15.00000
5  1.60495  1.63119  31.00000  15.50000
5  1.60607  1.63244  32.00000  16.00000
5  1.60714  1.63365  33.00000  16.50000
5  1.60819  1.63482  34.00000  17.00000
5  1.60921  1.63596  35.00000  17.50000
5  1.61020  1.63707  36.00000  18.00000
5  1.61116  1.63814  37.00000  18.50000
5  1.61209  1.63919  38.00000  19.00000
5  1.61300  1.64021  39.00000  19.50000
5  1.61389  1.64121  40.00000  20.00000
5  1.61476  1.64218  41.00000  20.50000
5  1.61560  1.64313  42.00000  21.00000
5  1.61643  1.64405  43.00000  21.50000
5  1.61723  1.64496  44.00000  22.00000
5  1.61802  1.64584  45.00000  22.50000
5  1.61879  1.64670  46.00000  23.00000
5  1.61955  1.64755  47.00000  23.50000
5  1.62029  1.64838  48.00000  24.00000
5  1.62101  1.64919  49.00000  24.50000
5  1.62172  1.64998  50.00000  25.00000
