# Supplementary material for: Regional biaxial mechanical data of the mitral and tricuspid valve anterior leaflets
Source: Data Brief. 2019 May 22;24:103961. doi: 10.1016/j.dib.2019.103961 (PMC6545396; doi:10.1016/j.dib.2019.103961)
Supplement: Multimedia component 2 [file mmc2.zip › NewTextFiles/regional_data_TVAL114-E.txt]

0.327 
3.90 
1  1.24862  1.63258  0.00000  0.00000
1  1.31452  1.73151  1.00000  1.00000
1  1.33823  1.76084  2.00000  2.00000
1  1.35214  1.77800  3.00000  3.00000
1  1.36203  1.79019  4.00000  4.00000
1  1.36971  1.79964  5.00000  5.00000
1  1.37598  1.80736  6.00000  6.00000
1  1.38129  1.81389  7.00000  7.00000
1  1.38589  1.81955  8.00000  8.00000
1  1.38995  1.82454  9.00000  9.00000
1  1.39358  1.82900  10.00000  10.00000
1  1.39686  1.83304  11.00000  11.00000
1  1.39986  1.83673  12.00000  12.00000
1  1.40262  1.84012  13.00000  13.00000
1  1.40517  1.84326  14.00000  14.00000
1  1.40755  1.84618  15.00000  15.00000
1  1.40978  1.84892  16.00000  16.00000
1  1.41187  1.85149  17.00000  17.00000
1  1.41384  1.85391  18.00000  18.00000
1  1.41570  1.85620  19.00000  19.00000
1  1.41747  1.85837  20.00000  20.00000
1  1.41915  1.86044  21.00000  21.00000
1  1.42075  1.86241  22.00000  22.00000
1  1.42229  1.86430  23.00000  23.00000
1  1.42376  1.86610  24.00000  24.00000
1  1.42516  1.86783  25.00000  25.00000
1  1.42651  1.86949  26.00000  26.00000
1  1.42782  1.87109  27.00000  27.00000
1  1.42907  1.87263  28.00000  28.00000
1  1.43028  1.87412  29.00000  29.00000
1  1.43145  1.87556  30.00000  30.00000
1  1.43258  1.87695  31.00000  31.00000
1  1.43367  1.87829  32.00000  32.00000
1  1.43474  1.87960  33.00000  33.00000
1  1.43577  1.88086  34.00000  34.00000
1  1.43677  1.88209  35.00000  35.00000
1  1.43774  1.88328  36.00000  36.00000
1  1.43868  1.88444  37.00000  37.00000
1  1.43960  1.88557  38.00000  38.00000
1  1.44050  1.88667  39.00000  39.00000
1  1.44137  1.88775  40.00000  40.00000
1  1.44222  1.88879  41.00000  41.00000
1  1.44305  1.88981  42.00000  42.00000
1  1.44386  1.89081  43.00000  43.00000
1  1.44466  1.89179  44.00000  44.00000
1  1.44543  1.89274  45.00000  45.00000
1  1.44619  1.89367  46.00000  46.00000
1  1.44693  1.89458  47.00000  47.00000
1  1.44766  1.89547  48.00000  48.00000
1  1.44837  1.89635  49.00000  49.00000
1  1.44907  1.89720  50.00000  50.00000
2  1.24862  1.63258  0.00000  0.00000
2  1.31356  1.71755  0.75000  1.00000
2  1.33761  1.75047  1.50000  2.00000
2  1.35173  1.76977  2.25000  3.00000
2  1.36176  1.78348  3.00000  4.00000
2  1.36956  1.79411  3.75000  5.00000
2  1.37593  1.80280  4.50000  6.00000
2  1.38131  1.81015  5.25000  7.00000
2  1.38598  1.81652  6.00000  8.00000
2  1.39010  1.82214  6.75000  9.00000
2  1.39379  1.82716  7.50000  10.00000
2  1.39712  1.83171  8.25000  11.00000
2  1.40016  1.83586  9.00000  12.00000
2  1.40297  1.83968  9.75000  13.00000
2  1.40556  1.84321  10.50000  14.00000
2  1.40797  1.84650  11.25000  15.00000
2  1.41023  1.84958  12.00000  16.00000
2  1.41235  1.85247  12.75000  17.00000
2  1.41435  1.85520  13.50000  18.00000
2  1.41625  1.85778  14.25000  19.00000
2  1.41804  1.86023  15.00000  20.00000
2  1.41975  1.86256  15.75000  21.00000
2  1.42138  1.86478  16.50000  22.00000
2  1.42293  1.86690  17.25000  23.00000
2  1.42442  1.86893  18.00000  24.00000
2  1.42585  1.87088  18.75000  25.00000
2  1.42722  1.87275  19.50000  26.00000
2  1.42855  1.87455  20.25000  27.00000
2  1.42982  1.87628  21.00000  28.00000
2  1.43105  1.87796  21.75000  29.00000
2  1.43223  1.87958  22.50000  30.00000
2  1.43338  1.88114  23.25000  31.00000
2  1.43449  1.88266  24.00000  32.00000
2  1.43557  1.88412  24.75000  33.00000
2  1.43662  1.88555  25.50000  34.00000
2  1.43763  1.88693  26.25000  35.00000
2  1.43862  1.88828  27.00000  36.00000
2  1.43958  1.88958  27.75000  37.00000
2  1.44051  1.89086  28.50000  38.00000
2  1.44142  1.89210  29.25000  39.00000
2  1.44231  1.89330  30.00000  40.00000
2  1.44317  1.89448  30.75000  41.00000
2  1.44401  1.89563  31.50000  42.00000
2  1.44484  1.89676  32.25000  43.00000
2  1.44564  1.89785  33.00000  44.00000
2  1.44643  1.89892  33.75000  45.00000
2  1.44720  1.89997  34.50000  46.00000
2  1.44795  1.90100  35.25000  47.00000
2  1.44869  1.90200  36.00000  48.00000
2  1.44941  1.90299  36.75000  49.00000
2  1.45012  1.90395  37.50000  50.00000
3  1.24862  1.63258  0.00000  0.00000
3  1.32299  1.73853  1.00000  0.75000
3  1.34460  1.76447  2.00000  1.50000
3  1.35726  1.77965  3.00000  2.25000
3  1.36625  1.79042  4.00000  3.00000
3  1.37322  1.79877  5.00000  3.75000
3  1.37892  1.80560  6.00000  4.50000
3  1.38374  1.81137  7.00000  5.25000
3  1.38791  1.81637  8.00000  6.00000
3  1.39159  1.82078  9.00000  6.75000
3  1.39489  1.82472  10.00000  7.50000
3  1.39787  1.82829  11.00000  8.25000
3  1.40059  1.83155  12.00000  9.00000
3  1.40309  1.83455  13.00000  9.75000
3  1.40541  1.83732  14.00000  10.50000
3  1.40757  1.83990  15.00000  11.25000
3  1.40958  1.84232  16.00000  12.00000
3  1.41148  1.84459  17.00000  12.75000
3  1.41327  1.84673  18.00000  13.50000
3  1.41496  1.84875  19.00000  14.25000
3  1.41656  1.85067  20.00000  15.00000
3  1.41809  1.85250  21.00000  15.75000
3  1.41954  1.85424  22.00000  16.50000
3  1.42093  1.85591  23.00000  17.25000
3  1.42226  1.85750  24.00000  18.00000
3  1.42354  1.85903  25.00000  18.75000
3  1.42477  1.86050  26.00000  19.50000
3  1.42595  1.86191  27.00000  20.25000
3  1.42709  1.86327  28.00000  21.00000
3  1.42818  1.86459  29.00000  21.75000
3  1.42924  1.86586  30.00000  22.50000
3  1.43027  1.86708  31.00000  23.25000
3  1.43126  1.86827  32.00000  24.00000
3  1.43222  1.86943  33.00000  24.75000
3  1.43316  1.87054  34.00000  25.50000
3  1.43406  1.87163  35.00000  26.25000
3  1.43495  1.87268  36.00000  27.00000
3  1.43580  1.87371  37.00000  27.75000
3  1.43664  1.87471  38.00000  28.50000
3  1.43745  1.87568  39.00000  29.25000
3  1.43824  1.87663  40.00000  30.00000
3  1.43901  1.87755  41.00000  30.75000
3  1.43977  1.87846  42.00000  31.50000
3  1.44050  1.87934  43.00000  32.25000
3  1.44122  1.88020  44.00000  33.00000
3  1.44192  1.88104  45.00000  33.75000
3  1.44261  1.88186  46.00000  34.50000
3  1.44328  1.88267  47.00000  35.25000
3  1.44394  1.88346  48.00000  36.00000
3  1.44459  1.88423  49.00000  36.75000
3  1.44522  1.88498  50.00000  37.50000
4  1.24862  1.63258  0.00000  0.00000
4  1.29854  1.70683  0.50000  1.00000
4  1.32002  1.74073  1.00000  2.00000
4  1.33264  1.76061  1.50000  3.00000
4  1.34161  1.77472  2.00000  4.00000
4  1.34857  1.78567  2.50000  5.00000
4  1.35426  1.79462  3.00000  6.00000
4  1.35908  1.80219  3.50000  7.00000
4  1.36325  1.80875  4.00000  8.00000
4  1.36693  1.81454  4.50000  9.00000
4  1.37023  1.81972  5.00000  10.00000
4  1.37320  1.82440  5.50000  11.00000
4  1.37593  1.82867  6.00000  12.00000
4  1.37843  1.83261  6.50000  13.00000
4  1.38075  1.83625  7.00000  14.00000
4  1.38290  1.83964  7.50000  15.00000
4  1.38492  1.84281  8.00000  16.00000
4  1.38682  1.84579  8.50000  17.00000
4  1.38860  1.84860  9.00000  18.00000
4  1.39030  1.85125  9.50000  19.00000
4  1.39190  1.85378  10.00000  20.00000
4  1.39343  1.85617  10.50000  21.00000
4  1.39488  1.85846  11.00000  22.00000
4  1.39627  1.86064  11.50000  23.00000
4  1.39760  1.86274  12.00000  24.00000
4  1.39888  1.86474  12.50000  25.00000
4  1.40011  1.86667  13.00000  26.00000
4  1.40129  1.86853  13.50000  27.00000
4  1.40243  1.87031  14.00000  28.00000
4  1.40352  1.87204  14.50000  29.00000
4  1.40458  1.87370  15.00000  30.00000
4  1.40561  1.87532  15.50000  31.00000
4  1.40660  1.87688  16.00000  32.00000
4  1.40757  1.87839  16.50000  33.00000
4  1.40850  1.87986  17.00000  34.00000
4  1.40941  1.88128  17.50000  35.00000
4  1.41029  1.88267  18.00000  36.00000
4  1.41115  1.88401  18.50000  37.00000
4  1.41198  1.88532  19.00000  38.00000
4  1.41279  1.88660  19.50000  39.00000
4  1.41359  1.88784  20.00000  40.00000
4  1.41436  1.88906  20.50000  41.00000
4  1.41511  1.89024  21.00000  42.00000
4  1.41585  1.89140  21.50000  43.00000
4  1.41657  1.89253  22.00000  44.00000
4  1.41727  1.89363  22.50000  45.00000
4  1.41796  1.89471  23.00000  46.00000
4  1.41863  1.89577  23.50000  47.00000
4  1.41929  1.89681  24.00000  48.00000
4  1.41994  1.89782  24.50000  49.00000
4  1.42057  1.89881  25.00000  50.00000
5  1.24862  1.63258  0.00000  0.00000
5  1.31448  1.73272  1.00000  0.50000
5  1.33507  1.75445  2.00000  1.00000
5  1.34713  1.76715  3.00000  1.50000
5  1.35569  1.77617  4.00000  2.00000
5  1.36234  1.78316  5.00000  2.50000
5  1.36776  1.78888  6.00000  3.00000
5  1.37235  1.79371  7.00000  3.50000
5  1.37633  1.79789  8.00000  4.00000
5  1.37984  1.80158  9.00000  4.50000
5  1.38297  1.80489  10.00000  5.00000
5  1.38581  1.80787  11.00000  5.50000
5  1.38840  1.81060  12.00000  6.00000
5  1.39079  1.81311  13.00000  6.50000
5  1.39299  1.81543  14.00000  7.00000
5  1.39505  1.81760  15.00000  7.50000
5  1.39697  1.81962  16.00000  8.00000
5  1.39878  1.82152  17.00000  8.50000
5  1.40048  1.82331  18.00000  9.00000
5  1.40209  1.82500  19.00000  9.50000
5  1.40362  1.82661  20.00000  10.00000
5  1.40507  1.82814  21.00000  10.50000
5  1.40646  1.82960  22.00000  11.00000
5  1.40778  1.83099  23.00000  11.50000
5  1.40905  1.83233  24.00000  12.00000
5  1.41026  1.83361  25.00000  12.50000
5  1.41143  1.83484  26.00000  13.00000
5  1.41256  1.83602  27.00000  13.50000
5  1.41364  1.83716  28.00000  14.00000
5  1.41468  1.83826  29.00000  14.50000
5  1.41569  1.83932  30.00000  15.00000
5  1.41667  1.84035  31.00000  15.50000
5  1.41762  1.84134  32.00000  16.00000
5  1.41853  1.84231  33.00000  16.50000
5  1.41942  1.84324  34.00000  17.00000
5  1.42029  1.84415  35.00000  17.50000
5  1.42113  1.84504  36.00000  18.00000
5  1.42194  1.84589  37.00000  18.50000
5  1.42274  1.84673  38.00000  19.00000
5  1.42351  1.84754  39.00000  19.50000
5  1.42426  1.84834  40.00000  20.00000
5  1.42500  1.84911  41.00000  20.50000
5  1.42572  1.84987  42.00000  21.00000
5  1.42642  1.85060  43.00000  21.50000
5  1.42710  1.85132  44.00000  22.00000
5  1.42777  1.85203  45.00000  22.50000
5  1.42843  1.85272  46.00000  23.00000
5  1.42907  1.85339  47.00000  23.50000
5  1.42970  1.85405  48.00000  24.00000
5  1.43031  1.85470  49.00000  24.50000
5  1.43091  1.85533  50.00000  25.00000
