# Supplementary material for: Regional biaxial mechanical data of the mitral and tricuspid valve anterior leaflets
Source: Data Brief. 2019 May 22;24:103961. doi: 10.1016/j.dib.2019.103961 (PMC6545396; doi:10.1016/j.dib.2019.103961)
Supplement: Multimedia component 2 [file mmc2.zip › NewTextFiles/regional_data_TVAL115-A.txt]

0.323 
3.80 
1  1.38283  1.20050  0.00000  0.00000
1  1.43065  1.24094  1.00000  1.00000
1  1.44938  1.25894  2.00000  2.00000
1  1.46038  1.26950  3.00000  3.00000
1  1.46820  1.27701  4.00000  4.00000
1  1.47427  1.28283  5.00000  5.00000
1  1.47923  1.28760  6.00000  6.00000
1  1.48343  1.29162  7.00000  7.00000
1  1.48706  1.29511  8.00000  8.00000
1  1.49027  1.29819  9.00000  9.00000
1  1.49314  1.30095  10.00000  10.00000
1  1.49574  1.30344  11.00000  11.00000
1  1.49811  1.30572  12.00000  12.00000
1  1.50029  1.30781  13.00000  13.00000
1  1.50231  1.30975  14.00000  14.00000
1  1.50419  1.31155  15.00000  15.00000
1  1.50595  1.31324  16.00000  16.00000
1  1.50760  1.31483  17.00000  17.00000
1  1.50916  1.31632  18.00000  18.00000
1  1.51063  1.31774  19.00000  19.00000
1  1.51203  1.31908  20.00000  20.00000
1  1.51336  1.32036  21.00000  21.00000
1  1.51463  1.32157  22.00000  22.00000
1  1.51584  1.32274  23.00000  23.00000
1  1.51700  1.32385  24.00000  24.00000
1  1.51812  1.32492  25.00000  25.00000
1  1.51918  1.32594  26.00000  26.00000
1  1.52021  1.32693  27.00000  27.00000
1  1.52121  1.32788  28.00000  28.00000
1  1.52216  1.32880  29.00000  29.00000
1  1.52309  1.32969  30.00000  30.00000
1  1.52398  1.33055  31.00000  31.00000
1  1.52485  1.33138  32.00000  32.00000
1  1.52569  1.33218  33.00000  33.00000
1  1.52650  1.33296  34.00000  34.00000
1  1.52729  1.33372  35.00000  35.00000
1  1.52806  1.33446  36.00000  36.00000
1  1.52881  1.33518  37.00000  37.00000
1  1.52953  1.33587  38.00000  38.00000
1  1.53024  1.33655  39.00000  39.00000
1  1.53093  1.33722  40.00000  40.00000
1  1.53160  1.33786  41.00000  41.00000
1  1.53226  1.33849  42.00000  42.00000
1  1.53290  1.33911  43.00000  43.00000
1  1.53353  1.33971  44.00000  44.00000
1  1.53414  1.34030  45.00000  45.00000
1  1.53474  1.34087  46.00000  46.00000
1  1.53533  1.34144  47.00000  47.00000
1  1.53590  1.34199  48.00000  48.00000
1  1.53647  1.34253  49.00000  49.00000
1  1.53702  1.34306  50.00000  50.00000
2  1.38283  1.20050  0.00000  0.00000
2  1.42026  1.23721  0.75000  1.00000
2  1.43802  1.25519  1.50000  2.00000
2  1.44844  1.26573  2.25000  3.00000
2  1.45586  1.27322  3.00000  4.00000
2  1.46161  1.27903  3.75000  5.00000
2  1.46631  1.28378  4.50000  6.00000
2  1.47029  1.28780  5.25000  7.00000
2  1.47374  1.29128  6.00000  8.00000
2  1.47678  1.29435  6.75000  9.00000
2  1.47950  1.29710  7.50000  10.00000
2  1.48196  1.29959  8.25000  11.00000
2  1.48421  1.30186  9.00000  12.00000
2  1.48628  1.30394  9.75000  13.00000
2  1.48819  1.30588  10.50000  14.00000
2  1.48997  1.30767  11.25000  15.00000
2  1.49164  1.30936  12.00000  16.00000
2  1.49321  1.31094  12.75000  17.00000
2  1.49469  1.31243  13.50000  18.00000
2  1.49608  1.31384  14.25000  19.00000
2  1.49741  1.31518  15.00000  20.00000
2  1.49867  1.31645  15.75000  21.00000
2  1.49987  1.31767  16.50000  22.00000
2  1.50102  1.31882  17.25000  23.00000
2  1.50212  1.31993  18.00000  24.00000
2  1.50318  1.32100  18.75000  25.00000
2  1.50419  1.32202  19.50000  26.00000
2  1.50517  1.32301  20.25000  27.00000
2  1.50611  1.32396  21.00000  28.00000
2  1.50701  1.32487  21.75000  29.00000
2  1.50789  1.32576  22.50000  30.00000
2  1.50874  1.32661  23.25000  31.00000
2  1.50956  1.32744  24.00000  32.00000
2  1.51035  1.32824  24.75000  33.00000
2  1.51112  1.32902  25.50000  34.00000
2  1.51187  1.32978  26.25000  35.00000
2  1.51260  1.33051  27.00000  36.00000
2  1.51331  1.33123  27.75000  37.00000
2  1.51400  1.33192  28.50000  38.00000
2  1.51467  1.33260  29.25000  39.00000
2  1.51533  1.33326  30.00000  40.00000
2  1.51596  1.33391  30.75000  41.00000
2  1.51659  1.33454  31.50000  42.00000
2  1.51720  1.33515  32.25000  43.00000
2  1.51779  1.33575  33.00000  44.00000
2  1.51837  1.33634  33.75000  45.00000
2  1.51894  1.33691  34.50000  46.00000
2  1.51950  1.33747  35.25000  47.00000
2  1.52004  1.33802  36.00000  48.00000
2  1.52057  1.33856  36.75000  49.00000
2  1.52109  1.33908  37.50000  50.00000
3  1.38283  1.20050  0.00000  0.00000
3  1.42748  1.22949  1.00000  0.75000
3  1.44357  1.24579  2.00000  1.50000
3  1.45299  1.25534  3.00000  2.25000
3  1.45968  1.26212  4.00000  3.00000
3  1.46487  1.26739  5.00000  3.75000
3  1.46911  1.27169  6.00000  4.50000
3  1.47269  1.27532  7.00000  5.25000
3  1.47580  1.27847  8.00000  6.00000
3  1.47854  1.28125  9.00000  6.75000
3  1.48099  1.28374  10.00000  7.50000
3  1.48321  1.28599  11.00000  8.25000
3  1.48523  1.28804  12.00000  9.00000
3  1.48709  1.28993  13.00000  9.75000
3  1.48882  1.29168  14.00000  10.50000
3  1.49042  1.29331  15.00000  11.25000
3  1.49192  1.29483  16.00000  12.00000
3  1.49333  1.29626  17.00000  12.75000
3  1.49466  1.29761  18.00000  13.50000
3  1.49592  1.29889  19.00000  14.25000
3  1.49711  1.30010  20.00000  15.00000
3  1.49825  1.30125  21.00000  15.75000
3  1.49933  1.30235  22.00000  16.50000
3  1.50037  1.30340  23.00000  17.25000
3  1.50136  1.30440  24.00000  18.00000
3  1.50231  1.30537  25.00000  18.75000
3  1.50322  1.30629  26.00000  19.50000
3  1.50410  1.30718  27.00000  20.25000
3  1.50494  1.30804  28.00000  21.00000
3  1.50576  1.30887  29.00000  21.75000
3  1.50655  1.30967  30.00000  22.50000
3  1.50731  1.31044  31.00000  23.25000
3  1.50805  1.31119  32.00000  24.00000
3  1.50877  1.31192  33.00000  24.75000
3  1.50946  1.31262  34.00000  25.50000
3  1.51013  1.31331  35.00000  26.25000
3  1.51079  1.31397  36.00000  27.00000
3  1.51143  1.31462  37.00000  27.75000
3  1.51205  1.31525  38.00000  28.50000
3  1.51265  1.31586  39.00000  29.25000
3  1.51324  1.31646  40.00000  30.00000
3  1.51382  1.31704  41.00000  30.75000
3  1.51438  1.31761  42.00000  31.50000
3  1.51492  1.31817  43.00000  32.25000
3  1.51546  1.31871  44.00000  33.00000
3  1.51598  1.31924  45.00000  33.75000
3  1.51649  1.31976  46.00000  34.50000
3  1.51699  1.32027  47.00000  35.25000
3  1.51748  1.32077  48.00000  36.00000
3  1.51796  1.32125  49.00000  36.75000
3  1.51843  1.32173  50.00000  37.50000
4  1.38283  1.20050  0.00000  0.00000
4  1.41701  1.23494  0.50000  1.00000
4  1.43315  1.25159  1.00000  2.00000
4  1.44262  1.26134  1.50000  3.00000
4  1.44936  1.26826  2.00000  4.00000
4  1.45459  1.27363  2.50000  5.00000
4  1.45886  1.27802  3.00000  6.00000
4  1.46247  1.28173  3.50000  7.00000
4  1.46561  1.28495  4.00000  8.00000
4  1.46837  1.28778  4.50000  9.00000
4  1.47084  1.29032  5.00000  10.00000
4  1.47308  1.29261  5.50000  11.00000
4  1.47512  1.29471  6.00000  12.00000
4  1.47700  1.29664  6.50000  13.00000
4  1.47874  1.29842  7.00000  14.00000
4  1.48036  1.30008  7.50000  15.00000
4  1.48187  1.30164  8.00000  16.00000
4  1.48330  1.30310  8.50000  17.00000
4  1.48464  1.30447  9.00000  18.00000
4  1.48591  1.30578  9.50000  19.00000
4  1.48711  1.30701  10.00000  20.00000
4  1.48826  1.30819  10.50000  21.00000
4  1.48935  1.30931  11.00000  22.00000
4  1.49040  1.31038  11.50000  23.00000
4  1.49139  1.31140  12.00000  24.00000
4  1.49235  1.31239  12.50000  25.00000
4  1.49327  1.31333  13.00000  26.00000
4  1.49416  1.31424  13.50000  27.00000
4  1.49501  1.31512  14.00000  28.00000
4  1.49584  1.31596  14.50000  29.00000
4  1.49664  1.31678  15.00000  30.00000
4  1.49741  1.31757  15.50000  31.00000
4  1.49815  1.31833  16.00000  32.00000
4  1.49887  1.31907  16.50000  33.00000
4  1.49957  1.31979  17.00000  34.00000
4  1.50026  1.32049  17.50000  35.00000
4  1.50092  1.32117  18.00000  36.00000
4  1.50156  1.32183  18.50000  37.00000
4  1.50219  1.32247  19.00000  38.00000
4  1.50280  1.32310  19.50000  39.00000
4  1.50339  1.32371  20.00000  40.00000
4  1.50397  1.32430  20.50000  41.00000
4  1.50454  1.32488  21.00000  42.00000
4  1.50509  1.32545  21.50000  43.00000
4  1.50563  1.32600  22.00000  44.00000
4  1.50616  1.32654  22.50000  45.00000
4  1.50668  1.32707  23.00000  46.00000
4  1.50718  1.32759  23.50000  47.00000
4  1.50767  1.32810  24.00000  48.00000
4  1.50816  1.32860  24.50000  49.00000
4  1.50863  1.32908  25.00000  50.00000
5  1.38283  1.20050  0.00000  0.00000
5  1.42707  1.23396  1.00000  0.50000
5  1.44510  1.25005  2.00000  1.00000
5  1.45567  1.25948  3.00000  1.50000
5  1.46319  1.26618  4.00000  2.00000
5  1.46902  1.27138  5.00000  2.50000
5  1.47379  1.27563  6.00000  3.00000
5  1.47782  1.27922  7.00000  3.50000
5  1.48132  1.28233  8.00000  4.00000
5  1.48440  1.28508  9.00000  4.50000
5  1.48715  1.28754  10.00000  5.00000
5  1.48965  1.28976  11.00000  5.50000
5  1.49193  1.29179  12.00000  6.00000
5  1.49402  1.29366  13.00000  6.50000
5  1.49596  1.29539  14.00000  7.00000
5  1.49777  1.29699  15.00000  7.50000
5  1.49946  1.29850  16.00000  8.00000
5  1.50105  1.29991  17.00000  8.50000
5  1.50254  1.30125  18.00000  9.00000
5  1.50396  1.30251  19.00000  9.50000
5  1.50530  1.30371  20.00000  10.00000
5  1.50658  1.30484  21.00000  10.50000
5  1.50780  1.30593  22.00000  11.00000
5  1.50896  1.30697  23.00000  11.50000
5  1.51007  1.30796  24.00000  12.00000
5  1.51114  1.30891  25.00000  12.50000
5  1.51217  1.30983  26.00000  13.00000
5  1.51316  1.31071  27.00000  13.50000
5  1.51411  1.31156  28.00000  14.00000
5  1.51503  1.31238  29.00000  14.50000
5  1.51592  1.31317  30.00000  15.00000
5  1.51678  1.31393  31.00000  15.50000
5  1.51761  1.31467  32.00000  16.00000
5  1.51841  1.31539  33.00000  16.50000
5  1.51920  1.31609  34.00000  17.00000
5  1.51996  1.31676  35.00000  17.50000
5  1.52069  1.31742  36.00000  18.00000
5  1.52141  1.31806  37.00000  18.50000
5  1.52211  1.31868  38.00000  19.00000
5  1.52279  1.31929  39.00000  19.50000
5  1.52345  1.31988  40.00000  20.00000
5  1.52410  1.32046  41.00000  20.50000
5  1.52473  1.32102  42.00000  21.00000
5  1.52535  1.32157  43.00000  21.50000
5  1.52595  1.32210  44.00000  22.00000
5  1.52654  1.32263  45.00000  22.50000
5  1.52711  1.32314  46.00000  23.00000
5  1.52768  1.32364  47.00000  23.50000
5  1.52823  1.32414  48.00000  24.00000
5  1.52877  1.32462  49.00000  24.50000
5  1.52930  1.32509  50.00000  25.00000
