# Supplementary material for: Regional biaxial mechanical data of the mitral and tricuspid valve anterior leaflets
Source: Data Brief. 2019 May 22;24:103961. doi: 10.1016/j.dib.2019.103961 (PMC6545396; doi:10.1016/j.dib.2019.103961)
Supplement: Multimedia component 2 [file mmc2.zip › NewTextFiles/regional_data_TVAL115-B.txt]

0.173 
3.80 
1  1.25053  1.56052  0.00000  0.00000
1  1.29778  1.62991  1.00000  1.00000
1  1.31659  1.65549  2.00000  2.00000
1  1.32764  1.67049  3.00000  3.00000
1  1.33549  1.68113  4.00000  4.00000
1  1.34159  1.68939  5.00000  5.00000
1  1.34657  1.69615  6.00000  6.00000
1  1.35078  1.70186  7.00000  7.00000
1  1.35444  1.70680  8.00000  8.00000
1  1.35766  1.71116  9.00000  9.00000
1  1.36054  1.71507  10.00000  10.00000
1  1.36315  1.71860  11.00000  11.00000
1  1.36553  1.72182  12.00000  12.00000
1  1.36772  1.72479  13.00000  13.00000
1  1.36975  1.72754  14.00000  14.00000
1  1.37163  1.73009  15.00000  15.00000
1  1.37340  1.73248  16.00000  16.00000
1  1.37506  1.73473  17.00000  17.00000
1  1.37662  1.73685  18.00000  18.00000
1  1.37810  1.73885  19.00000  19.00000
1  1.37951  1.74075  20.00000  20.00000
1  1.38084  1.74256  21.00000  21.00000
1  1.38212  1.74429  22.00000  22.00000
1  1.38333  1.74593  23.00000  23.00000
1  1.38450  1.74751  24.00000  24.00000
1  1.38562  1.74902  25.00000  25.00000
1  1.38669  1.75048  26.00000  26.00000
1  1.38772  1.75188  27.00000  27.00000
1  1.38872  1.75322  28.00000  28.00000
1  1.38968  1.75452  29.00000  29.00000
1  1.39061  1.75578  30.00000  30.00000
1  1.39151  1.75700  31.00000  31.00000
1  1.39238  1.75817  32.00000  32.00000
1  1.39322  1.75931  33.00000  33.00000
1  1.39404  1.76042  34.00000  34.00000
1  1.39483  1.76149  35.00000  35.00000
1  1.39560  1.76254  36.00000  36.00000
1  1.39635  1.76355  37.00000  37.00000
1  1.39708  1.76454  38.00000  38.00000
1  1.39779  1.76551  39.00000  39.00000
1  1.39849  1.76644  40.00000  40.00000
1  1.39916  1.76736  41.00000  41.00000
1  1.39982  1.76825  42.00000  42.00000
1  1.40047  1.76913  43.00000  43.00000
1  1.40110  1.76998  44.00000  44.00000
1  1.40171  1.77081  45.00000  45.00000
1  1.40231  1.77162  46.00000  46.00000
1  1.40290  1.77242  47.00000  47.00000
1  1.40348  1.77320  48.00000  48.00000
1  1.40404  1.77397  49.00000  49.00000
1  1.40460  1.77472  50.00000  50.00000
2  1.25053  1.56052  0.00000  0.00000
2  1.29062  1.62212  0.75000  1.00000
2  1.30903  1.64612  1.50000  2.00000
2  1.31986  1.66017  2.25000  3.00000
2  1.32756  1.67014  3.00000  4.00000
2  1.33354  1.67788  3.75000  5.00000
2  1.33843  1.68420  4.50000  6.00000
2  1.34257  1.68954  5.25000  7.00000
2  1.34615  1.69417  6.00000  8.00000
2  1.34932  1.69826  6.75000  9.00000
2  1.35214  1.70191  7.50000  10.00000
2  1.35470  1.70522  8.25000  11.00000
2  1.35704  1.70824  9.00000  12.00000
2  1.35919  1.71101  9.75000  13.00000
2  1.36118  1.71358  10.50000  14.00000
2  1.36304  1.71598  11.25000  15.00000
2  1.36477  1.71821  12.00000  16.00000
2  1.36640  1.72032  12.75000  17.00000
2  1.36794  1.72230  13.50000  18.00000
2  1.36939  1.72418  14.25000  19.00000
2  1.37077  1.72595  15.00000  20.00000
2  1.37208  1.72765  15.75000  21.00000
2  1.37333  1.72926  16.50000  22.00000
2  1.37453  1.73080  17.25000  23.00000
2  1.37567  1.73228  18.00000  24.00000
2  1.37677  1.73370  18.75000  25.00000
2  1.37782  1.73506  19.50000  26.00000
2  1.37884  1.73636  20.25000  27.00000
2  1.37982  1.73763  21.00000  28.00000
2  1.38076  1.73884  21.75000  29.00000
2  1.38167  1.74002  22.50000  30.00000
2  1.38255  1.74116  23.25000  31.00000
2  1.38341  1.74226  24.00000  32.00000
2  1.38423  1.74333  24.75000  33.00000
2  1.38504  1.74436  25.50000  34.00000
2  1.38582  1.74537  26.25000  35.00000
2  1.38657  1.74634  27.00000  36.00000
2  1.38731  1.74729  27.75000  37.00000
2  1.38803  1.74822  28.50000  38.00000
2  1.38873  1.74912  29.25000  39.00000
2  1.38941  1.75000  30.00000  40.00000
2  1.39007  1.75086  30.75000  41.00000
2  1.39072  1.75169  31.50000  42.00000
2  1.39135  1.75251  32.25000  43.00000
2  1.39197  1.75331  33.00000  44.00000
2  1.39257  1.75408  33.75000  45.00000
2  1.39317  1.75485  34.50000  46.00000
2  1.39374  1.75559  35.25000  47.00000
2  1.39431  1.75632  36.00000  48.00000
2  1.39486  1.75704  36.75000  49.00000
2  1.39541  1.75774  37.50000  50.00000
3  1.25053  1.56052  0.00000  0.00000
3  1.29706  1.61658  1.00000  0.75000
3  1.31479  1.64113  2.00000  1.50000
3  1.32519  1.65552  3.00000  2.25000
3  1.33257  1.66574  4.00000  3.00000
3  1.33831  1.67367  5.00000  3.75000
3  1.34299  1.68015  6.00000  4.50000
3  1.34695  1.68563  7.00000  5.25000
3  1.35039  1.69037  8.00000  6.00000
3  1.35341  1.69456  9.00000  6.75000
3  1.35612  1.69830  10.00000  7.50000
3  1.35857  1.70169  11.00000  8.25000
3  1.36081  1.70479  12.00000  9.00000
3  1.36287  1.70763  13.00000  9.75000
3  1.36478  1.71027  14.00000  10.50000
3  1.36655  1.71272  15.00000  11.25000
3  1.36821  1.71501  16.00000  12.00000
3  1.36977  1.71717  17.00000  12.75000
3  1.37124  1.71920  18.00000  13.50000
3  1.37263  1.72112  19.00000  14.25000
3  1.37395  1.72295  20.00000  15.00000
3  1.37521  1.72468  21.00000  15.75000
3  1.37641  1.72634  22.00000  16.50000
3  1.37755  1.72792  23.00000  17.25000
3  1.37864  1.72943  24.00000  18.00000
3  1.37969  1.73088  25.00000  18.75000
3  1.38070  1.73228  26.00000  19.50000
3  1.38167  1.73362  27.00000  20.25000
3  1.38261  1.73491  28.00000  21.00000
3  1.38351  1.73616  29.00000  21.75000
3  1.38439  1.73737  30.00000  22.50000
3  1.38523  1.73853  31.00000  23.25000
3  1.38605  1.73966  32.00000  24.00000
3  1.38684  1.74076  33.00000  24.75000
3  1.38761  1.74182  34.00000  25.50000
3  1.38835  1.74285  35.00000  26.25000
3  1.38908  1.74385  36.00000  27.00000
3  1.38978  1.74483  37.00000  27.75000
3  1.39047  1.74577  38.00000  28.50000
3  1.39114  1.74670  39.00000  29.25000
3  1.39179  1.74760  40.00000  30.00000
3  1.39242  1.74848  41.00000  30.75000
3  1.39304  1.74933  42.00000  31.50000
3  1.39365  1.75017  43.00000  32.25000
3  1.39424  1.75099  44.00000  33.00000
3  1.39482  1.75179  45.00000  33.75000
3  1.39538  1.75257  46.00000  34.50000
3  1.39594  1.75333  47.00000  35.25000
3  1.39648  1.75408  48.00000  36.00000
3  1.39701  1.75482  49.00000  36.75000
3  1.39753  1.75553  50.00000  37.50000
4  1.25053  1.56052  0.00000  0.00000
4  1.29394  1.59304  0.50000  1.00000
4  1.30732  1.61811  1.00000  2.00000
4  1.31515  1.63279  1.50000  3.00000
4  1.32070  1.64321  2.00000  4.00000
4  1.32501  1.65130  2.50000  5.00000
4  1.32853  1.65791  3.00000  6.00000
4  1.33151  1.66350  3.50000  7.00000
4  1.33409  1.66834  4.00000  8.00000
4  1.33637  1.67261  4.50000  9.00000
4  1.33840  1.67643  5.00000  10.00000
4  1.34025  1.67989  5.50000  11.00000
4  1.34193  1.68304  6.00000  12.00000
4  1.34347  1.68594  6.50000  13.00000
4  1.34491  1.68863  7.00000  14.00000
4  1.34624  1.69113  7.50000  15.00000
4  1.34749  1.69347  8.00000  16.00000
4  1.34866  1.69567  8.50000  17.00000
4  1.34976  1.69774  9.00000  18.00000
4  1.35081  1.69970  9.50000  19.00000
4  1.35180  1.70157  10.00000  20.00000
4  1.35274  1.70333  10.50000  21.00000
4  1.35364  1.70502  11.00000  22.00000
4  1.35450  1.70663  11.50000  23.00000
4  1.35532  1.70818  12.00000  24.00000
4  1.35611  1.70966  12.50000  25.00000
4  1.35687  1.71108  13.00000  26.00000
4  1.35760  1.71245  13.50000  27.00000
4  1.35830  1.71377  14.00000  28.00000
4  1.35898  1.71504  14.50000  29.00000
4  1.35963  1.71627  15.00000  30.00000
4  1.36027  1.71746  15.50000  31.00000
4  1.36088  1.71861  16.00000  32.00000
4  1.36148  1.71973  16.50000  33.00000
4  1.36205  1.72081  17.00000  34.00000
4  1.36261  1.72186  17.50000  35.00000
4  1.36316  1.72288  18.00000  36.00000
4  1.36369  1.72388  18.50000  37.00000
4  1.36420  1.72484  19.00000  38.00000
4  1.36470  1.72579  19.50000  39.00000
4  1.36519  1.72670  20.00000  40.00000
4  1.36567  1.72760  20.50000  41.00000
4  1.36614  1.72847  21.00000  42.00000
4  1.36659  1.72933  21.50000  43.00000
4  1.36704  1.73016  22.00000  44.00000
4  1.36747  1.73098  22.50000  45.00000
4  1.36790  1.73177  23.00000  46.00000
4  1.36831  1.73255  23.50000  47.00000
4  1.36872  1.73332  24.00000  48.00000
4  1.36912  1.73407  24.50000  49.00000
4  1.36951  1.73480  25.00000  50.00000
5  1.25053  1.56052  0.00000  0.00000
5  1.29567  1.61509  1.00000  0.50000
5  1.31193  1.63534  2.00000  1.00000
5  1.32145  1.64720  3.00000  1.50000
5  1.32820  1.65561  4.00000  2.00000
5  1.33344  1.66214  5.00000  2.50000
5  1.33773  1.66747  6.00000  3.00000
5  1.34135  1.67198  7.00000  3.50000
5  1.34449  1.67588  8.00000  4.00000
5  1.34726  1.67933  9.00000  4.50000
5  1.34973  1.68241  10.00000  5.00000
5  1.35197  1.68520  11.00000  5.50000
5  1.35402  1.68774  12.00000  6.00000
5  1.35590  1.69008  13.00000  6.50000
5  1.35764  1.69225  14.00000  7.00000
5  1.35926  1.69427  15.00000  7.50000
5  1.36078  1.69616  16.00000  8.00000
5  1.36221  1.69793  17.00000  8.50000
5  1.36355  1.69960  18.00000  9.00000
5  1.36482  1.70118  19.00000  9.50000
5  1.36603  1.70268  20.00000  10.00000
5  1.36717  1.70411  21.00000  10.50000
5  1.36827  1.70547  22.00000  11.00000
5  1.36931  1.70677  23.00000  11.50000
5  1.37031  1.70801  24.00000  12.00000
5  1.37127  1.70921  25.00000  12.50000
5  1.37219  1.71036  26.00000  13.00000
5  1.37308  1.71146  27.00000  13.50000
5  1.37394  1.71252  28.00000  14.00000
5  1.37476  1.71355  29.00000  14.50000
5  1.37556  1.71454  30.00000  15.00000
5  1.37633  1.71550  31.00000  15.50000
5  1.37707  1.71643  32.00000  16.00000
5  1.37780  1.71733  33.00000  16.50000
5  1.37850  1.71820  34.00000  17.00000
5  1.37918  1.71905  35.00000  17.50000
5  1.37984  1.71987  36.00000  18.00000
5  1.38049  1.72068  37.00000  18.50000
5  1.38111  1.72146  38.00000  19.00000
5  1.38173  1.72221  39.00000  19.50000
5  1.38232  1.72296  40.00000  20.00000
5  1.38290  1.72368  41.00000  20.50000
5  1.38347  1.72438  42.00000  21.00000
5  1.38402  1.72507  43.00000  21.50000
5  1.38456  1.72574  44.00000  22.00000
5  1.38509  1.72640  45.00000  22.50000
5  1.38561  1.72704  46.00000  23.00000
5  1.38611  1.72767  47.00000  23.50000
5  1.38661  1.72829  48.00000  24.00000
5  1.38709  1.72889  49.00000  24.50000
5  1.38757  1.72948  50.00000  25.00000
