# Supplementary material for: Regional biaxial mechanical data of the mitral and tricuspid valve anterior leaflets
Source: Data Brief. 2019 May 22;24:103961. doi: 10.1016/j.dib.2019.103961 (PMC6545396; doi:10.1016/j.dib.2019.103961)
Supplement: Multimedia component 2 [file mmc2.zip › NewTextFiles/regional_data_TVAL115-C.txt]

0.223 
3.40 
1  1.05339  1.04239  0.00000  0.00000
1  1.06985  1.08273  1.00000  1.00000
1  1.08815  1.09440  2.00000  2.00000
1  1.09885  1.10123  3.00000  3.00000
1  1.10645  1.10607  4.00000  4.00000
1  1.11234  1.10983  5.00000  5.00000
1  1.11716  1.11290  6.00000  6.00000
1  1.12123  1.11550  7.00000  7.00000
1  1.12475  1.11775  8.00000  8.00000
1  1.12787  1.11973  9.00000  9.00000
1  1.13065  1.12151  10.00000  10.00000
1  1.13317  1.12311  11.00000  11.00000
1  1.13546  1.12458  12.00000  12.00000
1  1.13758  1.12593  13.00000  13.00000
1  1.13954  1.12718  14.00000  14.00000
1  1.14136  1.12834  15.00000  15.00000
1  1.14306  1.12943  16.00000  16.00000
1  1.14466  1.13045  17.00000  17.00000
1  1.14617  1.13141  18.00000  18.00000
1  1.14760  1.13232  19.00000  19.00000
1  1.14896  1.13318  20.00000  20.00000
1  1.15025  1.13401  21.00000  21.00000
1  1.15147  1.13479  22.00000  22.00000
1  1.15265  1.13554  23.00000  23.00000
1  1.15377  1.13626  24.00000  24.00000
1  1.15485  1.13694  25.00000  25.00000
1  1.15589  1.13760  26.00000  26.00000
1  1.15688  1.13824  27.00000  27.00000
1  1.15784  1.13885  28.00000  28.00000
1  1.15877  1.13944  29.00000  29.00000
1  1.15967  1.14001  30.00000  30.00000
1  1.16053  1.14057  31.00000  31.00000
1  1.16137  1.14110  32.00000  32.00000
1  1.16219  1.14162  33.00000  33.00000
1  1.16297  1.14212  34.00000  34.00000
1  1.16374  1.14261  35.00000  35.00000
1  1.16448  1.14309  36.00000  36.00000
1  1.16521  1.14355  37.00000  37.00000
1  1.16591  1.14400  38.00000  38.00000
1  1.16660  1.14443  39.00000  39.00000
1  1.16727  1.14486  40.00000  40.00000
1  1.16792  1.14528  41.00000  41.00000
1  1.16856  1.14568  42.00000  42.00000
1  1.16918  1.14608  43.00000  43.00000
1  1.16978  1.14647  44.00000  44.00000
1  1.17038  1.14685  45.00000  45.00000
1  1.17096  1.14722  46.00000  46.00000
1  1.17153  1.14758  47.00000  47.00000
1  1.17208  1.14793  48.00000  48.00000
1  1.17263  1.14828  49.00000  49.00000
1  1.17316  1.14862  50.00000  50.00000
2  1.05339  1.04239  0.00000  0.00000
2  1.08215  1.07974  0.75000  1.00000
2  1.09668  1.09074  1.50000  2.00000
2  1.10518  1.09718  2.25000  3.00000
2  1.11120  1.10175  3.00000  4.00000
2  1.11588  1.10530  3.75000  5.00000
2  1.11970  1.10820  4.50000  6.00000
2  1.12293  1.11064  5.25000  7.00000
2  1.12573  1.11277  6.00000  8.00000
2  1.12820  1.11464  6.75000  9.00000
2  1.13041  1.11631  7.50000  10.00000
2  1.13241  1.11782  8.25000  11.00000
2  1.13423  1.11921  9.00000  12.00000
2  1.13591  1.12048  9.75000  13.00000
2  1.13746  1.12166  10.50000  14.00000
2  1.13891  1.12275  11.25000  15.00000
2  1.14026  1.12378  12.00000  16.00000
2  1.14153  1.12474  12.75000  17.00000
2  1.14273  1.12565  13.50000  18.00000
2  1.14386  1.12651  14.25000  19.00000
2  1.14494  1.12732  15.00000  20.00000
2  1.14596  1.12810  15.75000  21.00000
2  1.14694  1.12884  16.50000  22.00000
2  1.14787  1.12954  17.25000  23.00000
2  1.14876  1.13022  18.00000  24.00000
2  1.14962  1.13087  18.75000  25.00000
2  1.15044  1.13149  19.50000  26.00000
2  1.15123  1.13209  20.25000  27.00000
2  1.15199  1.13267  21.00000  28.00000
2  1.15273  1.13323  21.75000  29.00000
2  1.15344  1.13376  22.50000  30.00000
2  1.15413  1.13428  23.25000  31.00000
2  1.15479  1.13479  24.00000  32.00000
2  1.15544  1.13528  24.75000  33.00000
2  1.15606  1.13575  25.50000  34.00000
2  1.15667  1.13621  26.25000  35.00000
2  1.15726  1.13666  27.00000  36.00000
2  1.15784  1.13710  27.75000  37.00000
2  1.15839  1.13752  28.50000  38.00000
2  1.15894  1.13793  29.25000  39.00000
2  1.15947  1.13833  30.00000  40.00000
2  1.15999  1.13873  30.75000  41.00000
2  1.16049  1.13911  31.50000  42.00000
2  1.16099  1.13948  32.25000  43.00000
2  1.16147  1.13985  33.00000  44.00000
2  1.16194  1.14021  33.75000  45.00000
2  1.16240  1.14055  34.50000  46.00000
2  1.16285  1.14090  35.25000  47.00000
2  1.16329  1.14123  36.00000  48.00000
2  1.16372  1.14156  36.75000  49.00000
2  1.16415  1.14188  37.50000  50.00000
3  1.05339  1.04239  0.00000  0.00000
3  1.06887  1.07568  1.00000  0.75000
3  1.08378  1.08563  2.00000  1.50000
3  1.09249  1.09145  3.00000  2.25000
3  1.09868  1.09558  4.00000  3.00000
3  1.10348  1.09879  5.00000  3.75000
3  1.10740  1.10140  6.00000  4.50000
3  1.11071  1.10362  7.00000  5.25000
3  1.11358  1.10553  8.00000  6.00000
3  1.11612  1.10723  9.00000  6.75000
3  1.11838  1.10874  10.00000  7.50000
3  1.12043  1.11011  11.00000  8.25000
3  1.12230  1.11136  12.00000  9.00000
3  1.12402  1.11250  13.00000  9.75000
3  1.12562  1.11357  14.00000  10.50000
3  1.12710  1.11456  15.00000  11.25000
3  1.12849  1.11549  16.00000  12.00000
3  1.12979  1.11636  17.00000  12.75000
3  1.13102  1.11718  18.00000  13.50000
3  1.13218  1.11795  19.00000  14.25000
3  1.13329  1.11869  20.00000  15.00000
3  1.13434  1.11939  21.00000  15.75000
3  1.13534  1.12006  22.00000  16.50000
3  1.13629  1.12069  23.00000  17.25000
3  1.13721  1.12131  24.00000  18.00000
3  1.13809  1.12189  25.00000  18.75000
3  1.13893  1.12245  26.00000  19.50000
3  1.13974  1.12300  27.00000  20.25000
3  1.14052  1.12352  28.00000  21.00000
3  1.14128  1.12402  29.00000  21.75000
3  1.14201  1.12451  30.00000  22.50000
3  1.14271  1.12498  31.00000  23.25000
3  1.14339  1.12544  32.00000  24.00000
3  1.14405  1.12588  33.00000  24.75000
3  1.14470  1.12631  34.00000  25.50000
3  1.14532  1.12672  35.00000  26.25000
3  1.14593  1.12713  36.00000  27.00000
3  1.14652  1.12752  37.00000  27.75000
3  1.14709  1.12790  38.00000  28.50000
3  1.14765  1.12828  39.00000  29.25000
3  1.14819  1.12864  40.00000  30.00000
3  1.14872  1.12899  41.00000  30.75000
3  1.14924  1.12934  42.00000  31.50000
3  1.14975  1.12968  43.00000  32.25000
3  1.15024  1.13001  44.00000  33.00000
3  1.15072  1.13033  45.00000  33.75000
3  1.15120  1.13065  46.00000  34.50000
3  1.15166  1.13095  47.00000  35.25000
3  1.15211  1.13126  48.00000  36.00000
3  1.15256  1.13155  49.00000  36.75000
3  1.15299  1.13184  50.00000  37.50000
4  1.05339  1.04239  0.00000  0.00000
4  1.07950  1.06860  0.50000  1.00000
4  1.09212  1.07917  1.00000  2.00000
4  1.09951  1.08536  1.50000  3.00000
4  1.10475  1.08975  2.00000  4.00000
4  1.10881  1.09316  2.50000  5.00000
4  1.11213  1.09594  3.00000  6.00000
4  1.11494  1.09829  3.50000  7.00000
4  1.11737  1.10033  4.00000  8.00000
4  1.11952  1.10213  4.50000  9.00000
4  1.12143  1.10374  5.00000  10.00000
4  1.12317  1.10519  5.50000  11.00000
4  1.12476  1.10652  6.00000  12.00000
4  1.12621  1.10774  6.50000  13.00000
4  1.12756  1.10887  7.00000  14.00000
4  1.12882  1.10992  7.50000  15.00000
4  1.13000  1.11091  8.00000  16.00000
4  1.13110  1.11183  8.50000  17.00000
4  1.13214  1.11271  9.00000  18.00000
4  1.13313  1.11353  9.50000  19.00000
4  1.13406  1.11431  10.00000  20.00000
4  1.13495  1.11506  10.50000  21.00000
4  1.13580  1.11577  11.00000  22.00000
4  1.13661  1.11645  11.50000  23.00000
4  1.13738  1.11710  12.00000  24.00000
4  1.13812  1.11772  12.50000  25.00000
4  1.13884  1.11832  13.00000  26.00000
4  1.13953  1.11890  13.50000  27.00000
4  1.14019  1.11945  14.00000  28.00000
4  1.14083  1.11999  14.50000  29.00000
4  1.14145  1.12050  15.00000  30.00000
4  1.14204  1.12100  15.50000  31.00000
4  1.14262  1.12149  16.00000  32.00000
4  1.14318  1.12196  16.50000  33.00000
4  1.14373  1.12241  17.00000  34.00000
4  1.14425  1.12286  17.50000  35.00000
4  1.14477  1.12329  18.00000  36.00000
4  1.14527  1.12370  18.50000  37.00000
4  1.14575  1.12411  19.00000  38.00000
4  1.14622  1.12451  19.50000  39.00000
4  1.14669  1.12489  20.00000  40.00000
4  1.14714  1.12527  20.50000  41.00000
4  1.14757  1.12564  21.00000  42.00000
4  1.14800  1.12600  21.50000  43.00000
4  1.14842  1.12635  22.00000  44.00000
4  1.14883  1.12669  22.50000  45.00000
4  1.14923  1.12703  23.00000  46.00000
4  1.14962  1.12736  23.50000  47.00000
4  1.15001  1.12768  24.00000  48.00000
4  1.15038  1.12799  24.50000  49.00000
4  1.15075  1.12830  25.00000  50.00000
5  1.05339  1.04239  0.00000  0.00000
5  1.07249  1.05561  1.00000  0.50000
5  1.08927  1.06994  2.00000  1.00000
5  1.09909  1.07835  3.00000  1.50000
5  1.10606  1.08434  4.00000  2.00000
5  1.11146  1.08898  5.00000  2.50000
5  1.11588  1.09277  6.00000  3.00000
5  1.11961  1.09598  7.00000  3.50000
5  1.12284  1.09877  8.00000  4.00000
5  1.12570  1.10122  9.00000  4.50000
5  1.12825  1.10342  10.00000  5.00000
5  1.13056  1.10540  11.00000  5.50000
5  1.13266  1.10722  12.00000  6.00000
5  1.13460  1.10888  13.00000  6.50000
5  1.13640  1.11043  14.00000  7.00000
5  1.13807  1.11187  15.00000  7.50000
5  1.13963  1.11321  16.00000  8.00000
5  1.14110  1.11448  17.00000  8.50000
5  1.14248  1.11567  18.00000  9.00000
5  1.14379  1.11680  19.00000  9.50000
5  1.14503  1.11787  20.00000  10.00000
5  1.14622  1.11888  21.00000  10.50000
5  1.14734  1.11985  22.00000  11.00000
5  1.14842  1.12078  23.00000  11.50000
5  1.14945  1.12167  24.00000  12.00000
5  1.15044  1.12252  25.00000  12.50000
5  1.15139  1.12334  26.00000  13.00000
5  1.15230  1.12412  27.00000  13.50000
5  1.15318  1.12488  28.00000  14.00000
5  1.15403  1.12562  29.00000  14.50000
5  1.15485  1.12632  30.00000  15.00000
5  1.15565  1.12701  31.00000  15.50000
5  1.15642  1.12767  32.00000  16.00000
5  1.15716  1.12831  33.00000  16.50000
5  1.15789  1.12893  34.00000  17.00000
5  1.15859  1.12954  35.00000  17.50000
5  1.15927  1.13013  36.00000  18.00000
5  1.15993  1.13070  37.00000  18.50000
5  1.16058  1.13125  38.00000  19.00000
5  1.16121  1.13179  39.00000  19.50000
5  1.16182  1.13232  40.00000  20.00000
5  1.16242  1.13284  41.00000  20.50000
5  1.16300  1.13334  42.00000  21.00000
5  1.16357  1.13383  43.00000  21.50000
5  1.16413  1.13431  44.00000  22.00000
5  1.16467  1.13478  45.00000  22.50000
5  1.16521  1.13524  46.00000  23.00000
5  1.16573  1.13569  47.00000  23.50000
5  1.16624  1.13613  48.00000  24.00000
5  1.16674  1.13656  49.00000  24.50000
5  1.16723  1.13698  50.00000  25.00000
