# Supplementary material for: Regional biaxial mechanical data of the mitral and tricuspid valve anterior leaflets
Source: Data Brief. 2019 May 22;24:103961. doi: 10.1016/j.dib.2019.103961 (PMC6545396; doi:10.1016/j.dib.2019.103961)
Supplement: Multimedia component 2 [file mmc2.zip › NewTextFiles/regional_data_TVAL115-D.txt]

0.193 
3.60 
1  1.01448  1.03153  0.00000  0.00000
1  1.03252  1.05044  1.00000  1.00000
1  1.04840  1.06517  2.00000  2.00000
1  1.05776  1.07384  3.00000  3.00000
1  1.06441  1.07999  4.00000  4.00000
1  1.06958  1.08478  5.00000  5.00000
1  1.07381  1.08869  6.00000  6.00000
1  1.07739  1.09199  7.00000  7.00000
1  1.08049  1.09486  8.00000  8.00000
1  1.08323  1.09739  9.00000  9.00000
1  1.08568  1.09965  10.00000  10.00000
1  1.08789  1.10169  11.00000  11.00000
1  1.08991  1.10356  12.00000  12.00000
1  1.09178  1.10528  13.00000  13.00000
1  1.09350  1.10687  14.00000  14.00000
1  1.09510  1.10836  15.00000  15.00000
1  1.09661  1.10974  16.00000  16.00000
1  1.09802  1.11104  17.00000  17.00000
1  1.09935  1.11227  18.00000  18.00000
1  1.10060  1.11343  19.00000  19.00000
1  1.10180  1.11454  20.00000  20.00000
1  1.10293  1.11558  21.00000  21.00000
1  1.10401  1.11658  22.00000  22.00000
1  1.10505  1.11754  23.00000  23.00000
1  1.10604  1.11845  24.00000  24.00000
1  1.10699  1.11933  25.00000  25.00000
1  1.10790  1.12017  26.00000  26.00000
1  1.10878  1.12099  27.00000  27.00000
1  1.10963  1.12177  28.00000  28.00000
1  1.11044  1.12252  29.00000  29.00000
1  1.11123  1.12325  30.00000  30.00000
1  1.11200  1.12395  31.00000  31.00000
1  1.11274  1.12464  32.00000  32.00000
1  1.11345  1.12530  33.00000  33.00000
1  1.11415  1.12594  34.00000  34.00000
1  1.11482  1.12656  35.00000  35.00000
1  1.11548  1.12717  36.00000  36.00000
1  1.11612  1.12776  37.00000  37.00000
1  1.11674  1.12833  38.00000  38.00000
1  1.11734  1.12889  39.00000  39.00000
1  1.11793  1.12943  40.00000  40.00000
1  1.11851  1.12996  41.00000  41.00000
1  1.11907  1.13048  42.00000  42.00000
1  1.11961  1.13099  43.00000  43.00000
1  1.12015  1.13148  44.00000  44.00000
1  1.12067  1.13197  45.00000  45.00000
1  1.12118  1.13244  46.00000  46.00000
1  1.12168  1.13290  47.00000  47.00000
1  1.12218  1.13335  48.00000  48.00000
1  1.12266  1.13380  49.00000  49.00000
1  1.12313  1.13423  50.00000  50.00000
2  1.01448  1.03153  0.00000  0.00000
2  1.02932  1.03335  0.75000  1.00000
2  1.04358  1.04921  1.50000  2.00000
2  1.05195  1.05858  2.25000  3.00000
2  1.05791  1.06525  3.00000  4.00000
2  1.06253  1.07044  3.75000  5.00000
2  1.06631  1.07468  4.50000  6.00000
2  1.06951  1.07828  5.25000  7.00000
2  1.07228  1.08139  6.00000  8.00000
2  1.07473  1.08413  6.75000  9.00000
2  1.07692  1.08659  7.50000  10.00000
2  1.07889  1.08882  8.25000  11.00000
2  1.08070  1.09085  9.00000  12.00000
2  1.08236  1.09272  9.75000  13.00000
2  1.08390  1.09445  10.50000  14.00000
2  1.08534  1.09606  11.25000  15.00000
2  1.08668  1.09757  12.00000  16.00000
2  1.08794  1.09898  12.75000  17.00000
2  1.08912  1.10032  13.50000  18.00000
2  1.09025  1.10158  14.25000  19.00000
2  1.09131  1.10278  15.00000  20.00000
2  1.09233  1.10392  15.75000  21.00000
2  1.09329  1.10501  16.50000  22.00000
2  1.09422  1.10605  17.25000  23.00000
2  1.09510  1.10704  18.00000  24.00000
2  1.09595  1.10800  18.75000  25.00000
2  1.09676  1.10891  19.50000  26.00000
2  1.09755  1.10980  20.25000  27.00000
2  1.09830  1.11065  21.00000  28.00000
2  1.09903  1.11147  21.75000  29.00000
2  1.09974  1.11226  22.50000  30.00000
2  1.10042  1.11303  23.25000  31.00000
2  1.10108  1.11377  24.00000  32.00000
2  1.10172  1.11449  24.75000  33.00000
2  1.10234  1.11519  25.50000  34.00000
2  1.10294  1.11586  26.25000  35.00000
2  1.10353  1.11652  27.00000  36.00000
2  1.10410  1.11716  27.75000  37.00000
2  1.10465  1.11779  28.50000  38.00000
2  1.10519  1.11840  29.25000  39.00000
2  1.10572  1.11899  30.00000  40.00000
2  1.10623  1.11957  30.75000  41.00000
2  1.10673  1.12013  31.50000  42.00000
2  1.10722  1.12068  32.25000  43.00000
2  1.10770  1.12122  33.00000  44.00000
2  1.10817  1.12174  33.75000  45.00000
2  1.10862  1.12226  34.50000  46.00000
2  1.10907  1.12276  35.25000  47.00000
2  1.10951  1.12325  36.00000  48.00000
2  1.10994  1.12373  36.75000  49.00000
2  1.11036  1.12421  37.50000  50.00000
3  1.01448  1.03153  0.00000  0.00000
3  1.03196  1.05056  1.00000  0.75000
3  1.04312  1.06084  2.00000  1.50000
3  1.04965  1.06685  3.00000  2.25000
3  1.05428  1.07112  4.00000  3.00000
3  1.05788  1.07443  5.00000  3.75000
3  1.06081  1.07714  6.00000  4.50000
3  1.06330  1.07943  7.00000  5.25000
3  1.06545  1.08141  8.00000  6.00000
3  1.06734  1.08316  9.00000  6.75000
3  1.06904  1.08472  10.00000  7.50000
3  1.07057  1.08613  11.00000  8.25000
3  1.07198  1.08742  12.00000  9.00000
3  1.07326  1.08861  13.00000  9.75000
3  1.07446  1.08971  14.00000  10.50000
3  1.07557  1.09074  15.00000  11.25000
3  1.07661  1.09169  16.00000  12.00000
3  1.07758  1.09259  17.00000  12.75000
3  1.07851  1.09344  18.00000  13.50000
3  1.07938  1.09424  19.00000  14.25000
3  1.08020  1.09500  20.00000  15.00000
3  1.08099  1.09573  21.00000  15.75000
3  1.08174  1.09642  22.00000  16.50000
3  1.08245  1.09708  23.00000  17.25000
3  1.08314  1.09771  24.00000  18.00000
3  1.08380  1.09832  25.00000  18.75000
3  1.08443  1.09890  26.00000  19.50000
3  1.08503  1.09946  27.00000  20.25000
3  1.08562  1.10000  28.00000  21.00000
3  1.08619  1.10052  29.00000  21.75000
3  1.08673  1.10102  30.00000  22.50000
3  1.08726  1.10151  31.00000  23.25000
3  1.08777  1.10198  32.00000  24.00000
3  1.08827  1.10244  33.00000  24.75000
3  1.08875  1.10288  34.00000  25.50000
3  1.08921  1.10331  35.00000  26.25000
3  1.08967  1.10373  36.00000  27.00000
3  1.09011  1.10413  37.00000  27.75000
3  1.09054  1.10453  38.00000  28.50000
3  1.09096  1.10491  39.00000  29.25000
3  1.09136  1.10529  40.00000  30.00000
3  1.09176  1.10566  41.00000  30.75000
3  1.09215  1.10601  42.00000  31.50000
3  1.09253  1.10636  43.00000  32.25000
3  1.09290  1.10670  44.00000  33.00000
3  1.09326  1.10704  45.00000  33.75000
3  1.09362  1.10736  46.00000  34.50000
3  1.09396  1.10768  47.00000  35.25000
3  1.09430  1.10800  48.00000  36.00000
3  1.09463  1.10830  49.00000  36.75000
3  1.09496  1.10860  50.00000  37.50000
4  1.01448  1.03153  0.00000  0.00000
4  1.02743  1.05198  0.50000  1.00000
4  1.03913  1.06368  1.00000  2.00000
4  1.04599  1.07053  1.50000  3.00000
4  1.05087  1.07539  2.00000  4.00000
4  1.05465  1.07917  2.50000  5.00000
4  1.05774  1.08225  3.00000  6.00000
4  1.06035  1.08485  3.50000  7.00000
4  1.06261  1.08711  4.00000  8.00000
4  1.06461  1.08910  4.50000  9.00000
4  1.06640  1.09088  5.00000  10.00000
4  1.06801  1.09249  5.50000  11.00000
4  1.06949  1.09396  6.00000  12.00000
4  1.07085  1.09532  6.50000  13.00000
4  1.07210  1.09657  7.00000  14.00000
4  1.07327  1.09773  7.50000  15.00000
4  1.07437  1.09882  8.00000  16.00000
4  1.07540  1.09985  8.50000  17.00000
4  1.07637  1.10082  9.00000  18.00000
4  1.07728  1.10173  9.50000  19.00000
4  1.07815  1.10260  10.00000  20.00000
4  1.07898  1.10342  10.50000  21.00000
4  1.07977  1.10421  11.00000  22.00000
4  1.08052  1.10496  11.50000  23.00000
4  1.08125  1.10568  12.00000  24.00000
4  1.08194  1.10637  12.50000  25.00000
4  1.08260  1.10703  13.00000  26.00000
4  1.08325  1.10767  13.50000  27.00000
4  1.08386  1.10828  14.00000  28.00000
4  1.08446  1.10888  14.50000  29.00000
4  1.08503  1.10945  15.00000  30.00000
4  1.08559  1.11000  15.50000  31.00000
4  1.08613  1.11054  16.00000  32.00000
4  1.08665  1.11106  16.50000  33.00000
4  1.08716  1.11157  17.00000  34.00000
4  1.08765  1.11206  17.50000  35.00000
4  1.08813  1.11253  18.00000  36.00000
4  1.08859  1.11300  18.50000  37.00000
4  1.08904  1.11345  19.00000  38.00000
4  1.08948  1.11389  19.50000  39.00000
4  1.08991  1.11431  20.00000  40.00000
4  1.09033  1.11473  20.50000  41.00000
4  1.09074  1.11514  21.00000  42.00000
4  1.09114  1.11554  21.50000  43.00000
4  1.09153  1.11592  22.00000  44.00000
4  1.09191  1.11630  22.50000  45.00000
4  1.09229  1.11668  23.00000  46.00000
4  1.09265  1.11704  23.50000  47.00000
4  1.09301  1.11740  24.00000  48.00000
4  1.09336  1.11774  24.50000  49.00000
4  1.09370  1.11809  25.00000  50.00000
5  1.01448  1.03153  0.00000  0.00000
5  1.03653  1.04985  1.00000  0.50000
5  1.05072  1.06186  2.00000  1.00000
5  1.05904  1.06889  3.00000  1.50000
5  1.06495  1.07389  4.00000  2.00000
5  1.06953  1.07777  5.00000  2.50000
5  1.07328  1.08094  6.00000  3.00000
5  1.07644  1.08361  7.00000  3.50000
5  1.07919  1.08594  8.00000  4.00000
5  1.08161  1.08798  9.00000  4.50000
5  1.08378  1.08982  10.00000  5.00000
5  1.08573  1.09147  11.00000  5.50000
5  1.08752  1.09299  12.00000  6.00000
5  1.08917  1.09438  13.00000  6.50000
5  1.09069  1.09567  14.00000  7.00000
5  1.09211  1.09687  15.00000  7.50000
5  1.09344  1.09799  16.00000  8.00000
5  1.09469  1.09905  17.00000  8.50000
5  1.09586  1.10004  18.00000  9.00000
5  1.09697  1.10098  19.00000  9.50000
5  1.09803  1.10187  20.00000  10.00000
5  1.09903  1.10272  21.00000  10.50000
5  1.09999  1.10353  22.00000  11.00000
5  1.10090  1.10430  23.00000  11.50000
5  1.10178  1.10504  24.00000  12.00000
5  1.10262  1.10575  25.00000  12.50000
5  1.10342  1.10644  26.00000  13.00000
5  1.10420  1.10709  27.00000  13.50000
5  1.10495  1.10773  28.00000  14.00000
5  1.10567  1.10834  29.00000  14.50000
5  1.10637  1.10893  30.00000  15.00000
5  1.10704  1.10950  31.00000  15.50000
5  1.10769  1.11005  32.00000  16.00000
5  1.10833  1.11058  33.00000  16.50000
5  1.10894  1.11110  34.00000  17.00000
5  1.10954  1.11161  35.00000  17.50000
5  1.11012  1.11210  36.00000  18.00000
5  1.11068  1.11257  37.00000  18.50000
5  1.11123  1.11304  38.00000  19.00000
5  1.11176  1.11349  39.00000  19.50000
5  1.11228  1.11393  40.00000  20.00000
5  1.11279  1.11436  41.00000  20.50000
5  1.11329  1.11478  42.00000  21.00000
5  1.11377  1.11519  43.00000  21.50000
5  1.11425  1.11559  44.00000  22.00000
5  1.11471  1.11598  45.00000  22.50000
5  1.11516  1.11636  46.00000  23.00000
5  1.11560  1.11674  47.00000  23.50000
5  1.11604  1.11710  48.00000  24.00000
5  1.11646  1.11746  49.00000  24.50000
5  1.11687  1.11781  50.00000  25.00000
