# Supplementary material for: Regional biaxial mechanical data of the mitral and tricuspid valve anterior leaflets
Source: Data Brief. 2019 May 22;24:103961. doi: 10.1016/j.dib.2019.103961 (PMC6545396; doi:10.1016/j.dib.2019.103961)
Supplement: Multimedia component 2 [file mmc2.zip › NewTextFiles/regional_data_TVAL115-E.txt]

0.117 
3.60 
1  0.96263  0.94553  0.00000  0.00000
1  0.99857  0.98716  1.00000  1.00000
1  1.01596  1.00778  2.00000  2.00000
1  1.02617  1.01990  3.00000  3.00000
1  1.03343  1.02851  4.00000  4.00000
1  1.03906  1.03520  5.00000  5.00000
1  1.04366  1.04066  6.00000  6.00000
1  1.04756  1.04528  7.00000  7.00000
1  1.05093  1.04929  8.00000  8.00000
1  1.05391  1.05282  9.00000  9.00000
1  1.05657  1.05598  10.00000  10.00000
1  1.05898  1.05884  11.00000  11.00000
1  1.06118  1.06146  12.00000  12.00000
1  1.06320  1.06386  13.00000  13.00000
1  1.06508  1.06608  14.00000  14.00000
1  1.06682  1.06816  15.00000  15.00000
1  1.06845  1.07009  16.00000  16.00000
1  1.06999  1.07191  17.00000  17.00000
1  1.07143  1.07363  18.00000  18.00000
1  1.07280  1.07525  19.00000  19.00000
1  1.07410  1.07679  20.00000  20.00000
1  1.07533  1.07826  21.00000  21.00000
1  1.07651  1.07966  22.00000  22.00000
1  1.07763  1.08099  23.00000  23.00000
1  1.07871  1.08227  24.00000  24.00000
1  1.07974  1.08350  25.00000  25.00000
1  1.08073  1.08467  26.00000  26.00000
1  1.08169  1.08581  27.00000  27.00000
1  1.08261  1.08690  28.00000  28.00000
1  1.08350  1.08795  29.00000  29.00000
1  1.08435  1.08897  30.00000  30.00000
1  1.08518  1.08996  31.00000  31.00000
1  1.08599  1.09091  32.00000  32.00000
1  1.08676  1.09183  33.00000  33.00000
1  1.08752  1.09273  34.00000  34.00000
1  1.08825  1.09360  35.00000  35.00000
1  1.08897  1.09445  36.00000  36.00000
1  1.08966  1.09527  37.00000  37.00000
1  1.09033  1.09607  38.00000  38.00000
1  1.09099  1.09685  39.00000  39.00000
1  1.09163  1.09761  40.00000  40.00000
1  1.09226  1.09836  41.00000  41.00000
1  1.09287  1.09908  42.00000  42.00000
1  1.09346  1.09979  43.00000  43.00000
1  1.09404  1.10048  44.00000  44.00000
1  1.09461  1.10115  45.00000  45.00000
1  1.09517  1.10181  46.00000  46.00000
1  1.09571  1.10246  47.00000  47.00000
1  1.09625  1.10309  48.00000  48.00000
1  1.09677  1.10371  49.00000  49.00000
1  1.09728  1.10432  50.00000  50.00000
2  0.96263  0.94553  0.00000  0.00000
2  0.98230  0.98487  0.75000  1.00000
2  0.99973  1.00422  1.50000  2.00000
2  1.00999  1.01556  2.25000  3.00000
2  1.01729  1.02362  3.00000  4.00000
2  1.02296  1.02987  3.75000  5.00000
2  1.02760  1.03498  4.50000  6.00000
2  1.03153  1.03930  5.25000  7.00000
2  1.03493  1.04304  6.00000  8.00000
2  1.03793  1.04634  6.75000  9.00000
2  1.04061  1.04929  7.50000  10.00000
2  1.04304  1.05197  8.25000  11.00000
2  1.04526  1.05441  9.00000  12.00000
2  1.04730  1.05665  9.75000  13.00000
2  1.04919  1.05873  10.50000  14.00000
2  1.05095  1.06066  11.25000  15.00000
2  1.05260  1.06247  12.00000  16.00000
2  1.05415  1.06417  12.75000  17.00000
2  1.05561  1.06578  13.50000  18.00000
2  1.05699  1.06729  14.25000  19.00000
2  1.05829  1.06873  15.00000  20.00000
2  1.05954  1.07010  15.75000  21.00000
2  1.06073  1.07140  16.50000  22.00000
2  1.06186  1.07265  17.25000  23.00000
2  1.06295  1.07384  18.00000  24.00000
2  1.06399  1.07499  18.75000  25.00000
2  1.06499  1.07609  19.50000  26.00000
2  1.06595  1.07715  20.25000  27.00000
2  1.06688  1.07817  21.00000  28.00000
2  1.06778  1.07915  21.75000  29.00000
2  1.06864  1.08010  22.50000  30.00000
2  1.06948  1.08102  23.25000  31.00000
2  1.07029  1.08191  24.00000  32.00000
2  1.07108  1.08278  24.75000  33.00000
2  1.07184  1.08361  25.50000  34.00000
2  1.07258  1.08443  26.25000  35.00000
2  1.07330  1.08522  27.00000  36.00000
2  1.07400  1.08599  27.75000  37.00000
2  1.07468  1.08673  28.50000  38.00000
2  1.07534  1.08746  29.25000  39.00000
2  1.07599  1.08817  30.00000  40.00000
2  1.07662  1.08886  30.75000  41.00000
2  1.07723  1.08954  31.50000  42.00000
2  1.07784  1.09020  32.25000  43.00000
2  1.07842  1.09085  33.00000  44.00000
2  1.07900  1.09148  33.75000  45.00000
2  1.07956  1.09209  34.50000  46.00000
2  1.08011  1.09270  35.25000  47.00000
2  1.08064  1.09329  36.00000  48.00000
2  1.08117  1.09386  36.75000  49.00000
2  1.08169  1.09443  37.50000  50.00000
3  0.96263  0.94553  0.00000  0.00000
3  0.99867  0.99107  1.00000  0.75000
3  1.01561  1.01101  2.00000  1.50000
3  1.02556  1.02273  3.00000  2.25000
3  1.03263  1.03105  4.00000  3.00000
3  1.03812  1.03752  5.00000  3.75000
3  1.04261  1.04280  6.00000  4.50000
3  1.04640  1.04727  7.00000  5.25000
3  1.04969  1.05114  8.00000  6.00000
3  1.05259  1.05456  9.00000  6.75000
3  1.05518  1.05761  10.00000  7.50000
3  1.05753  1.06038  11.00000  8.25000
3  1.05967  1.06290  12.00000  9.00000
3  1.06164  1.06523  13.00000  9.75000
3  1.06347  1.06738  14.00000  10.50000
3  1.06517  1.06938  15.00000  11.25000
3  1.06676  1.07125  16.00000  12.00000
3  1.06825  1.07301  17.00000  12.75000
3  1.06966  1.07467  18.00000  13.50000
3  1.07099  1.07624  19.00000  14.25000
3  1.07226  1.07773  20.00000  15.00000
3  1.07346  1.07915  21.00000  15.75000
3  1.07461  1.08050  22.00000  16.50000
3  1.07570  1.08179  23.00000  17.25000
3  1.07675  1.08302  24.00000  18.00000
3  1.07776  1.08421  25.00000  18.75000
3  1.07872  1.08535  26.00000  19.50000
3  1.07965  1.08644  27.00000  20.25000
3  1.08055  1.08750  28.00000  21.00000
3  1.08142  1.08852  29.00000  21.75000
3  1.08225  1.08950  30.00000  22.50000
3  1.08306  1.09045  31.00000  23.25000
3  1.08384  1.09138  32.00000  24.00000
3  1.08460  1.09227  33.00000  24.75000
3  1.08534  1.09314  34.00000  25.50000
3  1.08605  1.09398  35.00000  26.25000
3  1.08675  1.09480  36.00000  27.00000
3  1.08742  1.09559  37.00000  27.75000
3  1.08808  1.09637  38.00000  28.50000
3  1.08872  1.09712  39.00000  29.25000
3  1.08934  1.09786  40.00000  30.00000
3  1.08995  1.09857  41.00000  30.75000
3  1.09055  1.09927  42.00000  31.50000
3  1.09113  1.09996  43.00000  32.25000
3  1.09169  1.10062  44.00000  33.00000
3  1.09225  1.10128  45.00000  33.75000
3  1.09279  1.10191  46.00000  34.50000
3  1.09332  1.10254  47.00000  35.25000
3  1.09384  1.10315  48.00000  36.00000
3  1.09435  1.10375  49.00000  36.75000
3  1.09484  1.10434  50.00000  37.50000
4  0.96263  0.94553  0.00000  0.00000
4  0.97190  0.98380  0.50000  1.00000
4  0.98939  1.00601  1.00000  2.00000
4  0.99976  1.01910  1.50000  3.00000
4  1.00715  1.02841  2.00000  4.00000
4  1.01290  1.03564  2.50000  5.00000
4  1.01761  1.04155  3.00000  6.00000
4  1.02160  1.04656  3.50000  7.00000
4  1.02505  1.05089  4.00000  8.00000
4  1.02810  1.05472  4.50000  9.00000
4  1.03083  1.05814  5.00000  10.00000
4  1.03330  1.06124  5.50000  11.00000
4  1.03555  1.06407  6.00000  12.00000
4  1.03763  1.06667  6.50000  13.00000
4  1.03955  1.06908  7.00000  14.00000
4  1.04134  1.07133  7.50000  15.00000
4  1.04302  1.07343  8.00000  16.00000
4  1.04459  1.07540  8.50000  17.00000
4  1.04607  1.07726  9.00000  18.00000
4  1.04748  1.07902  9.50000  19.00000
4  1.04881  1.08069  10.00000  20.00000
4  1.05007  1.08227  10.50000  21.00000
4  1.05128  1.08379  11.00000  22.00000
4  1.05244  1.08524  11.50000  23.00000
4  1.05354  1.08662  12.00000  24.00000
4  1.05460  1.08795  12.50000  25.00000
4  1.05562  1.08923  13.00000  26.00000
4  1.05660  1.09045  13.50000  27.00000
4  1.05755  1.09164  14.00000  28.00000
4  1.05846  1.09278  14.50000  29.00000
4  1.05934  1.09388  15.00000  30.00000
4  1.06019  1.09495  15.50000  31.00000
4  1.06102  1.09598  16.00000  32.00000
4  1.06181  1.09699  16.50000  33.00000
4  1.06259  1.09796  17.00000  34.00000
4  1.06334  1.09890  17.50000  35.00000
4  1.06408  1.09982  18.00000  36.00000
4  1.06479  1.10071  18.50000  37.00000
4  1.06548  1.10158  19.00000  38.00000
4  1.06616  1.10242  19.50000  39.00000
4  1.06681  1.10325  20.00000  40.00000
4  1.06746  1.10405  20.50000  41.00000
4  1.06808  1.10484  21.00000  42.00000
4  1.06869  1.10560  21.50000  43.00000
4  1.06929  1.10635  22.00000  44.00000
4  1.06988  1.10708  22.50000  45.00000
4  1.07045  1.10780  23.00000  46.00000
4  1.07101  1.10850  23.50000  47.00000
4  1.07155  1.10918  24.00000  48.00000
4  1.07209  1.10986  24.50000  49.00000
4  1.07261  1.11051  25.00000  50.00000
5  0.96263  0.94553  0.00000  0.00000
5  0.99620  1.01695  1.00000  0.50000
5  1.01329  1.02949  2.00000  1.00000
5  1.02333  1.03682  3.00000  1.50000
5  1.03046  1.04202  4.00000  2.00000
5  1.03600  1.04606  5.00000  2.50000
5  1.04053  1.04935  6.00000  3.00000
5  1.04436  1.05214  7.00000  3.50000
5  1.04768  1.05456  8.00000  4.00000
5  1.05061  1.05669  9.00000  4.50000
5  1.05323  1.05859  10.00000  5.00000
5  1.05560  1.06032  11.00000  5.50000
5  1.05777  1.06189  12.00000  6.00000
5  1.05976  1.06334  13.00000  6.50000
5  1.06160  1.06468  14.00000  7.00000
5  1.06332  1.06592  15.00000  7.50000
5  1.06492  1.06709  16.00000  8.00000
5  1.06643  1.06819  17.00000  8.50000
5  1.06786  1.06922  18.00000  9.00000
5  1.06920  1.07020  19.00000  9.50000
5  1.07048  1.07113  20.00000  10.00000
5  1.07169  1.07201  21.00000  10.50000
5  1.07285  1.07285  22.00000  11.00000
5  1.07396  1.07365  23.00000  11.50000
5  1.07502  1.07442  24.00000  12.00000
5  1.07603  1.07516  25.00000  12.50000
5  1.07701  1.07587  26.00000  13.00000
5  1.07795  1.07655  27.00000  13.50000
5  1.07885  1.07721  28.00000  14.00000
5  1.07973  1.07785  29.00000  14.50000
5  1.08057  1.07846  30.00000  15.00000
5  1.08139  1.07905  31.00000  15.50000
5  1.08218  1.07963  32.00000  16.00000
5  1.08294  1.08018  33.00000  16.50000
5  1.08369  1.08072  34.00000  17.00000
5  1.08441  1.08125  35.00000  17.50000
5  1.08511  1.08176  36.00000  18.00000
5  1.08579  1.08225  37.00000  18.50000
5  1.08646  1.08273  38.00000  19.00000
5  1.08710  1.08320  39.00000  19.50000
5  1.08773  1.08366  40.00000  20.00000
5  1.08835  1.08411  41.00000  20.50000
5  1.08895  1.08454  42.00000  21.00000
5  1.08953  1.08497  43.00000  21.50000
5  1.09011  1.08538  44.00000  22.00000
5  1.09067  1.08579  45.00000  22.50000
5  1.09121  1.08619  46.00000  23.00000
5  1.09175  1.08658  47.00000  23.50000
5  1.09227  1.08696  48.00000  24.00000
5  1.09279  1.08733  49.00000  24.50000
5  1.09329  1.08770  50.00000  25.00000
