# Supplementary material for: Regional biaxial mechanical data of the mitral and tricuspid valve anterior leaflets
Source: Data Brief. 2019 May 22;24:103961. doi: 10.1016/j.dib.2019.103961 (PMC6545396; doi:10.1016/j.dib.2019.103961)
Supplement: Multimedia component 2 [file mmc2.zip › NewTextFiles/regional_data_TVAL115-F.txt]

0.177 
3.80 
1  1.01304  1.02905  0.00000  0.00000
1  1.05288  1.06006  1.00000  1.00000
1  1.07061  1.07712  2.00000  2.00000
1  1.08102  1.08715  3.00000  3.00000
1  1.08843  1.09429  4.00000  4.00000
1  1.09417  1.09983  5.00000  5.00000
1  1.09887  1.10436  6.00000  6.00000
1  1.10285  1.10819  7.00000  7.00000
1  1.10629  1.11151  8.00000  8.00000
1  1.10933  1.11444  9.00000  9.00000
1  1.11205  1.11706  10.00000  10.00000
1  1.11451  1.11943  11.00000  11.00000
1  1.11676  1.12160  12.00000  12.00000
1  1.11882  1.12359  13.00000  13.00000
1  1.12074  1.12543  14.00000  14.00000
1  1.12252  1.12715  15.00000  15.00000
1  1.12418  1.12876  16.00000  16.00000
1  1.12575  1.13027  17.00000  17.00000
1  1.12723  1.13169  18.00000  18.00000
1  1.12862  1.13304  19.00000  19.00000
1  1.12995  1.13432  20.00000  20.00000
1  1.13121  1.13553  21.00000  21.00000
1  1.13241  1.13669  22.00000  22.00000
1  1.13356  1.13780  23.00000  23.00000
1  1.13466  1.13886  24.00000  24.00000
1  1.13571  1.13987  25.00000  25.00000
1  1.13672  1.14085  26.00000  26.00000
1  1.13770  1.14179  27.00000  27.00000
1  1.13864  1.14270  28.00000  28.00000
1  1.13954  1.14357  29.00000  29.00000
1  1.14042  1.14441  30.00000  30.00000
1  1.14127  1.14523  31.00000  31.00000
1  1.14209  1.14602  32.00000  32.00000
1  1.14288  1.14679  33.00000  33.00000
1  1.14365  1.14753  34.00000  34.00000
1  1.14440  1.14825  35.00000  35.00000
1  1.14513  1.14896  36.00000  36.00000
1  1.14584  1.14964  37.00000  37.00000
1  1.14653  1.15030  38.00000  38.00000
1  1.14720  1.15095  39.00000  39.00000
1  1.14785  1.15158  40.00000  40.00000
1  1.14849  1.15220  41.00000  41.00000
1  1.14911  1.15280  42.00000  42.00000
1  1.14972  1.15338  43.00000  43.00000
1  1.15031  1.15396  44.00000  44.00000
1  1.15090  1.15452  45.00000  45.00000
1  1.15146  1.15506  46.00000  46.00000
1  1.15202  1.15560  47.00000  47.00000
1  1.15256  1.15612  48.00000  48.00000
1  1.15310  1.15664  49.00000  49.00000
1  1.15362  1.15714  50.00000  50.00000
2  1.01304  1.02905  0.00000  0.00000
2  1.04061  1.06003  0.75000  1.00000
2  1.05681  1.07587  1.50000  2.00000
2  1.06632  1.08515  2.25000  3.00000
2  1.07308  1.09174  3.00000  4.00000
2  1.07833  1.09685  3.75000  5.00000
2  1.08263  1.10103  4.50000  6.00000
2  1.08626  1.10457  5.25000  7.00000
2  1.08940  1.10763  6.00000  8.00000
2  1.09218  1.11033  6.75000  9.00000
2  1.09466  1.11275  7.50000  10.00000
2  1.09691  1.11493  8.25000  11.00000
2  1.09896  1.11693  9.00000  12.00000
2  1.10085  1.11877  9.75000  13.00000
2  1.10259  1.12047  10.50000  14.00000
2  1.10422  1.12205  11.25000  15.00000
2  1.10574  1.12353  12.00000  16.00000
2  1.10717  1.12492  12.75000  17.00000
2  1.10852  1.12623  13.50000  18.00000
2  1.10980  1.12747  14.25000  19.00000
2  1.11101  1.12865  15.00000  20.00000
2  1.11216  1.12977  15.75000  21.00000
2  1.11325  1.13084  16.50000  22.00000
2  1.11430  1.13186  17.25000  23.00000
2  1.11531  1.13283  18.00000  24.00000
2  1.11627  1.13377  18.75000  25.00000
2  1.11719  1.13467  19.50000  26.00000
2  1.11808  1.13554  20.25000  27.00000
2  1.11894  1.13637  21.00000  28.00000
2  1.11977  1.13718  21.75000  29.00000
2  1.12057  1.13795  22.50000  30.00000
2  1.12134  1.13871  23.25000  31.00000
2  1.12209  1.13943  24.00000  32.00000
2  1.12282  1.14014  24.75000  33.00000
2  1.12352  1.14083  25.50000  34.00000
2  1.12421  1.14149  26.25000  35.00000
2  1.12487  1.14214  27.00000  36.00000
2  1.12552  1.14277  27.75000  37.00000
2  1.12615  1.14338  28.50000  38.00000
2  1.12676  1.14397  29.25000  39.00000
2  1.12736  1.14456  30.00000  40.00000
2  1.12794  1.14512  30.75000  41.00000
2  1.12851  1.14568  31.50000  42.00000
2  1.12906  1.14622  32.25000  43.00000
2  1.12961  1.14674  33.00000  44.00000
2  1.13014  1.14726  33.75000  45.00000
2  1.13065  1.14776  34.50000  46.00000
2  1.13116  1.14826  35.25000  47.00000
2  1.13166  1.14874  36.00000  48.00000
2  1.13214  1.14921  36.75000  49.00000
2  1.13262  1.14968  37.50000  50.00000
3  1.01304  1.02905  0.00000  0.00000
3  1.04024  1.04987  1.00000  0.75000
3  1.05670  1.06556  2.00000  1.50000
3  1.06635  1.07480  3.00000  2.25000
3  1.07320  1.08137  4.00000  3.00000
3  1.07851  1.08647  5.00000  3.75000
3  1.08285  1.09064  6.00000  4.50000
3  1.08652  1.09417  7.00000  5.25000
3  1.08971  1.09723  8.00000  6.00000
3  1.09251  1.09993  9.00000  6.75000
3  1.09502  1.10234  10.00000  7.50000
3  1.09729  1.10452  11.00000  8.25000
3  1.09937  1.10652  12.00000  9.00000
3  1.10127  1.10835  13.00000  9.75000
3  1.10304  1.11005  14.00000  10.50000
3  1.10468  1.11164  15.00000  11.25000
3  1.10622  1.11312  16.00000  12.00000
3  1.10767  1.11451  17.00000  12.75000
3  1.10903  1.11582  18.00000  13.50000
3  1.11032  1.11706  19.00000  14.25000
3  1.11154  1.11824  20.00000  15.00000
3  1.11270  1.11935  21.00000  15.75000
3  1.11381  1.12042  22.00000  16.50000
3  1.11487  1.12144  23.00000  17.25000
3  1.11589  1.12242  24.00000  18.00000
3  1.11686  1.12336  25.00000  18.75000
3  1.11779  1.12426  26.00000  19.50000
3  1.11869  1.12512  27.00000  20.25000
3  1.11956  1.12596  28.00000  21.00000
3  1.12040  1.12676  29.00000  21.75000
3  1.12120  1.12754  30.00000  22.50000
3  1.12199  1.12829  31.00000  23.25000
3  1.12274  1.12902  32.00000  24.00000
3  1.12348  1.12973  33.00000  24.75000
3  1.12419  1.13041  34.00000  25.50000
3  1.12488  1.13108  35.00000  26.25000
3  1.12555  1.13172  36.00000  27.00000
3  1.12620  1.13235  37.00000  27.75000
3  1.12684  1.13296  38.00000  28.50000
3  1.12746  1.13356  39.00000  29.25000
3  1.12806  1.13414  40.00000  30.00000
3  1.12865  1.13471  41.00000  30.75000
3  1.12922  1.13526  42.00000  31.50000
3  1.12979  1.13580  43.00000  32.25000
3  1.13033  1.13633  44.00000  33.00000
3  1.13087  1.13685  45.00000  33.75000
3  1.13139  1.13735  46.00000  34.50000
3  1.13191  1.13784  47.00000  35.25000
3  1.13241  1.13833  48.00000  36.00000
3  1.13290  1.13880  49.00000  36.75000
3  1.13338  1.13926  50.00000  37.50000
4  1.01304  1.02905  0.00000  0.00000
4  1.03327  1.05833  0.50000  1.00000
4  1.04940  1.07474  1.00000  2.00000
4  1.05890  1.08436  1.50000  3.00000
4  1.06565  1.09119  2.00000  4.00000
4  1.07090  1.09649  2.50000  5.00000
4  1.07519  1.10082  3.00000  6.00000
4  1.07882  1.10449  3.50000  7.00000
4  1.08197  1.10766  4.00000  8.00000
4  1.08474  1.11046  4.50000  9.00000
4  1.08722  1.11297  5.00000  10.00000
4  1.08947  1.11524  5.50000  11.00000
4  1.09152  1.11731  6.00000  12.00000
4  1.09341  1.11921  6.50000  13.00000
4  1.09516  1.12097  7.00000  14.00000
4  1.09679  1.12261  7.50000  15.00000
4  1.09831  1.12415  8.00000  16.00000
4  1.09974  1.12559  8.50000  17.00000
4  1.10109  1.12695  9.00000  18.00000
4  1.10236  1.12824  9.50000  19.00000
4  1.10357  1.12946  10.00000  20.00000
4  1.10473  1.13062  10.50000  21.00000
4  1.10582  1.13172  11.00000  22.00000
4  1.10687  1.13278  11.50000  23.00000
4  1.10788  1.13380  12.00000  24.00000
4  1.10884  1.13477  12.50000  25.00000
4  1.10977  1.13570  13.00000  26.00000
4  1.11066  1.13660  13.50000  27.00000
4  1.11152  1.13746  14.00000  28.00000
4  1.11234  1.13830  14.50000  29.00000
4  1.11314  1.13910  15.00000  30.00000
4  1.11392  1.13989  15.50000  31.00000
4  1.11467  1.14064  16.00000  32.00000
4  1.11539  1.14137  16.50000  33.00000
4  1.11610  1.14208  17.00000  34.00000
4  1.11678  1.14277  17.50000  35.00000
4  1.11745  1.14344  18.00000  36.00000
4  1.11810  1.14410  18.50000  37.00000
4  1.11873  1.14473  19.00000  38.00000
4  1.11934  1.14535  19.50000  39.00000
4  1.11994  1.14595  20.00000  40.00000
4  1.12052  1.14654  20.50000  41.00000
4  1.12109  1.14711  21.00000  42.00000
4  1.12164  1.14767  21.50000  43.00000
4  1.12219  1.14822  22.00000  44.00000
4  1.12272  1.14875  22.50000  45.00000
4  1.12324  1.14928  23.00000  46.00000
4  1.12374  1.14979  23.50000  47.00000
4  1.12424  1.15029  24.00000  48.00000
4  1.12473  1.15078  24.50000  49.00000
4  1.12521  1.15126  25.00000  50.00000
5  1.01304  1.02905  0.00000  0.00000
5  1.03921  1.05152  1.00000  0.50000
5  1.05453  1.06476  2.00000  1.00000
5  1.06350  1.07253  3.00000  1.50000
5  1.06986  1.07805  4.00000  2.00000
5  1.07480  1.08233  5.00000  2.50000
5  1.07883  1.08583  6.00000  3.00000
5  1.08224  1.08879  7.00000  3.50000
5  1.08520  1.09135  8.00000  4.00000
5  1.08780  1.09361  9.00000  4.50000
5  1.09014  1.09564  10.00000  5.00000
5  1.09224  1.09747  11.00000  5.50000
5  1.09417  1.09914  12.00000  6.00000
5  1.09594  1.10068  13.00000  6.50000
5  1.09758  1.10210  14.00000  7.00000
5  1.09911  1.10343  15.00000  7.50000
5  1.10054  1.10467  16.00000  8.00000
5  1.10188  1.10583  17.00000  8.50000
5  1.10314  1.10693  18.00000  9.00000
5  1.10434  1.10797  19.00000  9.50000
5  1.10547  1.10895  20.00000  10.00000
5  1.10655  1.10989  21.00000  10.50000
5  1.10758  1.11079  22.00000  11.00000
5  1.10857  1.11164  23.00000  11.50000
5  1.10951  1.11246  24.00000  12.00000
5  1.11041  1.11324  25.00000  12.50000
5  1.11128  1.11400  26.00000  13.00000
5  1.11211  1.11472  27.00000  13.50000
5  1.11292  1.11542  28.00000  14.00000
5  1.11370  1.11610  29.00000  14.50000
5  1.11445  1.11675  30.00000  15.00000
5  1.11517  1.11738  31.00000  15.50000
5  1.11587  1.11799  32.00000  16.00000
5  1.11656  1.11858  33.00000  16.50000
5  1.11722  1.11915  34.00000  17.00000
5  1.11786  1.11971  35.00000  17.50000
5  1.11848  1.12025  36.00000  18.00000
5  1.11909  1.12078  37.00000  18.50000
5  1.11968  1.12129  38.00000  19.00000
5  1.12025  1.12179  39.00000  19.50000
5  1.12081  1.12228  40.00000  20.00000
5  1.12136  1.12275  41.00000  20.50000
5  1.12189  1.12321  42.00000  21.00000
5  1.12241  1.12367  43.00000  21.50000
5  1.12292  1.12411  44.00000  22.00000
5  1.12342  1.12454  45.00000  22.50000
5  1.12391  1.12496  46.00000  23.00000
5  1.12438  1.12538  47.00000  23.50000
5  1.12485  1.12578  48.00000  24.00000
5  1.12530  1.12618  49.00000  24.50000
5  1.12575  1.12656  50.00000  25.00000
