# Supplementary material for: Regional biaxial mechanical data of the mitral and tricuspid valve anterior leaflets
Source: Data Brief. 2019 May 22;24:103961. doi: 10.1016/j.dib.2019.103961 (PMC6545396; doi:10.1016/j.dib.2019.103961)
Supplement: Multimedia component 2 [file mmc2.zip › NewTextFiles/regional_data_TVAL116-A.txt]

0.503 
3.80 
1  1.04190  1.04737  0.00000  0.00000
1  1.10879  1.13537  1.00000  1.00000
1  1.12626  1.15664  2.00000  2.00000
1  1.13649  1.16910  3.00000  3.00000
1  1.14375  1.17795  4.00000  4.00000
1  1.14939  1.18482  5.00000  5.00000
1  1.15399  1.19043  6.00000  6.00000
1  1.15789  1.19517  7.00000  7.00000
1  1.16126  1.19928  8.00000  8.00000
1  1.16424  1.20291  9.00000  9.00000
1  1.16690  1.20615  10.00000  10.00000
1  1.16931  1.20909  11.00000  11.00000
1  1.17151  1.21177  12.00000  12.00000
1  1.17353  1.21423  13.00000  13.00000
1  1.17540  1.21651  14.00000  14.00000
1  1.17715  1.21864  15.00000  15.00000
1  1.17878  1.22063  16.00000  16.00000
1  1.18031  1.22249  17.00000  17.00000
1  1.18176  1.22425  18.00000  18.00000
1  1.18312  1.22592  19.00000  19.00000
1  1.18442  1.22750  20.00000  20.00000
1  1.18565  1.22900  21.00000  21.00000
1  1.18683  1.23043  22.00000  22.00000
1  1.18795  1.23180  23.00000  23.00000
1  1.18903  1.23311  24.00000  24.00000
1  1.19006  1.23437  25.00000  25.00000
1  1.19105  1.23558  26.00000  26.00000
1  1.19200  1.23674  27.00000  27.00000
1  1.19292  1.23786  28.00000  28.00000
1  1.19381  1.23894  29.00000  29.00000
1  1.19467  1.23999  30.00000  30.00000
1  1.19550  1.24100  31.00000  31.00000
1  1.19630  1.24197  32.00000  32.00000
1  1.19708  1.24292  33.00000  33.00000
1  1.19783  1.24384  34.00000  34.00000
1  1.19856  1.24474  35.00000  35.00000
1  1.19928  1.24560  36.00000  36.00000
1  1.19997  1.24645  37.00000  37.00000
1  1.20064  1.24727  38.00000  38.00000
1  1.20130  1.24807  39.00000  39.00000
1  1.20194  1.24885  40.00000  40.00000
1  1.20256  1.24961  41.00000  41.00000
1  1.20317  1.25035  42.00000  42.00000
1  1.20377  1.25108  43.00000  43.00000
1  1.20435  1.25178  44.00000  44.00000
1  1.20492  1.25248  45.00000  45.00000
1  1.20547  1.25315  46.00000  46.00000
1  1.20602  1.25382  47.00000  47.00000
1  1.20655  1.25446  48.00000  48.00000
1  1.20707  1.25510  49.00000  49.00000
1  1.20758  1.25572  50.00000  50.00000
2  1.04190  1.04737  0.00000  0.00000
2  1.08463  1.07986  0.75000  1.00000
2  1.09887  1.09784  1.50000  2.00000
2  1.10721  1.10837  2.25000  3.00000
2  1.11312  1.11584  3.00000  4.00000
2  1.11771  1.12163  3.75000  5.00000
2  1.12146  1.12636  4.50000  6.00000
2  1.12463  1.13036  5.25000  7.00000
2  1.12737  1.13383  6.00000  8.00000
2  1.12979  1.13689  6.75000  9.00000
2  1.13196  1.13963  7.50000  10.00000
2  1.13392  1.14210  8.25000  11.00000
2  1.13571  1.14436  9.00000  12.00000
2  1.13735  1.14644  9.75000  13.00000
2  1.13888  1.14836  10.50000  14.00000
2  1.14030  1.15015  11.25000  15.00000
2  1.14162  1.15183  12.00000  16.00000
2  1.14287  1.15340  12.75000  17.00000
2  1.14405  1.15489  13.50000  18.00000
2  1.14516  1.15629  14.25000  19.00000
2  1.14621  1.15762  15.00000  20.00000
2  1.14722  1.15889  15.75000  21.00000
2  1.14817  1.16010  16.50000  22.00000
2  1.14909  1.16125  17.25000  23.00000
2  1.14996  1.16236  18.00000  24.00000
2  1.15080  1.16342  18.75000  25.00000
2  1.15161  1.16443  19.50000  26.00000
2  1.15238  1.16541  20.25000  27.00000
2  1.15313  1.16636  21.00000  28.00000
2  1.15385  1.16727  21.75000  29.00000
2  1.15455  1.16815  22.50000  30.00000
2  1.15522  1.16900  23.25000  31.00000
2  1.15588  1.16983  24.00000  32.00000
2  1.15651  1.17063  24.75000  33.00000
2  1.15712  1.17140  25.50000  34.00000
2  1.15772  1.17215  26.25000  35.00000
2  1.15830  1.17288  27.00000  36.00000
2  1.15886  1.17360  27.75000  37.00000
2  1.15941  1.17429  28.50000  38.00000
2  1.15994  1.17496  29.25000  39.00000
2  1.16046  1.17562  30.00000  40.00000
2  1.16097  1.17626  30.75000  41.00000
2  1.16147  1.17689  31.50000  42.00000
2  1.16195  1.17750  32.25000  43.00000
2  1.16242  1.17809  33.00000  44.00000
2  1.16289  1.17868  33.75000  45.00000
2  1.16334  1.17925  34.50000  46.00000
2  1.16378  1.17981  35.25000  47.00000
2  1.16421  1.18035  36.00000  48.00000
2  1.16464  1.18089  36.75000  49.00000
2  1.16505  1.18141  37.50000  50.00000
3  1.04190  1.04737  0.00000  0.00000
3  1.10604  1.12573  1.00000  0.75000
3  1.12353  1.14589  2.00000  1.50000
3  1.13378  1.15769  3.00000  2.25000
3  1.14105  1.16607  4.00000  3.00000
3  1.14670  1.17257  5.00000  3.75000
3  1.15131  1.17788  6.00000  4.50000
3  1.15521  1.18237  7.00000  5.25000
3  1.15859  1.18627  8.00000  6.00000
3  1.16157  1.18970  9.00000  6.75000
3  1.16424  1.19277  10.00000  7.50000
3  1.16665  1.19555  11.00000  8.25000
3  1.16885  1.19808  12.00000  9.00000
3  1.17088  1.20042  13.00000  9.75000
3  1.17275  1.20258  14.00000  10.50000
3  1.17450  1.20459  15.00000  11.25000
3  1.17613  1.20647  16.00000  12.00000
3  1.17767  1.20823  17.00000  12.75000
3  1.17912  1.20990  18.00000  13.50000
3  1.18048  1.21148  19.00000  14.25000
3  1.18178  1.21297  20.00000  15.00000
3  1.18302  1.21439  21.00000  15.75000
3  1.18420  1.21575  22.00000  16.50000
3  1.18532  1.21705  23.00000  17.25000
3  1.18640  1.21829  24.00000  18.00000
3  1.18743  1.21948  25.00000  18.75000
3  1.18843  1.22062  26.00000  19.50000
3  1.18938  1.22172  27.00000  20.25000
3  1.19030  1.22278  28.00000  21.00000
3  1.19119  1.22380  29.00000  21.75000
3  1.19205  1.22479  30.00000  22.50000
3  1.19288  1.22575  31.00000  23.25000
3  1.19368  1.22667  32.00000  24.00000
3  1.19446  1.22757  33.00000  24.75000
3  1.19522  1.22844  34.00000  25.50000
3  1.19595  1.22928  35.00000  26.25000
3  1.19666  1.23011  36.00000  27.00000
3  1.19736  1.23090  37.00000  27.75000
3  1.19803  1.23168  38.00000  28.50000
3  1.19869  1.23244  39.00000  29.25000
3  1.19933  1.23318  40.00000  30.00000
3  1.19996  1.23390  41.00000  30.75000
3  1.20057  1.23460  42.00000  31.50000
3  1.20116  1.23529  43.00000  32.25000
3  1.20174  1.23596  44.00000  33.00000
3  1.20231  1.23661  45.00000  33.75000
3  1.20287  1.23725  46.00000  34.50000
3  1.20341  1.23788  47.00000  35.25000
3  1.20395  1.23849  48.00000  36.00000
3  1.20447  1.23909  49.00000  36.75000
3  1.20498  1.23968  50.00000  37.50000
4  1.04190  1.04737  0.00000  0.00000
4  1.07507  1.06710  0.50000  1.00000
4  1.08820  1.08411  1.00000  2.00000
4  1.09589  1.09406  1.50000  3.00000
4  1.10134  1.10112  2.00000  4.00000
4  1.10556  1.10659  2.50000  5.00000
4  1.10902  1.11107  3.00000  6.00000
4  1.11194  1.11485  3.50000  7.00000
4  1.11447  1.11813  4.00000  8.00000
4  1.11670  1.12102  4.50000  9.00000
4  1.11870  1.12361  5.00000  10.00000
4  1.12050  1.12595  5.50000  11.00000
4  1.12215  1.12808  6.00000  12.00000
4  1.12367  1.13005  6.50000  13.00000
4  1.12507  1.13186  7.00000  14.00000
4  1.12638  1.13356  7.50000  15.00000
4  1.12760  1.13514  8.00000  16.00000
4  1.12875  1.13663  8.50000  17.00000
4  1.12984  1.13803  9.00000  18.00000
4  1.13086  1.13936  9.50000  19.00000
4  1.13183  1.14062  10.00000  20.00000
4  1.13276  1.14182  10.50000  21.00000
4  1.13364  1.14296  11.00000  22.00000
4  1.13448  1.14405  11.50000  23.00000
4  1.13529  1.14509  12.00000  24.00000
4  1.13606  1.14609  12.50000  25.00000
4  1.13680  1.14706  13.00000  26.00000
4  1.13752  1.14798  13.50000  27.00000
4  1.13821  1.14888  14.00000  28.00000
4  1.13887  1.14974  14.50000  29.00000
4  1.13951  1.15057  15.00000  30.00000
4  1.14014  1.15137  15.50000  31.00000
4  1.14074  1.15215  16.00000  32.00000
4  1.14132  1.15291  16.50000  33.00000
4  1.14189  1.15364  17.00000  34.00000
4  1.14244  1.15435  17.50000  35.00000
4  1.14297  1.15504  18.00000  36.00000
4  1.14349  1.15572  18.50000  37.00000
4  1.14399  1.15637  19.00000  38.00000
4  1.14449  1.15701  19.50000  39.00000
4  1.14497  1.15763  20.00000  40.00000
4  1.14543  1.15824  20.50000  41.00000
4  1.14589  1.15883  21.00000  42.00000
4  1.14634  1.15940  21.50000  43.00000
4  1.14677  1.15997  22.00000  44.00000
4  1.14720  1.16052  22.50000  45.00000
4  1.14761  1.16106  23.00000  46.00000
4  1.14802  1.16159  23.50000  47.00000
4  1.14842  1.16210  24.00000  48.00000
4  1.14881  1.16261  24.50000  49.00000
4  1.14919  1.16311  25.00000  50.00000
5  1.04190  1.04737  0.00000  0.00000
5  1.10710  1.12242  1.00000  0.50000
5  1.12590  1.14496  2.00000  1.00000
5  1.13692  1.15818  3.00000  1.50000
5  1.14474  1.16757  4.00000  2.00000
5  1.15081  1.17486  5.00000  2.50000
5  1.15577  1.18081  6.00000  3.00000
5  1.15997  1.18585  7.00000  3.50000
5  1.16360  1.19021  8.00000  4.00000
5  1.16681  1.19406  9.00000  4.50000
5  1.16967  1.19751  10.00000  5.00000
5  1.17227  1.20062  11.00000  5.50000
5  1.17464  1.20347  12.00000  6.00000
5  1.17682  1.20609  13.00000  6.50000
5  1.17884  1.20851  14.00000  7.00000
5  1.18071  1.21077  15.00000  7.50000
5  1.18247  1.21288  16.00000  8.00000
5  1.18412  1.21486  17.00000  8.50000
5  1.18568  1.21673  18.00000  9.00000
5  1.18715  1.21850  19.00000  9.50000
5  1.18855  1.22018  20.00000  10.00000
5  1.18988  1.22177  21.00000  10.50000
5  1.19115  1.22329  22.00000  11.00000
5  1.19236  1.22475  23.00000  11.50000
5  1.19351  1.22614  24.00000  12.00000
5  1.19463  1.22748  25.00000  12.50000
5  1.19569  1.22876  26.00000  13.00000
5  1.19672  1.22999  27.00000  13.50000
5  1.19771  1.23118  28.00000  14.00000
5  1.19867  1.23233  29.00000  14.50000
5  1.19959  1.23344  30.00000  15.00000
5  1.20049  1.23451  31.00000  15.50000
5  1.20135  1.23555  32.00000  16.00000
5  1.20219  1.23656  33.00000  16.50000
5  1.20300  1.23753  34.00000  17.00000
5  1.20379  1.23848  35.00000  17.50000
5  1.20456  1.23940  36.00000  18.00000
5  1.20530  1.24030  37.00000  18.50000
5  1.20603  1.24117  38.00000  19.00000
5  1.20674  1.24202  39.00000  19.50000
5  1.20743  1.24285  40.00000  20.00000
5  1.20810  1.24366  41.00000  20.50000
5  1.20876  1.24445  42.00000  21.00000
5  1.20940  1.24522  43.00000  21.50000
5  1.21002  1.24597  44.00000  22.00000
5  1.21064  1.24670  45.00000  22.50000
5  1.21124  1.24742  46.00000  23.00000
5  1.21182  1.24813  47.00000  23.50000
5  1.21239  1.24882  48.00000  24.00000
5  1.21296  1.24949  49.00000  24.50000
5  1.21351  1.25015  50.00000  25.00000
