# Supplementary material for: Regional biaxial mechanical data of the mitral and tricuspid valve anterior leaflets
Source: Data Brief. 2019 May 22;24:103961. doi: 10.1016/j.dib.2019.103961 (PMC6545396; doi:10.1016/j.dib.2019.103961)
Supplement: Multimedia component 2 [file mmc2.zip › NewTextFiles/regional_data_TVAL116-B.txt]

0.620 
3.80 
1  1.07516  0.93999  0.00000  0.00000
1  1.13340  1.00620  1.00000  1.00000
1  1.16002  1.02940  2.00000  2.00000
1  1.17572  1.04302  3.00000  3.00000
1  1.18690  1.05270  4.00000  4.00000
1  1.19559  1.06022  5.00000  5.00000
1  1.20270  1.06636  6.00000  6.00000
1  1.20871  1.07155  7.00000  7.00000
1  1.21392  1.07606  8.00000  8.00000
1  1.21852  1.08003  9.00000  9.00000
1  1.22264  1.08358  10.00000  10.00000
1  1.22636  1.08679  11.00000  11.00000
1  1.22977  1.08973  12.00000  12.00000
1  1.23290  1.09243  13.00000  13.00000
1  1.23579  1.09493  14.00000  14.00000
1  1.23849  1.09726  15.00000  15.00000
1  1.24102  1.09943  16.00000  16.00000
1  1.24339  1.10148  17.00000  17.00000
1  1.24562  1.10341  18.00000  18.00000
1  1.24774  1.10523  19.00000  19.00000
1  1.24975  1.10696  20.00000  20.00000
1  1.25165  1.10861  21.00000  21.00000
1  1.25348  1.11018  22.00000  22.00000
1  1.25521  1.11168  23.00000  23.00000
1  1.25688  1.11312  24.00000  24.00000
1  1.25848  1.11449  25.00000  25.00000
1  1.26001  1.11582  26.00000  26.00000
1  1.26149  1.11709  27.00000  27.00000
1  1.26291  1.11832  28.00000  28.00000
1  1.26429  1.11950  29.00000  29.00000
1  1.26562  1.12065  30.00000  30.00000
1  1.26690  1.12175  31.00000  31.00000
1  1.26814  1.12283  32.00000  32.00000
1  1.26935  1.12386  33.00000  33.00000
1  1.27052  1.12487  34.00000  34.00000
1  1.27165  1.12585  35.00000  35.00000
1  1.27275  1.12680  36.00000  36.00000
1  1.27383  1.12773  37.00000  37.00000
1  1.27487  1.12863  38.00000  38.00000
1  1.27589  1.12950  39.00000  39.00000
1  1.27688  1.13036  40.00000  40.00000
1  1.27785  1.13119  41.00000  41.00000
1  1.27879  1.13200  42.00000  42.00000
1  1.27971  1.13280  43.00000  43.00000
1  1.28061  1.13358  44.00000  44.00000
1  1.28149  1.13433  45.00000  45.00000
1  1.28235  1.13508  46.00000  46.00000
1  1.28319  1.13580  47.00000  47.00000
1  1.28402  1.13651  48.00000  48.00000
1  1.28483  1.13721  49.00000  49.00000
1  1.28562  1.13789  50.00000  50.00000
2  1.07516  0.93999  0.00000  0.00000
2  1.13641  1.00819  0.75000  1.00000
2  1.16267  1.03054  1.50000  2.00000
2  1.17816  1.04366  2.25000  3.00000
2  1.18919  1.05297  3.00000  4.00000
2  1.19776  1.06020  3.75000  5.00000
2  1.20477  1.06611  4.50000  6.00000
2  1.21071  1.07111  5.25000  7.00000
2  1.21585  1.07544  6.00000  8.00000
2  1.22038  1.07926  6.75000  9.00000
2  1.22444  1.08267  7.50000  10.00000
2  1.22812  1.08577  8.25000  11.00000
2  1.23147  1.08859  9.00000  12.00000
2  1.23456  1.09118  9.75000  13.00000
2  1.23742  1.09359  10.50000  14.00000
2  1.24008  1.09583  11.25000  15.00000
2  1.24257  1.09792  12.00000  16.00000
2  1.24491  1.09989  12.75000  17.00000
2  1.24712  1.10174  13.50000  18.00000
2  1.24920  1.10350  14.25000  19.00000
2  1.25118  1.10516  15.00000  20.00000
2  1.25307  1.10674  15.75000  21.00000
2  1.25486  1.10825  16.50000  22.00000
2  1.25658  1.10970  17.25000  23.00000
2  1.25822  1.11108  18.00000  24.00000
2  1.25980  1.11240  18.75000  25.00000
2  1.26131  1.11367  19.50000  26.00000
2  1.26277  1.11490  20.25000  27.00000
2  1.26417  1.11608  21.00000  28.00000
2  1.26553  1.11722  21.75000  29.00000
2  1.26684  1.11832  22.50000  30.00000
2  1.26810  1.11938  23.25000  31.00000
2  1.26933  1.12041  24.00000  32.00000
2  1.27052  1.12141  24.75000  33.00000
2  1.27167  1.12238  25.50000  34.00000
2  1.27279  1.12332  26.25000  35.00000
2  1.27388  1.12424  27.00000  36.00000
2  1.27494  1.12513  27.75000  37.00000
2  1.27597  1.12599  28.50000  38.00000
2  1.27697  1.12683  29.25000  39.00000
2  1.27795  1.12766  30.00000  40.00000
2  1.27890  1.12846  30.75000  41.00000
2  1.27983  1.12924  31.50000  42.00000
2  1.28074  1.13000  32.25000  43.00000
2  1.28163  1.13075  33.00000  44.00000
2  1.28250  1.13148  33.75000  45.00000
2  1.28334  1.13219  34.50000  46.00000
2  1.28418  1.13289  35.25000  47.00000
2  1.28499  1.13357  36.00000  48.00000
2  1.28579  1.13424  36.75000  49.00000
2  1.28657  1.13490  37.50000  50.00000
3  1.07516  0.93999  0.00000  0.00000
3  1.13160  0.99993  1.00000  0.75000
3  1.15969  1.02404  2.00000  1.50000
3  1.17633  1.03822  3.00000  2.25000
3  1.18821  1.04831  4.00000  3.00000
3  1.19745  1.05614  5.00000  3.75000
3  1.20501  1.06255  6.00000  4.50000
3  1.21141  1.06797  7.00000  5.25000
3  1.21696  1.07266  8.00000  6.00000
3  1.22186  1.07681  9.00000  6.75000
3  1.22624  1.08051  10.00000  7.50000
3  1.23021  1.08387  11.00000  8.25000
3  1.23383  1.08693  12.00000  9.00000
3  1.23717  1.08975  13.00000  9.75000
3  1.24025  1.09236  14.00000  10.50000
3  1.24313  1.09479  15.00000  11.25000
3  1.24582  1.09706  16.00000  12.00000
3  1.24835  1.09920  17.00000  12.75000
3  1.25073  1.10121  18.00000  13.50000
3  1.25299  1.10311  19.00000  14.25000
3  1.25512  1.10492  20.00000  15.00000
3  1.25716  1.10664  21.00000  15.75000
3  1.25910  1.10828  22.00000  16.50000
3  1.26096  1.10984  23.00000  17.25000
3  1.26273  1.11134  24.00000  18.00000
3  1.26443  1.11278  25.00000  18.75000
3  1.26607  1.11416  26.00000  19.50000
3  1.26765  1.11549  27.00000  20.25000
3  1.26916  1.11677  28.00000  21.00000
3  1.27063  1.11801  29.00000  21.75000
3  1.27204  1.11920  30.00000  22.50000
3  1.27341  1.12036  31.00000  23.25000
3  1.27474  1.12148  32.00000  24.00000
3  1.27602  1.12256  33.00000  24.75000
3  1.27727  1.12361  34.00000  25.50000
3  1.27848  1.12464  35.00000  26.25000
3  1.27966  1.12563  36.00000  27.00000
3  1.28080  1.12659  37.00000  27.75000
3  1.28191  1.12753  38.00000  28.50000
3  1.28300  1.12845  39.00000  29.25000
3  1.28406  1.12934  40.00000  30.00000
3  1.28509  1.13021  41.00000  30.75000
3  1.28609  1.13106  42.00000  31.50000
3  1.28708  1.13189  43.00000  32.25000
3  1.28804  1.13270  44.00000  33.00000
3  1.28897  1.13349  45.00000  33.75000
3  1.28989  1.13427  46.00000  34.50000
3  1.29079  1.13502  47.00000  35.25000
3  1.29167  1.13577  48.00000  36.00000
3  1.29253  1.13649  49.00000  36.75000
3  1.29337  1.13721  50.00000  37.50000
4  1.07516  0.93999  0.00000  0.00000
4  1.12686  1.01062  0.50000  1.00000
4  1.15388  1.03375  1.00000  2.00000
4  1.16990  1.04734  1.50000  3.00000
4  1.18133  1.05699  2.00000  4.00000
4  1.19022  1.06448  2.50000  5.00000
4  1.19750  1.07060  3.00000  6.00000
4  1.20367  1.07578  3.50000  7.00000
4  1.20901  1.08026  4.00000  8.00000
4  1.21373  1.08422  4.50000  9.00000
4  1.21795  1.08776  5.00000  10.00000
4  1.22177  1.09097  5.50000  11.00000
4  1.22526  1.09389  6.00000  12.00000
4  1.22847  1.09659  6.50000  13.00000
4  1.23144  1.09908  7.00000  14.00000
4  1.23421  1.10140  7.50000  15.00000
4  1.23680  1.10357  8.00000  16.00000
4  1.23924  1.10561  8.50000  17.00000
4  1.24153  1.10753  9.00000  18.00000
4  1.24370  1.10935  9.50000  19.00000
4  1.24576  1.11107  10.00000  20.00000
4  1.24772  1.11271  10.50000  21.00000
4  1.24959  1.11428  11.00000  22.00000
4  1.25138  1.11577  11.50000  23.00000
4  1.25309  1.11721  12.00000  24.00000
4  1.25473  1.11858  12.50000  25.00000
4  1.25630  1.11990  13.00000  26.00000
4  1.25782  1.12117  13.50000  27.00000
4  1.25928  1.12239  14.00000  28.00000
4  1.26069  1.12357  14.50000  29.00000
4  1.26206  1.12471  15.00000  30.00000
4  1.26337  1.12582  15.50000  31.00000
4  1.26465  1.12688  16.00000  32.00000
4  1.26589  1.12792  16.50000  33.00000
4  1.26709  1.12892  17.00000  34.00000
4  1.26825  1.12990  17.50000  35.00000
4  1.26939  1.13085  18.00000  36.00000
4  1.27049  1.13177  18.50000  37.00000
4  1.27156  1.13267  19.00000  38.00000
4  1.27261  1.13354  19.50000  39.00000
4  1.27362  1.13439  20.00000  40.00000
4  1.27462  1.13522  20.50000  41.00000
4  1.27559  1.13603  21.00000  42.00000
4  1.27653  1.13682  21.50000  43.00000
4  1.27746  1.13760  22.00000  44.00000
4  1.27836  1.13835  22.50000  45.00000
4  1.27924  1.13909  23.00000  46.00000
4  1.28011  1.13982  23.50000  47.00000
4  1.28096  1.14053  24.00000  48.00000
4  1.28179  1.14122  24.50000  49.00000
4  1.28260  1.14190  25.00000  50.00000
5  1.07516  0.93999  0.00000  0.00000
5  1.12695  0.99690  1.00000  0.50000
5  1.15613  1.02065  2.00000  1.00000
5  1.17349  1.03463  3.00000  1.50000
5  1.18588  1.04456  4.00000  2.00000
5  1.19553  1.05228  5.00000  2.50000
5  1.20343  1.05859  6.00000  3.00000
5  1.21012  1.06393  7.00000  3.50000
5  1.21593  1.06856  8.00000  4.00000
5  1.22105  1.07264  9.00000  4.50000
5  1.22564  1.07629  10.00000  5.00000
5  1.22979  1.07960  11.00000  5.50000
5  1.23358  1.08262  12.00000  6.00000
5  1.23707  1.08539  13.00000  6.50000
5  1.24030  1.08796  14.00000  7.00000
5  1.24331  1.09036  15.00000  7.50000
5  1.24612  1.09260  16.00000  8.00000
5  1.24877  1.09470  17.00000  8.50000
5  1.25126  1.09668  18.00000  9.00000
5  1.25362  1.09856  19.00000  9.50000
5  1.25586  1.10034  20.00000  10.00000
5  1.25799  1.10203  21.00000  10.50000
5  1.26003  1.10365  22.00000  11.00000
5  1.26197  1.10519  23.00000  11.50000
5  1.26383  1.10667  24.00000  12.00000
5  1.26561  1.10808  25.00000  12.50000
5  1.26732  1.10945  26.00000  13.00000
5  1.26897  1.11076  27.00000  13.50000
5  1.27056  1.11202  28.00000  14.00000
5  1.27209  1.11324  29.00000  14.50000
5  1.27358  1.11441  30.00000  15.00000
5  1.27501  1.11555  31.00000  15.50000
5  1.27640  1.11665  32.00000  16.00000
5  1.27774  1.11772  33.00000  16.50000
5  1.27905  1.11876  34.00000  17.00000
5  1.28031  1.11976  35.00000  17.50000
5  1.28154  1.12074  36.00000  18.00000
5  1.28274  1.12169  37.00000  18.50000
5  1.28391  1.12262  38.00000  19.00000
5  1.28504  1.12352  39.00000  19.50000
5  1.28615  1.12440  40.00000  20.00000
5  1.28723  1.12526  41.00000  20.50000
5  1.28828  1.12609  42.00000  21.00000
5  1.28931  1.12691  43.00000  21.50000
5  1.29032  1.12771  44.00000  22.00000
5  1.29130  1.12849  45.00000  22.50000
5  1.29226  1.12925  46.00000  23.00000
5  1.29320  1.13000  47.00000  23.50000
5  1.29412  1.13073  48.00000  24.00000
5  1.29502  1.13145  49.00000  24.50000
5  1.29591  1.13215  50.00000  25.00000
