# Supplementary material for: Regional biaxial mechanical data of the mitral and tricuspid valve anterior leaflets
Source: Data Brief. 2019 May 22;24:103961. doi: 10.1016/j.dib.2019.103961 (PMC6545396; doi:10.1016/j.dib.2019.103961)
Supplement: Multimedia component 2 [file mmc2.zip › NewTextFiles/regional_data_TVAL116-C.txt]

0.417 
3.50 
1  1.06351  1.01554  0.00000  0.00000
1  1.10949  1.07013  1.00000  1.00000
1  1.14321  1.10161  2.00000  2.00000
1  1.16327  1.12025  3.00000  3.00000
1  1.17760  1.13353  4.00000  4.00000
1  1.18876  1.14386  5.00000  5.00000
1  1.19789  1.15231  6.00000  6.00000
1  1.20563  1.15947  7.00000  7.00000
1  1.21234  1.16567  8.00000  8.00000
1  1.21826  1.17114  9.00000  9.00000
1  1.22356  1.17604  10.00000  10.00000
1  1.22836  1.18047  11.00000  11.00000
1  1.23275  1.18452  12.00000  12.00000
1  1.23678  1.18825  13.00000  13.00000
1  1.24052  1.19170  14.00000  14.00000
1  1.24400  1.19491  15.00000  15.00000
1  1.24725  1.19792  16.00000  16.00000
1  1.25031  1.20074  17.00000  17.00000
1  1.25319  1.20340  18.00000  18.00000
1  1.25592  1.20592  19.00000  19.00000
1  1.25851  1.20831  20.00000  20.00000
1  1.26098  1.21059  21.00000  21.00000
1  1.26333  1.21275  22.00000  22.00000
1  1.26557  1.21483  23.00000  23.00000
1  1.26772  1.21681  24.00000  24.00000
1  1.26978  1.21871  25.00000  25.00000
1  1.27176  1.22054  26.00000  26.00000
1  1.27367  1.22230  27.00000  27.00000
1  1.27551  1.22400  28.00000  28.00000
1  1.27728  1.22563  29.00000  29.00000
1  1.27899  1.22721  30.00000  30.00000
1  1.28065  1.22874  31.00000  31.00000
1  1.28225  1.23022  32.00000  32.00000
1  1.28381  1.23166  33.00000  33.00000
1  1.28532  1.23305  34.00000  34.00000
1  1.28678  1.23440  35.00000  35.00000
1  1.28821  1.23571  36.00000  36.00000
1  1.28959  1.23699  37.00000  37.00000
1  1.29094  1.23824  38.00000  38.00000
1  1.29225  1.23945  39.00000  39.00000
1  1.29353  1.24063  40.00000  40.00000
1  1.29478  1.24178  41.00000  41.00000
1  1.29600  1.24290  42.00000  42.00000
1  1.29719  1.24400  43.00000  43.00000
1  1.29835  1.24507  44.00000  44.00000
1  1.29949  1.24612  45.00000  45.00000
1  1.30060  1.24715  46.00000  46.00000
1  1.30169  1.24815  47.00000  47.00000
1  1.30275  1.24913  48.00000  48.00000
1  1.30379  1.25010  49.00000  49.00000
1  1.30482  1.25104  50.00000  50.00000
2  1.06351  1.01554  0.00000  0.00000
2  1.12035  1.06327  0.75000  1.00000
2  1.15397  1.09718  1.50000  2.00000
2  1.17401  1.11749  2.25000  3.00000
2  1.18833  1.13204  3.00000  4.00000
2  1.19948  1.14338  3.75000  5.00000
2  1.20862  1.15268  4.50000  6.00000
2  1.21636  1.16056  5.25000  7.00000
2  1.22307  1.16739  6.00000  8.00000
2  1.22900  1.17343  6.75000  9.00000
2  1.23431  1.17883  7.50000  10.00000
2  1.23911  1.18372  8.25000  11.00000
2  1.24350  1.18819  9.00000  12.00000
2  1.24754  1.19231  9.75000  13.00000
2  1.25128  1.19612  10.50000  14.00000
2  1.25476  1.19967  11.25000  15.00000
2  1.25802  1.20299  12.00000  16.00000
2  1.26108  1.20611  12.75000  17.00000
2  1.26397  1.20905  13.50000  18.00000
2  1.26670  1.21184  14.25000  19.00000
2  1.26929  1.21448  15.00000  20.00000
2  1.27176  1.21700  15.75000  21.00000
2  1.27411  1.21939  16.50000  22.00000
2  1.27636  1.22168  17.25000  23.00000
2  1.27851  1.22388  18.00000  24.00000
2  1.28057  1.22598  18.75000  25.00000
2  1.28256  1.22801  19.50000  26.00000
2  1.28446  1.22995  20.25000  27.00000
2  1.28630  1.23183  21.00000  28.00000
2  1.28808  1.23364  21.75000  29.00000
2  1.28979  1.23539  22.50000  30.00000
2  1.29145  1.23708  23.25000  31.00000
2  1.29306  1.23872  24.00000  32.00000
2  1.29462  1.24030  24.75000  33.00000
2  1.29613  1.24185  25.50000  34.00000
2  1.29759  1.24334  26.25000  35.00000
2  1.29902  1.24480  27.00000  36.00000
2  1.30041  1.24621  27.75000  37.00000
2  1.30176  1.24759  28.50000  38.00000
2  1.30307  1.24893  29.25000  39.00000
2  1.30435  1.25023  30.00000  40.00000
2  1.30560  1.25151  30.75000  41.00000
2  1.30682  1.25275  31.50000  42.00000
2  1.30801  1.25397  32.25000  43.00000
2  1.30918  1.25516  33.00000  44.00000
2  1.31032  1.25632  33.75000  45.00000
2  1.31143  1.25745  34.50000  46.00000
2  1.31252  1.25856  35.25000  47.00000
2  1.31358  1.25965  36.00000  48.00000
2  1.31463  1.26071  36.75000  49.00000
2  1.31565  1.26176  37.50000  50.00000
3  1.06351  1.01554  0.00000  0.00000
3  1.12170  1.05942  1.00000  0.75000
3  1.15575  1.09344  2.00000  1.50000
3  1.17605  1.11389  3.00000  2.25000
3  1.19056  1.12857  4.00000  3.00000
3  1.20186  1.14002  5.00000  3.75000
3  1.21112  1.14942  6.00000  4.50000
3  1.21897  1.15738  7.00000  5.25000
3  1.22577  1.16429  8.00000  6.00000
3  1.23178  1.17040  9.00000  6.75000
3  1.23715  1.17586  10.00000  7.50000
3  1.24202  1.18081  11.00000  8.25000
3  1.24647  1.18534  12.00000  9.00000
3  1.25056  1.18950  13.00000  9.75000
3  1.25435  1.19336  14.00000  10.50000
3  1.25788  1.19695  15.00000  11.25000
3  1.26118  1.20031  16.00000  12.00000
3  1.26428  1.20347  17.00000  12.75000
3  1.26721  1.20645  18.00000  13.50000
3  1.26997  1.20927  19.00000  14.25000
3  1.27260  1.21195  20.00000  15.00000
3  1.27510  1.21449  21.00000  15.75000
3  1.27748  1.21692  22.00000  16.50000
3  1.27976  1.21924  23.00000  17.25000
3  1.28194  1.22146  24.00000  18.00000
3  1.28403  1.22359  25.00000  18.75000
3  1.28604  1.22564  26.00000  19.50000
3  1.28798  1.22761  27.00000  20.25000
3  1.28984  1.22951  28.00000  21.00000
3  1.29164  1.23134  29.00000  21.75000
3  1.29338  1.23311  30.00000  22.50000
3  1.29506  1.23483  31.00000  23.25000
3  1.29669  1.23649  32.00000  24.00000
3  1.29827  1.23809  33.00000  24.75000
3  1.29980  1.23965  34.00000  25.50000
3  1.30128  1.24117  35.00000  26.25000
3  1.30273  1.24264  36.00000  27.00000
3  1.30413  1.24407  37.00000  27.75000
3  1.30550  1.24547  38.00000  28.50000
3  1.30683  1.24683  39.00000  29.25000
3  1.30813  1.24815  40.00000  30.00000
3  1.30940  1.24944  41.00000  30.75000
3  1.31064  1.25070  42.00000  31.50000
3  1.31184  1.25193  43.00000  32.25000
3  1.31302  1.25313  44.00000  33.00000
3  1.31418  1.25431  45.00000  33.75000
3  1.31530  1.25546  46.00000  34.50000
3  1.31641  1.25658  47.00000  35.25000
3  1.31749  1.25769  48.00000  36.00000
3  1.31854  1.25876  49.00000  36.75000
3  1.31958  1.25982  50.00000  37.50000
4  1.06351  1.01554  0.00000  0.00000
4  1.10345  1.07187  0.50000  1.00000
4  1.14003  1.10585  1.00000  2.00000
4  1.16254  1.12620  1.50000  3.00000
4  1.17884  1.14076  2.00000  4.00000
4  1.19163  1.15211  2.50000  5.00000
4  1.20215  1.16142  3.00000  6.00000
4  1.21110  1.16930  3.50000  7.00000
4  1.21887  1.17614  4.00000  8.00000
4  1.22575  1.18218  4.50000  9.00000
4  1.23191  1.18759  5.00000  10.00000
4  1.23750  1.19249  5.50000  11.00000
4  1.24261  1.19696  6.00000  12.00000
4  1.24732  1.20108  6.50000  13.00000
4  1.25168  1.20489  7.00000  14.00000
4  1.25574  1.20845  7.50000  15.00000
4  1.25955  1.21177  8.00000  16.00000
4  1.26312  1.21489  8.50000  17.00000
4  1.26650  1.21784  9.00000  18.00000
4  1.26969  1.22063  9.50000  19.00000
4  1.27272  1.22327  10.00000  20.00000
4  1.27560  1.22579  10.50000  21.00000
4  1.27836  1.22819  11.00000  22.00000
4  1.28098  1.23048  11.50000  23.00000
4  1.28350  1.23267  12.00000  24.00000
4  1.28592  1.23478  12.50000  25.00000
4  1.28824  1.23680  13.00000  26.00000
4  1.29048  1.23875  13.50000  27.00000
4  1.29263  1.24063  14.00000  28.00000
4  1.29471  1.24244  14.50000  29.00000
4  1.29672  1.24419  15.00000  30.00000
4  1.29867  1.24588  15.50000  31.00000
4  1.30055  1.24752  16.00000  32.00000
4  1.30237  1.24911  16.50000  33.00000
4  1.30414  1.25065  17.00000  34.00000
4  1.30586  1.25215  17.50000  35.00000
4  1.30754  1.25360  18.00000  36.00000
4  1.30916  1.25502  18.50000  37.00000
4  1.31074  1.25640  19.00000  38.00000
4  1.31229  1.25774  19.50000  39.00000
4  1.31379  1.25905  20.00000  40.00000
4  1.31525  1.26032  20.50000  41.00000
4  1.31669  1.26157  21.00000  42.00000
4  1.31808  1.26278  21.50000  43.00000
4  1.31945  1.26397  22.00000  44.00000
4  1.32078  1.26513  22.50000  45.00000
4  1.32209  1.26627  23.00000  46.00000
4  1.32337  1.26738  23.50000  47.00000
4  1.32462  1.26847  24.00000  48.00000
4  1.32584  1.26953  24.50000  49.00000
4  1.32704  1.27058  25.00000  50.00000
5  1.06351  1.01554  0.00000  0.00000
5  1.12534  1.06735  1.00000  0.50000
5  1.16036  1.10081  2.00000  1.00000
5  1.18130  1.12083  3.00000  1.50000
5  1.19629  1.13516  4.00000  2.00000
5  1.20797  1.14634  5.00000  2.50000
5  1.21755  1.15549  6.00000  3.00000
5  1.22566  1.16325  7.00000  3.50000
5  1.23270  1.16998  8.00000  4.00000
5  1.23891  1.17592  9.00000  4.50000
5  1.24448  1.18124  10.00000  5.00000
5  1.24951  1.18606  11.00000  5.50000
5  1.25412  1.19046  12.00000  6.00000
5  1.25835  1.19451  13.00000  6.50000
5  1.26228  1.19826  14.00000  7.00000
5  1.26593  1.20176  15.00000  7.50000
5  1.26935  1.20503  16.00000  8.00000
5  1.27256  1.20810  17.00000  8.50000
5  1.27559  1.21100  18.00000  9.00000
5  1.27846  1.21374  19.00000  9.50000
5  1.28118  1.21634  20.00000  10.00000
5  1.28377  1.21882  21.00000  10.50000
5  1.28623  1.22118  22.00000  11.00000
5  1.28859  1.22343  23.00000  11.50000
5  1.29085  1.22559  24.00000  12.00000
5  1.29302  1.22766  25.00000  12.50000
5  1.29510  1.22965  26.00000  13.00000
5  1.29710  1.23157  27.00000  13.50000
5  1.29903  1.23342  28.00000  14.00000
5  1.30090  1.23520  29.00000  14.50000
5  1.30270  1.23692  30.00000  15.00000
5  1.30444  1.23858  31.00000  15.50000
5  1.30612  1.24020  32.00000  16.00000
5  1.30776  1.24176  33.00000  16.50000
5  1.30934  1.24328  34.00000  17.00000
5  1.31088  1.24475  35.00000  17.50000
5  1.31238  1.24618  36.00000  18.00000
5  1.31384  1.24757  37.00000  18.50000
5  1.31525  1.24893  38.00000  19.00000
5  1.31663  1.25025  39.00000  19.50000
5  1.31798  1.25153  40.00000  20.00000
5  1.31929  1.25279  41.00000  20.50000
5  1.32057  1.25401  42.00000  21.00000
5  1.32182  1.25521  43.00000  21.50000
5  1.32304  1.25638  44.00000  22.00000
5  1.32424  1.25752  45.00000  22.50000
5  1.32541  1.25864  46.00000  23.00000
5  1.32655  1.25973  47.00000  23.50000
5  1.32767  1.26080  48.00000  24.00000
5  1.32876  1.26185  49.00000  24.50000
5  1.32984  1.26288  50.00000  25.00000
