# Supplementary material for: Regional biaxial mechanical data of the mitral and tricuspid valve anterior leaflets
Source: Data Brief. 2019 May 22;24:103961. doi: 10.1016/j.dib.2019.103961 (PMC6545396; doi:10.1016/j.dib.2019.103961)
Supplement: Multimedia component 2 [file mmc2.zip › NewTextFiles/regional_data_TVAL116-D.txt]

0.627 
3.90 
1  1.05449  0.96842  0.00000  0.00000
1  1.15930  1.08624  1.00000  1.00000
1  1.18814  1.11018  2.00000  2.00000
1  1.20508  1.12420  3.00000  3.00000
1  1.21713  1.13416  4.00000  4.00000
1  1.22648  1.14188  5.00000  5.00000
1  1.23413  1.14819  6.00000  6.00000
1  1.24059  1.15353  7.00000  7.00000
1  1.24620  1.15815  8.00000  8.00000
1  1.25114  1.16223  9.00000  9.00000
1  1.25556  1.16588  10.00000  10.00000
1  1.25957  1.16918  11.00000  11.00000
1  1.26322  1.17219  12.00000  12.00000
1  1.26658  1.17496  13.00000  13.00000
1  1.26970  1.17753  14.00000  14.00000
1  1.27259  1.17992  15.00000  15.00000
1  1.27530  1.18215  16.00000  16.00000
1  1.27785  1.18425  17.00000  17.00000
1  1.28025  1.18623  18.00000  18.00000
1  1.28252  1.18810  19.00000  19.00000
1  1.28468  1.18988  20.00000  20.00000
1  1.28673  1.19157  21.00000  21.00000
1  1.28869  1.19318  22.00000  22.00000
1  1.29055  1.19472  23.00000  23.00000
1  1.29234  1.19619  24.00000  24.00000
1  1.29406  1.19761  25.00000  25.00000
1  1.29571  1.19897  26.00000  26.00000
1  1.29729  1.20027  27.00000  27.00000
1  1.29882  1.20153  28.00000  28.00000
1  1.30029  1.20275  29.00000  29.00000
1  1.30172  1.20392  30.00000  30.00000
1  1.30310  1.20506  31.00000  31.00000
1  1.30443  1.20616  32.00000  32.00000
1  1.30573  1.20722  33.00000  33.00000
1  1.30698  1.20826  34.00000  34.00000
1  1.30820  1.20926  35.00000  35.00000
1  1.30938  1.21024  36.00000  36.00000
1  1.31053  1.21119  37.00000  37.00000
1  1.31166  1.21211  38.00000  38.00000
1  1.31275  1.21301  39.00000  39.00000
1  1.31381  1.21389  40.00000  40.00000
1  1.31485  1.21474  41.00000  41.00000
1  1.31586  1.21558  42.00000  42.00000
1  1.31685  1.21639  43.00000  43.00000
1  1.31782  1.21719  44.00000  44.00000
1  1.31876  1.21797  45.00000  45.00000
1  1.31969  1.21873  46.00000  46.00000
1  1.32059  1.21947  47.00000  47.00000
1  1.32148  1.22020  48.00000  48.00000
1  1.32234  1.22091  49.00000  49.00000
1  1.32319  1.22161  50.00000  50.00000
2  1.05449  0.96842  0.00000  0.00000
2  1.16531  1.05474  0.75000  1.00000
2  1.19224  1.08322  1.50000  2.00000
2  1.20803  1.09997  2.25000  3.00000
2  1.21924  1.11189  3.00000  4.00000
2  1.22795  1.12114  3.75000  5.00000
2  1.23506  1.12871  4.50000  6.00000
2  1.24107  1.13511  5.25000  7.00000
2  1.24629  1.14066  6.00000  8.00000
2  1.25088  1.14555  6.75000  9.00000
2  1.25500  1.14993  7.50000  10.00000
2  1.25872  1.15389  8.25000  11.00000
2  1.26211  1.15751  9.00000  12.00000
2  1.26524  1.16084  9.75000  13.00000
2  1.26813  1.16392  10.50000  14.00000
2  1.27083  1.16679  11.25000  15.00000
2  1.27335  1.16947  12.00000  16.00000
2  1.27572  1.17199  12.75000  17.00000
2  1.27795  1.17437  13.50000  18.00000
2  1.28006  1.17662  14.25000  19.00000
2  1.28206  1.17875  15.00000  20.00000
2  1.28397  1.18078  15.75000  21.00000
2  1.28579  1.18272  16.50000  22.00000
2  1.28752  1.18457  17.25000  23.00000
2  1.28918  1.18634  18.00000  24.00000
2  1.29078  1.18804  18.75000  25.00000
2  1.29231  1.18967  19.50000  26.00000
2  1.29378  1.19124  20.25000  27.00000
2  1.29520  1.19275  21.00000  28.00000
2  1.29658  1.19422  21.75000  29.00000
2  1.29790  1.19563  22.50000  30.00000
2  1.29918  1.19699  23.25000  31.00000
2  1.30042  1.19831  24.00000  32.00000
2  1.30162  1.19959  24.75000  33.00000
2  1.30279  1.20084  25.50000  34.00000
2  1.30392  1.20204  26.25000  35.00000
2  1.30502  1.20321  27.00000  36.00000
2  1.30609  1.20435  27.75000  37.00000
2  1.30713  1.20546  28.50000  38.00000
2  1.30815  1.20655  29.25000  39.00000
2  1.30914  1.20760  30.00000  40.00000
2  1.31010  1.20863  30.75000  41.00000
2  1.31104  1.20963  31.50000  42.00000
2  1.31196  1.21061  32.25000  43.00000
2  1.31286  1.21157  33.00000  44.00000
2  1.31374  1.21250  33.75000  45.00000
2  1.31460  1.21342  34.50000  46.00000
2  1.31544  1.21431  35.25000  47.00000
2  1.31626  1.21519  36.00000  48.00000
2  1.31707  1.21605  36.75000  49.00000
2  1.31785  1.21689  37.50000  50.00000
3  1.05449  0.96842  0.00000  0.00000
3  1.15811  1.05335  1.00000  0.75000
3  1.18513  1.08042  2.00000  1.50000
3  1.20097  1.09632  3.00000  2.25000
3  1.21222  1.10762  4.00000  3.00000
3  1.22095  1.11639  5.00000  3.75000
3  1.22809  1.12356  6.00000  4.50000
3  1.23413  1.12963  7.00000  5.25000
3  1.23935  1.13489  8.00000  6.00000
3  1.24397  1.13952  9.00000  6.75000
3  1.24809  1.14367  10.00000  7.50000
3  1.25183  1.14742  11.00000  8.25000
3  1.25524  1.15085  12.00000  9.00000
3  1.25837  1.15400  13.00000  9.75000
3  1.26128  1.15692  14.00000  10.50000
3  1.26398  1.15964  15.00000  11.25000
3  1.26651  1.16218  16.00000  12.00000
3  1.26888  1.16457  17.00000  12.75000
3  1.27112  1.16682  18.00000  13.50000
3  1.27324  1.16895  19.00000  14.25000
3  1.27525  1.17097  20.00000  15.00000
3  1.27716  1.17290  21.00000  15.75000
3  1.27899  1.17473  22.00000  16.50000
3  1.28073  1.17648  23.00000  17.25000
3  1.28240  1.17816  24.00000  18.00000
3  1.28400  1.17977  25.00000  18.75000
3  1.28553  1.18131  26.00000  19.50000
3  1.28701  1.18280  27.00000  20.25000
3  1.28844  1.18423  28.00000  21.00000
3  1.28981  1.18562  29.00000  21.75000
3  1.29114  1.18695  30.00000  22.50000
3  1.29243  1.18824  31.00000  23.25000
3  1.29367  1.18949  32.00000  24.00000
3  1.29488  1.19071  33.00000  24.75000
3  1.29605  1.19188  34.00000  25.50000
3  1.29719  1.19303  35.00000  26.25000
3  1.29829  1.19414  36.00000  27.00000
3  1.29936  1.19522  37.00000  27.75000
3  1.30041  1.19627  38.00000  28.50000
3  1.30143  1.19729  39.00000  29.25000
3  1.30242  1.19829  40.00000  30.00000
3  1.30339  1.19926  41.00000  30.75000
3  1.30433  1.20021  42.00000  31.50000
3  1.30525  1.20114  43.00000  32.25000
3  1.30615  1.20205  44.00000  33.00000
3  1.30704  1.20293  45.00000  33.75000
3  1.30790  1.20380  46.00000  34.50000
3  1.30874  1.20465  47.00000  35.25000
3  1.30957  1.20548  48.00000  36.00000
3  1.31037  1.20629  49.00000  36.75000
3  1.31117  1.20709  50.00000  37.50000
4  1.05449  0.96842  0.00000  0.00000
4  1.13547  1.05412  0.50000  1.00000
4  1.16114  1.07725  1.00000  2.00000
4  1.17619  1.09079  1.50000  3.00000
4  1.18688  1.10041  2.00000  4.00000
4  1.19518  1.10786  2.50000  5.00000
4  1.20196  1.11396  3.00000  6.00000
4  1.20770  1.11911  3.50000  7.00000
4  1.21267  1.12357  4.00000  8.00000
4  1.21705  1.12751  4.50000  9.00000
4  1.22098  1.13103  5.00000  10.00000
4  1.22453  1.13422  5.50000  11.00000
4  1.22777  1.13713  6.00000  12.00000
4  1.23075  1.13980  6.50000  13.00000
4  1.23351  1.14228  7.00000  14.00000
4  1.23607  1.14459  7.50000  15.00000
4  1.23848  1.14674  8.00000  16.00000
4  1.24074  1.14877  8.50000  17.00000
4  1.24287  1.15068  9.00000  18.00000
4  1.24488  1.15249  9.50000  19.00000
4  1.24679  1.15420  10.00000  20.00000
4  1.24861  1.15584  10.50000  21.00000
4  1.25034  1.15739  11.00000  22.00000
4  1.25200  1.15888  11.50000  23.00000
4  1.25358  1.16030  12.00000  24.00000
4  1.25510  1.16166  12.50000  25.00000
4  1.25656  1.16298  13.00000  26.00000
4  1.25797  1.16424  13.50000  27.00000
4  1.25932  1.16545  14.00000  28.00000
4  1.26063  1.16663  14.50000  29.00000
4  1.26189  1.16776  15.00000  30.00000
4  1.26311  1.16886  15.50000  31.00000
4  1.26430  1.16992  16.00000  32.00000
4  1.26544  1.17095  16.50000  33.00000
4  1.26656  1.17195  17.00000  34.00000
4  1.26764  1.17291  17.50000  35.00000
4  1.26869  1.17386  18.00000  36.00000
4  1.26971  1.17477  18.50000  37.00000
4  1.27070  1.17566  19.00000  38.00000
4  1.27167  1.17653  19.50000  39.00000
4  1.27261  1.17738  20.00000  40.00000
4  1.27353  1.17820  20.50000  41.00000
4  1.27443  1.17901  21.00000  42.00000
4  1.27530  1.17980  21.50000  43.00000
4  1.27616  1.18057  22.00000  44.00000
4  1.27700  1.18132  22.50000  45.00000
4  1.27782  1.18205  23.00000  46.00000
4  1.27862  1.18277  23.50000  47.00000
4  1.27940  1.18348  24.00000  48.00000
4  1.28017  1.18416  24.50000  49.00000
4  1.28092  1.18484  25.00000  50.00000
5  1.05449  0.96842  0.00000  0.00000
5  1.14339  1.05168  1.00000  0.50000
5  1.17276  1.07837  2.00000  1.00000
5  1.19003  1.09405  3.00000  1.50000
5  1.20231  1.10518  4.00000  2.00000
5  1.21185  1.11383  5.00000  2.50000
5  1.21964  1.12090  6.00000  3.00000
5  1.22623  1.12688  7.00000  3.50000
5  1.23195  1.13206  8.00000  4.00000
5  1.23699  1.13663  9.00000  4.50000
5  1.24150  1.14072  10.00000  5.00000
5  1.24558  1.14442  11.00000  5.50000
5  1.24930  1.14779  12.00000  6.00000
5  1.25273  1.15090  13.00000  6.50000
5  1.25591  1.15378  14.00000  7.00000
5  1.25886  1.15646  15.00000  7.50000
5  1.26163  1.15896  16.00000  8.00000
5  1.26422  1.16132  17.00000  8.50000
5  1.26667  1.16354  18.00000  9.00000
5  1.26899  1.16564  19.00000  9.50000
5  1.27119  1.16763  20.00000  10.00000
5  1.27328  1.16952  21.00000  10.50000
5  1.27527  1.17133  22.00000  11.00000
5  1.27718  1.17305  23.00000  11.50000
5  1.27900  1.17471  24.00000  12.00000
5  1.28075  1.17629  25.00000  12.50000
5  1.28243  1.17782  26.00000  13.00000
5  1.28405  1.17928  27.00000  13.50000
5  1.28561  1.18070  28.00000  14.00000
5  1.28711  1.18206  29.00000  14.50000
5  1.28856  1.18338  30.00000  15.00000
5  1.28997  1.18465  31.00000  15.50000
5  1.29133  1.18588  32.00000  16.00000
5  1.29265  1.18708  33.00000  16.50000
5  1.29393  1.18824  34.00000  17.00000
5  1.29517  1.18936  35.00000  17.50000
5  1.29638  1.19046  36.00000  18.00000
5  1.29755  1.19152  37.00000  18.50000
5  1.29869  1.19256  38.00000  19.00000
5  1.29981  1.19357  39.00000  19.50000
5  1.30089  1.19455  40.00000  20.00000
5  1.30195  1.19551  41.00000  20.50000
5  1.30298  1.19645  42.00000  21.00000
5  1.30399  1.19736  43.00000  21.50000
5  1.30498  1.19825  44.00000  22.00000
5  1.30594  1.19913  45.00000  22.50000
5  1.30688  1.19998  46.00000  23.00000
5  1.30781  1.20082  47.00000  23.50000
5  1.30871  1.20163  48.00000  24.00000
5  1.30959  1.20243  49.00000  24.50000
5  1.31046  1.20322  50.00000  25.00000
