# Supplementary material for: Regional biaxial mechanical data of the mitral and tricuspid valve anterior leaflets
Source: Data Brief. 2019 May 22;24:103961. doi: 10.1016/j.dib.2019.103961 (PMC6545396; doi:10.1016/j.dib.2019.103961)
Supplement: Multimedia component 2 [file mmc2.zip › NewTextFiles/regional_data_TVAL116-E.txt]

0.563 
3.90 
1  1.02134  1.02658  0.00000  0.00000
1  1.06327  1.06172  1.00000  1.00000
1  1.08723  1.09062  2.00000  2.00000
1  1.10141  1.10796  3.00000  3.00000
1  1.11152  1.12038  4.00000  4.00000
1  1.11938  1.13007  5.00000  5.00000
1  1.12581  1.13801  6.00000  6.00000
1  1.13126  1.14474  7.00000  7.00000
1  1.13598  1.15058  8.00000  8.00000
1  1.14014  1.15574  9.00000  9.00000
1  1.14387  1.16036  10.00000  10.00000
1  1.14725  1.16454  11.00000  11.00000
1  1.15033  1.16837  12.00000  12.00000
1  1.15316  1.17188  13.00000  13.00000
1  1.15579  1.17514  14.00000  14.00000
1  1.15823  1.17818  15.00000  15.00000
1  1.16052  1.18102  16.00000  16.00000
1  1.16267  1.18368  17.00000  17.00000
1  1.16470  1.18620  18.00000  18.00000
1  1.16662  1.18858  19.00000  19.00000
1  1.16843  1.19084  20.00000  20.00000
1  1.17017  1.19299  21.00000  21.00000
1  1.17182  1.19504  22.00000  22.00000
1  1.17339  1.19700  23.00000  23.00000
1  1.17490  1.19888  24.00000  24.00000
1  1.17635  1.20067  25.00000  25.00000
1  1.17774  1.20240  26.00000  26.00000
1  1.17908  1.20407  27.00000  27.00000
1  1.18037  1.20567  28.00000  28.00000
1  1.18162  1.20722  29.00000  29.00000
1  1.18282  1.20872  30.00000  30.00000
1  1.18398  1.21016  31.00000  31.00000
1  1.18511  1.21156  32.00000  32.00000
1  1.18620  1.21292  33.00000  33.00000
1  1.18726  1.21424  34.00000  34.00000
1  1.18829  1.21552  35.00000  35.00000
1  1.18929  1.21676  36.00000  36.00000
1  1.19026  1.21797  37.00000  37.00000
1  1.19121  1.21915  38.00000  38.00000
1  1.19213  1.22029  39.00000  39.00000
1  1.19303  1.22141  40.00000  40.00000
1  1.19391  1.22250  41.00000  41.00000
1  1.19476  1.22357  42.00000  42.00000
1  1.19560  1.22460  43.00000  43.00000
1  1.19642  1.22562  44.00000  44.00000
1  1.19721  1.22661  45.00000  45.00000
1  1.19799  1.22758  46.00000  46.00000
1  1.19876  1.22853  47.00000  47.00000
1  1.19951  1.22946  48.00000  48.00000
1  1.20024  1.23037  49.00000  49.00000
1  1.20096  1.23127  50.00000  50.00000
2  1.02134  1.02658  0.00000  0.00000
2  1.04908  1.06707  0.75000  1.00000
2  1.07262  1.09300  1.50000  2.00000
2  1.08664  1.10830  2.25000  3.00000
2  1.09665  1.11920  3.00000  4.00000
2  1.10445  1.12766  3.75000  5.00000
2  1.11083  1.13459  4.50000  6.00000
2  1.11624  1.14045  5.25000  7.00000
2  1.12093  1.14553  6.00000  8.00000
2  1.12507  1.15001  6.75000  9.00000
2  1.12877  1.15402  7.50000  10.00000
2  1.13213  1.15765  8.25000  11.00000
2  1.13519  1.16096  9.00000  12.00000
2  1.13801  1.16401  9.75000  13.00000
2  1.14062  1.16684  10.50000  14.00000
2  1.14306  1.16947  11.25000  15.00000
2  1.14533  1.17193  12.00000  16.00000
2  1.14747  1.17424  12.75000  17.00000
2  1.14949  1.17641  13.50000  18.00000
2  1.15139  1.17848  14.25000  19.00000
2  1.15320  1.18043  15.00000  20.00000
2  1.15493  1.18229  15.75000  21.00000
2  1.15657  1.18407  16.50000  22.00000
2  1.15814  1.18576  17.25000  23.00000
2  1.15964  1.18738  18.00000  24.00000
2  1.16108  1.18894  18.75000  25.00000
2  1.16247  1.19044  19.50000  26.00000
2  1.16380  1.19188  20.25000  27.00000
2  1.16508  1.19326  21.00000  28.00000
2  1.16632  1.19460  21.75000  29.00000
2  1.16752  1.19590  22.50000  30.00000
2  1.16868  1.19715  23.25000  31.00000
2  1.16980  1.19836  24.00000  32.00000
2  1.17089  1.19953  24.75000  33.00000
2  1.17194  1.20067  25.50000  34.00000
2  1.17297  1.20178  26.25000  35.00000
2  1.17396  1.20285  27.00000  36.00000
2  1.17493  1.20390  27.75000  37.00000
2  1.17587  1.20491  28.50000  38.00000
2  1.17679  1.20591  29.25000  39.00000
2  1.17768  1.20687  30.00000  40.00000
2  1.17856  1.20781  30.75000  41.00000
2  1.17941  1.20873  31.50000  42.00000
2  1.18024  1.20963  32.25000  43.00000
2  1.18105  1.21051  33.00000  44.00000
2  1.18185  1.21137  33.75000  45.00000
2  1.18262  1.21220  34.50000  46.00000
2  1.18338  1.21303  35.25000  47.00000
2  1.18413  1.21383  36.00000  48.00000
2  1.18486  1.21462  36.75000  49.00000
2  1.18557  1.21539  37.50000  50.00000
3  1.02134  1.02658  0.00000  0.00000
3  1.06110  1.09173  1.00000  0.75000
3  1.08518  1.11420  2.00000  1.50000
3  1.09947  1.12739  3.00000  2.25000
3  1.10966  1.13676  4.00000  3.00000
3  1.11759  1.14404  5.00000  3.75000
3  1.12409  1.14999  6.00000  4.50000
3  1.12958  1.15502  7.00000  5.25000
3  1.13435  1.15938  8.00000  6.00000
3  1.13856  1.16322  9.00000  6.75000
3  1.14233  1.16666  10.00000  7.50000
3  1.14573  1.16978  11.00000  8.25000
3  1.14885  1.17262  12.00000  9.00000
3  1.15171  1.17523  13.00000  9.75000
3  1.15437  1.17766  14.00000  10.50000
3  1.15684  1.17991  15.00000  11.25000
3  1.15915  1.18202  16.00000  12.00000
3  1.16132  1.18400  17.00000  12.75000
3  1.16337  1.18587  18.00000  13.50000
3  1.16531  1.18763  19.00000  14.25000
3  1.16714  1.18931  20.00000  15.00000
3  1.16889  1.19090  21.00000  15.75000
3  1.17056  1.19243  22.00000  16.50000
3  1.17215  1.19388  23.00000  17.25000
3  1.17368  1.19527  24.00000  18.00000
3  1.17514  1.19660  25.00000  18.75000
3  1.17655  1.19788  26.00000  19.50000
3  1.17790  1.19912  27.00000  20.25000
3  1.17921  1.20031  28.00000  21.00000
3  1.18047  1.20145  29.00000  21.75000
3  1.18168  1.20256  30.00000  22.50000
3  1.18286  1.20363  31.00000  23.25000
3  1.18400  1.20467  32.00000  24.00000
3  1.18510  1.20568  33.00000  24.75000
3  1.18617  1.20665  34.00000  25.50000
3  1.18721  1.20760  35.00000  26.25000
3  1.18822  1.20852  36.00000  27.00000
3  1.18921  1.20942  37.00000  27.75000
3  1.19016  1.21029  38.00000  28.50000
3  1.19109  1.21114  39.00000  29.25000
3  1.19200  1.21197  40.00000  30.00000
3  1.19289  1.21277  41.00000  30.75000
3  1.19375  1.21356  42.00000  31.50000
3  1.19460  1.21433  43.00000  32.25000
3  1.19542  1.21508  44.00000  33.00000
3  1.19623  1.21582  45.00000  33.75000
3  1.19702  1.21653  46.00000  34.50000
3  1.19779  1.21724  47.00000  35.25000
3  1.19855  1.21793  48.00000  36.00000
3  1.19929  1.21860  49.00000  36.75000
3  1.20001  1.21926  50.00000  37.50000
4  1.02134  1.02658  0.00000  0.00000
4  1.03850  1.06050  0.50000  1.00000
4  1.06068  1.08635  1.00000  2.00000
4  1.07389  1.10159  1.50000  3.00000
4  1.08333  1.11244  2.00000  4.00000
4  1.09068  1.12087  2.50000  5.00000
4  1.09670  1.12777  3.00000  6.00000
4  1.10180  1.13360  3.50000  7.00000
4  1.10622  1.13866  4.00000  8.00000
4  1.11013  1.14312  4.50000  9.00000
4  1.11362  1.14711  5.00000  10.00000
4  1.11679  1.15072  5.50000  11.00000
4  1.11968  1.15402  6.00000  12.00000
4  1.12234  1.15706  6.50000  13.00000
4  1.12480  1.15987  7.00000  14.00000
4  1.12710  1.16249  7.50000  15.00000
4  1.12924  1.16493  8.00000  16.00000
4  1.13126  1.16723  8.50000  17.00000
4  1.13316  1.16940  9.00000  18.00000
4  1.13496  1.17145  9.50000  19.00000
4  1.13667  1.17340  10.00000  20.00000
4  1.13829  1.17525  10.50000  21.00000
4  1.13984  1.17702  11.00000  22.00000
4  1.14132  1.17871  11.50000  23.00000
4  1.14274  1.18032  12.00000  24.00000
4  1.14410  1.18187  12.50000  25.00000
4  1.14540  1.18336  13.00000  26.00000
4  1.14666  1.18479  13.50000  27.00000
4  1.14787  1.18617  14.00000  28.00000
4  1.14904  1.18750  14.50000  29.00000
4  1.15017  1.18879  15.00000  30.00000
4  1.15127  1.19004  15.50000  31.00000
4  1.15232  1.19124  16.00000  32.00000
4  1.15335  1.19241  16.50000  33.00000
4  1.15434  1.19354  17.00000  34.00000
4  1.15531  1.19464  17.50000  35.00000
4  1.15625  1.19571  18.00000  36.00000
4  1.15716  1.19675  18.50000  37.00000
4  1.15805  1.19777  19.00000  38.00000
4  1.15892  1.19875  19.50000  39.00000
4  1.15976  1.19972  20.00000  40.00000
4  1.16058  1.20065  20.50000  41.00000
4  1.16139  1.20157  21.00000  42.00000
4  1.16217  1.20246  21.50000  43.00000
4  1.16294  1.20333  22.00000  44.00000
4  1.16369  1.20419  22.50000  45.00000
4  1.16442  1.20502  23.00000  46.00000
4  1.16514  1.20584  23.50000  47.00000
4  1.16584  1.20664  24.00000  48.00000
4  1.16653  1.20742  24.50000  49.00000
4  1.16720  1.20819  25.00000  50.00000
5  1.02134  1.02658  0.00000  0.00000
5  1.06932  1.07935  1.00000  0.50000
5  1.09171  1.10113  2.00000  1.00000
5  1.10491  1.11393  3.00000  1.50000
5  1.11430  1.12303  4.00000  2.00000
5  1.12160  1.13009  5.00000  2.50000
5  1.12757  1.13587  6.00000  3.00000
5  1.13262  1.14075  7.00000  3.50000
5  1.13699  1.14498  8.00000  4.00000
5  1.14086  1.14872  9.00000  4.50000
5  1.14431  1.15206  10.00000  5.00000
5  1.14744  1.15508  11.00000  5.50000
5  1.15030  1.15784  12.00000  6.00000
5  1.15292  1.16038  13.00000  6.50000
5  1.15536  1.16273  14.00000  7.00000
5  1.15762  1.16492  15.00000  7.50000
5  1.15974  1.16696  16.00000  8.00000
5  1.16173  1.16889  17.00000  8.50000
5  1.16361  1.17070  18.00000  9.00000
5  1.16539  1.17242  19.00000  9.50000
5  1.16707  1.17404  20.00000  10.00000
5  1.16867  1.17559  21.00000  10.50000
5  1.17020  1.17707  22.00000  11.00000
5  1.17166  1.17848  23.00000  11.50000
5  1.17306  1.17983  24.00000  12.00000
5  1.17440  1.18112  25.00000  12.50000
5  1.17569  1.18237  26.00000  13.00000
5  1.17693  1.18357  27.00000  13.50000
5  1.17813  1.18472  28.00000  14.00000
5  1.17928  1.18583  29.00000  14.50000
5  1.18039  1.18691  30.00000  15.00000
5  1.18147  1.18795  31.00000  15.50000
5  1.18251  1.18896  32.00000  16.00000
5  1.18353  1.18993  33.00000  16.50000
5  1.18451  1.19088  34.00000  17.00000
5  1.18546  1.19180  35.00000  17.50000
5  1.18639  1.19270  36.00000  18.00000
5  1.18729  1.19357  37.00000  18.50000
5  1.18816  1.19441  38.00000  19.00000
5  1.18902  1.19524  39.00000  19.50000
5  1.18985  1.19604  40.00000  20.00000
5  1.19066  1.19682  41.00000  20.50000
5  1.19145  1.19759  42.00000  21.00000
5  1.19223  1.19834  43.00000  21.50000
5  1.19298  1.19907  44.00000  22.00000
5  1.19372  1.19978  45.00000  22.50000
5  1.19444  1.20048  46.00000  23.00000
5  1.19515  1.20116  47.00000  23.50000
5  1.19584  1.20183  48.00000  24.00000
5  1.19652  1.20248  49.00000  24.50000
5  1.19718  1.20312  50.00000  25.00000
