# Supplementary material for: Regional biaxial mechanical data of the mitral and tricuspid valve anterior leaflets
Source: Data Brief. 2019 May 22;24:103961. doi: 10.1016/j.dib.2019.103961 (PMC6545396; doi:10.1016/j.dib.2019.103961)
Supplement: Multimedia component 2 [file mmc2.zip › NewTextFiles/regional_data_TVAL116-F.txt]

0.443 
3.90 
1  1.00473  1.01457  0.00000  0.00000
1  1.05529  1.06182  1.00000  1.00000
1  1.07723  1.08657  2.00000  2.00000
1  1.09015  1.10123  3.00000  3.00000
1  1.09935  1.11168  4.00000  4.00000
1  1.10649  1.11981  5.00000  5.00000
1  1.11234  1.12647  6.00000  6.00000
1  1.11728  1.13210  7.00000  7.00000
1  1.12157  1.13698  8.00000  8.00000
1  1.12535  1.14129  9.00000  9.00000
1  1.12873  1.14515  10.00000  10.00000
1  1.13179  1.14864  11.00000  11.00000
1  1.13459  1.15183  12.00000  12.00000
1  1.13716  1.15476  13.00000  13.00000
1  1.13954  1.15748  14.00000  14.00000
1  1.14176  1.16001  15.00000  15.00000
1  1.14383  1.16237  16.00000  16.00000
1  1.14578  1.16460  17.00000  17.00000
1  1.14762  1.16669  18.00000  18.00000
1  1.14936  1.16868  19.00000  19.00000
1  1.15101  1.17056  20.00000  20.00000
1  1.15258  1.17235  21.00000  21.00000
1  1.15407  1.17406  22.00000  22.00000
1  1.15550  1.17569  23.00000  23.00000
1  1.15687  1.17725  24.00000  24.00000
1  1.15818  1.17875  25.00000  25.00000
1  1.15944  1.18019  26.00000  26.00000
1  1.16066  1.18157  27.00000  27.00000
1  1.16183  1.18291  28.00000  28.00000
1  1.16296  1.18420  29.00000  29.00000
1  1.16405  1.18544  30.00000  30.00000
1  1.16510  1.18664  31.00000  31.00000
1  1.16612  1.18781  32.00000  32.00000
1  1.16711  1.18894  33.00000  33.00000
1  1.16807  1.19004  34.00000  34.00000
1  1.16901  1.19110  35.00000  35.00000
1  1.16991  1.19214  36.00000  36.00000
1  1.17079  1.19314  37.00000  37.00000
1  1.17165  1.19412  38.00000  38.00000
1  1.17249  1.19508  39.00000  39.00000
1  1.17330  1.19601  40.00000  40.00000
1  1.17410  1.19691  41.00000  41.00000
1  1.17487  1.19780  42.00000  42.00000
1  1.17563  1.19866  43.00000  43.00000
1  1.17637  1.19951  44.00000  44.00000
1  1.17709  1.20033  45.00000  45.00000
1  1.17780  1.20114  46.00000  46.00000
1  1.17849  1.20193  47.00000  47.00000
1  1.17917  1.20270  48.00000  48.00000
1  1.17983  1.20346  49.00000  49.00000
1  1.18048  1.20420  50.00000  50.00000
2  1.00473  1.01457  0.00000  0.00000
2  1.03465  1.05422  0.75000  1.00000
2  1.05534  1.07452  1.50000  2.00000
2  1.06753  1.08642  2.25000  3.00000
2  1.07620  1.09487  3.00000  4.00000
2  1.08294  1.10143  3.75000  5.00000
2  1.08845  1.10678  4.50000  6.00000
2  1.09311  1.11131  5.25000  7.00000
2  1.09714  1.11524  6.00000  8.00000
2  1.10071  1.11870  6.75000  9.00000
2  1.10390  1.12180  7.50000  10.00000
2  1.10678  1.12460  8.25000  11.00000
2  1.10942  1.12716  9.00000  12.00000
2  1.11184  1.12951  9.75000  13.00000
2  1.11409  1.13169  10.50000  14.00000
2  1.11618  1.13372  11.25000  15.00000
2  1.11813  1.13562  12.00000  16.00000
2  1.11997  1.13740  12.75000  17.00000
2  1.12170  1.13908  13.50000  18.00000
2  1.12334  1.14068  14.25000  19.00000
2  1.12489  1.14218  15.00000  20.00000
2  1.12637  1.14362  15.75000  21.00000
2  1.12778  1.14499  16.50000  22.00000
2  1.12913  1.14629  17.25000  23.00000
2  1.13042  1.14755  18.00000  24.00000
2  1.13165  1.14875  18.75000  25.00000
2  1.13284  1.14990  19.50000  26.00000
2  1.13399  1.15101  20.25000  27.00000
2  1.13509  1.15208  21.00000  28.00000
2  1.13615  1.15311  21.75000  29.00000
2  1.13718  1.15411  22.50000  30.00000
2  1.13818  1.15507  23.25000  31.00000
2  1.13914  1.15601  24.00000  32.00000
2  1.14007  1.15691  24.75000  33.00000
2  1.14098  1.15779  25.50000  34.00000
2  1.14185  1.15864  26.25000  35.00000
2  1.14271  1.15947  27.00000  36.00000
2  1.14354  1.16028  27.75000  37.00000
2  1.14435  1.16106  28.50000  38.00000
2  1.14514  1.16183  29.25000  39.00000
2  1.14590  1.16257  30.00000  40.00000
2  1.14665  1.16330  30.75000  41.00000
2  1.14738  1.16401  31.50000  42.00000
2  1.14810  1.16470  32.25000  43.00000
2  1.14879  1.16537  33.00000  44.00000
2  1.14948  1.16604  33.75000  45.00000
2  1.15014  1.16668  34.50000  46.00000
2  1.15079  1.16731  35.25000  47.00000
2  1.15143  1.16793  36.00000  48.00000
2  1.15206  1.16854  36.75000  49.00000
2  1.15267  1.16914  37.50000  50.00000
3  1.00473  1.01457  0.00000  0.00000
3  1.05140  1.07778  1.00000  0.75000
3  1.07298  1.09810  2.00000  1.50000
3  1.08569  1.11001  3.00000  2.25000
3  1.09473  1.11847  4.00000  3.00000
3  1.10175  1.12503  5.00000  3.75000
3  1.10749  1.13040  6.00000  4.50000
3  1.11235  1.13494  7.00000  5.25000
3  1.11656  1.13887  8.00000  6.00000
3  1.12028  1.14234  9.00000  6.75000
3  1.12360  1.14544  10.00000  7.50000
3  1.12661  1.14825  11.00000  8.25000
3  1.12936  1.15081  12.00000  9.00000
3  1.13188  1.15317  13.00000  9.75000
3  1.13422  1.15535  14.00000  10.50000
3  1.13640  1.15738  15.00000  11.25000
3  1.13844  1.15929  16.00000  12.00000
3  1.14035  1.16107  17.00000  12.75000
3  1.14216  1.16275  18.00000  13.50000
3  1.14387  1.16435  19.00000  14.25000
3  1.14549  1.16586  20.00000  15.00000
3  1.14703  1.16730  21.00000  15.75000
3  1.14850  1.16867  22.00000  16.50000
3  1.14990  1.16998  23.00000  17.25000
3  1.15125  1.17123  24.00000  18.00000
3  1.15254  1.17243  25.00000  18.75000
3  1.15377  1.17359  26.00000  19.50000
3  1.15497  1.17470  27.00000  20.25000
3  1.15612  1.17577  28.00000  21.00000
3  1.15722  1.17681  29.00000  21.75000
3  1.15830  1.17781  30.00000  22.50000
3  1.15933  1.17877  31.00000  23.25000
3  1.16034  1.17971  32.00000  24.00000
3  1.16131  1.18061  33.00000  24.75000
3  1.16225  1.18149  34.00000  25.50000
3  1.16317  1.18235  35.00000  26.25000
3  1.16406  1.18318  36.00000  27.00000
3  1.16492  1.18399  37.00000  27.75000
3  1.16577  1.18477  38.00000  28.50000
3  1.16659  1.18554  39.00000  29.25000
3  1.16739  1.18628  40.00000  30.00000
3  1.16817  1.18701  41.00000  30.75000
3  1.16893  1.18772  42.00000  31.50000
3  1.16967  1.18841  43.00000  32.25000
3  1.17040  1.18909  44.00000  33.00000
3  1.17111  1.18975  45.00000  33.75000
3  1.17180  1.19040  46.00000  34.50000
3  1.17248  1.19103  47.00000  35.25000
3  1.17315  1.19166  48.00000  36.00000
3  1.17380  1.19226  49.00000  36.75000
3  1.17444  1.19286  50.00000  37.50000
4  1.00473  1.01457  0.00000  0.00000
4  1.03209  1.04677  0.50000  1.00000
4  1.05220  1.07219  1.00000  2.00000
4  1.06407  1.08723  1.50000  3.00000
4  1.07252  1.09794  2.00000  4.00000
4  1.07909  1.10627  2.50000  5.00000
4  1.08447  1.11309  3.00000  6.00000
4  1.08902  1.11885  3.50000  7.00000
4  1.09296  1.12385  4.00000  8.00000
4  1.09644  1.12827  4.50000  9.00000
4  1.09955  1.13222  5.00000  10.00000
4  1.10237  1.13579  5.50000  11.00000
4  1.10494  1.13906  6.00000  12.00000
4  1.10731  1.14206  6.50000  13.00000
4  1.10950  1.14484  7.00000  14.00000
4  1.11154  1.14743  7.50000  15.00000
4  1.11345  1.14985  8.00000  16.00000
4  1.11524  1.15213  8.50000  17.00000
4  1.11694  1.15428  9.00000  18.00000
4  1.11854  1.15631  9.50000  19.00000
4  1.12005  1.15823  10.00000  20.00000
4  1.12150  1.16007  10.50000  21.00000
4  1.12287  1.16181  11.00000  22.00000
4  1.12419  1.16348  11.50000  23.00000
4  1.12545  1.16508  12.00000  24.00000
4  1.12666  1.16662  12.50000  25.00000
4  1.12782  1.16809  13.00000  26.00000
4  1.12894  1.16951  13.50000  27.00000
4  1.13001  1.17087  14.00000  28.00000
4  1.13105  1.17219  14.50000  29.00000
4  1.13206  1.17347  15.00000  30.00000
4  1.13303  1.17470  15.50000  31.00000
4  1.13397  1.17589  16.00000  32.00000
4  1.13488  1.17705  16.50000  33.00000
4  1.13576  1.17817  17.00000  34.00000
4  1.13662  1.17926  17.50000  35.00000
4  1.13746  1.18032  18.00000  36.00000
4  1.13827  1.18135  18.50000  37.00000
4  1.13906  1.18235  19.00000  38.00000
4  1.13983  1.18333  19.50000  39.00000
4  1.14058  1.18428  20.00000  40.00000
4  1.14131  1.18521  20.50000  41.00000
4  1.14202  1.18612  21.00000  42.00000
4  1.14272  1.18700  21.50000  43.00000
4  1.14340  1.18787  22.00000  44.00000
4  1.14407  1.18871  22.50000  45.00000
4  1.14472  1.18954  23.00000  46.00000
4  1.14536  1.19035  23.50000  47.00000
4  1.14598  1.19114  24.00000  48.00000
4  1.14659  1.19191  24.50000  49.00000
4  1.14719  1.19267  25.00000  50.00000
5  1.00473  1.01457  0.00000  0.00000
5  1.05099  1.03340  1.00000  0.50000
5  1.07243  1.05826  2.00000  1.00000
5  1.08502  1.07319  3.00000  1.50000
5  1.09398  1.08388  4.00000  2.00000
5  1.10093  1.09223  5.00000  2.50000
5  1.10661  1.09907  6.00000  3.00000
5  1.11142  1.10486  7.00000  3.50000
5  1.11558  1.10990  8.00000  4.00000
5  1.11926  1.11434  9.00000  4.50000
5  1.12255  1.11832  10.00000  5.00000
5  1.12552  1.12192  11.00000  5.50000
5  1.12824  1.12521  12.00000  6.00000
5  1.13074  1.12824  13.00000  6.50000
5  1.13305  1.13105  14.00000  7.00000
5  1.13520  1.13366  15.00000  7.50000
5  1.13722  1.13611  16.00000  8.00000
5  1.13911  1.13841  17.00000  8.50000
5  1.14090  1.14058  18.00000  9.00000
5  1.14259  1.14263  19.00000  9.50000
5  1.14419  1.14458  20.00000  10.00000
5  1.14571  1.14643  21.00000  10.50000
5  1.14717  1.14819  22.00000  11.00000
5  1.14855  1.14988  23.00000  11.50000
5  1.14988  1.15150  24.00000  12.00000
5  1.15116  1.15305  25.00000  12.50000
5  1.15238  1.15454  26.00000  13.00000
5  1.15356  1.15597  27.00000  13.50000
5  1.15470  1.15735  28.00000  14.00000
5  1.15579  1.15869  29.00000  14.50000
5  1.15685  1.15998  30.00000  15.00000
5  1.15788  1.16122  31.00000  15.50000
5  1.15887  1.16243  32.00000  16.00000
5  1.15983  1.16360  33.00000  16.50000
5  1.16076  1.16473  34.00000  17.00000
5  1.16167  1.16584  35.00000  17.50000
5  1.16255  1.16691  36.00000  18.00000
5  1.16341  1.16795  37.00000  18.50000
5  1.16424  1.16896  38.00000  19.00000
5  1.16505  1.16995  39.00000  19.50000
5  1.16584  1.17091  40.00000  20.00000
5  1.16661  1.17185  41.00000  20.50000
5  1.16737  1.17277  42.00000  21.00000
5  1.16810  1.17366  43.00000  21.50000
5  1.16882  1.17454  44.00000  22.00000
5  1.16952  1.17539  45.00000  22.50000
5  1.17021  1.17623  46.00000  23.00000
5  1.17088  1.17705  47.00000  23.50000
5  1.17154  1.17785  48.00000  24.00000
5  1.17218  1.17863  49.00000  24.50000
5  1.17281  1.17940  50.00000  25.00000
