# Supplementary material for: Regional biaxial mechanical data of the mitral and tricuspid valve anterior leaflets
Source: Data Brief. 2019 May 22;24:103961. doi: 10.1016/j.dib.2019.103961 (PMC6545396; doi:10.1016/j.dib.2019.103961)
Supplement: Multimedia component 2 [file mmc2.zip › NewTextFiles/regional_data_TVAL117-A.txt]

0.087 
3.00 
1  0.99149  0.99516  0.00000  0.00000
1  1.09367  1.04432  1.00000  1.00000
1  1.12518  1.06660  2.00000  2.00000
1  1.14372  1.07974  3.00000  3.00000
1  1.15690  1.08909  4.00000  4.00000
1  1.16714  1.09635  5.00000  5.00000
1  1.17552  1.10229  6.00000  6.00000
1  1.18260  1.10732  7.00000  7.00000
1  1.18874  1.11168  8.00000  8.00000
1  1.19415  1.11553  9.00000  9.00000
1  1.19900  1.11897  10.00000  10.00000
1  1.20338  1.12208  11.00000  11.00000
1  1.20738  1.12493  12.00000  12.00000
1  1.21107  1.12754  13.00000  13.00000
1  1.21448  1.12996  14.00000  14.00000
1  1.21765  1.13222  15.00000  15.00000
1  1.22062  1.13433  16.00000  16.00000
1  1.22341  1.13631  17.00000  17.00000
1  1.22604  1.13818  18.00000  18.00000
1  1.22853  1.13995  19.00000  19.00000
1  1.23089  1.14163  20.00000  20.00000
1  1.23314  1.14322  21.00000  21.00000
1  1.23528  1.14475  22.00000  22.00000
1  1.23733  1.14620  23.00000  23.00000
1  1.23929  1.14759  24.00000  24.00000
1  1.24117  1.14893  25.00000  25.00000
1  1.24297  1.15021  26.00000  26.00000
1  1.24471  1.15145  27.00000  27.00000
1  1.24639  1.15264  28.00000  28.00000
1  1.24800  1.15378  29.00000  29.00000
1  1.24956  1.15489  30.00000  30.00000
1  1.25107  1.15597  31.00000  31.00000
1  1.25254  1.15701  32.00000  32.00000
1  1.25395  1.15801  33.00000  33.00000
1  1.25533  1.15899  34.00000  34.00000
1  1.25666  1.15994  35.00000  35.00000
1  1.25796  1.16086  36.00000  36.00000
1  1.25922  1.16176  37.00000  37.00000
1  1.26045  1.16263  38.00000  38.00000
1  1.26165  1.16348  39.00000  39.00000
1  1.26281  1.16431  40.00000  40.00000
1  1.26395  1.16512  41.00000  41.00000
1  1.26506  1.16591  42.00000  42.00000
1  1.26615  1.16668  43.00000  43.00000
1  1.26720  1.16743  44.00000  44.00000
1  1.26824  1.16816  45.00000  45.00000
1  1.26925  1.16888  46.00000  46.00000
1  1.27024  1.16959  47.00000  47.00000
1  1.27121  1.17028  48.00000  48.00000
1  1.27216  1.17095  49.00000  49.00000
1  1.27309  1.17161  50.00000  50.00000
2  0.99149  0.99516  0.00000  0.00000
2  1.07505  1.03856  0.75000  1.00000
2  1.10621  1.06174  1.50000  2.00000
2  1.12454  1.07544  2.25000  3.00000
2  1.13758  1.08521  3.00000  4.00000
2  1.14771  1.09280  3.75000  5.00000
2  1.15600  1.09901  4.50000  6.00000
2  1.16300  1.10426  5.25000  7.00000
2  1.16907  1.10882  6.00000  8.00000
2  1.17443  1.11284  6.75000  9.00000
2  1.17923  1.11644  7.50000  10.00000
2  1.18356  1.11969  8.25000  11.00000
2  1.18752  1.12267  9.00000  12.00000
2  1.19117  1.12540  9.75000  13.00000
2  1.19454  1.12794  10.50000  14.00000
2  1.19768  1.13030  11.25000  15.00000
2  1.20062  1.13251  12.00000  16.00000
2  1.20338  1.13458  12.75000  17.00000
2  1.20599  1.13653  13.50000  18.00000
2  1.20845  1.13838  14.25000  19.00000
2  1.21079  1.14014  15.00000  20.00000
2  1.21301  1.14181  15.75000  21.00000
2  1.21513  1.14340  16.50000  22.00000
2  1.21715  1.14492  17.25000  23.00000
2  1.21909  1.14638  18.00000  24.00000
2  1.22095  1.14778  18.75000  25.00000
2  1.22274  1.14912  19.50000  26.00000
2  1.22446  1.15041  20.25000  27.00000
2  1.22611  1.15166  21.00000  28.00000
2  1.22771  1.15286  21.75000  29.00000
2  1.22926  1.15402  22.50000  30.00000
2  1.23075  1.15514  23.25000  31.00000
2  1.23220  1.15623  24.00000  32.00000
2  1.23360  1.15728  24.75000  33.00000
2  1.23496  1.15830  25.50000  34.00000
2  1.23628  1.15930  26.25000  35.00000
2  1.23757  1.16026  27.00000  36.00000
2  1.23881  1.16120  27.75000  37.00000
2  1.24003  1.16211  28.50000  38.00000
2  1.24121  1.16300  29.25000  39.00000
2  1.24237  1.16387  30.00000  40.00000
2  1.24349  1.16472  30.75000  41.00000
2  1.24459  1.16554  31.50000  42.00000
2  1.24566  1.16635  32.25000  43.00000
2  1.24671  1.16713  33.00000  44.00000
2  1.24774  1.16790  33.75000  45.00000
2  1.24874  1.16866  34.50000  46.00000
2  1.24972  1.16939  35.25000  47.00000
2  1.25068  1.17011  36.00000  48.00000
2  1.25162  1.17082  36.75000  49.00000
2  1.25254  1.17151  37.50000  50.00000
3  0.99149  0.99516  0.00000  0.00000
3  1.07674  1.02864  1.00000  0.75000
3  1.10399  1.04799  2.00000  1.50000
3  1.11995  1.05938  3.00000  2.25000
3  1.13129  1.06749  4.00000  3.00000
3  1.14008  1.07378  5.00000  3.75000
3  1.14727  1.07892  6.00000  4.50000
3  1.15335  1.08327  7.00000  5.25000
3  1.15862  1.08705  8.00000  6.00000
3  1.16326  1.09037  9.00000  6.75000
3  1.16742  1.09335  10.00000  7.50000
3  1.17118  1.09605  11.00000  8.25000
3  1.17461  1.09851  12.00000  9.00000
3  1.17777  1.10077  13.00000  9.75000
3  1.18069  1.10286  14.00000  10.50000
3  1.18341  1.10482  15.00000  11.25000
3  1.18596  1.10664  16.00000  12.00000
3  1.18835  1.10836  17.00000  12.75000
3  1.19061  1.10997  18.00000  13.50000
3  1.19274  1.11150  19.00000  14.25000
3  1.19476  1.11295  20.00000  15.00000
3  1.19669  1.11433  21.00000  15.75000
3  1.19852  1.11565  22.00000  16.50000
3  1.20028  1.11691  23.00000  17.25000
3  1.20196  1.11811  24.00000  18.00000
3  1.20357  1.11927  25.00000  18.75000
3  1.20511  1.12038  26.00000  19.50000
3  1.20660  1.12144  27.00000  20.25000
3  1.20804  1.12247  28.00000  21.00000
3  1.20942  1.12347  29.00000  21.75000
3  1.21076  1.12443  30.00000  22.50000
3  1.21205  1.12535  31.00000  23.25000
3  1.21331  1.12625  32.00000  24.00000
3  1.21452  1.12712  33.00000  24.75000
3  1.21570  1.12797  34.00000  25.50000
3  1.21684  1.12879  35.00000  26.25000
3  1.21796  1.12959  36.00000  27.00000
3  1.21904  1.13036  37.00000  27.75000
3  1.22009  1.13112  38.00000  28.50000
3  1.22111  1.13185  39.00000  29.25000
3  1.22211  1.13257  40.00000  30.00000
3  1.22309  1.13327  41.00000  30.75000
3  1.22404  1.13395  42.00000  31.50000
3  1.22497  1.13462  43.00000  32.25000
3  1.22587  1.13527  44.00000  33.00000
3  1.22676  1.13590  45.00000  33.75000
3  1.22763  1.13652  46.00000  34.50000
3  1.22848  1.13713  47.00000  35.25000
3  1.22931  1.13773  48.00000  36.00000
3  1.23012  1.13831  49.00000  36.75000
3  1.23092  1.13888  50.00000  37.50000
4  0.99149  0.99516  0.00000  0.00000
4  1.05991  1.02868  0.50000  1.00000
4  1.08876  1.05443  1.00000  2.00000
4  1.10579  1.06983  1.50000  3.00000
4  1.11791  1.08084  2.00000  4.00000
4  1.12734  1.08943  2.50000  5.00000
4  1.13505  1.09647  3.00000  6.00000
4  1.14157  1.10243  3.50000  7.00000
4  1.14723  1.10760  4.00000  8.00000
4  1.15222  1.11217  4.50000  9.00000
4  1.15669  1.11626  5.00000  10.00000
4  1.16073  1.11996  5.50000  11.00000
4  1.16442  1.12334  6.00000  12.00000
4  1.16781  1.12646  6.50000  13.00000
4  1.17096  1.12934  7.00000  14.00000
4  1.17388  1.13203  7.50000  15.00000
4  1.17662  1.13454  8.00000  16.00000
4  1.17920  1.13690  8.50000  17.00000
4  1.18162  1.13913  9.00000  18.00000
4  1.18392  1.14123  9.50000  19.00000
4  1.18609  1.14323  10.00000  20.00000
4  1.18817  1.14513  10.50000  21.00000
4  1.19014  1.14695  11.00000  22.00000
4  1.19203  1.14868  11.50000  23.00000
4  1.19384  1.15034  12.00000  24.00000
4  1.19557  1.15193  12.50000  25.00000
4  1.19724  1.15346  13.00000  26.00000
4  1.19884  1.15493  13.50000  27.00000
4  1.20038  1.15635  14.00000  28.00000
4  1.20187  1.15772  14.50000  29.00000
4  1.20331  1.15904  15.00000  30.00000
4  1.20471  1.16032  15.50000  31.00000
4  1.20606  1.16156  16.00000  32.00000
4  1.20736  1.16276  16.50000  33.00000
4  1.20863  1.16393  17.00000  34.00000
4  1.20986  1.16506  17.50000  35.00000
4  1.21106  1.16616  18.00000  36.00000
4  1.21222  1.16723  18.50000  37.00000
4  1.21336  1.16827  19.00000  38.00000
4  1.21446  1.16929  19.50000  39.00000
4  1.21554  1.17027  20.00000  40.00000
4  1.21658  1.17124  20.50000  41.00000
4  1.21761  1.17218  21.00000  42.00000
4  1.21861  1.17310  21.50000  43.00000
4  1.21959  1.17400  22.00000  44.00000
4  1.22054  1.17487  22.50000  45.00000
4  1.22147  1.17573  23.00000  46.00000
4  1.22239  1.17657  23.50000  47.00000
4  1.22328  1.17739  24.00000  48.00000
4  1.22416  1.17820  24.50000  49.00000
4  1.22502  1.17899  25.00000  50.00000
5  0.99149  0.99516  0.00000  0.00000
5  1.03473  1.03065  1.00000  0.50000
5  1.06031  1.04515  2.00000  1.00000
5  1.07529  1.05364  3.00000  1.50000
5  1.08592  1.05967  4.00000  2.00000
5  1.09417  1.06435  5.00000  2.50000
5  1.10091  1.06817  6.00000  3.00000
5  1.10661  1.07140  7.00000  3.50000
5  1.11155  1.07420  8.00000  4.00000
5  1.11590  1.07667  9.00000  4.50000
5  1.11980  1.07888  10.00000  5.00000
5  1.12332  1.08088  11.00000  5.50000
5  1.12654  1.08271  12.00000  6.00000
5  1.12950  1.08439  13.00000  6.50000
5  1.13224  1.08594  14.00000  7.00000
5  1.13479  1.08739  15.00000  7.50000
5  1.13718  1.08874  16.00000  8.00000
5  1.13942  1.09002  17.00000  8.50000
5  1.14153  1.09122  18.00000  9.00000
5  1.14353  1.09235  19.00000  9.50000
5  1.14543  1.09343  20.00000  10.00000
5  1.14723  1.09445  21.00000  10.50000
5  1.14896  1.09543  22.00000  11.00000
5  1.15060  1.09636  23.00000  11.50000
5  1.15217  1.09725  24.00000  12.00000
5  1.15368  1.09811  25.00000  12.50000
5  1.15513  1.09893  26.00000  13.00000
5  1.15653  1.09972  27.00000  13.50000
5  1.15787  1.10049  28.00000  14.00000
5  1.15917  1.10122  29.00000  14.50000
5  1.16043  1.10194  30.00000  15.00000
5  1.16164  1.10262  31.00000  15.50000
5  1.16281  1.10329  32.00000  16.00000
5  1.16395  1.10394  33.00000  16.50000
5  1.16505  1.10456  34.00000  17.00000
5  1.16613  1.10517  35.00000  17.50000
5  1.16717  1.10576  36.00000  18.00000
5  1.16818  1.10634  37.00000  18.50000
5  1.16917  1.10690  38.00000  19.00000
5  1.17013  1.10744  39.00000  19.50000
5  1.17107  1.10797  40.00000  20.00000
5  1.17198  1.10849  41.00000  20.50000
5  1.17287  1.10900  42.00000  21.00000
5  1.17374  1.10949  43.00000  21.50000
5  1.17459  1.10997  44.00000  22.00000
5  1.17542  1.11044  45.00000  22.50000
5  1.17623  1.11091  46.00000  23.00000
5  1.17703  1.11136  47.00000  23.50000
5  1.17781  1.11180  48.00000  24.00000
5  1.17857  1.11223  49.00000  24.50000
5  1.17932  1.11266  50.00000  25.00000
