# Supplementary material for: Regional biaxial mechanical data of the mitral and tricuspid valve anterior leaflets
Source: Data Brief. 2019 May 22;24:103961. doi: 10.1016/j.dib.2019.103961 (PMC6545396; doi:10.1016/j.dib.2019.103961)
Supplement: Multimedia component 2 [file mmc2.zip › NewTextFiles/regional_data_TVAL117-B.txt]

0.143 
3.00 
1  1.04134  0.98571  0.00000  0.00000
1  1.12302  1.04163  1.00000  1.00000
1  1.16169  1.07746  2.00000  2.00000
1  1.18486  1.09911  3.00000  3.00000
1  1.20147  1.11468  4.00000  4.00000
1  1.21441  1.12684  5.00000  5.00000
1  1.22503  1.13682  6.00000  6.00000
1  1.23402  1.14529  7.00000  7.00000
1  1.24183  1.15264  8.00000  8.00000
1  1.24872  1.15913  9.00000  9.00000
1  1.25490  1.16495  10.00000  10.00000
1  1.26048  1.17022  11.00000  11.00000
1  1.26559  1.17503  12.00000  12.00000
1  1.27029  1.17946  13.00000  13.00000
1  1.27464  1.18357  14.00000  14.00000
1  1.27870  1.18740  15.00000  15.00000
1  1.28249  1.19098  16.00000  16.00000
1  1.28605  1.19434  17.00000  17.00000
1  1.28942  1.19751  18.00000  18.00000
1  1.29260  1.20052  19.00000  19.00000
1  1.29562  1.20337  20.00000  20.00000
1  1.29849  1.20608  21.00000  21.00000
1  1.30123  1.20866  22.00000  22.00000
1  1.30384  1.21113  23.00000  23.00000
1  1.30635  1.21350  24.00000  24.00000
1  1.30875  1.21577  25.00000  25.00000
1  1.31106  1.21795  26.00000  26.00000
1  1.31329  1.22005  27.00000  27.00000
1  1.31543  1.22208  28.00000  28.00000
1  1.31750  1.22403  29.00000  29.00000
1  1.31950  1.22592  30.00000  30.00000
1  1.32143  1.22774  31.00000  31.00000
1  1.32330  1.22951  32.00000  32.00000
1  1.32511  1.23122  33.00000  33.00000
1  1.32687  1.23288  34.00000  34.00000
1  1.32858  1.23450  35.00000  35.00000
1  1.33024  1.23607  36.00000  36.00000
1  1.33186  1.23759  37.00000  37.00000
1  1.33343  1.23908  38.00000  38.00000
1  1.33496  1.24053  39.00000  39.00000
1  1.33646  1.24194  40.00000  40.00000
1  1.33791  1.24331  41.00000  41.00000
1  1.33933  1.24466  42.00000  42.00000
1  1.34072  1.24597  43.00000  43.00000
1  1.34208  1.24725  44.00000  44.00000
1  1.34340  1.24850  45.00000  45.00000
1  1.34470  1.24972  46.00000  46.00000
1  1.34597  1.25092  47.00000  47.00000
1  1.34721  1.25210  48.00000  48.00000
1  1.34843  1.25325  49.00000  49.00000
1  1.34962  1.25437  50.00000  50.00000
2  1.04134  0.98571  0.00000  0.00000
2  1.09070  1.02859  0.75000  1.00000
2  1.13111  1.06520  1.50000  2.00000
2  1.15570  1.08739  2.25000  3.00000
2  1.17343  1.10337  3.00000  4.00000
2  1.18730  1.11586  3.75000  5.00000
2  1.19870  1.12611  4.50000  6.00000
2  1.20837  1.13481  5.25000  7.00000
2  1.21678  1.14237  6.00000  8.00000
2  1.22421  1.14904  6.75000  9.00000
2  1.23086  1.15503  7.50000  10.00000
2  1.23689  1.16045  8.25000  11.00000
2  1.24240  1.16540  9.00000  12.00000
2  1.24748  1.16996  9.75000  13.00000
2  1.25218  1.17418  10.50000  14.00000
2  1.25656  1.17811  11.25000  15.00000
2  1.26066  1.18180  12.00000  16.00000
2  1.26451  1.18526  12.75000  17.00000
2  1.26815  1.18852  13.50000  18.00000
2  1.27159  1.19161  14.25000  19.00000
2  1.27485  1.19454  15.00000  20.00000
2  1.27796  1.19733  15.75000  21.00000
2  1.28092  1.19999  16.50000  22.00000
2  1.28376  1.20254  17.25000  23.00000
2  1.28647  1.20497  18.00000  24.00000
2  1.28907  1.20731  18.75000  25.00000
2  1.29157  1.20955  19.50000  26.00000
2  1.29398  1.21171  20.25000  27.00000
2  1.29630  1.21380  21.00000  28.00000
2  1.29853  1.21581  21.75000  29.00000
2  1.30070  1.21775  22.50000  30.00000
2  1.30279  1.21963  23.25000  31.00000
2  1.30482  1.22145  24.00000  32.00000
2  1.30678  1.22321  24.75000  33.00000
2  1.30869  1.22492  25.50000  34.00000
2  1.31054  1.22658  26.25000  35.00000
2  1.31234  1.22820  27.00000  36.00000
2  1.31409  1.22977  27.75000  37.00000
2  1.31579  1.23129  28.50000  38.00000
2  1.31745  1.23278  29.25000  39.00000
2  1.31906  1.23424  30.00000  40.00000
2  1.32064  1.23565  30.75000  41.00000
2  1.32218  1.23703  31.50000  42.00000
2  1.32368  1.23838  32.25000  43.00000
2  1.32515  1.23970  33.00000  44.00000
2  1.32659  1.24099  33.75000  45.00000
2  1.32799  1.24225  34.50000  46.00000
2  1.32937  1.24349  35.25000  47.00000
2  1.33071  1.24469  36.00000  48.00000
2  1.33203  1.24588  36.75000  49.00000
2  1.33332  1.24704  37.50000  50.00000
3  1.04134  0.98571  0.00000  0.00000
3  1.10467  1.03652  1.00000  0.75000
3  1.14051  1.06742  2.00000  1.50000
3  1.16173  1.08571  3.00000  2.25000
3  1.17686  1.09874  4.00000  3.00000
3  1.18863  1.10888  5.00000  3.75000
3  1.19826  1.11718  6.00000  4.50000
3  1.20641  1.12420  7.00000  5.25000
3  1.21348  1.13029  8.00000  6.00000
3  1.21971  1.13567  9.00000  6.75000
3  1.22530  1.14048  10.00000  7.50000
3  1.23035  1.14483  11.00000  8.25000
3  1.23496  1.14880  12.00000  9.00000
3  1.23921  1.15246  13.00000  9.75000
3  1.24314  1.15585  14.00000  10.50000
3  1.24680  1.15900  15.00000  11.25000
3  1.25022  1.16195  16.00000  12.00000
3  1.25344  1.16472  17.00000  12.75000
3  1.25648  1.16734  18.00000  13.50000
3  1.25935  1.16981  19.00000  14.25000
3  1.26207  1.17216  20.00000  15.00000
3  1.26466  1.17439  21.00000  15.75000
3  1.26713  1.17652  22.00000  16.50000
3  1.26949  1.17855  23.00000  17.25000
3  1.27175  1.18050  24.00000  18.00000
3  1.27392  1.18237  25.00000  18.75000
3  1.27601  1.18416  26.00000  19.50000
3  1.27801  1.18589  27.00000  20.25000
3  1.27994  1.18755  28.00000  21.00000
3  1.28181  1.18916  29.00000  21.75000
3  1.28361  1.19071  30.00000  22.50000
3  1.28535  1.19221  31.00000  23.25000
3  1.28704  1.19367  32.00000  24.00000
3  1.28868  1.19508  33.00000  24.75000
3  1.29026  1.19644  34.00000  25.50000
3  1.29180  1.19777  35.00000  26.25000
3  1.29330  1.19906  36.00000  27.00000
3  1.29476  1.20031  37.00000  27.75000
3  1.29617  1.20154  38.00000  28.50000
3  1.29755  1.20273  39.00000  29.25000
3  1.29890  1.20388  40.00000  30.00000
3  1.30021  1.20502  41.00000  30.75000
3  1.30149  1.20612  42.00000  31.50000
3  1.30274  1.20720  43.00000  32.25000
3  1.30397  1.20825  44.00000  33.00000
3  1.30516  1.20928  45.00000  33.75000
3  1.30633  1.21028  46.00000  34.50000
3  1.30747  1.21127  47.00000  35.25000
3  1.30859  1.21223  48.00000  36.00000
3  1.30969  1.21318  49.00000  36.75000
3  1.31076  1.21410  50.00000  37.50000
4  1.04134  0.98571  0.00000  0.00000
4  1.07037  1.02558  0.50000  1.00000
4  1.10966  1.06343  1.00000  2.00000
4  1.13424  1.08662  1.50000  3.00000
4  1.15217  1.10339  2.00000  4.00000
4  1.16629  1.11653  2.50000  5.00000
4  1.17794  1.12734  3.00000  6.00000
4  1.18786  1.13652  3.50000  7.00000
4  1.19650  1.14450  4.00000  8.00000
4  1.20415  1.15155  4.50000  9.00000
4  1.21101  1.15788  5.00000  10.00000
4  1.21723  1.16361  5.50000  11.00000
4  1.22292  1.16885  6.00000  12.00000
4  1.22817  1.17367  6.50000  13.00000
4  1.23303  1.17814  7.00000  14.00000
4  1.23756  1.18231  7.50000  15.00000
4  1.24181  1.18621  8.00000  16.00000
4  1.24580  1.18987  8.50000  17.00000
4  1.24956  1.19333  9.00000  18.00000
4  1.25313  1.19660  9.50000  19.00000
4  1.25651  1.19971  10.00000  20.00000
4  1.25974  1.20266  10.50000  21.00000
4  1.26281  1.20548  11.00000  22.00000
4  1.26575  1.20818  11.50000  23.00000
4  1.26856  1.21076  12.00000  24.00000
4  1.27126  1.21324  12.50000  25.00000
4  1.27386  1.21562  13.00000  26.00000
4  1.27636  1.21791  13.50000  27.00000
4  1.27877  1.22011  14.00000  28.00000
4  1.28109  1.22224  14.50000  29.00000
4  1.28334  1.22430  15.00000  30.00000
4  1.28551  1.22629  15.50000  31.00000
4  1.28762  1.22822  16.00000  32.00000
4  1.28966  1.23009  16.50000  33.00000
4  1.29164  1.23191  17.00000  34.00000
4  1.29356  1.23367  17.50000  35.00000
4  1.29543  1.23538  18.00000  36.00000
4  1.29725  1.23705  18.50000  37.00000
4  1.29902  1.23867  19.00000  38.00000
4  1.30075  1.24025  19.50000  39.00000
4  1.30243  1.24179  20.00000  40.00000
4  1.30407  1.24329  20.50000  41.00000
4  1.30567  1.24475  21.00000  42.00000
4  1.30723  1.24619  21.50000  43.00000
4  1.30876  1.24758  22.00000  44.00000
4  1.31025  1.24895  22.50000  45.00000
4  1.31171  1.25029  23.00000  46.00000
4  1.31314  1.25160  23.50000  47.00000
4  1.31454  1.25288  24.00000  48.00000
4  1.31591  1.25413  24.50000  49.00000
4  1.31726  1.25536  25.00000  50.00000
5  1.04134  0.98571  0.00000  0.00000
5  1.12889  1.03550  1.00000  0.50000
5  1.16493  1.06700  2.00000  1.00000
5  1.18630  1.08583  3.00000  1.50000
5  1.20154  1.09930  4.00000  2.00000
5  1.21339  1.10981  5.00000  2.50000
5  1.22310  1.11841  6.00000  3.00000
5  1.23131  1.12570  7.00000  3.50000
5  1.23844  1.13202  8.00000  4.00000
5  1.24472  1.13761  9.00000  4.50000
5  1.25035  1.14261  10.00000  5.00000
5  1.25544  1.14714  11.00000  5.50000
5  1.26009  1.15127  12.00000  6.00000
5  1.26437  1.15508  13.00000  6.50000
5  1.26834  1.15860  14.00000  7.00000
5  1.27203  1.16189  15.00000  7.50000
5  1.27548  1.16496  16.00000  8.00000
5  1.27872  1.16784  17.00000  8.50000
5  1.28178  1.17057  18.00000  9.00000
5  1.28468  1.17314  19.00000  9.50000
5  1.28742  1.17559  20.00000  10.00000
5  1.29003  1.17791  21.00000  10.50000
5  1.29253  1.18013  22.00000  11.00000
5  1.29491  1.18225  23.00000  11.50000
5  1.29718  1.18428  24.00000  12.00000
5  1.29937  1.18622  25.00000  12.50000
5  1.30147  1.18809  26.00000  13.00000
5  1.30349  1.18989  27.00000  13.50000
5  1.30544  1.19163  28.00000  14.00000
5  1.30732  1.19330  29.00000  14.50000
5  1.30914  1.19492  30.00000  15.00000
5  1.31090  1.19648  31.00000  15.50000
5  1.31260  1.19800  32.00000  16.00000
5  1.31424  1.19947  33.00000  16.50000
5  1.31584  1.20089  34.00000  17.00000
5  1.31740  1.20227  35.00000  17.50000
5  1.31891  1.20362  36.00000  18.00000
5  1.32038  1.20493  37.00000  18.50000
5  1.32181  1.20620  38.00000  19.00000
5  1.32320  1.20744  39.00000  19.50000
5  1.32455  1.20865  40.00000  20.00000
5  1.32588  1.20983  41.00000  20.50000
5  1.32717  1.21098  42.00000  21.00000
5  1.32843  1.21210  43.00000  21.50000
5  1.32966  1.21320  44.00000  22.00000
5  1.33087  1.21427  45.00000  22.50000
5  1.33205  1.21532  46.00000  23.00000
5  1.33320  1.21635  47.00000  23.50000
5  1.33433  1.21735  48.00000  24.00000
5  1.33543  1.21834  49.00000  24.50000
5  1.33652  1.21930  50.00000  25.00000
