# Supplementary material for: Regional biaxial mechanical data of the mitral and tricuspid valve anterior leaflets
Source: Data Brief. 2019 May 22;24:103961. doi: 10.1016/j.dib.2019.103961 (PMC6545396; doi:10.1016/j.dib.2019.103961)
Supplement: Multimedia component 2 [file mmc2.zip › NewTextFiles/regional_data_TVAL117-C.txt]

0.217 
3.20 
1  1.02707  0.96880  0.00000  0.00000
1  1.12873  1.03258  1.00000  1.00000
1  1.16195  1.06516  2.00000  2.00000
1  1.18152  1.08456  3.00000  3.00000
1  1.19544  1.09842  4.00000  4.00000
1  1.20626  1.10921  5.00000  5.00000
1  1.21511  1.11805  6.00000  6.00000
1  1.22259  1.12554  7.00000  7.00000
1  1.22908  1.13203  8.00000  8.00000
1  1.23480  1.13776  9.00000  9.00000
1  1.23992  1.14290  10.00000  10.00000
1  1.24456  1.14754  11.00000  11.00000
1  1.24879  1.15179  12.00000  12.00000
1  1.25269  1.15569  13.00000  13.00000
1  1.25629  1.15931  14.00000  14.00000
1  1.25965  1.16267  15.00000  15.00000
1  1.26279  1.16583  16.00000  16.00000
1  1.26574  1.16879  17.00000  17.00000
1  1.26852  1.17158  18.00000  18.00000
1  1.27115  1.17422  19.00000  19.00000
1  1.27365  1.17673  20.00000  20.00000
1  1.27602  1.17911  21.00000  21.00000
1  1.27829  1.18139  22.00000  22.00000
1  1.28045  1.18356  23.00000  23.00000
1  1.28253  1.18564  24.00000  24.00000
1  1.28451  1.18764  25.00000  25.00000
1  1.28642  1.18955  26.00000  26.00000
1  1.28826  1.19140  27.00000  27.00000
1  1.29003  1.19318  28.00000  28.00000
1  1.29174  1.19489  29.00000  29.00000
1  1.29339  1.19655  30.00000  30.00000
1  1.29499  1.19816  31.00000  31.00000
1  1.29653  1.19971  32.00000  32.00000
1  1.29803  1.20122  33.00000  33.00000
1  1.29949  1.20268  34.00000  34.00000
1  1.30090  1.20410  35.00000  35.00000
1  1.30227  1.20547  36.00000  36.00000
1  1.30360  1.20681  37.00000  37.00000
1  1.30490  1.20812  38.00000  38.00000
1  1.30617  1.20939  39.00000  39.00000
1  1.30740  1.21063  40.00000  40.00000
1  1.30860  1.21184  41.00000  41.00000
1  1.30978  1.21302  42.00000  42.00000
1  1.31092  1.21417  43.00000  43.00000
1  1.31204  1.21529  44.00000  44.00000
1  1.31314  1.21640  45.00000  45.00000
1  1.31421  1.21747  46.00000  46.00000
1  1.31526  1.21852  47.00000  47.00000
1  1.31628  1.21955  48.00000  48.00000
1  1.31729  1.22056  49.00000  49.00000
1  1.31827  1.22155  50.00000  50.00000
2  1.02707  0.96880  0.00000  0.00000
2  1.11883  1.03493  0.75000  1.00000
2  1.15391  1.06861  1.50000  2.00000
2  1.17466  1.08866  2.25000  3.00000
2  1.18946  1.10300  3.00000  4.00000
2  1.20096  1.11416  3.75000  5.00000
2  1.21037  1.12330  4.50000  6.00000
2  1.21834  1.13104  5.25000  7.00000
2  1.22525  1.13775  6.00000  8.00000
2  1.23135  1.14368  6.75000  9.00000
2  1.23680  1.14899  7.50000  10.00000
2  1.24174  1.15379  8.25000  11.00000
2  1.24625  1.15818  9.00000  12.00000
2  1.25040  1.16222  9.75000  13.00000
2  1.25424  1.16596  10.50000  14.00000
2  1.25782  1.16944  11.25000  15.00000
2  1.26117  1.17270  12.00000  16.00000
2  1.26431  1.17576  12.75000  17.00000
2  1.26728  1.17865  13.50000  18.00000
2  1.27008  1.18138  14.25000  19.00000
2  1.27274  1.18397  15.00000  20.00000
2  1.27528  1.18644  15.75000  21.00000
2  1.27769  1.18879  16.50000  22.00000
2  1.28000  1.19103  17.25000  23.00000
2  1.28221  1.19319  18.00000  24.00000
2  1.28433  1.19525  18.75000  25.00000
2  1.28636  1.19723  19.50000  26.00000
2  1.28832  1.19914  20.25000  27.00000
2  1.29021  1.20098  21.00000  28.00000
2  1.29203  1.20276  21.75000  29.00000
2  1.29379  1.20447  22.50000  30.00000
2  1.29550  1.20613  23.25000  31.00000
2  1.29715  1.20774  24.00000  32.00000
2  1.29874  1.20929  24.75000  33.00000
2  1.30029  1.21080  25.50000  34.00000
2  1.30180  1.21227  26.25000  35.00000
2  1.30326  1.21370  27.00000  36.00000
2  1.30469  1.21508  27.75000  37.00000
2  1.30607  1.21643  28.50000  38.00000
2  1.30742  1.21775  29.25000  39.00000
2  1.30873  1.21903  30.00000  40.00000
2  1.31002  1.22028  30.75000  41.00000
2  1.31127  1.22150  31.50000  42.00000
2  1.31249  1.22269  32.25000  43.00000
2  1.31369  1.22385  33.00000  44.00000
2  1.31485  1.22499  33.75000  45.00000
2  1.31600  1.22610  34.50000  46.00000
2  1.31711  1.22719  35.25000  47.00000
2  1.31821  1.22826  36.00000  48.00000
2  1.31928  1.22930  36.75000  49.00000
2  1.32033  1.23032  37.50000  50.00000
3  1.02707  0.96880  0.00000  0.00000
3  1.11584  1.02269  1.00000  0.75000
3  1.14634  1.05286  2.00000  1.50000
3  1.16423  1.07070  3.00000  2.25000
3  1.17694  1.08342  4.00000  3.00000
3  1.18681  1.09331  5.00000  3.75000
3  1.19488  1.10141  6.00000  4.50000
3  1.20170  1.10826  7.00000  5.25000
3  1.20761  1.11420  8.00000  6.00000
3  1.21283  1.11944  9.00000  6.75000
3  1.21749  1.12413  10.00000  7.50000
3  1.22171  1.12837  11.00000  8.25000
3  1.22556  1.13225  12.00000  9.00000
3  1.22911  1.13582  13.00000  9.75000
3  1.23239  1.13912  14.00000  10.50000
3  1.23545  1.14220  15.00000  11.25000
3  1.23831  1.14507  16.00000  12.00000
3  1.24099  1.14778  17.00000  12.75000
3  1.24352  1.15033  18.00000  13.50000
3  1.24592  1.15274  19.00000  14.25000
3  1.24819  1.15503  20.00000  15.00000
3  1.25035  1.15720  21.00000  15.75000
3  1.25241  1.15928  22.00000  16.50000
3  1.25438  1.16126  23.00000  17.25000
3  1.25627  1.16316  24.00000  18.00000
3  1.25808  1.16498  25.00000  18.75000
3  1.25982  1.16673  26.00000  19.50000
3  1.26149  1.16842  27.00000  20.25000
3  1.26310  1.17004  28.00000  21.00000
3  1.26465  1.17161  29.00000  21.75000
3  1.26616  1.17312  30.00000  22.50000
3  1.26761  1.17459  31.00000  23.25000
3  1.26902  1.17600  32.00000  24.00000
3  1.27038  1.17738  33.00000  24.75000
3  1.27170  1.17871  34.00000  25.50000
3  1.27299  1.18000  35.00000  26.25000
3  1.27424  1.18126  36.00000  27.00000
3  1.27545  1.18248  37.00000  27.75000
3  1.27663  1.18368  38.00000  28.50000
3  1.27778  1.18484  39.00000  29.25000
3  1.27890  1.18597  40.00000  30.00000
3  1.28000  1.18707  41.00000  30.75000
3  1.28107  1.18814  42.00000  31.50000
3  1.28211  1.18920  43.00000  32.25000
3  1.28313  1.19022  44.00000  33.00000
3  1.28412  1.19123  45.00000  33.75000
3  1.28510  1.19221  46.00000  34.50000
3  1.28605  1.19317  47.00000  35.25000
3  1.28698  1.19411  48.00000  36.00000
3  1.28790  1.19503  49.00000  36.75000
3  1.28879  1.19593  50.00000  37.50000
4  1.02707  0.96880  0.00000  0.00000
4  1.09554  1.03331  0.50000  1.00000
4  1.13311  1.06737  1.00000  2.00000
4  1.15553  1.08758  1.50000  3.00000
4  1.17157  1.10199  2.00000  4.00000
4  1.18405  1.11321  2.50000  5.00000
4  1.19429  1.12240  3.00000  6.00000
4  1.20295  1.13017  3.50000  7.00000
4  1.21047  1.13691  4.00000  8.00000
4  1.21711  1.14286  4.50000  9.00000
4  1.22305  1.14819  5.00000  10.00000
4  1.22843  1.15301  5.50000  11.00000
4  1.23334  1.15741  6.00000  12.00000
4  1.23787  1.16146  6.50000  13.00000
4  1.24205  1.16521  7.00000  14.00000
4  1.24595  1.16871  7.50000  15.00000
4  1.24960  1.17198  8.00000  16.00000
4  1.25303  1.17505  8.50000  17.00000
4  1.25627  1.17794  9.00000  18.00000
4  1.25933  1.18068  9.50000  19.00000
4  1.26223  1.18328  10.00000  20.00000
4  1.26499  1.18576  10.50000  21.00000
4  1.26763  1.18811  11.00000  22.00000
4  1.27014  1.19037  11.50000  23.00000
4  1.27255  1.19252  12.00000  24.00000
4  1.27487  1.19459  12.50000  25.00000
4  1.27709  1.19658  13.00000  26.00000
4  1.27923  1.19850  13.50000  27.00000
4  1.28129  1.20034  14.00000  28.00000
4  1.28328  1.20212  14.50000  29.00000
4  1.28520  1.20384  15.00000  30.00000
4  1.28706  1.20550  15.50000  31.00000
4  1.28885  1.20711  16.00000  32.00000
4  1.29060  1.20868  16.50000  33.00000
4  1.29229  1.21019  17.00000  34.00000
4  1.29393  1.21166  17.50000  35.00000
4  1.29553  1.21309  18.00000  36.00000
4  1.29708  1.21448  18.50000  37.00000
4  1.29860  1.21583  19.00000  38.00000
4  1.30007  1.21715  19.50000  39.00000
4  1.30151  1.21844  20.00000  40.00000
4  1.30291  1.21969  20.50000  41.00000
4  1.30427  1.22091  21.00000  42.00000
4  1.30561  1.22211  21.50000  43.00000
4  1.30691  1.22327  22.00000  44.00000
4  1.30818  1.22441  22.50000  45.00000
4  1.30943  1.22553  23.00000  46.00000
4  1.31065  1.22662  23.50000  47.00000
4  1.31184  1.22769  24.00000  48.00000
4  1.31301  1.22873  24.50000  49.00000
4  1.31416  1.22976  25.00000  50.00000
5  1.02707  0.96880  0.00000  0.00000
5  1.08353  1.01368  1.00000  0.50000
5  1.11454  1.04148  2.00000  1.00000
5  1.13275  1.05788  3.00000  1.50000
5  1.14568  1.06956  4.00000  2.00000
5  1.15572  1.07864  5.00000  2.50000
5  1.16393  1.08606  6.00000  3.00000
5  1.17087  1.09235  7.00000  3.50000
5  1.17689  1.09779  8.00000  4.00000
5  1.18220  1.10260  9.00000  4.50000
5  1.18694  1.10690  10.00000  5.00000
5  1.19124  1.11079  11.00000  5.50000
5  1.19516  1.11435  12.00000  6.00000
5  1.19877  1.11762  13.00000  6.50000
5  1.20211  1.12065  14.00000  7.00000
5  1.20522  1.12347  15.00000  7.50000
5  1.20813  1.12610  16.00000  8.00000
5  1.21086  1.12858  17.00000  8.50000
5  1.21344  1.13092  18.00000  9.00000
5  1.21588  1.13313  19.00000  9.50000
5  1.21819  1.13523  20.00000  10.00000
5  1.22039  1.13722  21.00000  10.50000
5  1.22249  1.13912  22.00000  11.00000
5  1.22449  1.14094  23.00000  11.50000
5  1.22641  1.14268  24.00000  12.00000
5  1.22825  1.14435  25.00000  12.50000
5  1.23002  1.14596  26.00000  13.00000
5  1.23172  1.14750  27.00000  13.50000
5  1.23336  1.14899  28.00000  14.00000
5  1.23495  1.15042  29.00000  14.50000
5  1.23648  1.15181  30.00000  15.00000
5  1.23795  1.15315  31.00000  15.50000
5  1.23939  1.15445  32.00000  16.00000
5  1.24077  1.15571  33.00000  16.50000
5  1.24212  1.15693  34.00000  17.00000
5  1.24343  1.15812  35.00000  17.50000
5  1.24470  1.15927  36.00000  18.00000
5  1.24594  1.16039  37.00000  18.50000
5  1.24714  1.16148  38.00000  19.00000
5  1.24831  1.16255  39.00000  19.50000
5  1.24945  1.16358  40.00000  20.00000
5  1.25057  1.16459  41.00000  20.50000
5  1.25165  1.16558  42.00000  21.00000
5  1.25271  1.16654  43.00000  21.50000
5  1.25375  1.16748  44.00000  22.00000
5  1.25476  1.16840  45.00000  22.50000
5  1.25576  1.16930  46.00000  23.00000
5  1.25673  1.17018  47.00000  23.50000
5  1.25768  1.17104  48.00000  24.00000
5  1.25861  1.17189  49.00000  24.50000
5  1.25952  1.17271  50.00000  25.00000
