# Supplementary material for: Regional biaxial mechanical data of the mitral and tricuspid valve anterior leaflets
Source: Data Brief. 2019 May 22;24:103961. doi: 10.1016/j.dib.2019.103961 (PMC6545396; doi:10.1016/j.dib.2019.103961)
Supplement: Multimedia component 2 [file mmc2.zip › NewTextFiles/regional_data_TVAL117-D.txt]

0.107 
3.40 
1  1.04887  1.04326  0.00000  0.00000
1  1.14709  1.11415  1.00000  1.00000
1  1.17646  1.14781  2.00000  2.00000
1  1.19374  1.16787  3.00000  3.00000
1  1.20603  1.18221  4.00000  4.00000
1  1.21558  1.19338  5.00000  5.00000
1  1.22338  1.20253  6.00000  6.00000
1  1.22998  1.21028  7.00000  7.00000
1  1.23570  1.21700  8.00000  8.00000
1  1.24075  1.22294  9.00000  9.00000
1  1.24527  1.22825  10.00000  10.00000
1  1.24935  1.23306  11.00000  11.00000
1  1.25308  1.23745  12.00000  12.00000
1  1.25652  1.24149  13.00000  13.00000
1  1.25969  1.24524  14.00000  14.00000
1  1.26265  1.24872  15.00000  15.00000
1  1.26542  1.25198  16.00000  16.00000
1  1.26802  1.25505  17.00000  17.00000
1  1.27048  1.25794  18.00000  18.00000
1  1.27280  1.26068  19.00000  19.00000
1  1.27500  1.26327  20.00000  20.00000
1  1.27709  1.26574  21.00000  21.00000
1  1.27909  1.26809  22.00000  22.00000
1  1.28099  1.27034  23.00000  23.00000
1  1.28282  1.27250  24.00000  24.00000
1  1.28457  1.27457  25.00000  25.00000
1  1.28626  1.27655  26.00000  26.00000
1  1.28788  1.27846  27.00000  27.00000
1  1.28944  1.28030  28.00000  28.00000
1  1.29094  1.28208  29.00000  29.00000
1  1.29240  1.28380  30.00000  30.00000
1  1.29381  1.28546  31.00000  31.00000
1  1.29517  1.28707  32.00000  32.00000
1  1.29649  1.28863  33.00000  33.00000
1  1.29777  1.29014  34.00000  34.00000
1  1.29902  1.29161  35.00000  35.00000
1  1.30022  1.29303  36.00000  36.00000
1  1.30140  1.29442  37.00000  37.00000
1  1.30255  1.29577  38.00000  38.00000
1  1.30366  1.29709  39.00000  39.00000
1  1.30475  1.29837  40.00000  40.00000
1  1.30581  1.29962  41.00000  41.00000
1  1.30684  1.30085  42.00000  42.00000
1  1.30785  1.30204  43.00000  43.00000
1  1.30884  1.30320  44.00000  44.00000
1  1.30980  1.30434  45.00000  45.00000
1  1.31075  1.30546  46.00000  46.00000
1  1.31167  1.30655  47.00000  47.00000
1  1.31258  1.30761  48.00000  48.00000
1  1.31346  1.30866  49.00000  49.00000
1  1.31433  1.30968  50.00000  50.00000
2  1.04887  1.04326  0.00000  0.00000
2  1.12878  1.10268  0.75000  1.00000
2  1.16048  1.13802  1.50000  2.00000
2  1.17923  1.15923  2.25000  3.00000
2  1.19260  1.17444  3.00000  4.00000
2  1.20299  1.18631  3.75000  5.00000
2  1.21149  1.19604  4.50000  6.00000
2  1.21869  1.20429  5.25000  7.00000
2  1.22493  1.21144  6.00000  8.00000
2  1.23044  1.21776  6.75000  9.00000
2  1.23536  1.22343  7.50000  10.00000
2  1.23982  1.22855  8.25000  11.00000
2  1.24390  1.23323  9.00000  12.00000
2  1.24764  1.23754  9.75000  13.00000
2  1.25112  1.24154  10.50000  14.00000
2  1.25435  1.24526  11.25000  15.00000
2  1.25737  1.24874  12.00000  16.00000
2  1.26021  1.25201  12.75000  17.00000
2  1.26289  1.25509  13.50000  18.00000
2  1.26542  1.25801  14.25000  19.00000
2  1.26783  1.26078  15.00000  20.00000
2  1.27012  1.26341  15.75000  21.00000
2  1.27230  1.26593  16.50000  22.00000
2  1.27438  1.26833  17.25000  23.00000
2  1.27638  1.27063  18.00000  24.00000
2  1.27829  1.27283  18.75000  25.00000
2  1.28013  1.27495  19.50000  26.00000
2  1.28190  1.27699  20.25000  27.00000
2  1.28360  1.27896  21.00000  28.00000
2  1.28525  1.28086  21.75000  29.00000
2  1.28684  1.28269  22.50000  30.00000
2  1.28838  1.28446  23.25000  31.00000
2  1.28987  1.28618  24.00000  32.00000
2  1.29131  1.28784  24.75000  33.00000
2  1.29271  1.28946  25.50000  34.00000
2  1.29407  1.29103  26.25000  35.00000
2  1.29539  1.29255  27.00000  36.00000
2  1.29668  1.29403  27.75000  37.00000
2  1.29793  1.29548  28.50000  38.00000
2  1.29915  1.29688  29.25000  39.00000
2  1.30034  1.29825  30.00000  40.00000
2  1.30149  1.29959  30.75000  41.00000
2  1.30263  1.30089  31.50000  42.00000
2  1.30373  1.30217  32.25000  43.00000
2  1.30481  1.30341  33.00000  44.00000
2  1.30586  1.30463  33.75000  45.00000
2  1.30689  1.30582  34.50000  46.00000
2  1.30790  1.30698  35.25000  47.00000
2  1.30889  1.30812  36.00000  48.00000
2  1.30986  1.30924  36.75000  49.00000
2  1.31081  1.31033  37.50000  50.00000
3  1.04887  1.04326  0.00000  0.00000
3  1.15109  1.10339  1.00000  0.75000
3  1.17957  1.13730  2.00000  1.50000
3  1.19630  1.15759  3.00000  2.25000
3  1.20819  1.17212  4.00000  3.00000
3  1.21742  1.18345  5.00000  3.75000
3  1.22497  1.19273  6.00000  4.50000
3  1.23135  1.20060  7.00000  5.25000
3  1.23688  1.20742  8.00000  6.00000
3  1.24176  1.21345  9.00000  6.75000
3  1.24613  1.21884  10.00000  7.50000
3  1.25008  1.22373  11.00000  8.25000
3  1.25368  1.22819  12.00000  9.00000
3  1.25700  1.23230  13.00000  9.75000
3  1.26007  1.23610  14.00000  10.50000
3  1.26293  1.23965  15.00000  11.25000
3  1.26561  1.24296  16.00000  12.00000
3  1.26812  1.24608  17.00000  12.75000
3  1.27049  1.24902  18.00000  13.50000
3  1.27273  1.25180  19.00000  14.25000
3  1.27486  1.25443  20.00000  15.00000
3  1.27688  1.25694  21.00000  15.75000
3  1.27881  1.25934  22.00000  16.50000
3  1.28066  1.26162  23.00000  17.25000
3  1.28242  1.26381  24.00000  18.00000
3  1.28411  1.26591  25.00000  18.75000
3  1.28574  1.26793  26.00000  19.50000
3  1.28730  1.26988  27.00000  20.25000
3  1.28881  1.27175  28.00000  21.00000
3  1.29027  1.27356  29.00000  21.75000
3  1.29167  1.27530  30.00000  22.50000
3  1.29303  1.27699  31.00000  23.25000
3  1.29435  1.27862  32.00000  24.00000
3  1.29563  1.28021  33.00000  24.75000
3  1.29687  1.28175  34.00000  25.50000
3  1.29807  1.28324  35.00000  26.25000
3  1.29924  1.28469  36.00000  27.00000
3  1.30037  1.28610  37.00000  27.75000
3  1.30148  1.28748  38.00000  28.50000
3  1.30256  1.28882  39.00000  29.25000
3  1.30361  1.29012  40.00000  30.00000
3  1.30463  1.29139  41.00000  30.75000
3  1.30563  1.29264  42.00000  31.50000
3  1.30661  1.29385  43.00000  32.25000
3  1.30756  1.29503  44.00000  33.00000
3  1.30849  1.29619  45.00000  33.75000
3  1.30940  1.29732  46.00000  34.50000
3  1.31030  1.29843  47.00000  35.25000
3  1.31117  1.29952  48.00000  36.00000
3  1.31202  1.30058  49.00000  36.75000
3  1.31286  1.30162  50.00000  37.50000
4  1.04887  1.04326  0.00000  0.00000
4  1.11243  1.08833  0.50000  1.00000
4  1.14524  1.12531  1.00000  2.00000
4  1.16480  1.14775  1.50000  3.00000
4  1.17879  1.16391  2.00000  4.00000
4  1.18968  1.17654  2.50000  5.00000
4  1.19860  1.18692  3.00000  6.00000
4  1.20616  1.19572  3.50000  7.00000
4  1.21272  1.20337  4.00000  8.00000
4  1.21850  1.21013  4.50000  9.00000
4  1.22369  1.21618  5.00000  10.00000
4  1.22838  1.22167  5.50000  11.00000
4  1.23266  1.22668  6.00000  12.00000
4  1.23660  1.23129  6.50000  13.00000
4  1.24026  1.23557  7.00000  14.00000
4  1.24366  1.23955  7.50000  15.00000
4  1.24684  1.24328  8.00000  16.00000
4  1.24983  1.24678  8.50000  17.00000
4  1.25265  1.25009  9.00000  18.00000
4  1.25532  1.25321  9.50000  19.00000
4  1.25785  1.25618  10.00000  20.00000
4  1.26026  1.25901  10.50000  21.00000
4  1.26255  1.26170  11.00000  22.00000
4  1.26475  1.26427  11.50000  23.00000
4  1.26685  1.26674  12.00000  24.00000
4  1.26887  1.26910  12.50000  25.00000
4  1.27080  1.27138  13.00000  26.00000
4  1.27267  1.27356  13.50000  27.00000
4  1.27446  1.27567  14.00000  28.00000
4  1.27620  1.27771  14.50000  29.00000
4  1.27787  1.27967  15.00000  30.00000
4  1.27949  1.28157  15.50000  31.00000
4  1.28106  1.28342  16.00000  32.00000
4  1.28258  1.28520  16.50000  33.00000
4  1.28406  1.28693  17.00000  34.00000
4  1.28549  1.28861  17.50000  35.00000
4  1.28688  1.29025  18.00000  36.00000
4  1.28824  1.29184  18.50000  37.00000
4  1.28955  1.29339  19.00000  38.00000
4  1.29084  1.29489  19.50000  39.00000
4  1.29209  1.29636  20.00000  40.00000
4  1.29331  1.29780  20.50000  41.00000
4  1.29450  1.29920  21.00000  42.00000
4  1.29567  1.30056  21.50000  43.00000
4  1.29680  1.30190  22.00000  44.00000
4  1.29791  1.30320  22.50000  45.00000
4  1.29900  1.30448  23.00000  46.00000
4  1.30006  1.30573  23.50000  47.00000
4  1.30110  1.30695  24.00000  48.00000
4  1.30212  1.30815  24.50000  49.00000
4  1.30312  1.30932  25.00000  50.00000
5  1.04887  1.04326  0.00000  0.00000
5  1.13883  1.12000  1.00000  0.50000
5  1.16710  1.14765  2.00000  1.00000
5  1.18370  1.16392  3.00000  1.50000
5  1.19550  1.17549  4.00000  2.00000
5  1.20466  1.18448  5.00000  2.50000
5  1.21215  1.19182  6.00000  3.00000
5  1.21848  1.19804  7.00000  3.50000
5  1.22397  1.20342  8.00000  4.00000
5  1.22881  1.20817  9.00000  4.50000
5  1.23315  1.21243  10.00000  5.00000
5  1.23706  1.21627  11.00000  5.50000
5  1.24064  1.21978  12.00000  6.00000
5  1.24393  1.22302  13.00000  6.50000
5  1.24698  1.22601  14.00000  7.00000
5  1.24982  1.22879  15.00000  7.50000
5  1.25247  1.23140  16.00000  8.00000
5  1.25497  1.23385  17.00000  8.50000
5  1.25732  1.23616  18.00000  9.00000
5  1.25954  1.23834  19.00000  9.50000
5  1.26165  1.24041  20.00000  10.00000
5  1.26366  1.24238  21.00000  10.50000
5  1.26557  1.24426  22.00000  11.00000
5  1.26740  1.24606  23.00000  11.50000
5  1.26915  1.24778  24.00000  12.00000
5  1.27083  1.24943  25.00000  12.50000
5  1.27245  1.25101  26.00000  13.00000
5  1.27400  1.25254  27.00000  13.50000
5  1.27550  1.25401  28.00000  14.00000
5  1.27694  1.25542  29.00000  14.50000
5  1.27834  1.25679  30.00000  15.00000
5  1.27969  1.25812  31.00000  15.50000
5  1.28099  1.25940  32.00000  16.00000
5  1.28226  1.26064  33.00000  16.50000
5  1.28349  1.26185  34.00000  17.00000
5  1.28468  1.26302  35.00000  17.50000
5  1.28584  1.26416  36.00000  18.00000
5  1.28697  1.26527  37.00000  18.50000
5  1.28806  1.26635  38.00000  19.00000
5  1.28913  1.26740  39.00000  19.50000
5  1.29017  1.26842  40.00000  20.00000
5  1.29119  1.26942  41.00000  20.50000
5  1.29218  1.27039  42.00000  21.00000
5  1.29315  1.27134  43.00000  21.50000
5  1.29410  1.27227  44.00000  22.00000
5  1.29502  1.27318  45.00000  22.50000
5  1.29593  1.27407  46.00000  23.00000
5  1.29681  1.27494  47.00000  23.50000
5  1.29768  1.27579  48.00000  24.00000
5  1.29853  1.27662  49.00000  24.50000
5  1.29936  1.27744  50.00000  25.00000
