# Supplementary material for: Regional biaxial mechanical data of the mitral and tricuspid valve anterior leaflets
Source: Data Brief. 2019 May 22;24:103961. doi: 10.1016/j.dib.2019.103961 (PMC6545396; doi:10.1016/j.dib.2019.103961)
Supplement: Multimedia component 2 [file mmc2.zip › NewTextFiles/regional_data_TVAL117-E.txt]

0.290 
3.60 
1  1.05981  0.98457  0.00000  0.00000
1  1.13986  1.04807  1.00000  1.00000
1  1.16882  1.07508  2.00000  2.00000
1  1.18587  1.09103  3.00000  3.00000
1  1.19800  1.10239  4.00000  4.00000
1  1.20742  1.11122  5.00000  5.00000
1  1.21512  1.11844  6.00000  6.00000
1  1.22164  1.12455  7.00000  7.00000
1  1.22728  1.12984  8.00000  8.00000
1  1.23227  1.13452  9.00000  9.00000
1  1.23673  1.13870  10.00000  10.00000
1  1.24076  1.14248  11.00000  11.00000
1  1.24444  1.14594  12.00000  12.00000
1  1.24783  1.14912  13.00000  13.00000
1  1.25097  1.15207  14.00000  14.00000
1  1.25389  1.15481  15.00000  15.00000
1  1.25663  1.15737  16.00000  16.00000
1  1.25920  1.15978  17.00000  17.00000
1  1.26162  1.16205  18.00000  18.00000
1  1.26391  1.16420  19.00000  19.00000
1  1.26608  1.16624  20.00000  20.00000
1  1.26815  1.16818  21.00000  21.00000
1  1.27012  1.17003  22.00000  22.00000
1  1.27200  1.17180  23.00000  23.00000
1  1.27381  1.17349  24.00000  24.00000
1  1.27554  1.17512  25.00000  25.00000
1  1.27720  1.17668  26.00000  26.00000
1  1.27880  1.17818  27.00000  27.00000
1  1.28034  1.17963  28.00000  28.00000
1  1.28183  1.18102  29.00000  29.00000
1  1.28326  1.18237  30.00000  30.00000
1  1.28465  1.18368  31.00000  31.00000
1  1.28600  1.18494  32.00000  32.00000
1  1.28730  1.18616  33.00000  33.00000
1  1.28857  1.18735  34.00000  34.00000
1  1.28980  1.18850  35.00000  35.00000
1  1.29099  1.18963  36.00000  36.00000
1  1.29215  1.19072  37.00000  37.00000
1  1.29328  1.19178  38.00000  38.00000
1  1.29438  1.19281  39.00000  39.00000
1  1.29546  1.19382  40.00000  40.00000
1  1.29650  1.19480  41.00000  41.00000
1  1.29753  1.19576  42.00000  42.00000
1  1.29852  1.19670  43.00000  43.00000
1  1.29950  1.19761  44.00000  44.00000
1  1.30045  1.19851  45.00000  45.00000
1  1.30138  1.19938  46.00000  46.00000
1  1.30229  1.20024  47.00000  47.00000
1  1.30319  1.20107  48.00000  48.00000
1  1.30406  1.20190  49.00000  49.00000
1  1.30492  1.20270  50.00000  50.00000
2  1.05981  0.98457  0.00000  0.00000
2  1.14263  1.04497  0.75000  1.00000
2  1.17085  1.07226  1.50000  2.00000
2  1.18744  1.08836  2.25000  3.00000
2  1.19923  1.09983  3.00000  4.00000
2  1.20839  1.10874  3.75000  5.00000
2  1.21588  1.11603  4.50000  6.00000
2  1.22221  1.12220  5.25000  7.00000
2  1.22770  1.12754  6.00000  8.00000
2  1.23254  1.13226  6.75000  9.00000
2  1.23687  1.13648  7.50000  10.00000
2  1.24079  1.14030  8.25000  11.00000
2  1.24437  1.14379  9.00000  12.00000
2  1.24767  1.14700  9.75000  13.00000
2  1.25071  1.14997  10.50000  14.00000
2  1.25355  1.15274  11.25000  15.00000
2  1.25621  1.15533  12.00000  16.00000
2  1.25870  1.15776  12.75000  17.00000
2  1.26106  1.16006  13.50000  18.00000
2  1.26328  1.16223  14.25000  19.00000
2  1.26539  1.16429  15.00000  20.00000
2  1.26740  1.16624  15.75000  21.00000
2  1.26932  1.16811  16.50000  22.00000
2  1.27115  1.16990  17.25000  23.00000
2  1.27290  1.17160  18.00000  24.00000
2  1.27458  1.17324  18.75000  25.00000
2  1.27619  1.17482  19.50000  26.00000
2  1.27775  1.17633  20.25000  27.00000
2  1.27924  1.17779  21.00000  28.00000
2  1.28069  1.17920  21.75000  29.00000
2  1.28208  1.18056  22.50000  30.00000
2  1.28343  1.18188  23.25000  31.00000
2  1.28474  1.18316  24.00000  32.00000
2  1.28601  1.18439  24.75000  33.00000
2  1.28724  1.18559  25.50000  34.00000
2  1.28843  1.18675  26.25000  35.00000
2  1.28959  1.18789  27.00000  36.00000
2  1.29072  1.18899  27.75000  37.00000
2  1.29182  1.19006  28.50000  38.00000
2  1.29289  1.19110  29.25000  39.00000
2  1.29393  1.19212  30.00000  40.00000
2  1.29495  1.19311  30.75000  41.00000
2  1.29594  1.19408  31.50000  42.00000
2  1.29691  1.19502  32.25000  43.00000
2  1.29785  1.19595  33.00000  44.00000
2  1.29878  1.19685  33.75000  45.00000
2  1.29968  1.19773  34.50000  46.00000
2  1.30057  1.19860  35.25000  47.00000
2  1.30144  1.19944  36.00000  48.00000
2  1.30228  1.20027  36.75000  49.00000
2  1.30312  1.20108  37.50000  50.00000
3  1.05981  0.98457  0.00000  0.00000
3  1.14387  1.04569  1.00000  0.75000
3  1.16833  1.06966  2.00000  1.50000
3  1.18266  1.08373  3.00000  2.25000
3  1.19284  1.09373  4.00000  3.00000
3  1.20073  1.10149  5.00000  3.75000
3  1.20718  1.10783  6.00000  4.50000
3  1.21264  1.11320  7.00000  5.25000
3  1.21736  1.11785  8.00000  6.00000
3  1.22153  1.12195  9.00000  6.75000
3  1.22526  1.12562  10.00000  7.50000
3  1.22864  1.12894  11.00000  8.25000
3  1.23172  1.13197  12.00000  9.00000
3  1.23455  1.13476  13.00000  9.75000
3  1.23717  1.13734  14.00000  10.50000
3  1.23962  1.13975  15.00000  11.25000
3  1.24190  1.14200  16.00000  12.00000
3  1.24405  1.14411  17.00000  12.75000
3  1.24607  1.14610  18.00000  13.50000
3  1.24798  1.14799  19.00000  14.25000
3  1.24980  1.14977  20.00000  15.00000
3  1.25153  1.15147  21.00000  15.75000
3  1.25318  1.15309  22.00000  16.50000
3  1.25475  1.15464  23.00000  17.25000
3  1.25626  1.15613  24.00000  18.00000
3  1.25770  1.15755  25.00000  18.75000
3  1.25909  1.15892  26.00000  19.50000
3  1.26043  1.16023  27.00000  20.25000
3  1.26171  1.16150  28.00000  21.00000
3  1.26296  1.16272  29.00000  21.75000
3  1.26416  1.16391  30.00000  22.50000
3  1.26532  1.16505  31.00000  23.25000
3  1.26644  1.16616  32.00000  24.00000
3  1.26753  1.16723  33.00000  24.75000
3  1.26859  1.16827  34.00000  25.50000
3  1.26961  1.16928  35.00000  26.25000
3  1.27061  1.17026  36.00000  27.00000
3  1.27158  1.17122  37.00000  27.75000
3  1.27253  1.17215  38.00000  28.50000
3  1.27345  1.17305  39.00000  29.25000
3  1.27434  1.17394  40.00000  30.00000
3  1.27522  1.17480  41.00000  30.75000
3  1.27607  1.17564  42.00000  31.50000
3  1.27690  1.17646  43.00000  32.25000
3  1.27772  1.17726  44.00000  33.00000
3  1.27851  1.17804  45.00000  33.75000
3  1.27929  1.17881  46.00000  34.50000
3  1.28005  1.17956  47.00000  35.25000
3  1.28080  1.18029  48.00000  36.00000
3  1.28153  1.18101  49.00000  36.75000
3  1.28224  1.18171  50.00000  37.50000
4  1.05981  0.98457  0.00000  0.00000
4  1.14255  1.03621  0.50000  1.00000
4  1.17020  1.06572  1.00000  2.00000
4  1.18647  1.08324  1.50000  3.00000
4  1.19803  1.09575  2.00000  4.00000
4  1.20700  1.10548  2.50000  5.00000
4  1.21434  1.11345  3.00000  6.00000
4  1.22055  1.12019  3.50000  7.00000
4  1.22593  1.12605  4.00000  8.00000
4  1.23068  1.13121  4.50000  9.00000
4  1.23493  1.13583  5.00000  10.00000
4  1.23877  1.14002  5.50000  11.00000
4  1.24228  1.14384  6.00000  12.00000
4  1.24551  1.14735  6.50000  13.00000
4  1.24850  1.15061  7.00000  14.00000
4  1.25128  1.15364  7.50000  15.00000
4  1.25388  1.15648  8.00000  16.00000
4  1.25633  1.15914  8.50000  17.00000
4  1.25864  1.16166  9.00000  18.00000
4  1.26082  1.16404  9.50000  19.00000
4  1.26289  1.16629  10.00000  20.00000
4  1.26486  1.16844  10.50000  21.00000
4  1.26673  1.17049  11.00000  22.00000
4  1.26853  1.17244  11.50000  23.00000
4  1.27024  1.17432  12.00000  24.00000
4  1.27189  1.17611  12.50000  25.00000
4  1.27347  1.17784  13.00000  26.00000
4  1.27500  1.17950  13.50000  27.00000
4  1.27646  1.18110  14.00000  28.00000
4  1.27788  1.18265  14.50000  29.00000
4  1.27925  1.18414  15.00000  30.00000
4  1.28057  1.18558  15.50000  31.00000
4  1.28185  1.18698  16.00000  32.00000
4  1.28310  1.18834  16.50000  33.00000
4  1.28430  1.18965  17.00000  34.00000
4  1.28547  1.19093  17.50000  35.00000
4  1.28661  1.19217  18.00000  36.00000
4  1.28771  1.19337  18.50000  37.00000
4  1.28879  1.19455  19.00000  38.00000
4  1.28984  1.19569  19.50000  39.00000
4  1.29086  1.19681  20.00000  40.00000
4  1.29186  1.19790  20.50000  41.00000
4  1.29283  1.19896  21.00000  42.00000
4  1.29378  1.19999  21.50000  43.00000
4  1.29471  1.20101  22.00000  44.00000
4  1.29562  1.20200  22.50000  45.00000
4  1.29650  1.20297  23.00000  46.00000
4  1.29737  1.20391  23.50000  47.00000
4  1.29822  1.20484  24.00000  48.00000
4  1.29905  1.20575  24.50000  49.00000
4  1.29987  1.20664  25.00000  50.00000
5  1.05981  0.98457  0.00000  0.00000
5  1.16197  1.03455  1.00000  0.50000
5  1.18805  1.06181  2.00000  1.00000
5  1.20335  1.07796  3.00000  1.50000
5  1.21421  1.08948  4.00000  2.00000
5  1.22265  1.09844  5.00000  2.50000
5  1.22954  1.10577  6.00000  3.00000
5  1.23537  1.11198  7.00000  3.50000
5  1.24041  1.11737  8.00000  4.00000
5  1.24487  1.12212  9.00000  4.50000
5  1.24885  1.12637  10.00000  5.00000
5  1.25246  1.13022  11.00000  5.50000
5  1.25575  1.13373  12.00000  6.00000
5  1.25878  1.13697  13.00000  6.50000
5  1.26158  1.13996  14.00000  7.00000
5  1.26419  1.14275  15.00000  7.50000
5  1.26663  1.14536  16.00000  8.00000
5  1.26893  1.14781  17.00000  8.50000
5  1.27109  1.15012  18.00000  9.00000
5  1.27314  1.15231  19.00000  9.50000
5  1.27508  1.15439  20.00000  10.00000
5  1.27692  1.15636  21.00000  10.50000
5  1.27868  1.15824  22.00000  11.00000
5  1.28037  1.16004  23.00000  11.50000
5  1.28198  1.16176  24.00000  12.00000
5  1.28352  1.16342  25.00000  12.50000
5  1.28501  1.16500  26.00000  13.00000
5  1.28643  1.16653  27.00000  13.50000
5  1.28781  1.16800  28.00000  14.00000
5  1.28914  1.16943  29.00000  14.50000
5  1.29042  1.17080  30.00000  15.00000
5  1.29166  1.17213  31.00000  15.50000
5  1.29286  1.17341  32.00000  16.00000
5  1.29403  1.17466  33.00000  16.50000
5  1.29516  1.17587  34.00000  17.00000
5  1.29625  1.17704  35.00000  17.50000
5  1.29732  1.17818  36.00000  18.00000
5  1.29836  1.17929  37.00000  18.50000
5  1.29937  1.18037  38.00000  19.00000
5  1.30035  1.18142  39.00000  19.50000
5  1.30131  1.18245  40.00000  20.00000
5  1.30224  1.18345  41.00000  20.50000
5  1.30315  1.18442  42.00000  21.00000
5  1.30405  1.18538  43.00000  21.50000
5  1.30492  1.18631  44.00000  22.00000
5  1.30577  1.18722  45.00000  22.50000
5  1.30660  1.18811  46.00000  23.00000
5  1.30741  1.18898  47.00000  23.50000
5  1.30821  1.18983  48.00000  24.00000
5  1.30899  1.19067  49.00000  24.50000
5  1.30975  1.19149  50.00000  25.00000
