# Supplementary material for: Regional biaxial mechanical data of the mitral and tricuspid valve anterior leaflets
Source: Data Brief. 2019 May 22;24:103961. doi: 10.1016/j.dib.2019.103961 (PMC6545396; doi:10.1016/j.dib.2019.103961)
Supplement: Multimedia component 2 [file mmc2.zip › NewTextFiles/regional_data_TVAL117-F.txt]

0.193 
3.50 
1  1.01902  1.01963  0.00000  0.00000
1  1.12716  1.09620  1.00000  1.00000
1  1.15616  1.12099  2.00000  2.00000
1  1.17319  1.13555  3.00000  3.00000
1  1.18528  1.14591  4.00000  4.00000
1  1.19467  1.15395  5.00000  5.00000
1  1.20235  1.16052  6.00000  6.00000
1  1.20884  1.16608  7.00000  7.00000
1  1.21447  1.17090  8.00000  8.00000
1  1.21943  1.17515  9.00000  9.00000
1  1.22387  1.17895  10.00000  10.00000
1  1.22789  1.18239  11.00000  11.00000
1  1.23155  1.18553  12.00000  12.00000
1  1.23493  1.18842  13.00000  13.00000
1  1.23805  1.19109  14.00000  14.00000
1  1.24096  1.19359  15.00000  15.00000
1  1.24368  1.19592  16.00000  16.00000
1  1.24624  1.19811  17.00000  17.00000
1  1.24865  1.20017  18.00000  18.00000
1  1.25093  1.20212  19.00000  19.00000
1  1.25309  1.20398  20.00000  20.00000
1  1.25515  1.20574  21.00000  21.00000
1  1.25711  1.20742  22.00000  22.00000
1  1.25898  1.20902  23.00000  23.00000
1  1.26078  1.21056  24.00000  24.00000
1  1.26250  1.21204  25.00000  25.00000
1  1.26415  1.21345  26.00000  26.00000
1  1.26575  1.21482  27.00000  27.00000
1  1.26728  1.21613  28.00000  28.00000
1  1.26876  1.21740  29.00000  29.00000
1  1.27019  1.21862  30.00000  30.00000
1  1.27157  1.21981  31.00000  31.00000
1  1.27291  1.22095  32.00000  32.00000
1  1.27421  1.22207  33.00000  33.00000
1  1.27547  1.22314  34.00000  34.00000
1  1.27669  1.22419  35.00000  35.00000
1  1.27788  1.22521  36.00000  36.00000
1  1.27903  1.22620  37.00000  37.00000
1  1.28016  1.22716  38.00000  38.00000
1  1.28125  1.22810  39.00000  39.00000
1  1.28232  1.22902  40.00000  40.00000
1  1.28336  1.22991  41.00000  41.00000
1  1.28438  1.23078  42.00000  42.00000
1  1.28537  1.23163  43.00000  43.00000
1  1.28634  1.23246  44.00000  44.00000
1  1.28729  1.23327  45.00000  45.00000
1  1.28822  1.23407  46.00000  46.00000
1  1.28912  1.23484  47.00000  47.00000
1  1.29001  1.23560  48.00000  48.00000
1  1.29088  1.23635  49.00000  49.00000
1  1.29173  1.23708  50.00000  50.00000
2  1.01902  1.01963  0.00000  0.00000
2  1.10950  1.09523  0.75000  1.00000
2  1.14116  1.12146  1.50000  2.00000
2  1.15982  1.13690  2.25000  3.00000
2  1.17310  1.14787  3.00000  4.00000
2  1.18342  1.15640  3.75000  5.00000
2  1.19186  1.16337  4.50000  6.00000
2  1.19900  1.16927  5.25000  7.00000
2  1.20519  1.17438  6.00000  8.00000
2  1.21065  1.17889  6.75000  9.00000
2  1.21553  1.18293  7.50000  10.00000
2  1.21995  1.18658  8.25000  11.00000
2  1.22399  1.18991  9.00000  12.00000
2  1.22771  1.19298  9.75000  13.00000
2  1.23114  1.19582  10.50000  14.00000
2  1.23435  1.19846  11.25000  15.00000
2  1.23734  1.20094  12.00000  16.00000
2  1.24016  1.20326  12.75000  17.00000
2  1.24281  1.20545  13.50000  18.00000
2  1.24532  1.20752  14.25000  19.00000
2  1.24770  1.20949  15.00000  20.00000
2  1.24997  1.21136  15.75000  21.00000
2  1.25213  1.21315  16.50000  22.00000
2  1.25419  1.21485  17.25000  23.00000
2  1.25617  1.21648  18.00000  24.00000
2  1.25807  1.21805  18.75000  25.00000
2  1.25989  1.21955  19.50000  26.00000
2  1.26164  1.22100  20.25000  27.00000
2  1.26333  1.22239  21.00000  28.00000
2  1.26496  1.22374  21.75000  29.00000
2  1.26654  1.22504  22.50000  30.00000
2  1.26806  1.22630  23.25000  31.00000
2  1.26953  1.22752  24.00000  32.00000
2  1.27096  1.22870  24.75000  33.00000
2  1.27235  1.22984  25.50000  34.00000
2  1.27370  1.23095  26.25000  35.00000
2  1.27501  1.23203  27.00000  36.00000
2  1.27628  1.23308  27.75000  37.00000
2  1.27752  1.23411  28.50000  38.00000
2  1.27873  1.23510  29.25000  39.00000
2  1.27990  1.23607  30.00000  40.00000
2  1.28105  1.23702  30.75000  41.00000
2  1.28217  1.23795  31.50000  42.00000
2  1.28326  1.23885  32.25000  43.00000
2  1.28433  1.23973  33.00000  44.00000
2  1.28537  1.24059  33.75000  45.00000
2  1.28640  1.24144  34.50000  46.00000
2  1.28740  1.24226  35.25000  47.00000
2  1.28837  1.24307  36.00000  48.00000
2  1.28933  1.24386  36.75000  49.00000
2  1.29027  1.24464  37.50000  50.00000
3  1.01902  1.01963  0.00000  0.00000
3  1.12537  1.08420  1.00000  0.75000
3  1.15297  1.10890  2.00000  1.50000
3  1.16916  1.12343  3.00000  2.25000
3  1.18065  1.13377  4.00000  3.00000
3  1.18956  1.14179  5.00000  3.75000
3  1.19685  1.14835  6.00000  4.50000
3  1.20302  1.15390  7.00000  5.25000
3  1.20836  1.15871  8.00000  6.00000
3  1.21307  1.16296  9.00000  6.75000
3  1.21728  1.16676  10.00000  7.50000
3  1.22109  1.17019  11.00000  8.25000
3  1.22458  1.17333  12.00000  9.00000
3  1.22778  1.17621  13.00000  9.75000
3  1.23074  1.17889  14.00000  10.50000
3  1.23350  1.18138  15.00000  11.25000
3  1.23608  1.18370  16.00000  12.00000
3  1.23851  1.18589  17.00000  12.75000
3  1.24080  1.18795  18.00000  13.50000
3  1.24296  1.18990  19.00000  14.25000
3  1.24501  1.19175  20.00000  15.00000
3  1.24697  1.19351  21.00000  15.75000
3  1.24883  1.19519  22.00000  16.50000
3  1.25061  1.19680  23.00000  17.25000
3  1.25231  1.19833  24.00000  18.00000
3  1.25394  1.19980  25.00000  18.75000
3  1.25551  1.20122  26.00000  19.50000
3  1.25702  1.20258  27.00000  20.25000
3  1.25848  1.20389  28.00000  21.00000
3  1.25988  1.20516  29.00000  21.75000
3  1.26124  1.20638  30.00000  22.50000
3  1.26255  1.20757  31.00000  23.25000
3  1.26382  1.20871  32.00000  24.00000
3  1.26505  1.20982  33.00000  24.75000
3  1.26625  1.21090  34.00000  25.50000
3  1.26741  1.21195  35.00000  26.25000
3  1.26854  1.21296  36.00000  27.00000
3  1.26963  1.21395  37.00000  27.75000
3  1.27070  1.21492  38.00000  28.50000
3  1.27174  1.21585  39.00000  29.25000
3  1.27275  1.21677  40.00000  30.00000
3  1.27374  1.21766  41.00000  30.75000
3  1.27470  1.21853  42.00000  31.50000
3  1.27565  1.21938  43.00000  32.25000
3  1.27657  1.22021  44.00000  33.00000
3  1.27747  1.22102  45.00000  33.75000
3  1.27835  1.22181  46.00000  34.50000
3  1.27921  1.22259  47.00000  35.25000
3  1.28005  1.22335  48.00000  36.00000
3  1.28087  1.22409  49.00000  36.75000
3  1.28168  1.22482  50.00000  37.50000
4  1.01902  1.01963  0.00000  0.00000
4  1.08311  1.09510  0.50000  1.00000
4  1.11840  1.12223  1.00000  2.00000
4  1.13951  1.13820  1.50000  3.00000
4  1.15462  1.14957  2.00000  4.00000
4  1.16639  1.15839  2.50000  5.00000
4  1.17604  1.16561  3.00000  6.00000
4  1.18421  1.17171  3.50000  7.00000
4  1.19130  1.17700  4.00000  8.00000
4  1.19757  1.18167  4.50000  9.00000
4  1.20317  1.18585  5.00000  10.00000
4  1.20825  1.18963  5.50000  11.00000
4  1.21289  1.19308  6.00000  12.00000
4  1.21715  1.19625  6.50000  13.00000
4  1.22111  1.19919  7.00000  14.00000
4  1.22479  1.20193  7.50000  15.00000
4  1.22823  1.20449  8.00000  16.00000
4  1.23147  1.20690  8.50000  17.00000
4  1.23452  1.20917  9.00000  18.00000
4  1.23741  1.21131  9.50000  19.00000
4  1.24015  1.21335  10.00000  20.00000
4  1.24276  1.21529  10.50000  21.00000
4  1.24525  1.21713  11.00000  22.00000
4  1.24762  1.21890  11.50000  23.00000
4  1.24990  1.22059  12.00000  24.00000
4  1.25208  1.22221  12.50000  25.00000
4  1.25418  1.22376  13.00000  26.00000
4  1.25620  1.22526  13.50000  27.00000
4  1.25814  1.22671  14.00000  28.00000
4  1.26002  1.22810  14.50000  29.00000
4  1.26183  1.22945  15.00000  30.00000
4  1.26359  1.23075  15.50000  31.00000
4  1.26529  1.23201  16.00000  32.00000
4  1.26693  1.23323  16.50000  33.00000
4  1.26853  1.23442  17.00000  34.00000
4  1.27008  1.23557  17.50000  35.00000
4  1.27159  1.23669  18.00000  36.00000
4  1.27306  1.23777  18.50000  37.00000
4  1.27449  1.23883  19.00000  38.00000
4  1.27588  1.23986  19.50000  39.00000
4  1.27723  1.24087  20.00000  40.00000
4  1.27855  1.24185  20.50000  41.00000
4  1.27984  1.24281  21.00000  42.00000
4  1.28110  1.24374  21.50000  43.00000
4  1.28234  1.24465  22.00000  44.00000
4  1.28354  1.24555  22.50000  45.00000
4  1.28472  1.24642  23.00000  46.00000
4  1.28587  1.24727  23.50000  47.00000
4  1.28699  1.24811  24.00000  48.00000
4  1.28810  1.24893  24.50000  49.00000
4  1.28918  1.24973  25.00000  50.00000
5  1.01902  1.01963  0.00000  0.00000
5  1.11198  1.06844  1.00000  0.50000
5  1.13875  1.09234  2.00000  1.00000
5  1.15444  1.10645  3.00000  1.50000
5  1.16558  1.11650  4.00000  2.00000
5  1.17422  1.12431  5.00000  2.50000
5  1.18128  1.13069  6.00000  3.00000
5  1.18726  1.13610  7.00000  3.50000
5  1.19243  1.14078  8.00000  4.00000
5  1.19700  1.14492  9.00000  4.50000
5  1.20108  1.14862  10.00000  5.00000
5  1.20477  1.15197  11.00000  5.50000
5  1.20814  1.15502  12.00000  6.00000
5  1.21125  1.15784  13.00000  6.50000
5  1.21412  1.16044  14.00000  7.00000
5  1.21679  1.16287  15.00000  7.50000
5  1.21930  1.16513  16.00000  8.00000
5  1.22165  1.16727  17.00000  8.50000
5  1.22386  1.16928  18.00000  9.00000
5  1.22596  1.17118  19.00000  9.50000
5  1.22795  1.17298  20.00000  10.00000
5  1.22984  1.17470  21.00000  10.50000
5  1.23164  1.17633  22.00000  11.00000
5  1.23336  1.17790  23.00000  11.50000
5  1.23501  1.17939  24.00000  12.00000
5  1.23660  1.18083  25.00000  12.50000
5  1.23812  1.18221  26.00000  13.00000
5  1.23958  1.18354  27.00000  13.50000
5  1.24099  1.18482  28.00000  14.00000
5  1.24235  1.18605  29.00000  14.50000
5  1.24367  1.18725  30.00000  15.00000
5  1.24494  1.18840  31.00000  15.50000
5  1.24617  1.18952  32.00000  16.00000
5  1.24736  1.19060  33.00000  16.50000
5  1.24852  1.19165  34.00000  17.00000
5  1.24964  1.19267  35.00000  17.50000
5  1.25073  1.19366  36.00000  18.00000
5  1.25180  1.19463  37.00000  18.50000
5  1.25283  1.19557  38.00000  19.00000
5  1.25384  1.19648  39.00000  19.50000
5  1.25482  1.19737  40.00000  20.00000
5  1.25578  1.19824  41.00000  20.50000
5  1.25671  1.19909  42.00000  21.00000
5  1.25762  1.19992  43.00000  21.50000
5  1.25851  1.20073  44.00000  22.00000
5  1.25939  1.20152  45.00000  22.50000
5  1.26024  1.20229  46.00000  23.00000
5  1.26107  1.20305  47.00000  23.50000
5  1.26189  1.20379  48.00000  24.00000
5  1.26269  1.20452  49.00000  24.50000
5  1.26347  1.20523  50.00000  25.00000
