# Supplementary material for: Regional biaxial mechanical data of the mitral and tricuspid valve anterior leaflets
Source: Data Brief. 2019 May 22;24:103961. doi: 10.1016/j.dib.2019.103961 (PMC6545396; doi:10.1016/j.dib.2019.103961)
Supplement: Multimedia component 2 [file mmc2.zip › NewTextFiles/regional_data_TVAL118-A.txt]

0.270 
3.30 
1  0.99273  1.00874  0.00000  0.00000
1  1.03590  1.05091  1.00000  1.00000
1  1.04691  1.06288  2.00000  2.00000
1  1.05335  1.06988  3.00000  3.00000
1  1.05792  1.07484  4.00000  4.00000
1  1.06146  1.07870  5.00000  5.00000
1  1.06436  1.08185  6.00000  6.00000
1  1.06680  1.08451  7.00000  7.00000
1  1.06892  1.08682  8.00000  8.00000
1  1.07080  1.08885  9.00000  9.00000
1  1.07247  1.09067  10.00000  10.00000
1  1.07398  1.09232  11.00000  11.00000
1  1.07536  1.09382  12.00000  12.00000
1  1.07664  1.09520  13.00000  13.00000
1  1.07781  1.09648  14.00000  14.00000
1  1.07891  1.09767  15.00000  15.00000
1  1.07993  1.09879  16.00000  16.00000
1  1.08090  1.09984  17.00000  17.00000
1  1.08181  1.10082  18.00000  18.00000
1  1.08266  1.10176  19.00000  19.00000
1  1.08348  1.10264  20.00000  20.00000
1  1.08425  1.10349  21.00000  21.00000
1  1.08499  1.10429  22.00000  22.00000
1  1.08570  1.10506  23.00000  23.00000
1  1.08637  1.10579  24.00000  24.00000
1  1.08702  1.10650  25.00000  25.00000
1  1.08765  1.10717  26.00000  26.00000
1  1.08825  1.10783  27.00000  27.00000
1  1.08882  1.10846  28.00000  28.00000
1  1.08938  1.10906  29.00000  29.00000
1  1.08992  1.10965  30.00000  30.00000
1  1.09044  1.11021  31.00000  31.00000
1  1.09094  1.11076  32.00000  32.00000
1  1.09143  1.11129  33.00000  33.00000
1  1.09191  1.11181  34.00000  34.00000
1  1.09237  1.11231  35.00000  35.00000
1  1.09281  1.11280  36.00000  36.00000
1  1.09325  1.11327  37.00000  37.00000
1  1.09367  1.11373  38.00000  38.00000
1  1.09409  1.11418  39.00000  39.00000
1  1.09449  1.11462  40.00000  40.00000
1  1.09488  1.11504  41.00000  41.00000
1  1.09526  1.11546  42.00000  42.00000
1  1.09564  1.11587  43.00000  43.00000
1  1.09600  1.11626  44.00000  44.00000
1  1.09636  1.11665  45.00000  45.00000
1  1.09671  1.11703  46.00000  46.00000
1  1.09705  1.11740  47.00000  47.00000
1  1.09738  1.11777  48.00000  48.00000
1  1.09771  1.11812  49.00000  49.00000
1  1.09803  1.11847  50.00000  50.00000
2  0.99273  1.00874  0.00000  0.00000
2  1.02502  1.03803  0.75000  1.00000
2  1.03647  1.05213  1.50000  2.00000
2  1.04318  1.06040  2.25000  3.00000
2  1.04793  1.06627  3.00000  4.00000
2  1.05162  1.07082  3.75000  5.00000
2  1.05464  1.07454  4.50000  6.00000
2  1.05719  1.07769  5.25000  7.00000
2  1.05939  1.08041  6.00000  8.00000
2  1.06134  1.08282  6.75000  9.00000
2  1.06308  1.08497  7.50000  10.00000
2  1.06466  1.08692  8.25000  11.00000
2  1.06610  1.08869  9.00000  12.00000
2  1.06742  1.09033  9.75000  13.00000
2  1.06865  1.09184  10.50000  14.00000
2  1.06979  1.09325  11.25000  15.00000
2  1.07086  1.09457  12.00000  16.00000
2  1.07186  1.09580  12.75000  17.00000
2  1.07280  1.09697  13.50000  18.00000
2  1.07370  1.09808  14.25000  19.00000
2  1.07455  1.09912  15.00000  20.00000
2  1.07535  1.10012  15.75000  21.00000
2  1.07612  1.10107  16.50000  22.00000
2  1.07686  1.10198  17.25000  23.00000
2  1.07756  1.10285  18.00000  24.00000
2  1.07824  1.10368  18.75000  25.00000
2  1.07889  1.10448  19.50000  26.00000
2  1.07951  1.10525  20.25000  27.00000
2  1.08011  1.10600  21.00000  28.00000
2  1.08069  1.10671  21.75000  29.00000
2  1.08125  1.10741  22.50000  30.00000
2  1.08179  1.10808  23.25000  31.00000
2  1.08232  1.10872  24.00000  32.00000
2  1.08283  1.10935  24.75000  33.00000
2  1.08332  1.10996  25.50000  34.00000
2  1.08380  1.11055  26.25000  35.00000
2  1.08427  1.11113  27.00000  36.00000
2  1.08472  1.11169  27.75000  37.00000
2  1.08516  1.11223  28.50000  38.00000
2  1.08559  1.11276  29.25000  39.00000
2  1.08601  1.11328  30.00000  40.00000
2  1.08642  1.11379  30.75000  41.00000
2  1.08682  1.11428  31.50000  42.00000
2  1.08721  1.11476  32.25000  43.00000
2  1.08759  1.11523  33.00000  44.00000
2  1.08796  1.11569  33.75000  45.00000
2  1.08832  1.11614  34.50000  46.00000
2  1.08868  1.11658  35.25000  47.00000
2  1.08903  1.11701  36.00000  48.00000
2  1.08937  1.11743  36.75000  49.00000
2  1.08970  1.11784  37.50000  50.00000
3  0.99273  1.00874  0.00000  0.00000
3  1.03393  1.03338  1.00000  0.75000
3  1.04622  1.04406  2.00000  1.50000
3  1.05341  1.05031  3.00000  2.25000
3  1.05851  1.05475  4.00000  3.00000
3  1.06247  1.05819  5.00000  3.75000
3  1.06570  1.06100  6.00000  4.50000
3  1.06844  1.06338  7.00000  5.25000
3  1.07081  1.06544  8.00000  6.00000
3  1.07290  1.06725  9.00000  6.75000
3  1.07477  1.06888  10.00000  7.50000
3  1.07646  1.07035  11.00000  8.25000
3  1.07800  1.07169  12.00000  9.00000
3  1.07942  1.07293  13.00000  9.75000
3  1.08073  1.07407  14.00000  10.50000
3  1.08196  1.07513  15.00000  11.25000
3  1.08310  1.07613  16.00000  12.00000
3  1.08418  1.07707  17.00000  12.75000
3  1.08519  1.07795  18.00000  13.50000
3  1.08615  1.07878  19.00000  14.25000
3  1.08706  1.07957  20.00000  15.00000
3  1.08793  1.08033  21.00000  15.75000
3  1.08875  1.08104  22.00000  16.50000
3  1.08954  1.08173  23.00000  17.25000
3  1.09029  1.08239  24.00000  18.00000
3  1.09102  1.08302  25.00000  18.75000
3  1.09171  1.08362  26.00000  19.50000
3  1.09238  1.08420  27.00000  20.25000
3  1.09303  1.08476  28.00000  21.00000
3  1.09365  1.08531  29.00000  21.75000
3  1.09425  1.08583  30.00000  22.50000
3  1.09483  1.08634  31.00000  23.25000
3  1.09540  1.08683  32.00000  24.00000
3  1.09594  1.08730  33.00000  24.75000
3  1.09647  1.08776  34.00000  25.50000
3  1.09699  1.08821  35.00000  26.25000
3  1.09749  1.08864  36.00000  27.00000
3  1.09797  1.08907  37.00000  27.75000
3  1.09845  1.08948  38.00000  28.50000
3  1.09891  1.08988  39.00000  29.25000
3  1.09936  1.09027  40.00000  30.00000
3  1.09979  1.09065  41.00000  30.75000
3  1.10022  1.09102  42.00000  31.50000
3  1.10064  1.09138  43.00000  32.25000
3  1.10105  1.09174  44.00000  33.00000
3  1.10145  1.09209  45.00000  33.75000
3  1.10184  1.09242  46.00000  34.50000
3  1.10222  1.09276  47.00000  35.25000
3  1.10259  1.09308  48.00000  36.00000
3  1.10296  1.09340  49.00000  36.75000
3  1.10331  1.09371  50.00000  37.50000
4  0.99273  1.00874  0.00000  0.00000
4  1.02014  1.03504  0.50000  1.00000
4  1.03158  1.04822  1.00000  2.00000
4  1.03827  1.05594  1.50000  3.00000
4  1.04303  1.06141  2.00000  4.00000
4  1.04671  1.06566  2.50000  5.00000
4  1.04973  1.06913  3.00000  6.00000
4  1.05227  1.07207  3.50000  7.00000
4  1.05448  1.07461  4.00000  8.00000
4  1.05642  1.07685  4.50000  9.00000
4  1.05817  1.07886  5.00000  10.00000
4  1.05974  1.08067  5.50000  11.00000
4  1.06118  1.08233  6.00000  12.00000
4  1.06250  1.08386  6.50000  13.00000
4  1.06373  1.08527  7.00000  14.00000
4  1.06487  1.08658  7.50000  15.00000
4  1.06593  1.08781  8.00000  16.00000
4  1.06693  1.08897  8.50000  17.00000
4  1.06788  1.09005  9.00000  18.00000
4  1.06877  1.09108  9.50000  19.00000
4  1.06962  1.09206  10.00000  20.00000
4  1.07043  1.09299  10.50000  21.00000
4  1.07119  1.09388  11.00000  22.00000
4  1.07193  1.09472  11.50000  23.00000
4  1.07263  1.09553  12.00000  24.00000
4  1.07331  1.09631  12.50000  25.00000
4  1.07396  1.09706  13.00000  26.00000
4  1.07458  1.09778  13.50000  27.00000
4  1.07518  1.09847  14.00000  28.00000
4  1.07576  1.09914  14.50000  29.00000
4  1.07632  1.09978  15.00000  30.00000
4  1.07686  1.10041  15.50000  31.00000
4  1.07739  1.10101  16.00000  32.00000
4  1.07790  1.10160  16.50000  33.00000
4  1.07839  1.10217  17.00000  34.00000
4  1.07887  1.10272  17.50000  35.00000
4  1.07933  1.10326  18.00000  36.00000
4  1.07979  1.10378  18.50000  37.00000
4  1.08023  1.10429  19.00000  38.00000
4  1.08066  1.10478  19.50000  39.00000
4  1.08107  1.10527  20.00000  40.00000
4  1.08148  1.10574  20.50000  41.00000
4  1.08188  1.10619  21.00000  42.00000
4  1.08227  1.10664  21.50000  43.00000
4  1.08265  1.10708  22.00000  44.00000
4  1.08302  1.10751  22.50000  45.00000
4  1.08338  1.10793  23.00000  46.00000
4  1.08374  1.10834  23.50000  47.00000
4  1.08409  1.10874  24.00000  48.00000
4  1.08443  1.10913  24.50000  49.00000
4  1.08476  1.10952  25.00000  50.00000
5  0.99273  1.00874  0.00000  0.00000
5  1.01647  1.03087  1.00000  0.50000
5  1.02742  1.03928  2.00000  1.00000
5  1.03382  1.04421  3.00000  1.50000
5  1.03837  1.04770  4.00000  2.00000
5  1.04189  1.05041  5.00000  2.50000
5  1.04477  1.05262  6.00000  3.00000
5  1.04721  1.05449  7.00000  3.50000
5  1.04932  1.05611  8.00000  4.00000
5  1.05118  1.05754  9.00000  4.50000
5  1.05284  1.05882  10.00000  5.00000
5  1.05435  1.05998  11.00000  5.50000
5  1.05572  1.06104  12.00000  6.00000
5  1.05698  1.06201  13.00000  6.50000
5  1.05816  1.06291  14.00000  7.00000
5  1.05924  1.06374  15.00000  7.50000
5  1.06026  1.06453  16.00000  8.00000
5  1.06122  1.06526  17.00000  8.50000
5  1.06212  1.06596  18.00000  9.00000
5  1.06298  1.06661  19.00000  9.50000
5  1.06379  1.06724  20.00000  10.00000
5  1.06456  1.06783  21.00000  10.50000
5  1.06529  1.06839  22.00000  11.00000
5  1.06600  1.06893  23.00000  11.50000
5  1.06667  1.06945  24.00000  12.00000
5  1.06731  1.06995  25.00000  12.50000
5  1.06793  1.07042  26.00000  13.00000
5  1.06853  1.07088  27.00000  13.50000
5  1.06910  1.07132  28.00000  14.00000
5  1.06966  1.07175  29.00000  14.50000
5  1.07019  1.07216  30.00000  15.00000
5  1.07071  1.07256  31.00000  15.50000
5  1.07121  1.07294  32.00000  16.00000
5  1.07170  1.07332  33.00000  16.50000
5  1.07217  1.07368  34.00000  17.00000
5  1.07263  1.07403  35.00000  17.50000
5  1.07307  1.07437  36.00000  18.00000
5  1.07351  1.07471  37.00000  18.50000
5  1.07393  1.07503  38.00000  19.00000
5  1.07434  1.07534  39.00000  19.50000
5  1.07474  1.07565  40.00000  20.00000
5  1.07513  1.07595  41.00000  20.50000
5  1.07551  1.07624  42.00000  21.00000
5  1.07588  1.07653  43.00000  21.50000
5  1.07624  1.07681  44.00000  22.00000
5  1.07660  1.07708  45.00000  22.50000
5  1.07695  1.07735  46.00000  23.00000
5  1.07729  1.07761  47.00000  23.50000
5  1.07762  1.07787  48.00000  24.00000
5  1.07794  1.07812  49.00000  24.50000
5  1.07826  1.07836  50.00000  25.00000
