# Supplementary material for: Regional biaxial mechanical data of the mitral and tricuspid valve anterior leaflets
Source: Data Brief. 2019 May 22;24:103961. doi: 10.1016/j.dib.2019.103961 (PMC6545396; doi:10.1016/j.dib.2019.103961)
Supplement: Multimedia component 2 [file mmc2.zip › NewTextFiles/regional_data_TVAL118-B.txt]

0.310 
3.40 
1  1.01121  0.98293  0.00000  0.00000
1  1.03389  1.00943  1.00000  1.00000
1  1.04881  1.02979  2.00000  2.00000
1  1.05756  1.04170  3.00000  3.00000
1  1.06379  1.05015  4.00000  4.00000
1  1.06862  1.05671  5.00000  5.00000
1  1.07257  1.06207  6.00000  6.00000
1  1.07591  1.06660  7.00000  7.00000
1  1.07881  1.07053  8.00000  8.00000
1  1.08136  1.07399  9.00000  9.00000
1  1.08364  1.07708  10.00000  10.00000
1  1.08571  1.07989  11.00000  11.00000
1  1.08760  1.08244  12.00000  12.00000
1  1.08934  1.08480  13.00000  13.00000
1  1.09094  1.08697  14.00000  14.00000
1  1.09244  1.08900  15.00000  15.00000
1  1.09384  1.09090  16.00000  16.00000
1  1.09516  1.09268  17.00000  17.00000
1  1.09640  1.09436  18.00000  18.00000
1  1.09757  1.09595  19.00000  19.00000
1  1.09868  1.09746  20.00000  20.00000
1  1.09974  1.09889  21.00000  21.00000
1  1.10075  1.10026  22.00000  22.00000
1  1.10172  1.10156  23.00000  23.00000
1  1.10264  1.10282  24.00000  24.00000
1  1.10353  1.10402  25.00000  25.00000
1  1.10438  1.10517  26.00000  26.00000
1  1.10520  1.10628  27.00000  27.00000
1  1.10599  1.10735  28.00000  28.00000
1  1.10675  1.10838  29.00000  29.00000
1  1.10748  1.10937  30.00000  30.00000
1  1.10820  1.11034  31.00000  31.00000
1  1.10889  1.11127  32.00000  32.00000
1  1.10955  1.11218  33.00000  33.00000
1  1.11020  1.11305  34.00000  34.00000
1  1.11083  1.11391  35.00000  35.00000
1  1.11144  1.11473  36.00000  36.00000
1  1.11204  1.11554  37.00000  37.00000
1  1.11262  1.11632  38.00000  38.00000
1  1.11318  1.11709  39.00000  39.00000
1  1.11373  1.11783  40.00000  40.00000
1  1.11427  1.11856  41.00000  41.00000
1  1.11479  1.11926  42.00000  42.00000
1  1.11530  1.11996  43.00000  43.00000
1  1.11580  1.12063  44.00000  44.00000
1  1.11629  1.12129  45.00000  45.00000
1  1.11676  1.12194  46.00000  46.00000
1  1.11723  1.12257  47.00000  47.00000
1  1.11769  1.12319  48.00000  48.00000
1  1.11814  1.12380  49.00000  49.00000
1  1.11857  1.12439  50.00000  50.00000
2  1.01121  0.98293  0.00000  0.00000
2  1.03280  1.00607  0.75000  1.00000
2  1.04630  1.02560  1.50000  2.00000
2  1.05422  1.03703  2.25000  3.00000
2  1.05985  1.04513  3.00000  4.00000
2  1.06422  1.05142  3.75000  5.00000
2  1.06779  1.05656  4.50000  6.00000
2  1.07080  1.06090  5.25000  7.00000
2  1.07342  1.06467  6.00000  8.00000
2  1.07573  1.06799  6.75000  9.00000
2  1.07779  1.07096  7.50000  10.00000
2  1.07966  1.07364  8.25000  11.00000
2  1.08136  1.07610  9.00000  12.00000
2  1.08293  1.07835  9.75000  13.00000
2  1.08438  1.08044  10.50000  14.00000
2  1.08573  1.08238  11.25000  15.00000
2  1.08700  1.08420  12.00000  16.00000
2  1.08819  1.08591  12.75000  17.00000
2  1.08931  1.08752  13.50000  18.00000
2  1.09037  1.08905  14.25000  19.00000
2  1.09137  1.09049  15.00000  20.00000
2  1.09233  1.09187  15.75000  21.00000
2  1.09324  1.09318  16.50000  22.00000
2  1.09411  1.09443  17.25000  23.00000
2  1.09494  1.09563  18.00000  24.00000
2  1.09574  1.09678  18.75000  25.00000
2  1.09651  1.09789  19.50000  26.00000
2  1.09725  1.09895  20.25000  27.00000
2  1.09797  1.09998  21.00000  28.00000
2  1.09865  1.10096  21.75000  29.00000
2  1.09932  1.10192  22.50000  30.00000
2  1.09996  1.10284  23.25000  31.00000
2  1.10058  1.10374  24.00000  32.00000
2  1.10119  1.10461  24.75000  33.00000
2  1.10177  1.10545  25.50000  34.00000
2  1.10234  1.10626  26.25000  35.00000
2  1.10289  1.10706  27.00000  36.00000
2  1.10343  1.10783  27.75000  37.00000
2  1.10395  1.10858  28.50000  38.00000
2  1.10446  1.10931  29.25000  39.00000
2  1.10496  1.11003  30.00000  40.00000
2  1.10544  1.11072  30.75000  41.00000
2  1.10591  1.11140  31.50000  42.00000
2  1.10637  1.11207  32.25000  43.00000
2  1.10682  1.11271  33.00000  44.00000
2  1.10727  1.11335  33.75000  45.00000
2  1.10770  1.11397  34.50000  46.00000
2  1.10812  1.11457  35.25000  47.00000
2  1.10853  1.11517  36.00000  48.00000
2  1.10893  1.11575  36.75000  49.00000
2  1.10933  1.11632  37.50000  50.00000
3  1.01121  0.98293  0.00000  0.00000
3  1.03720  1.02546  1.00000  0.75000
3  1.05220  1.04962  2.00000  1.50000
3  1.06100  1.06378  3.00000  2.25000
3  1.06725  1.07384  4.00000  3.00000
3  1.07211  1.08165  5.00000  3.75000
3  1.07607  1.08803  6.00000  4.50000
3  1.07943  1.09342  7.00000  5.25000
3  1.08234  1.09809  8.00000  6.00000
3  1.08490  1.10222  9.00000  6.75000
3  1.08720  1.10591  10.00000  7.50000
3  1.08927  1.10924  11.00000  8.25000
3  1.09117  1.11229  12.00000  9.00000
3  1.09291  1.11509  13.00000  9.75000
3  1.09452  1.11769  14.00000  10.50000
3  1.09603  1.12010  15.00000  11.25000
3  1.09743  1.12236  16.00000  12.00000
3  1.09875  1.12449  17.00000  12.75000
3  1.10000  1.12649  18.00000  13.50000
3  1.10118  1.12838  19.00000  14.25000
3  1.10230  1.13018  20.00000  15.00000
3  1.10336  1.13189  21.00000  15.75000
3  1.10437  1.13352  22.00000  16.50000
3  1.10534  1.13507  23.00000  17.25000
3  1.10627  1.13657  24.00000  18.00000
3  1.10716  1.13800  25.00000  18.75000
3  1.10801  1.13937  26.00000  19.50000
3  1.10884  1.14069  27.00000  20.25000
3  1.10963  1.14197  28.00000  21.00000
3  1.11039  1.14319  29.00000  21.75000
3  1.11113  1.14438  30.00000  22.50000
3  1.11185  1.14553  31.00000  23.25000
3  1.11254  1.14664  32.00000  24.00000
3  1.11321  1.14772  33.00000  24.75000
3  1.11386  1.14877  34.00000  25.50000
3  1.11449  1.14978  35.00000  26.25000
3  1.11511  1.15077  36.00000  27.00000
3  1.11570  1.15173  37.00000  27.75000
3  1.11629  1.15266  38.00000  28.50000
3  1.11685  1.15357  39.00000  29.25000
3  1.11740  1.15446  40.00000  30.00000
3  1.11794  1.15532  41.00000  30.75000
3  1.11847  1.15617  42.00000  31.50000
3  1.11898  1.15699  43.00000  32.25000
3  1.11948  1.15780  44.00000  33.00000
3  1.11997  1.15859  45.00000  33.75000
3  1.12045  1.15936  46.00000  34.50000
3  1.12092  1.16011  47.00000  35.25000
3  1.12138  1.16085  48.00000  36.00000
3  1.12183  1.16157  49.00000  36.75000
3  1.12227  1.16228  50.00000  37.50000
4  1.01121  0.98293  0.00000  0.00000
4  1.03573  0.99990  0.50000  1.00000
4  1.04701  1.01958  1.00000  2.00000
4  1.05361  1.03110  1.50000  3.00000
4  1.05829  1.03927  2.00000  4.00000
4  1.06193  1.04561  2.50000  5.00000
4  1.06490  1.05079  3.00000  6.00000
4  1.06741  1.05517  3.50000  7.00000
4  1.06959  1.05896  4.00000  8.00000
4  1.07151  1.06230  4.50000  9.00000
4  1.07323  1.06530  5.00000  10.00000
4  1.07478  1.06800  5.50000  11.00000
4  1.07620  1.07048  6.00000  12.00000
4  1.07750  1.07275  6.50000  13.00000
4  1.07871  1.07486  7.00000  14.00000
4  1.07984  1.07681  7.50000  15.00000
4  1.08089  1.07865  8.00000  16.00000
4  1.08188  1.08037  8.50000  17.00000
4  1.08281  1.08199  9.00000  18.00000
4  1.08369  1.08353  9.50000  19.00000
4  1.08453  1.08499  10.00000  20.00000
4  1.08532  1.08637  10.50000  21.00000
4  1.08608  1.08769  11.00000  22.00000
4  1.08681  1.08896  11.50000  23.00000
4  1.08750  1.09017  12.00000  24.00000
4  1.08816  1.09133  12.50000  25.00000
4  1.08880  1.09244  13.00000  26.00000
4  1.08942  1.09351  13.50000  27.00000
4  1.09001  1.09454  14.00000  28.00000
4  1.09058  1.09554  14.50000  29.00000
4  1.09114  1.09650  15.00000  30.00000
4  1.09167  1.09744  15.50000  31.00000
4  1.09219  1.09834  16.00000  32.00000
4  1.09269  1.09921  16.50000  33.00000
4  1.09318  1.10006  17.00000  34.00000
4  1.09365  1.10088  17.50000  35.00000
4  1.09411  1.10168  18.00000  36.00000
4  1.09456  1.10246  18.50000  37.00000
4  1.09499  1.10322  19.00000  38.00000
4  1.09541  1.10396  19.50000  39.00000
4  1.09583  1.10468  20.00000  40.00000
4  1.09623  1.10538  20.50000  41.00000
4  1.09662  1.10606  21.00000  42.00000
4  1.09701  1.10673  21.50000  43.00000
4  1.09738  1.10738  22.00000  44.00000
4  1.09775  1.10802  22.50000  45.00000
4  1.09811  1.10865  23.00000  46.00000
4  1.09846  1.10926  23.50000  47.00000
4  1.09880  1.10986  24.00000  48.00000
4  1.09914  1.11044  24.50000  49.00000
4  1.09947  1.11101  25.00000  50.00000
5  1.01121  0.98293  0.00000  0.00000
5  1.03248  1.04753  1.00000  0.50000
5  1.04946  1.07087  2.00000  1.00000
5  1.05948  1.08454  3.00000  1.50000
5  1.06660  1.09425  4.00000  2.00000
5  1.07214  1.10179  5.00000  2.50000
5  1.07667  1.10795  6.00000  3.00000
5  1.08051  1.11315  7.00000  3.50000
5  1.08383  1.11767  8.00000  4.00000
5  1.08676  1.12165  9.00000  4.50000
5  1.08938  1.12521  10.00000  5.00000
5  1.09176  1.12843  11.00000  5.50000
5  1.09392  1.13137  12.00000  6.00000
5  1.09592  1.13407  13.00000  6.50000
5  1.09776  1.13658  14.00000  7.00000
5  1.09948  1.13891  15.00000  7.50000
5  1.10109  1.14109  16.00000  8.00000
5  1.10260  1.14314  17.00000  8.50000
5  1.10403  1.14507  18.00000  9.00000
5  1.10537  1.14690  19.00000  9.50000
5  1.10665  1.14863  20.00000  10.00000
5  1.10787  1.15028  21.00000  10.50000
5  1.10903  1.15186  22.00000  11.00000
5  1.11014  1.15336  23.00000  11.50000
5  1.11120  1.15480  24.00000  12.00000
5  1.11222  1.15618  25.00000  12.50000
5  1.11320  1.15750  26.00000  13.00000
5  1.11414  1.15878  27.00000  13.50000
5  1.11504  1.16001  28.00000  14.00000
5  1.11592  1.16119  29.00000  14.50000
5  1.11676  1.16234  30.00000  15.00000
5  1.11758  1.16345  31.00000  15.50000
5  1.11837  1.16452  32.00000  16.00000
5  1.11914  1.16556  33.00000  16.50000
5  1.11989  1.16657  34.00000  17.00000
5  1.12061  1.16755  35.00000  17.50000
5  1.12131  1.16850  36.00000  18.00000
5  1.12200  1.16943  37.00000  18.50000
5  1.12266  1.17033  38.00000  19.00000
5  1.12331  1.17121  39.00000  19.50000
5  1.12394  1.17207  40.00000  20.00000
5  1.12456  1.17290  41.00000  20.50000
5  1.12516  1.17371  42.00000  21.00000
5  1.12575  1.17451  43.00000  21.50000
5  1.12632  1.17529  44.00000  22.00000
5  1.12688  1.17605  45.00000  22.50000
5  1.12743  1.17679  46.00000  23.00000
5  1.12796  1.17752  47.00000  23.50000
5  1.12849  1.17823  48.00000  24.00000
5  1.12900  1.17893  49.00000  24.50000
5  1.12951  1.17961  50.00000  25.00000
