# Supplementary material for: Regional biaxial mechanical data of the mitral and tricuspid valve anterior leaflets
Source: Data Brief. 2019 May 22;24:103961. doi: 10.1016/j.dib.2019.103961 (PMC6545396; doi:10.1016/j.dib.2019.103961)
Supplement: Multimedia component 2 [file mmc2.zip › NewTextFiles/regional_data_TVAL118-C.txt]

0.477 
3.20 
1  1.06655  1.00507  0.00000  0.00000
1  1.09604  1.03805  1.00000  1.00000
1  1.11673  1.05983  2.00000  2.00000
1  1.12899  1.07273  3.00000  3.00000
1  1.13773  1.08192  4.00000  4.00000
1  1.14452  1.08907  5.00000  5.00000
1  1.15009  1.09492  6.00000  6.00000
1  1.15479  1.09987  7.00000  7.00000
1  1.15888  1.10416  8.00000  8.00000
1  1.16248  1.10795  9.00000  9.00000
1  1.16570  1.11134  10.00000  10.00000
1  1.16862  1.11441  11.00000  11.00000
1  1.17129  1.11721  12.00000  12.00000
1  1.17374  1.11979  13.00000  13.00000
1  1.17601  1.12218  14.00000  14.00000
1  1.17812  1.12440  15.00000  15.00000
1  1.18010  1.12648  16.00000  16.00000
1  1.18196  1.12844  17.00000  17.00000
1  1.18371  1.13028  18.00000  18.00000
1  1.18537  1.13202  19.00000  19.00000
1  1.18694  1.13368  20.00000  20.00000
1  1.18844  1.13525  21.00000  21.00000
1  1.18987  1.13675  22.00000  22.00000
1  1.19123  1.13819  23.00000  23.00000
1  1.19254  1.13956  24.00000  24.00000
1  1.19379  1.14088  25.00000  25.00000
1  1.19499  1.14214  26.00000  26.00000
1  1.19615  1.14336  27.00000  27.00000
1  1.19727  1.14453  28.00000  28.00000
1  1.19834  1.14567  29.00000  29.00000
1  1.19938  1.14676  30.00000  30.00000
1  1.20039  1.14782  31.00000  31.00000
1  1.20137  1.14884  32.00000  32.00000
1  1.20231  1.14984  33.00000  33.00000
1  1.20323  1.15080  34.00000  34.00000
1  1.20412  1.15174  35.00000  35.00000
1  1.20498  1.15264  36.00000  36.00000
1  1.20582  1.15353  37.00000  37.00000
1  1.20664  1.15439  38.00000  38.00000
1  1.20744  1.15523  39.00000  39.00000
1  1.20822  1.15605  40.00000  40.00000
1  1.20897  1.15684  41.00000  41.00000
1  1.20971  1.15762  42.00000  42.00000
1  1.21044  1.15838  43.00000  43.00000
1  1.21114  1.15912  44.00000  44.00000
1  1.21183  1.15985  45.00000  45.00000
1  1.21251  1.16056  46.00000  46.00000
1  1.21317  1.16125  47.00000  47.00000
1  1.21381  1.16193  48.00000  48.00000
1  1.21445  1.16260  49.00000  49.00000
1  1.21507  1.16325  50.00000  50.00000
2  1.06655  1.00507  0.00000  0.00000
2  1.08610  1.02868  0.75000  1.00000
2  1.10548  1.04908  1.50000  2.00000
2  1.11693  1.06108  2.25000  3.00000
2  1.12510  1.06962  3.00000  4.00000
2  1.13145  1.07625  3.75000  5.00000
2  1.13664  1.08168  4.50000  6.00000
2  1.14104  1.08626  5.25000  7.00000
2  1.14485  1.09024  6.00000  8.00000
2  1.14821  1.09374  6.75000  9.00000
2  1.15122  1.09688  7.50000  10.00000
2  1.15394  1.09972  8.25000  11.00000
2  1.15643  1.10231  9.00000  12.00000
2  1.15872  1.10470  9.75000  13.00000
2  1.16084  1.10691  10.50000  14.00000
2  1.16281  1.10896  11.25000  15.00000
2  1.16466  1.11089  12.00000  16.00000
2  1.16639  1.11270  12.75000  17.00000
2  1.16803  1.11440  13.50000  18.00000
2  1.16957  1.11601  14.25000  19.00000
2  1.17104  1.11754  15.00000  20.00000
2  1.17244  1.11900  15.75000  21.00000
2  1.17377  1.12038  16.50000  22.00000
2  1.17504  1.12171  17.25000  23.00000
2  1.17626  1.12298  18.00000  24.00000
2  1.17743  1.12420  18.75000  25.00000
2  1.17855  1.12537  19.50000  26.00000
2  1.17963  1.12649  20.25000  27.00000
2  1.18068  1.12758  21.00000  28.00000
2  1.18168  1.12862  21.75000  29.00000
2  1.18265  1.12963  22.50000  30.00000
2  1.18359  1.13061  23.25000  31.00000
2  1.18450  1.13156  24.00000  32.00000
2  1.18538  1.13248  24.75000  33.00000
2  1.18624  1.13337  25.50000  34.00000
2  1.18707  1.13423  26.25000  35.00000
2  1.18787  1.13507  27.00000  36.00000
2  1.18866  1.13589  27.75000  37.00000
2  1.18942  1.13668  28.50000  38.00000
2  1.19017  1.13746  29.25000  39.00000
2  1.19089  1.13821  30.00000  40.00000
2  1.19160  1.13895  30.75000  41.00000
2  1.19229  1.13967  31.50000  42.00000
2  1.19296  1.14037  32.25000  43.00000
2  1.19362  1.14106  33.00000  44.00000
2  1.19427  1.14173  33.75000  45.00000
2  1.19490  1.14238  34.50000  46.00000
2  1.19551  1.14303  35.25000  47.00000
2  1.19611  1.14365  36.00000  48.00000
2  1.19671  1.14427  36.75000  49.00000
2  1.19728  1.14487  37.50000  50.00000
3  1.06655  1.00507  0.00000  0.00000
3  1.10092  1.05391  1.00000  0.75000
3  1.12136  1.07192  2.00000  1.50000
3  1.13344  1.08249  3.00000  2.25000
3  1.14205  1.08999  4.00000  3.00000
3  1.14874  1.09582  5.00000  3.75000
3  1.15422  1.10058  6.00000  4.50000
3  1.15885  1.10461  7.00000  5.25000
3  1.16287  1.10810  8.00000  6.00000
3  1.16641  1.11118  9.00000  6.75000
3  1.16958  1.11393  10.00000  7.50000
3  1.17245  1.11642  11.00000  8.25000
3  1.17507  1.11870  12.00000  9.00000
3  1.17749  1.12079  13.00000  9.75000
3  1.17972  1.12273  14.00000  10.50000
3  1.18180  1.12453  15.00000  11.25000
3  1.18374  1.12622  16.00000  12.00000
3  1.18557  1.12780  17.00000  12.75000
3  1.18730  1.12930  18.00000  13.50000
3  1.18893  1.13071  19.00000  14.25000
3  1.19047  1.13205  20.00000  15.00000
3  1.19195  1.13333  21.00000  15.75000
3  1.19335  1.13454  22.00000  16.50000
3  1.19469  1.13571  23.00000  17.25000
3  1.19597  1.13682  24.00000  18.00000
3  1.19721  1.13789  25.00000  18.75000
3  1.19839  1.13891  26.00000  19.50000
3  1.19953  1.13990  27.00000  20.25000
3  1.20063  1.14085  28.00000  21.00000
3  1.20168  1.14177  29.00000  21.75000
3  1.20271  1.14266  30.00000  22.50000
3  1.20370  1.14351  31.00000  23.25000
3  1.20466  1.14434  32.00000  24.00000
3  1.20558  1.14515  33.00000  24.75000
3  1.20648  1.14593  34.00000  25.50000
3  1.20736  1.14669  35.00000  26.25000
3  1.20821  1.14742  36.00000  27.00000
3  1.20904  1.14814  37.00000  27.75000
3  1.20984  1.14884  38.00000  28.50000
3  1.21063  1.14952  39.00000  29.25000
3  1.21139  1.15018  40.00000  30.00000
3  1.21214  1.15083  41.00000  30.75000
3  1.21286  1.15146  42.00000  31.50000
3  1.21357  1.15207  43.00000  32.25000
3  1.21427  1.15267  44.00000  33.00000
3  1.21495  1.15326  45.00000  33.75000
3  1.21561  1.15384  46.00000  34.50000
3  1.21626  1.15440  47.00000  35.25000
3  1.21690  1.15495  48.00000  36.00000
3  1.21752  1.15549  49.00000  36.75000
3  1.21813  1.15602  50.00000  37.50000
4  1.06655  1.00507  0.00000  0.00000
4  1.07858  1.03103  0.50000  1.00000
4  1.09685  1.05203  1.00000  2.00000
4  1.10770  1.06441  1.50000  3.00000
4  1.11544  1.07322  2.00000  4.00000
4  1.12146  1.08007  2.50000  5.00000
4  1.12639  1.08567  3.00000  6.00000
4  1.13057  1.09041  3.50000  7.00000
4  1.13419  1.09451  4.00000  8.00000
4  1.13739  1.09814  4.50000  9.00000
4  1.14025  1.10138  5.00000  10.00000
4  1.14284  1.10431  5.50000  11.00000
4  1.14520  1.10699  6.00000  12.00000
4  1.14738  1.10946  6.50000  13.00000
4  1.14939  1.11174  7.00000  14.00000
4  1.15127  1.11387  7.50000  15.00000
4  1.15303  1.11585  8.00000  16.00000
4  1.15468  1.11772  8.50000  17.00000
4  1.15623  1.11948  9.00000  18.00000
4  1.15770  1.12115  9.50000  19.00000
4  1.15910  1.12273  10.00000  20.00000
4  1.16043  1.12423  10.50000  21.00000
4  1.16170  1.12567  11.00000  22.00000
4  1.16291  1.12704  11.50000  23.00000
4  1.16407  1.12835  12.00000  24.00000
4  1.16518  1.12961  12.50000  25.00000
4  1.16625  1.13082  13.00000  26.00000
4  1.16728  1.13198  13.50000  27.00000
4  1.16827  1.13310  14.00000  28.00000
4  1.16922  1.13419  14.50000  29.00000
4  1.17015  1.13523  15.00000  30.00000
4  1.17104  1.13624  15.50000  31.00000
4  1.17191  1.13722  16.00000  32.00000
4  1.17274  1.13817  16.50000  33.00000
4  1.17356  1.13909  17.00000  34.00000
4  1.17435  1.13998  17.50000  35.00000
4  1.17512  1.14085  18.00000  36.00000
4  1.17586  1.14170  18.50000  37.00000
4  1.17659  1.14252  19.00000  38.00000
4  1.17730  1.14332  19.50000  39.00000
4  1.17799  1.14410  20.00000  40.00000
4  1.17866  1.14486  20.50000  41.00000
4  1.17932  1.14561  21.00000  42.00000
4  1.17996  1.14633  21.50000  43.00000
4  1.18059  1.14704  22.00000  44.00000
4  1.18120  1.14773  22.50000  45.00000
4  1.18180  1.14841  23.00000  46.00000
4  1.18239  1.14908  23.50000  47.00000
4  1.18296  1.14972  24.00000  48.00000
4  1.18352  1.15036  24.50000  49.00000
4  1.18407  1.15098  25.00000  50.00000
5  1.06655  1.00507  0.00000  0.00000
5  1.09919  1.05013  1.00000  0.50000
5  1.11830  1.06521  2.00000  1.00000
5  1.12955  1.07404  3.00000  1.50000
5  1.13756  1.08030  4.00000  2.00000
5  1.14377  1.08516  5.00000  2.50000
5  1.14886  1.08914  6.00000  3.00000
5  1.15316  1.09250  7.00000  3.50000
5  1.15689  1.09541  8.00000  4.00000
5  1.16018  1.09797  9.00000  4.50000
5  1.16313  1.10027  10.00000  5.00000
5  1.16579  1.10235  11.00000  5.50000
5  1.16822  1.10424  12.00000  6.00000
5  1.17046  1.10599  13.00000  6.50000
5  1.17253  1.10760  14.00000  7.00000
5  1.17446  1.10911  15.00000  7.50000
5  1.17627  1.11051  16.00000  8.00000
5  1.17796  1.11183  17.00000  8.50000
5  1.17956  1.11308  18.00000  9.00000
5  1.18107  1.11426  19.00000  9.50000
5  1.18251  1.11538  20.00000  10.00000
5  1.18387  1.11644  21.00000  10.50000
5  1.18517  1.11745  22.00000  11.00000
5  1.18642  1.11842  23.00000  11.50000
5  1.18761  1.11935  24.00000  12.00000
5  1.18875  1.12024  25.00000  12.50000
5  1.18985  1.12109  26.00000  13.00000
5  1.19090  1.12192  27.00000  13.50000
5  1.19192  1.12271  28.00000  14.00000
5  1.19290  1.12347  29.00000  14.50000
5  1.19385  1.12421  30.00000  15.00000
5  1.19477  1.12493  31.00000  15.50000
5  1.19566  1.12562  32.00000  16.00000
5  1.19652  1.12629  33.00000  16.50000
5  1.19736  1.12694  34.00000  17.00000
5  1.19817  1.12757  35.00000  17.50000
5  1.19896  1.12819  36.00000  18.00000
5  1.19972  1.12879  37.00000  18.50000
5  1.20047  1.12937  38.00000  19.00000
5  1.20120  1.12993  39.00000  19.50000
5  1.20191  1.13048  40.00000  20.00000
5  1.20260  1.13102  41.00000  20.50000
5  1.20327  1.13155  42.00000  21.00000
5  1.20393  1.13206  43.00000  21.50000
5  1.20457  1.13256  44.00000  22.00000
5  1.20520  1.13305  45.00000  22.50000
5  1.20582  1.13353  46.00000  23.00000
5  1.20642  1.13400  47.00000  23.50000
5  1.20701  1.13446  48.00000  24.00000
5  1.20759  1.13491  49.00000  24.50000
5  1.20815  1.13535  50.00000  25.00000
