# Supplementary material for: Regional biaxial mechanical data of the mitral and tricuspid valve anterior leaflets
Source: Data Brief. 2019 May 22;24:103961. doi: 10.1016/j.dib.2019.103961 (PMC6545396; doi:10.1016/j.dib.2019.103961)
Supplement: Multimedia component 2 [file mmc2.zip › NewTextFiles/regional_data_TVAL118-E.txt]

0.147 
2.80 
1  1.01316  1.05904  0.00000  0.00000
1  1.03314  1.11382  1.00000  1.00000
1  1.05637  1.14689  2.00000  2.00000
1  1.07017  1.16627  3.00000  3.00000
1  1.08002  1.18004  4.00000  4.00000
1  1.08769  1.19072  5.00000  5.00000
1  1.09396  1.19945  6.00000  6.00000
1  1.09928  1.20683  7.00000  7.00000
1  1.10388  1.21323  8.00000  8.00000
1  1.10795  1.21887  9.00000  9.00000
1  1.11159  1.22392  10.00000  10.00000
1  1.11488  1.22849  11.00000  11.00000
1  1.11789  1.23266  12.00000  12.00000
1  1.12066  1.23650  13.00000  13.00000
1  1.12323  1.24005  14.00000  14.00000
1  1.12562  1.24335  15.00000  15.00000
1  1.12785  1.24645  16.00000  16.00000
1  1.12995  1.24935  17.00000  17.00000
1  1.13193  1.25209  18.00000  18.00000
1  1.13380  1.25468  19.00000  19.00000
1  1.13558  1.25714  20.00000  20.00000
1  1.13727  1.25948  21.00000  21.00000
1  1.13888  1.26171  22.00000  22.00000
1  1.14042  1.26384  23.00000  23.00000
1  1.14190  1.26588  24.00000  24.00000
1  1.14331  1.26784  25.00000  25.00000
1  1.14467  1.26972  26.00000  26.00000
1  1.14598  1.27153  27.00000  27.00000
1  1.14724  1.27327  28.00000  28.00000
1  1.14846  1.27495  29.00000  29.00000
1  1.14963  1.27658  30.00000  30.00000
1  1.15077  1.27815  31.00000  31.00000
1  1.15187  1.27967  32.00000  32.00000
1  1.15294  1.28115  33.00000  33.00000
1  1.15398  1.28258  34.00000  34.00000
1  1.15498  1.28397  35.00000  35.00000
1  1.15596  1.28532  36.00000  36.00000
1  1.15691  1.28663  37.00000  37.00000
1  1.15783  1.28791  38.00000  38.00000
1  1.15873  1.28916  39.00000  39.00000
1  1.15961  1.29037  40.00000  40.00000
1  1.16047  1.29155  41.00000  41.00000
1  1.16131  1.29271  42.00000  42.00000
1  1.16212  1.29384  43.00000  43.00000
1  1.16292  1.29494  44.00000  44.00000
1  1.16370  1.29602  45.00000  45.00000
1  1.16446  1.29707  46.00000  46.00000
1  1.16521  1.29810  47.00000  47.00000
1  1.16594  1.29911  48.00000  48.00000
1  1.16665  1.30010  49.00000  49.00000
1  1.16735  1.30107  50.00000  50.00000
2  1.01316  1.05904  0.00000  0.00000
2  1.01048  1.13093  0.75000  1.00000
2  1.03458  1.15905  1.50000  2.00000
2  1.04921  1.17551  2.25000  3.00000
2  1.05974  1.18718  3.00000  4.00000
2  1.06798  1.19624  3.75000  5.00000
2  1.07474  1.20364  4.50000  6.00000
2  1.08048  1.20990  5.25000  7.00000
2  1.08547  1.21532  6.00000  8.00000
2  1.08988  1.22010  6.75000  9.00000
2  1.09382  1.22438  7.50000  10.00000
2  1.09740  1.22825  8.25000  11.00000
2  1.10067  1.23178  9.00000  12.00000
2  1.10368  1.23503  9.75000  13.00000
2  1.10646  1.23804  10.50000  14.00000
2  1.10906  1.24084  11.25000  15.00000
2  1.11149  1.24346  12.00000  16.00000
2  1.11378  1.24593  12.75000  17.00000
2  1.11593  1.24825  13.50000  18.00000
2  1.11797  1.25044  14.25000  19.00000
2  1.11991  1.25252  15.00000  20.00000
2  1.12175  1.25451  15.75000  21.00000
2  1.12350  1.25639  16.50000  22.00000
2  1.12518  1.25820  17.25000  23.00000
2  1.12679  1.25993  18.00000  24.00000
2  1.12833  1.26158  18.75000  25.00000
2  1.12981  1.26318  19.50000  26.00000
2  1.13124  1.26471  20.25000  27.00000
2  1.13261  1.26619  21.00000  28.00000
2  1.13394  1.26761  21.75000  29.00000
2  1.13522  1.26899  22.50000  30.00000
2  1.13646  1.27032  23.25000  31.00000
2  1.13766  1.27161  24.00000  32.00000
2  1.13883  1.27286  24.75000  33.00000
2  1.13996  1.27407  25.50000  34.00000
2  1.14105  1.27525  26.25000  35.00000
2  1.14212  1.27639  27.00000  36.00000
2  1.14316  1.27750  27.75000  37.00000
2  1.14417  1.27859  28.50000  38.00000
2  1.14515  1.27964  29.25000  39.00000
2  1.14611  1.28067  30.00000  40.00000
2  1.14704  1.28167  30.75000  41.00000
2  1.14796  1.28265  31.50000  42.00000
2  1.14885  1.28361  32.25000  43.00000
2  1.14972  1.28454  33.00000  44.00000
2  1.15057  1.28545  33.75000  45.00000
2  1.15140  1.28634  34.50000  46.00000
2  1.15221  1.28722  35.25000  47.00000
2  1.15301  1.28807  36.00000  48.00000
2  1.15379  1.28891  36.75000  49.00000
2  1.15456  1.28973  37.50000  50.00000
3  1.01316  1.05904  0.00000  0.00000
3  1.05014  1.03498  1.00000  0.75000
3  1.06921  1.07140  2.00000  1.50000
3  1.08040  1.09279  3.00000  2.25000
3  1.08835  1.10798  4.00000  3.00000
3  1.09452  1.11978  5.00000  3.75000
3  1.09956  1.12942  6.00000  4.50000
3  1.10383  1.13757  7.00000  5.25000
3  1.10752  1.14464  8.00000  6.00000
3  1.11078  1.15087  9.00000  6.75000
3  1.11370  1.15645  10.00000  7.50000
3  1.11634  1.16150  11.00000  8.25000
3  1.11875  1.16611  12.00000  9.00000
3  1.12096  1.17034  13.00000  9.75000
3  1.12301  1.17427  14.00000  10.50000
3  1.12492  1.17792  15.00000  11.25000
3  1.12671  1.18134  16.00000  12.00000
3  1.12839  1.18455  17.00000  12.75000
3  1.12997  1.18758  18.00000  13.50000
3  1.13147  1.19044  19.00000  14.25000
3  1.13289  1.19316  20.00000  15.00000
3  1.13424  1.19575  21.00000  15.75000
3  1.13553  1.19821  22.00000  16.50000
3  1.13676  1.20057  23.00000  17.25000
3  1.13794  1.20282  24.00000  18.00000
3  1.13907  1.20498  25.00000  18.75000
3  1.14016  1.20706  26.00000  19.50000
3  1.14120  1.20906  27.00000  20.25000
3  1.14221  1.21099  28.00000  21.00000
3  1.14318  1.21285  29.00000  21.75000
3  1.14412  1.21464  30.00000  22.50000
3  1.14503  1.21638  31.00000  23.25000
3  1.14591  1.21806  32.00000  24.00000
3  1.14676  1.21969  33.00000  24.75000
3  1.14759  1.22127  34.00000  25.50000
3  1.14839  1.22281  35.00000  26.25000
3  1.14917  1.22430  36.00000  27.00000
3  1.14993  1.22575  37.00000  27.75000
3  1.15067  1.22717  38.00000  28.50000
3  1.15139  1.22854  39.00000  29.25000
3  1.15209  1.22989  40.00000  30.00000
3  1.15278  1.23119  41.00000  30.75000
3  1.15344  1.23247  42.00000  31.50000
3  1.15410  1.23372  43.00000  32.25000
3  1.15473  1.23494  44.00000  33.00000
3  1.15536  1.23613  45.00000  33.75000
3  1.15596  1.23729  46.00000  34.50000
3  1.15656  1.23843  47.00000  35.25000
3  1.15714  1.23955  48.00000  36.00000
3  1.15772  1.24064  49.00000  36.75000
3  1.15827  1.24171  50.00000  37.50000
4  1.01316  1.05904  0.00000  0.00000
4  1.04547  1.06340  0.50000  1.00000
4  1.06100  1.09423  1.00000  2.00000
4  1.07010  1.11228  1.50000  3.00000
4  1.07656  1.12509  2.00000  4.00000
4  1.08158  1.13503  2.50000  5.00000
4  1.08568  1.14315  3.00000  6.00000
4  1.08914  1.15002  3.50000  7.00000
4  1.09215  1.15596  4.00000  8.00000
4  1.09480  1.16121  4.50000  9.00000
4  1.09717  1.16591  5.00000  10.00000
4  1.09931  1.17015  5.50000  11.00000
4  1.10127  1.17403  6.00000  12.00000
4  1.10307  1.17760  6.50000  13.00000
4  1.10474  1.18090  7.00000  14.00000
4  1.10629  1.18397  7.50000  15.00000
4  1.10774  1.18685  8.00000  16.00000
4  1.10911  1.18955  8.50000  17.00000
4  1.11039  1.19210  9.00000  18.00000
4  1.11161  1.19450  9.50000  19.00000
4  1.11276  1.19679  10.00000  20.00000
4  1.11386  1.19896  10.50000  21.00000
4  1.11491  1.20104  11.00000  22.00000
4  1.11591  1.20302  11.50000  23.00000
4  1.11687  1.20491  12.00000  24.00000
4  1.11778  1.20673  12.50000  25.00000
4  1.11867  1.20848  13.00000  26.00000
4  1.11952  1.21016  13.50000  27.00000
4  1.12034  1.21178  14.00000  28.00000
4  1.12113  1.21335  14.50000  29.00000
4  1.12189  1.21486  15.00000  30.00000
4  1.12263  1.21632  15.50000  31.00000
4  1.12334  1.21773  16.00000  32.00000
4  1.12403  1.21911  16.50000  33.00000
4  1.12471  1.22044  17.00000  34.00000
4  1.12536  1.22173  17.50000  35.00000
4  1.12599  1.22298  18.00000  36.00000
4  1.12661  1.22420  18.50000  37.00000
4  1.12721  1.22539  19.00000  38.00000
4  1.12779  1.22655  19.50000  39.00000
4  1.12836  1.22768  20.00000  40.00000
4  1.12892  1.22878  20.50000  41.00000
4  1.12946  1.22985  21.00000  42.00000
4  1.12999  1.23090  21.50000  43.00000
4  1.13051  1.23193  22.00000  44.00000
4  1.13101  1.23293  22.50000  45.00000
4  1.13151  1.23391  23.00000  46.00000
4  1.13199  1.23486  23.50000  47.00000
4  1.13247  1.23580  24.00000  48.00000
4  1.13293  1.23672  24.50000  49.00000
4  1.13339  1.23762  25.00000  50.00000
5  1.01316  1.05904  0.00000  0.00000
5  1.04384  1.15621  1.00000  0.50000
5  1.06402  1.18124  2.00000  1.00000
5  1.07591  1.19589  3.00000  1.50000
5  1.08437  1.20628  4.00000  2.00000
5  1.09094  1.21434  5.00000  2.50000
5  1.09631  1.22092  6.00000  3.00000
5  1.10086  1.22649  7.00000  3.50000
5  1.10480  1.23131  8.00000  4.00000
5  1.10828  1.23557  9.00000  4.50000
5  1.11139  1.23937  10.00000  5.00000
5  1.11420  1.24282  11.00000  5.50000
5  1.11677  1.24596  12.00000  6.00000
5  1.11914  1.24885  13.00000  6.50000
5  1.12133  1.25153  14.00000  7.00000
5  1.12337  1.25402  15.00000  7.50000
5  1.12527  1.25635  16.00000  8.00000
5  1.12706  1.25854  17.00000  8.50000
5  1.12875  1.26060  18.00000  9.00000
5  1.13035  1.26256  19.00000  9.50000
5  1.13187  1.26441  20.00000  10.00000
5  1.13331  1.26617  21.00000  10.50000
5  1.13469  1.26785  22.00000  11.00000
5  1.13600  1.26946  23.00000  11.50000
5  1.13726  1.27100  24.00000  12.00000
5  1.13847  1.27247  25.00000  12.50000
5  1.13963  1.27389  26.00000  13.00000
5  1.14074  1.27525  27.00000  13.50000
5  1.14182  1.27656  28.00000  14.00000
5  1.14286  1.27783  29.00000  14.50000
5  1.14386  1.27906  30.00000  15.00000
5  1.14483  1.28024  31.00000  15.50000
5  1.14577  1.28139  32.00000  16.00000
5  1.14668  1.28250  33.00000  16.50000
5  1.14756  1.28358  34.00000  17.00000
5  1.14842  1.28462  35.00000  17.50000
5  1.14925  1.28564  36.00000  18.00000
5  1.15006  1.28663  37.00000  18.50000
5  1.15085  1.28759  38.00000  19.00000
5  1.15162  1.28853  39.00000  19.50000
5  1.15237  1.28945  40.00000  20.00000
5  1.15310  1.29034  41.00000  20.50000
5  1.15381  1.29121  42.00000  21.00000
5  1.15451  1.29206  43.00000  21.50000
5  1.15519  1.29289  44.00000  22.00000
5  1.15585  1.29370  45.00000  22.50000
5  1.15650  1.29450  46.00000  23.00000
5  1.15714  1.29527  47.00000  23.50000
5  1.15776  1.29603  48.00000  24.00000
5  1.15837  1.29678  49.00000  24.50000
5  1.15897  1.29751  50.00000  25.00000
