# Supplementary material for: Regional biaxial mechanical data of the mitral and tricuspid valve anterior leaflets
Source: Data Brief. 2019 May 22;24:103961. doi: 10.1016/j.dib.2019.103961 (PMC6545396; doi:10.1016/j.dib.2019.103961)
Supplement: Multimedia component 2 [file mmc2.zip › NewTextFiles/regional_data_TVAL118-F.txt]

0.567 
3.40 
1  1.06726  1.01549  0.00000  0.00000
1  1.11822  1.08375  1.00000  1.00000
1  1.13913  1.10609  2.00000  2.00000
1  1.15144  1.11922  3.00000  3.00000
1  1.16019  1.12854  4.00000  4.00000
1  1.16699  1.13579  5.00000  5.00000
1  1.17256  1.14171  6.00000  6.00000
1  1.17726  1.14672  7.00000  7.00000
1  1.18134  1.15106  8.00000  8.00000
1  1.18494  1.15489  9.00000  9.00000
1  1.18816  1.15831  10.00000  10.00000
1  1.19107  1.16141  11.00000  11.00000
1  1.19373  1.16424  12.00000  12.00000
1  1.19617  1.16684  13.00000  13.00000
1  1.19844  1.16925  14.00000  14.00000
1  1.20055  1.17150  15.00000  15.00000
1  1.20252  1.17360  16.00000  16.00000
1  1.20438  1.17557  17.00000  17.00000
1  1.20613  1.17743  18.00000  18.00000
1  1.20778  1.17919  19.00000  19.00000
1  1.20935  1.18086  20.00000  20.00000
1  1.21084  1.18245  21.00000  21.00000
1  1.21226  1.18396  22.00000  22.00000
1  1.21362  1.18541  23.00000  23.00000
1  1.21493  1.18679  24.00000  24.00000
1  1.21617  1.18812  25.00000  25.00000
1  1.21737  1.18940  26.00000  26.00000
1  1.21853  1.19062  27.00000  27.00000
1  1.21964  1.19181  28.00000  28.00000
1  1.22072  1.19295  29.00000  29.00000
1  1.22175  1.19405  30.00000  30.00000
1  1.22276  1.19512  31.00000  31.00000
1  1.22373  1.19615  32.00000  32.00000
1  1.22467  1.19715  33.00000  33.00000
1  1.22558  1.19813  34.00000  34.00000
1  1.22647  1.19907  35.00000  35.00000
1  1.22733  1.19999  36.00000  36.00000
1  1.22817  1.20088  37.00000  37.00000
1  1.22899  1.20175  38.00000  38.00000
1  1.22978  1.20259  39.00000  39.00000
1  1.23056  1.20342  40.00000  40.00000
1  1.23131  1.20422  41.00000  41.00000
1  1.23205  1.20500  42.00000  42.00000
1  1.23277  1.20577  43.00000  43.00000
1  1.23347  1.20652  44.00000  44.00000
1  1.23416  1.20725  45.00000  45.00000
1  1.23483  1.20797  46.00000  46.00000
1  1.23549  1.20867  47.00000  47.00000
1  1.23614  1.20935  48.00000  48.00000
1  1.23677  1.21002  49.00000  49.00000
1  1.23739  1.21068  50.00000  50.00000
2  1.06726  1.01549  0.00000  0.00000
2  1.09721  1.08112  0.75000  1.00000
2  1.11863  1.10059  1.50000  2.00000
2  1.13132  1.11200  2.25000  3.00000
2  1.14038  1.12010  3.00000  4.00000
2  1.14742  1.12638  3.75000  5.00000
2  1.15318  1.13152  4.50000  6.00000
2  1.15806  1.13586  5.25000  7.00000
2  1.16229  1.13962  6.00000  8.00000
2  1.16603  1.14294  6.75000  9.00000
2  1.16937  1.14591  7.50000  10.00000
2  1.17240  1.14860  8.25000  11.00000
2  1.17516  1.15105  9.00000  12.00000
2  1.17770  1.15330  9.75000  13.00000
2  1.18006  1.15539  10.50000  14.00000
2  1.18225  1.15734  11.25000  15.00000
2  1.18430  1.15915  12.00000  16.00000
2  1.18623  1.16086  12.75000  17.00000
2  1.18804  1.16247  13.50000  18.00000
2  1.18976  1.16400  14.25000  19.00000
2  1.19139  1.16544  15.00000  20.00000
2  1.19295  1.16682  15.75000  21.00000
2  1.19443  1.16813  16.50000  22.00000
2  1.19584  1.16938  17.25000  23.00000
2  1.19719  1.17058  18.00000  24.00000
2  1.19849  1.17173  18.75000  25.00000
2  1.19974  1.17284  19.50000  26.00000
2  1.20094  1.17390  20.25000  27.00000
2  1.20210  1.17493  21.00000  28.00000
2  1.20322  1.17592  21.75000  29.00000
2  1.20429  1.17687  22.50000  30.00000
2  1.20534  1.17780  23.25000  31.00000
2  1.20635  1.17869  24.00000  32.00000
2  1.20733  1.17956  24.75000  33.00000
2  1.20828  1.18040  25.50000  34.00000
2  1.20920  1.18122  26.25000  35.00000
2  1.21010  1.18201  27.00000  36.00000
2  1.21097  1.18278  27.75000  37.00000
2  1.21182  1.18354  28.50000  38.00000
2  1.21265  1.18427  29.25000  39.00000
2  1.21345  1.18498  30.00000  40.00000
2  1.21424  1.18568  30.75000  41.00000
2  1.21501  1.18636  31.50000  42.00000
2  1.21575  1.18702  32.25000  43.00000
2  1.21649  1.18767  33.00000  44.00000
2  1.21720  1.18830  33.75000  45.00000
2  1.21790  1.18892  34.50000  46.00000
2  1.21859  1.18953  35.25000  47.00000
2  1.21926  1.19012  36.00000  48.00000
2  1.21991  1.19070  36.75000  49.00000
2  1.22056  1.19127  37.50000  50.00000
3  1.06726  1.01549  0.00000  0.00000
3  1.10768  1.06854  1.00000  0.75000
3  1.12886  1.08666  2.00000  1.50000
3  1.14133  1.09728  3.00000  2.25000
3  1.15019  1.10481  4.00000  3.00000
3  1.15707  1.11065  5.00000  3.75000
3  1.16270  1.11543  6.00000  4.50000
3  1.16746  1.11947  7.00000  5.25000
3  1.17158  1.12297  8.00000  6.00000
3  1.17522  1.12605  9.00000  6.75000
3  1.17848  1.12881  10.00000  7.50000
3  1.18142  1.13131  11.00000  8.25000
3  1.18412  1.13359  12.00000  9.00000
3  1.18659  1.13569  13.00000  9.75000
3  1.18888  1.13763  14.00000  10.50000
3  1.19102  1.13944  15.00000  11.25000
3  1.19301  1.14113  16.00000  12.00000
3  1.19489  1.14272  17.00000  12.75000
3  1.19666  1.14421  18.00000  13.50000
3  1.19833  1.14563  19.00000  14.25000
3  1.19992  1.14698  20.00000  15.00000
3  1.20143  1.14825  21.00000  15.75000
3  1.20287  1.14947  22.00000  16.50000
3  1.20424  1.15064  23.00000  17.25000
3  1.20556  1.15175  24.00000  18.00000
3  1.20682  1.15282  25.00000  18.75000
3  1.20804  1.15385  26.00000  19.50000
3  1.20920  1.15484  27.00000  20.25000
3  1.21033  1.15579  28.00000  21.00000
3  1.21141  1.15671  29.00000  21.75000
3  1.21246  1.15760  30.00000  22.50000
3  1.21348  1.15846  31.00000  23.25000
3  1.21446  1.15929  32.00000  24.00000
3  1.21541  1.16010  33.00000  24.75000
3  1.21634  1.16088  34.00000  25.50000
3  1.21724  1.16164  35.00000  26.25000
3  1.21811  1.16238  36.00000  27.00000
3  1.21896  1.16310  37.00000  27.75000
3  1.21978  1.16380  38.00000  28.50000
3  1.22058  1.16448  39.00000  29.25000
3  1.22137  1.16514  40.00000  30.00000
3  1.22213  1.16579  41.00000  30.75000
3  1.22288  1.16642  42.00000  31.50000
3  1.22361  1.16704  43.00000  32.25000
3  1.22432  1.16764  44.00000  33.00000
3  1.22501  1.16823  45.00000  33.75000
3  1.22570  1.16880  46.00000  34.50000
3  1.22636  1.16937  47.00000  35.25000
3  1.22701  1.16992  48.00000  36.00000
3  1.22765  1.17046  49.00000  36.75000
3  1.22828  1.17099  50.00000  37.50000
4  1.06726  1.01549  0.00000  0.00000
4  1.09370  1.07878  0.50000  1.00000
4  1.11221  1.10020  1.00000  2.00000
4  1.12313  1.11277  1.50000  3.00000
4  1.13090  1.12170  2.00000  4.00000
4  1.13693  1.12863  2.50000  5.00000
4  1.14187  1.13429  3.00000  6.00000
4  1.14605  1.13908  3.50000  7.00000
4  1.14967  1.14323  4.00000  8.00000
4  1.15286  1.14689  4.50000  9.00000
4  1.15572  1.15016  5.00000  10.00000
4  1.15831  1.15313  5.50000  11.00000
4  1.16067  1.15583  6.00000  12.00000
4  1.16285  1.15832  6.50000  13.00000
4  1.16486  1.16062  7.00000  14.00000
4  1.16673  1.16277  7.50000  15.00000
4  1.16849  1.16477  8.00000  16.00000
4  1.17013  1.16666  8.50000  17.00000
4  1.17169  1.16844  9.00000  18.00000
4  1.17316  1.17012  9.50000  19.00000
4  1.17455  1.17171  10.00000  20.00000
4  1.17588  1.17323  10.50000  21.00000
4  1.17714  1.17468  11.00000  22.00000
4  1.17835  1.17606  11.50000  23.00000
4  1.17951  1.17738  12.00000  24.00000
4  1.18062  1.17865  12.50000  25.00000
4  1.18168  1.17987  13.00000  26.00000
4  1.18271  1.18105  13.50000  27.00000
4  1.18370  1.18218  14.00000  28.00000
4  1.18465  1.18327  14.50000  29.00000
4  1.18557  1.18432  15.00000  30.00000
4  1.18647  1.18534  15.50000  31.00000
4  1.18733  1.18633  16.00000  32.00000
4  1.18817  1.18729  16.50000  33.00000
4  1.18898  1.18822  17.00000  34.00000
4  1.18977  1.18912  17.50000  35.00000
4  1.19053  1.18999  18.00000  36.00000
4  1.19128  1.19085  18.50000  37.00000
4  1.19200  1.19168  19.00000  38.00000
4  1.19271  1.19248  19.50000  39.00000
4  1.19340  1.19327  20.00000  40.00000
4  1.19407  1.19404  20.50000  41.00000
4  1.19472  1.19479  21.00000  42.00000
4  1.19536  1.19552  21.50000  43.00000
4  1.19599  1.19624  22.00000  44.00000
4  1.19660  1.19694  22.50000  45.00000
4  1.19720  1.19762  23.00000  46.00000
4  1.19778  1.19829  23.50000  47.00000
4  1.19836  1.19894  24.00000  48.00000
4  1.19892  1.19958  24.50000  49.00000
4  1.19947  1.20021  25.00000  50.00000
5  1.06726  1.01549  0.00000  0.00000
5  1.12390  1.05662  1.00000  0.50000
5  1.14551  1.07700  2.00000  1.00000
5  1.15821  1.08898  3.00000  1.50000
5  1.16724  1.09749  4.00000  2.00000
5  1.17425  1.10411  5.00000  2.50000
5  1.17998  1.10951  6.00000  3.00000
5  1.18482  1.11408  7.00000  3.50000
5  1.18903  1.11805  8.00000  4.00000
5  1.19273  1.12154  9.00000  4.50000
5  1.19605  1.12467  10.00000  5.00000
5  1.19905  1.12750  11.00000  5.50000
5  1.20179  1.13008  12.00000  6.00000
5  1.20431  1.13246  13.00000  6.50000
5  1.20664  1.13466  14.00000  7.00000
5  1.20881  1.13671  15.00000  7.50000
5  1.21084  1.13863  16.00000  8.00000
5  1.21275  1.14043  17.00000  8.50000
5  1.21455  1.14212  18.00000  9.00000
5  1.21626  1.14373  19.00000  9.50000
5  1.21787  1.14525  20.00000  10.00000
5  1.21941  1.14670  21.00000  10.50000
5  1.22087  1.14809  22.00000  11.00000
5  1.22227  1.14941  23.00000  11.50000
5  1.22361  1.15067  24.00000  12.00000
5  1.22490  1.15188  25.00000  12.50000
5  1.22614  1.15305  26.00000  13.00000
5  1.22733  1.15417  27.00000  13.50000
5  1.22847  1.15525  28.00000  14.00000
5  1.22958  1.15629  29.00000  14.50000
5  1.23064  1.15730  30.00000  15.00000
5  1.23168  1.15828  31.00000  15.50000
5  1.23268  1.15922  32.00000  16.00000
5  1.23365  1.16013  33.00000  16.50000
5  1.23459  1.16102  34.00000  17.00000
5  1.23550  1.16188  35.00000  17.50000
5  1.23639  1.16272  36.00000  18.00000
5  1.23725  1.16353  37.00000  18.50000
5  1.23809  1.16433  38.00000  19.00000
5  1.23891  1.16510  39.00000  19.50000
5  1.23971  1.16585  40.00000  20.00000
5  1.24049  1.16659  41.00000  20.50000
5  1.24125  1.16730  42.00000  21.00000
5  1.24199  1.16800  43.00000  21.50000
5  1.24271  1.16868  44.00000  22.00000
5  1.24342  1.16935  45.00000  22.50000
5  1.24411  1.17001  46.00000  23.00000
5  1.24479  1.17064  47.00000  23.50000
5  1.24545  1.17127  48.00000  24.00000
5  1.24610  1.17188  49.00000  24.50000
5  1.24674  1.17248  50.00000  25.00000
