# Supplementary material for: Regional biaxial mechanical data of the mitral and tricuspid valve anterior leaflets
Source: Data Brief. 2019 May 22;24:103961. doi: 10.1016/j.dib.2019.103961 (PMC6545396; doi:10.1016/j.dib.2019.103961)
Supplement: Multimedia component 2 [file mmc2.zip › NewTextFiles/regional_data_TVAL119-A.txt]

0.507 
3.60 
1  0.99241  1.01569  0.00000  0.00000
1  1.02861  1.04876  1.00000  1.00000
1  1.04467  1.06551  2.00000  2.00000
1  1.05410  1.07535  3.00000  3.00000
1  1.06079  1.08234  4.00000  4.00000
1  1.06599  1.08777  5.00000  5.00000
1  1.07023  1.09221  6.00000  6.00000
1  1.07383  1.09596  7.00000  7.00000
1  1.07694  1.09921  8.00000  8.00000
1  1.07969  1.10208  9.00000  9.00000
1  1.08214  1.10465  10.00000  10.00000
1  1.08437  1.10697  11.00000  11.00000
1  1.08639  1.10909  12.00000  12.00000
1  1.08826  1.11104  13.00000  13.00000
1  1.08999  1.11284  14.00000  14.00000
1  1.09160  1.11453  15.00000  15.00000
1  1.09310  1.11610  16.00000  16.00000
1  1.09452  1.11758  17.00000  17.00000
1  1.09585  1.11897  18.00000  18.00000
1  1.09711  1.12029  19.00000  19.00000
1  1.09831  1.12154  20.00000  20.00000
1  1.09945  1.12273  21.00000  21.00000
1  1.10053  1.12386  22.00000  22.00000
1  1.10157  1.12494  23.00000  23.00000
1  1.10256  1.12598  24.00000  24.00000
1  1.10352  1.12698  25.00000  25.00000
1  1.10443  1.12793  26.00000  26.00000
1  1.10531  1.12885  27.00000  27.00000
1  1.10616  1.12974  28.00000  28.00000
1  1.10698  1.13060  29.00000  29.00000
1  1.10777  1.13142  30.00000  30.00000
1  1.10854  1.13222  31.00000  31.00000
1  1.10928  1.13300  32.00000  32.00000
1  1.10999  1.13375  33.00000  33.00000
1  1.11069  1.13447  34.00000  34.00000
1  1.11137  1.13518  35.00000  35.00000
1  1.11202  1.13587  36.00000  36.00000
1  1.11266  1.13654  37.00000  37.00000
1  1.11329  1.13719  38.00000  38.00000
1  1.11389  1.13782  39.00000  39.00000
1  1.11448  1.13844  40.00000  40.00000
1  1.11506  1.13904  41.00000  41.00000
1  1.11562  1.13963  42.00000  42.00000
1  1.11617  1.14020  43.00000  43.00000
1  1.11671  1.14076  44.00000  44.00000
1  1.11723  1.14131  45.00000  45.00000
1  1.11774  1.14184  46.00000  46.00000
1  1.11825  1.14237  47.00000  47.00000
1  1.11874  1.14288  48.00000  48.00000
1  1.11922  1.14339  49.00000  49.00000
1  1.11969  1.14388  50.00000  50.00000
2  0.99241  1.01569  0.00000  0.00000
2  1.01884  1.03959  0.75000  1.00000
2  1.03400  1.05587  1.50000  2.00000
2  1.04289  1.06541  2.25000  3.00000
2  1.04921  1.07219  3.00000  4.00000
2  1.05412  1.07746  3.75000  5.00000
2  1.05813  1.08176  4.50000  6.00000
2  1.06152  1.08539  5.25000  7.00000
2  1.06445  1.08854  6.00000  8.00000
2  1.06705  1.09132  6.75000  9.00000
2  1.06936  1.09381  7.50000  10.00000
2  1.07146  1.09606  8.25000  11.00000
2  1.07338  1.09811  9.00000  12.00000
2  1.07514  1.10000  9.75000  13.00000
2  1.07677  1.10175  10.50000  14.00000
2  1.07829  1.10338  11.25000  15.00000
2  1.07971  1.10490  12.00000  16.00000
2  1.08105  1.10634  12.75000  17.00000
2  1.08230  1.10768  13.50000  18.00000
2  1.08349  1.10896  14.25000  19.00000
2  1.08462  1.11017  15.00000  20.00000
2  1.08570  1.11132  15.75000  21.00000
2  1.08672  1.11242  16.50000  22.00000
2  1.08770  1.11347  17.25000  23.00000
2  1.08864  1.11448  18.00000  24.00000
2  1.08954  1.11544  18.75000  25.00000
2  1.09040  1.11637  19.50000  26.00000
2  1.09123  1.11726  20.25000  27.00000
2  1.09203  1.11812  21.00000  28.00000
2  1.09281  1.11895  21.75000  29.00000
2  1.09355  1.11975  22.50000  30.00000
2  1.09427  1.12052  23.25000  31.00000
2  1.09497  1.12127  24.00000  32.00000
2  1.09565  1.12200  24.75000  33.00000
2  1.09631  1.12270  25.50000  34.00000
2  1.09695  1.12339  26.25000  35.00000
2  1.09757  1.12405  27.00000  36.00000
2  1.09817  1.12470  27.75000  37.00000
2  1.09876  1.12533  28.50000  38.00000
2  1.09933  1.12594  29.25000  39.00000
2  1.09989  1.12654  30.00000  40.00000
2  1.10043  1.12712  30.75000  41.00000
2  1.10096  1.12769  31.50000  42.00000
2  1.10148  1.12825  32.25000  43.00000
2  1.10199  1.12879  33.00000  44.00000
2  1.10248  1.12932  33.75000  45.00000
2  1.10297  1.12984  34.50000  46.00000
2  1.10344  1.13035  35.25000  47.00000
2  1.10390  1.13085  36.00000  48.00000
2  1.10436  1.13133  36.75000  49.00000
2  1.10480  1.13181  37.50000  50.00000
3  0.99241  1.01569  0.00000  0.00000
3  1.02267  1.05341  1.00000  0.75000
3  1.03696  1.06559  2.00000  1.50000
3  1.04534  1.07271  3.00000  2.25000
3  1.05128  1.07776  4.00000  3.00000
3  1.05590  1.08169  5.00000  3.75000
3  1.05967  1.08489  6.00000  4.50000
3  1.06286  1.08760  7.00000  5.25000
3  1.06562  1.08994  8.00000  6.00000
3  1.06805  1.09201  9.00000  6.75000
3  1.07023  1.09387  10.00000  7.50000
3  1.07221  1.09554  11.00000  8.25000
3  1.07401  1.09707  12.00000  9.00000
3  1.07566  1.09848  13.00000  9.75000
3  1.07720  1.09978  14.00000  10.50000
3  1.07862  1.10099  15.00000  11.25000
3  1.07996  1.10213  16.00000  12.00000
3  1.08121  1.10319  17.00000  12.75000
3  1.08240  1.10420  18.00000  13.50000
3  1.08351  1.10515  19.00000  14.25000
3  1.08458  1.10605  20.00000  15.00000
3  1.08559  1.10690  21.00000  15.75000
3  1.08655  1.10772  22.00000  16.50000
3  1.08747  1.10850  23.00000  17.25000
3  1.08835  1.10925  24.00000  18.00000
3  1.08919  1.10997  25.00000  18.75000
3  1.09000  1.11066  26.00000  19.50000
3  1.09079  1.11132  27.00000  20.25000
3  1.09154  1.11196  28.00000  21.00000
3  1.09226  1.11258  29.00000  21.75000
3  1.09297  1.11317  30.00000  22.50000
3  1.09364  1.11375  31.00000  23.25000
3  1.09430  1.11431  32.00000  24.00000
3  1.09494  1.11485  33.00000  24.75000
3  1.09556  1.11537  34.00000  25.50000
3  1.09616  1.11588  35.00000  26.25000
3  1.09674  1.11638  36.00000  27.00000
3  1.09731  1.11686  37.00000  27.75000
3  1.09786  1.11733  38.00000  28.50000
3  1.09840  1.11778  39.00000  29.25000
3  1.09892  1.11823  40.00000  30.00000
3  1.09943  1.11866  41.00000  30.75000
3  1.09993  1.11909  42.00000  31.50000
3  1.10042  1.11950  43.00000  32.25000
3  1.10089  1.11990  44.00000  33.00000
3  1.10136  1.12030  45.00000  33.75000
3  1.10181  1.12069  46.00000  34.50000
3  1.10226  1.12106  47.00000  35.25000
3  1.10269  1.12143  48.00000  36.00000
3  1.10312  1.12180  49.00000  36.75000
3  1.10354  1.12215  50.00000  37.50000
4  0.99241  1.01569  0.00000  0.00000
4  1.00766  1.05076  0.50000  1.00000
4  1.02247  1.06649  1.00000  2.00000
4  1.03117  1.07570  1.50000  3.00000
4  1.03736  1.08224  2.00000  4.00000
4  1.04216  1.08732  2.50000  5.00000
4  1.04608  1.09147  3.00000  6.00000
4  1.04940  1.09497  3.50000  7.00000
4  1.05228  1.09801  4.00000  8.00000
4  1.05482  1.10069  4.50000  9.00000
4  1.05709  1.10309  5.00000  10.00000
4  1.05914  1.10526  5.50000  11.00000
4  1.06102  1.10724  6.00000  12.00000
4  1.06274  1.10906  6.50000  13.00000
4  1.06434  1.11075  7.00000  14.00000
4  1.06583  1.11232  7.50000  15.00000
4  1.06722  1.11379  8.00000  16.00000
4  1.06853  1.11517  8.50000  17.00000
4  1.06976  1.11647  9.00000  18.00000
4  1.07093  1.11770  9.50000  19.00000
4  1.07203  1.11887  10.00000  20.00000
4  1.07308  1.11998  10.50000  21.00000
4  1.07409  1.12103  11.00000  22.00000
4  1.07505  1.12205  11.50000  23.00000
4  1.07596  1.12302  12.00000  24.00000
4  1.07685  1.12394  12.50000  25.00000
4  1.07769  1.12484  13.00000  26.00000
4  1.07851  1.12570  13.50000  27.00000
4  1.07929  1.12652  14.00000  28.00000
4  1.08005  1.12732  14.50000  29.00000
4  1.08078  1.12810  15.00000  30.00000
4  1.08149  1.12884  15.50000  31.00000
4  1.08217  1.12956  16.00000  32.00000
4  1.08283  1.13027  16.50000  33.00000
4  1.08348  1.13094  17.00000  34.00000
4  1.08410  1.13160  17.50000  35.00000
4  1.08471  1.13225  18.00000  36.00000
4  1.08530  1.13287  18.50000  37.00000
4  1.08588  1.13348  19.00000  38.00000
4  1.08644  1.13407  19.50000  39.00000
4  1.08698  1.13464  20.00000  40.00000
4  1.08752  1.13521  20.50000  41.00000
4  1.08804  1.13576  21.00000  42.00000
4  1.08855  1.13629  21.50000  43.00000
4  1.08904  1.13681  22.00000  44.00000
4  1.08953  1.13733  22.50000  45.00000
4  1.09000  1.13783  23.00000  46.00000
4  1.09046  1.13832  23.50000  47.00000
4  1.09092  1.13880  24.00000  48.00000
4  1.09136  1.13926  24.50000  49.00000
4  1.09180  1.13972  25.00000  50.00000
5  0.99241  1.01569  0.00000  0.00000
5  1.02660  1.03644  1.00000  0.50000
5  1.03970  1.05028  2.00000  1.00000
5  1.04737  1.05840  3.00000  1.50000
5  1.05281  1.06417  4.00000  2.00000
5  1.05704  1.06864  5.00000  2.50000
5  1.06049  1.07230  6.00000  3.00000
5  1.06341  1.07539  7.00000  3.50000
5  1.06593  1.07807  8.00000  4.00000
5  1.06816  1.08044  9.00000  4.50000
5  1.07016  1.08255  10.00000  5.00000
5  1.07196  1.08447  11.00000  5.50000
5  1.07361  1.08621  12.00000  6.00000
5  1.07513  1.08782  13.00000  6.50000
5  1.07653  1.08931  14.00000  7.00000
5  1.07783  1.09069  15.00000  7.50000
5  1.07906  1.09199  16.00000  8.00000
5  1.08020  1.09321  17.00000  8.50000
5  1.08129  1.09436  18.00000  9.00000
5  1.08231  1.09544  19.00000  9.50000
5  1.08328  1.09647  20.00000  10.00000
5  1.08420  1.09745  21.00000  10.50000
5  1.08509  1.09839  22.00000  11.00000
5  1.08593  1.09928  23.00000  11.50000
5  1.08673  1.10013  24.00000  12.00000
5  1.08751  1.10095  25.00000  12.50000
5  1.08825  1.10174  26.00000  13.00000
5  1.08896  1.10250  27.00000  13.50000
5  1.08965  1.10323  28.00000  14.00000
5  1.09032  1.10394  29.00000  14.50000
5  1.09096  1.10462  30.00000  15.00000
5  1.09158  1.10528  31.00000  15.50000
5  1.09218  1.10591  32.00000  16.00000
5  1.09276  1.10653  33.00000  16.50000
5  1.09333  1.10713  34.00000  17.00000
5  1.09388  1.10771  35.00000  17.50000
5  1.09441  1.10828  36.00000  18.00000
5  1.09493  1.10883  37.00000  18.50000
5  1.09543  1.10937  38.00000  19.00000
5  1.09593  1.10989  39.00000  19.50000
5  1.09640  1.11040  40.00000  20.00000
5  1.09687  1.11089  41.00000  20.50000
5  1.09733  1.11138  42.00000  21.00000
5  1.09777  1.11185  43.00000  21.50000
5  1.09821  1.11231  44.00000  22.00000
5  1.09864  1.11276  45.00000  22.50000
5  1.09905  1.11321  46.00000  23.00000
5  1.09946  1.11364  47.00000  23.50000
5  1.09986  1.11406  48.00000  24.00000
5  1.10025  1.11447  49.00000  24.50000
5  1.10063  1.11488  50.00000  25.00000
