# Supplementary material for: Regional biaxial mechanical data of the mitral and tricuspid valve anterior leaflets
Source: Data Brief. 2019 May 22;24:103961. doi: 10.1016/j.dib.2019.103961 (PMC6545396; doi:10.1016/j.dib.2019.103961)
Supplement: Multimedia component 2 [file mmc2.zip › NewTextFiles/regional_data_TVAL119-B.txt]

0.357 
3.70 
1  1.01803  1.04058  0.00000  0.00000
1  1.05456  1.07043  1.00000  1.00000
1  1.07288  1.09622  2.00000  2.00000
1  1.08366  1.11168  3.00000  3.00000
1  1.09132  1.12276  4.00000  4.00000
1  1.09727  1.13140  5.00000  5.00000
1  1.10214  1.13849  6.00000  6.00000
1  1.10626  1.14449  7.00000  7.00000
1  1.10982  1.14970  8.00000  8.00000
1  1.11297  1.15430  9.00000  9.00000
1  1.11579  1.15842  10.00000  10.00000
1  1.11834  1.16215  11.00000  11.00000
1  1.12066  1.16556  12.00000  12.00000
1  1.12280  1.16870  13.00000  13.00000
1  1.12479  1.17161  14.00000  14.00000
1  1.12663  1.17431  15.00000  15.00000
1  1.12836  1.17684  16.00000  16.00000
1  1.12998  1.17922  17.00000  17.00000
1  1.13151  1.18147  18.00000  18.00000
1  1.13296  1.18359  19.00000  19.00000
1  1.13433  1.18561  20.00000  20.00000
1  1.13563  1.18752  21.00000  21.00000
1  1.13688  1.18935  22.00000  22.00000
1  1.13807  1.19110  23.00000  23.00000
1  1.13921  1.19277  24.00000  24.00000
1  1.14030  1.19438  25.00000  25.00000
1  1.14135  1.19592  26.00000  26.00000
1  1.14236  1.19740  27.00000  27.00000
1  1.14333  1.19883  28.00000  28.00000
1  1.14427  1.20022  29.00000  29.00000
1  1.14518  1.20155  30.00000  30.00000
1  1.14606  1.20284  31.00000  31.00000
1  1.14691  1.20409  32.00000  32.00000
1  1.14773  1.20530  33.00000  33.00000
1  1.14853  1.20647  34.00000  34.00000
1  1.14931  1.20762  35.00000  35.00000
1  1.15006  1.20872  36.00000  36.00000
1  1.15079  1.20980  37.00000  37.00000
1  1.15151  1.21085  38.00000  38.00000
1  1.15220  1.21187  39.00000  39.00000
1  1.15288  1.21287  40.00000  40.00000
1  1.15354  1.21384  41.00000  41.00000
1  1.15419  1.21479  42.00000  42.00000
1  1.15482  1.21572  43.00000  43.00000
1  1.15543  1.21662  44.00000  44.00000
1  1.15603  1.21751  45.00000  45.00000
1  1.15662  1.21838  46.00000  46.00000
1  1.15720  1.21922  47.00000  47.00000
1  1.15776  1.22005  48.00000  48.00000
1  1.15831  1.22086  49.00000  49.00000
1  1.15885  1.22166  50.00000  50.00000
2  1.01803  1.04058  0.00000  0.00000
2  1.04682  1.06499  0.75000  1.00000
2  1.06453  1.08854  1.50000  2.00000
2  1.07495  1.10247  2.25000  3.00000
2  1.08235  1.11240  3.00000  4.00000
2  1.08810  1.12011  3.75000  5.00000
2  1.09281  1.12642  4.50000  6.00000
2  1.09678  1.13177  5.25000  7.00000
2  1.10023  1.13640  6.00000  8.00000
2  1.10327  1.14049  6.75000  9.00000
2  1.10599  1.14414  7.50000  10.00000
2  1.10845  1.14745  8.25000  11.00000
2  1.11070  1.15048  9.00000  12.00000
2  1.11277  1.15326  9.75000  13.00000
2  1.11468  1.15583  10.50000  14.00000
2  1.11646  1.15823  11.25000  15.00000
2  1.11813  1.16048  12.00000  16.00000
2  1.11970  1.16258  12.75000  17.00000
2  1.12118  1.16457  13.50000  18.00000
2  1.12257  1.16645  14.25000  19.00000
2  1.12390  1.16824  15.00000  20.00000
2  1.12516  1.16993  15.75000  21.00000
2  1.12636  1.17155  16.50000  22.00000
2  1.12751  1.17310  17.25000  23.00000
2  1.12861  1.17458  18.00000  24.00000
2  1.12967  1.17600  18.75000  25.00000
2  1.13068  1.17737  19.50000  26.00000
2  1.13166  1.17868  20.25000  27.00000
2  1.13260  1.17994  21.00000  28.00000
2  1.13350  1.18117  21.75000  29.00000
2  1.13438  1.18235  22.50000  30.00000
2  1.13523  1.18349  23.25000  31.00000
2  1.13605  1.18459  24.00000  32.00000
2  1.13684  1.18566  24.75000  33.00000
2  1.13762  1.18670  25.50000  34.00000
2  1.13836  1.18771  26.25000  35.00000
2  1.13909  1.18869  27.00000  36.00000
2  1.13980  1.18965  27.75000  37.00000
2  1.14049  1.19057  28.50000  38.00000
2  1.14116  1.19148  29.25000  39.00000
2  1.14182  1.19236  30.00000  40.00000
2  1.14246  1.19322  30.75000  41.00000
2  1.14308  1.19406  31.50000  42.00000
2  1.14369  1.19488  32.25000  43.00000
2  1.14428  1.19568  33.00000  44.00000
2  1.14486  1.19646  33.75000  45.00000
2  1.14543  1.19723  34.50000  46.00000
2  1.14599  1.19798  35.25000  47.00000
2  1.14653  1.19871  36.00000  48.00000
2  1.14707  1.19943  36.75000  49.00000
2  1.14759  1.20013  37.50000  50.00000
3  1.01803  1.04058  0.00000  0.00000
3  1.06180  1.06347  1.00000  0.75000
3  1.07957  1.08525  2.00000  1.50000
3  1.09000  1.09811  3.00000  2.25000
3  1.09741  1.10728  4.00000  3.00000
3  1.10316  1.11439  5.00000  3.75000
3  1.10786  1.12022  6.00000  4.50000
3  1.11184  1.12515  7.00000  5.25000
3  1.11529  1.12942  8.00000  6.00000
3  1.11833  1.13319  9.00000  6.75000
3  1.12105  1.13657  10.00000  7.50000
3  1.12351  1.13962  11.00000  8.25000
3  1.12575  1.14241  12.00000  9.00000
3  1.12782  1.14497  13.00000  9.75000
3  1.12973  1.14735  14.00000  10.50000
3  1.13151  1.14956  15.00000  11.25000
3  1.13318  1.15163  16.00000  12.00000
3  1.13475  1.15357  17.00000  12.75000
3  1.13622  1.15541  18.00000  13.50000
3  1.13762  1.15714  19.00000  14.25000
3  1.13894  1.15879  20.00000  15.00000
3  1.14020  1.16035  21.00000  15.75000
3  1.14141  1.16184  22.00000  16.50000
3  1.14255  1.16327  23.00000  17.25000
3  1.14365  1.16464  24.00000  18.00000
3  1.14471  1.16595  25.00000  18.75000
3  1.14572  1.16721  26.00000  19.50000
3  1.14670  1.16842  27.00000  20.25000
3  1.14763  1.16958  28.00000  21.00000
3  1.14854  1.17071  29.00000  21.75000
3  1.14942  1.17180  30.00000  22.50000
3  1.15026  1.17285  31.00000  23.25000
3  1.15108  1.17387  32.00000  24.00000
3  1.15188  1.17486  33.00000  24.75000
3  1.15265  1.17582  34.00000  25.50000
3  1.15340  1.17675  35.00000  26.25000
3  1.15413  1.17765  36.00000  27.00000
3  1.15483  1.17853  37.00000  27.75000
3  1.15552  1.17939  38.00000  28.50000
3  1.15619  1.18022  39.00000  29.25000
3  1.15685  1.18103  40.00000  30.00000
3  1.15749  1.18183  41.00000  30.75000
3  1.15811  1.18260  42.00000  31.50000
3  1.15872  1.18336  43.00000  32.25000
3  1.15931  1.18409  44.00000  33.00000
3  1.15989  1.18481  45.00000  33.75000
3  1.16046  1.18552  46.00000  34.50000
3  1.16102  1.18621  47.00000  35.25000
3  1.16156  1.18689  48.00000  36.00000
3  1.16209  1.18755  49.00000  36.75000
3  1.16261  1.18820  50.00000  37.50000
4  1.01803  1.04058  0.00000  0.00000
4  1.03783  1.05585  0.50000  1.00000
4  1.05473  1.08070  1.00000  2.00000
4  1.06468  1.09546  1.50000  3.00000
4  1.07176  1.10600  2.00000  4.00000
4  1.07726  1.11420  2.50000  5.00000
4  1.08176  1.12092  3.00000  6.00000
4  1.08557  1.12660  3.50000  7.00000
4  1.08886  1.13153  4.00000  8.00000
4  1.09177  1.13588  4.50000  9.00000
4  1.09438  1.13978  5.00000  10.00000
4  1.09673  1.14331  5.50000  11.00000
4  1.09888  1.14653  6.00000  12.00000
4  1.10086  1.14949  6.50000  13.00000
4  1.10270  1.15223  7.00000  14.00000
4  1.10440  1.15479  7.50000  15.00000
4  1.10600  1.15718  8.00000  16.00000
4  1.10750  1.15943  8.50000  17.00000
4  1.10891  1.16155  9.00000  18.00000
4  1.11025  1.16355  9.50000  19.00000
4  1.11152  1.16545  10.00000  20.00000
4  1.11273  1.16726  10.50000  21.00000
4  1.11388  1.16899  11.00000  22.00000
4  1.11498  1.17064  11.50000  23.00000
4  1.11603  1.17221  12.00000  24.00000
4  1.11704  1.17373  12.50000  25.00000
4  1.11801  1.17518  13.00000  26.00000
4  1.11894  1.17658  13.50000  27.00000
4  1.11984  1.17793  14.00000  28.00000
4  1.12071  1.17923  14.50000  29.00000
4  1.12155  1.18049  15.00000  30.00000
4  1.12236  1.18171  15.50000  31.00000
4  1.12315  1.18289  16.00000  32.00000
4  1.12391  1.18403  16.50000  33.00000
4  1.12465  1.18514  17.00000  34.00000
4  1.12537  1.18621  17.50000  35.00000
4  1.12606  1.18726  18.00000  36.00000
4  1.12674  1.18828  18.50000  37.00000
4  1.12740  1.18927  19.00000  38.00000
4  1.12805  1.19023  19.50000  39.00000
4  1.12867  1.19117  20.00000  40.00000
4  1.12928  1.19209  20.50000  41.00000
4  1.12988  1.19298  21.00000  42.00000
4  1.13046  1.19386  21.50000  43.00000
4  1.13103  1.19471  22.00000  44.00000
4  1.13159  1.19554  22.50000  45.00000
4  1.13213  1.19636  23.00000  46.00000
4  1.13266  1.19716  23.50000  47.00000
4  1.13319  1.19794  24.00000  48.00000
4  1.13370  1.19871  24.50000  49.00000
4  1.13420  1.19946  25.00000  50.00000
5  1.01803  1.04058  0.00000  0.00000
5  1.05596  1.07725  1.00000  0.50000
5  1.07237  1.09326  2.00000  1.00000
5  1.08200  1.10263  3.00000  1.50000
5  1.08883  1.10929  4.00000  2.00000
5  1.09414  1.11445  5.00000  2.50000
5  1.09847  1.11867  6.00000  3.00000
5  1.10214  1.12224  7.00000  3.50000
5  1.10531  1.12533  8.00000  4.00000
5  1.10812  1.12806  9.00000  4.50000
5  1.11062  1.13050  10.00000  5.00000
5  1.11289  1.13271  11.00000  5.50000
5  1.11496  1.13472  12.00000  6.00000
5  1.11687  1.13657  13.00000  6.50000
5  1.11863  1.13829  14.00000  7.00000
5  1.12027  1.13989  15.00000  7.50000
5  1.12181  1.14138  16.00000  8.00000
5  1.12325  1.14279  17.00000  8.50000
5  1.12461  1.14411  18.00000  9.00000
5  1.12590  1.14536  19.00000  9.50000
5  1.12712  1.14655  20.00000  10.00000
5  1.12828  1.14768  21.00000  10.50000
5  1.12939  1.14876  22.00000  11.00000
5  1.13045  1.14979  23.00000  11.50000
5  1.13146  1.15077  24.00000  12.00000
5  1.13243  1.15172  25.00000  12.50000
5  1.13336  1.15263  26.00000  13.00000
5  1.13426  1.15350  27.00000  13.50000
5  1.13513  1.15434  28.00000  14.00000
5  1.13596  1.15516  29.00000  14.50000
5  1.13677  1.15594  30.00000  15.00000
5  1.13755  1.15670  31.00000  15.50000
5  1.13831  1.15744  32.00000  16.00000
5  1.13904  1.15815  33.00000  16.50000
5  1.13975  1.15884  34.00000  17.00000
5  1.14044  1.15951  35.00000  17.50000
5  1.14111  1.16017  36.00000  18.00000
5  1.14176  1.16080  37.00000  18.50000
5  1.14240  1.16142  38.00000  19.00000
5  1.14302  1.16202  39.00000  19.50000
5  1.14362  1.16261  40.00000  20.00000
5  1.14421  1.16318  41.00000  20.50000
5  1.14478  1.16374  42.00000  21.00000
5  1.14534  1.16428  43.00000  21.50000
5  1.14589  1.16481  44.00000  22.00000
5  1.14642  1.16533  45.00000  22.50000
5  1.14695  1.16584  46.00000  23.00000
5  1.14746  1.16634  47.00000  23.50000
5  1.14796  1.16683  48.00000  24.00000
5  1.14845  1.16731  49.00000  24.50000
5  1.14893  1.16778  50.00000  25.00000
