# Supplementary material for: Regional biaxial mechanical data of the mitral and tricuspid valve anterior leaflets
Source: Data Brief. 2019 May 22;24:103961. doi: 10.1016/j.dib.2019.103961 (PMC6545396; doi:10.1016/j.dib.2019.103961)
Supplement: Multimedia component 2 [file mmc2.zip › NewTextFiles/regional_data_TVAL119-C.txt]

0.283 
3.70 
1  1.03267  1.01373  0.00000  0.00000
1  1.06544  1.04110  1.00000  1.00000
1  1.07995  1.06379  2.00000  2.00000
1  1.08846  1.07725  3.00000  3.00000
1  1.09450  1.08685  4.00000  4.00000
1  1.09919  1.09432  5.00000  5.00000
1  1.10303  1.10043  6.00000  6.00000
1  1.10627  1.10561  7.00000  7.00000
1  1.10908  1.11009  8.00000  8.00000
1  1.11155  1.11406  9.00000  9.00000
1  1.11377  1.11760  10.00000  10.00000
1  1.11577  1.12081  11.00000  11.00000
1  1.11761  1.12374  12.00000  12.00000
1  1.11929  1.12644  13.00000  13.00000
1  1.12085  1.12893  14.00000  14.00000
1  1.12230  1.13126  15.00000  15.00000
1  1.12366  1.13344  16.00000  16.00000
1  1.12493  1.13548  17.00000  17.00000
1  1.12614  1.13741  18.00000  18.00000
1  1.12727  1.13923  19.00000  19.00000
1  1.12835  1.14096  20.00000  20.00000
1  1.12938  1.14261  21.00000  21.00000
1  1.13036  1.14418  22.00000  22.00000
1  1.13130  1.14568  23.00000  23.00000
1  1.13219  1.14712  24.00000  24.00000
1  1.13305  1.14849  25.00000  25.00000
1  1.13388  1.14982  26.00000  26.00000
1  1.13467  1.15109  27.00000  27.00000
1  1.13544  1.15232  28.00000  28.00000
1  1.13617  1.15350  29.00000  29.00000
1  1.13689  1.15465  30.00000  30.00000
1  1.13758  1.15576  31.00000  31.00000
1  1.13825  1.15683  32.00000  32.00000
1  1.13889  1.15787  33.00000  33.00000
1  1.13952  1.15887  34.00000  34.00000
1  1.14013  1.15985  35.00000  35.00000
1  1.14073  1.16080  36.00000  36.00000
1  1.14130  1.16173  37.00000  37.00000
1  1.14186  1.16263  38.00000  38.00000
1  1.14241  1.16351  39.00000  39.00000
1  1.14294  1.16436  40.00000  40.00000
1  1.14346  1.16520  41.00000  41.00000
1  1.14397  1.16601  42.00000  42.00000
1  1.14447  1.16681  43.00000  43.00000
1  1.14495  1.16758  44.00000  44.00000
1  1.14542  1.16834  45.00000  45.00000
1  1.14588  1.16908  46.00000  46.00000
1  1.14634  1.16981  47.00000  47.00000
1  1.14678  1.17052  48.00000  48.00000
1  1.14721  1.17122  49.00000  49.00000
1  1.14764  1.17190  50.00000  50.00000
2  1.03267  1.01373  0.00000  0.00000
2  1.05946  1.03160  0.75000  1.00000
2  1.07275  1.05216  1.50000  2.00000
2  1.08054  1.06425  2.25000  3.00000
2  1.08607  1.07285  3.00000  4.00000
2  1.09037  1.07953  3.75000  5.00000
2  1.09387  1.08499  4.50000  6.00000
2  1.09684  1.08960  5.25000  7.00000
2  1.09941  1.09360  6.00000  8.00000
2  1.10168  1.09713  6.75000  9.00000
2  1.10370  1.10029  7.50000  10.00000
2  1.10554  1.10315  8.25000  11.00000
2  1.10721  1.10576  9.00000  12.00000
2  1.10875  1.10816  9.75000  13.00000
2  1.11018  1.11038  10.50000  14.00000
2  1.11151  1.11245  11.25000  15.00000
2  1.11275  1.11439  12.00000  16.00000
2  1.11392  1.11621  12.75000  17.00000
2  1.11502  1.11792  13.50000  18.00000
2  1.11606  1.11955  14.25000  19.00000
2  1.11705  1.12109  15.00000  20.00000
2  1.11798  1.12255  15.75000  21.00000
2  1.11888  1.12395  16.50000  22.00000
2  1.11974  1.12528  17.25000  23.00000
2  1.12056  1.12656  18.00000  24.00000
2  1.12134  1.12778  18.75000  25.00000
2  1.12210  1.12896  19.50000  26.00000
2  1.12282  1.13009  20.25000  27.00000
2  1.12352  1.13118  21.00000  28.00000
2  1.12420  1.13224  21.75000  29.00000
2  1.12485  1.13326  22.50000  30.00000
2  1.12548  1.13424  23.25000  31.00000
2  1.12609  1.13519  24.00000  32.00000
2  1.12669  1.13612  24.75000  33.00000
2  1.12726  1.13701  25.50000  34.00000
2  1.12782  1.13788  26.25000  35.00000
2  1.12836  1.13873  27.00000  36.00000
2  1.12889  1.13955  27.75000  37.00000
2  1.12940  1.14035  28.50000  38.00000
2  1.12990  1.14113  29.25000  39.00000
2  1.13039  1.14189  30.00000  40.00000
2  1.13087  1.14263  30.75000  41.00000
2  1.13133  1.14336  31.50000  42.00000
2  1.13178  1.14406  32.25000  43.00000
2  1.13223  1.14475  33.00000  44.00000
2  1.13266  1.14543  33.75000  45.00000
2  1.13308  1.14609  34.50000  46.00000
2  1.13350  1.14673  35.25000  47.00000
2  1.13390  1.14737  36.00000  48.00000
2  1.13430  1.14798  36.75000  49.00000
2  1.13469  1.14859  37.50000  50.00000
3  1.03267  1.01373  0.00000  0.00000
3  1.06981  1.05201  1.00000  0.75000
3  1.08268  1.07066  2.00000  1.50000
3  1.09022  1.08162  3.00000  2.25000
3  1.09557  1.08940  4.00000  3.00000
3  1.09972  1.09544  5.00000  3.75000
3  1.10311  1.10038  6.00000  4.50000
3  1.10598  1.10455  7.00000  5.25000
3  1.10846  1.10817  8.00000  6.00000
3  1.11065  1.11137  9.00000  6.75000
3  1.11261  1.11422  10.00000  7.50000
3  1.11438  1.11681  11.00000  8.25000
3  1.11600  1.11917  12.00000  9.00000
3  1.11749  1.12134  13.00000  9.75000
3  1.11887  1.12335  14.00000  10.50000
3  1.12015  1.12522  15.00000  11.25000
3  1.12136  1.12697  16.00000  12.00000
3  1.12248  1.12862  17.00000  12.75000
3  1.12355  1.13017  18.00000  13.50000
3  1.12455  1.13163  19.00000  14.25000
3  1.12551  1.13303  20.00000  15.00000
3  1.12642  1.13435  21.00000  15.75000
3  1.12728  1.13561  22.00000  16.50000
3  1.12811  1.13682  23.00000  17.25000
3  1.12890  1.13797  24.00000  18.00000
3  1.12966  1.13908  25.00000  18.75000
3  1.13039  1.14015  26.00000  19.50000
3  1.13109  1.14117  27.00000  20.25000
3  1.13177  1.14216  28.00000  21.00000
3  1.13242  1.14311  29.00000  21.75000
3  1.13305  1.14403  30.00000  22.50000
3  1.13366  1.14492  31.00000  23.25000
3  1.13425  1.14578  32.00000  24.00000
3  1.13483  1.14662  33.00000  24.75000
3  1.13538  1.14743  34.00000  25.50000
3  1.13592  1.14821  35.00000  26.25000
3  1.13644  1.14898  36.00000  27.00000
3  1.13695  1.14972  37.00000  27.75000
3  1.13745  1.15044  38.00000  28.50000
3  1.13793  1.15115  39.00000  29.25000
3  1.13841  1.15184  40.00000  30.00000
3  1.13887  1.15251  41.00000  30.75000
3  1.13931  1.15316  42.00000  31.50000
3  1.13975  1.15380  43.00000  32.25000
3  1.14018  1.15442  44.00000  33.00000
3  1.14060  1.15503  45.00000  33.75000
3  1.14101  1.15563  46.00000  34.50000
3  1.14141  1.15621  47.00000  35.25000
3  1.14180  1.15678  48.00000  36.00000
3  1.14218  1.15734  49.00000  36.75000
3  1.14256  1.15789  50.00000  37.50000
4  1.03267  1.01373  0.00000  0.00000
4  1.05039  1.04018  0.50000  1.00000
4  1.06335  1.05948  1.00000  2.00000
4  1.07095  1.07080  1.50000  3.00000
4  1.07635  1.07884  2.00000  4.00000
4  1.08055  1.08508  2.50000  5.00000
4  1.08397  1.09018  3.00000  6.00000
4  1.08687  1.09449  3.50000  7.00000
4  1.08938  1.09823  4.00000  8.00000
4  1.09159  1.10152  4.50000  9.00000
4  1.09357  1.10447  5.00000  10.00000
4  1.09537  1.10714  5.50000  11.00000
4  1.09700  1.10957  6.00000  12.00000
4  1.09851  1.11182  6.50000  13.00000
4  1.09990  1.11389  7.00000  14.00000
4  1.10120  1.11582  7.50000  15.00000
4  1.10241  1.11763  8.00000  16.00000
4  1.10355  1.11933  8.50000  17.00000
4  1.10463  1.12093  9.00000  18.00000
4  1.10564  1.12244  9.50000  19.00000
4  1.10661  1.12388  10.00000  20.00000
4  1.10753  1.12524  10.50000  21.00000
4  1.10840  1.12655  11.00000  22.00000
4  1.10924  1.12779  11.50000  23.00000
4  1.11004  1.12898  12.00000  24.00000
4  1.11081  1.13013  12.50000  25.00000
4  1.11154  1.13122  13.00000  26.00000
4  1.11225  1.13228  13.50000  27.00000
4  1.11294  1.13330  14.00000  28.00000
4  1.11360  1.13428  14.50000  29.00000
4  1.11424  1.13523  15.00000  30.00000
4  1.11485  1.13615  15.50000  31.00000
4  1.11545  1.13704  16.00000  32.00000
4  1.11603  1.13790  16.50000  33.00000
4  1.11659  1.13874  17.00000  34.00000
4  1.11714  1.13955  17.50000  35.00000
4  1.11767  1.14034  18.00000  36.00000
4  1.11818  1.14111  18.50000  37.00000
4  1.11868  1.14185  19.00000  38.00000
4  1.11917  1.14258  19.50000  39.00000
4  1.11965  1.14329  20.00000  40.00000
4  1.12011  1.14398  20.50000  41.00000
4  1.12057  1.14466  21.00000  42.00000
4  1.12101  1.14531  21.50000  43.00000
4  1.12144  1.14596  22.00000  44.00000
4  1.12186  1.14659  22.50000  45.00000
4  1.12228  1.14720  23.00000  46.00000
4  1.12268  1.14781  23.50000  47.00000
4  1.12308  1.14840  24.00000  48.00000
4  1.12347  1.14897  24.50000  49.00000
4  1.12385  1.14954  25.00000  50.00000
5  1.03267  1.01373  0.00000  0.00000
5  1.06621  1.04550  1.00000  0.50000
5  1.07913  1.05980  2.00000  1.00000
5  1.08670  1.06819  3.00000  1.50000
5  1.09207  1.07413  4.00000  2.00000
5  1.09623  1.07875  5.00000  2.50000
5  1.09964  1.08252  6.00000  3.00000
5  1.10252  1.08571  7.00000  3.50000
5  1.10501  1.08847  8.00000  4.00000
5  1.10721  1.09091  9.00000  4.50000
5  1.10918  1.09309  10.00000  5.00000
5  1.11096  1.09507  11.00000  5.50000
5  1.11259  1.09687  12.00000  6.00000
5  1.11408  1.09852  13.00000  6.50000
5  1.11547  1.10006  14.00000  7.00000
5  1.11676  1.10148  15.00000  7.50000
5  1.11796  1.10282  16.00000  8.00000
5  1.11910  1.10408  17.00000  8.50000
5  1.12016  1.10526  18.00000  9.00000
5  1.12117  1.10638  19.00000  9.50000
5  1.12213  1.10744  20.00000  10.00000
5  1.12304  1.10845  21.00000  10.50000
5  1.12391  1.10941  22.00000  11.00000
5  1.12474  1.11033  23.00000  11.50000
5  1.12554  1.11121  24.00000  12.00000
5  1.12630  1.11206  25.00000  12.50000
5  1.12703  1.11287  26.00000  13.00000
5  1.12774  1.11365  27.00000  13.50000
5  1.12842  1.11440  28.00000  14.00000
5  1.12907  1.11513  29.00000  14.50000
5  1.12971  1.11583  30.00000  15.00000
5  1.13032  1.11651  31.00000  15.50000
5  1.13091  1.11717  32.00000  16.00000
5  1.13149  1.11781  33.00000  16.50000
5  1.13205  1.11842  34.00000  17.00000
5  1.13259  1.11902  35.00000  17.50000
5  1.13311  1.11961  36.00000  18.00000
5  1.13363  1.12017  37.00000  18.50000
5  1.13412  1.12073  38.00000  19.00000
5  1.13461  1.12126  39.00000  19.50000
5  1.13508  1.12179  40.00000  20.00000
5  1.13554  1.12230  41.00000  20.50000
5  1.13599  1.12280  42.00000  21.00000
5  1.13643  1.12328  43.00000  21.50000
5  1.13686  1.12376  44.00000  22.00000
5  1.13728  1.12423  45.00000  22.50000
5  1.13769  1.12468  46.00000  23.00000
5  1.13810  1.12513  47.00000  23.50000
5  1.13849  1.12556  48.00000  24.00000
5  1.13887  1.12599  49.00000  24.50000
5  1.13925  1.12641  50.00000  25.00000
