# Supplementary material for: Regional biaxial mechanical data of the mitral and tricuspid valve anterior leaflets
Source: Data Brief. 2019 May 22;24:103961. doi: 10.1016/j.dib.2019.103961 (PMC6545396; doi:10.1016/j.dib.2019.103961)
Supplement: Multimedia component 2 [file mmc2.zip › NewTextFiles/regional_data_TVAL119-D.txt]

0.237 
3.80 
1  1.01185  1.02238  0.00000  0.00000
1  1.04598  1.06988  1.00000  1.00000
1  1.06927  1.09365  2.00000  2.00000
1  1.08310  1.10770  3.00000  3.00000
1  1.09298  1.11771  4.00000  4.00000
1  1.10067  1.12549  5.00000  5.00000
1  1.10696  1.13186  6.00000  6.00000
1  1.11229  1.13725  7.00000  7.00000
1  1.11691  1.14193  8.00000  8.00000
1  1.12099  1.14605  9.00000  9.00000
1  1.12464  1.14974  10.00000  10.00000
1  1.12795  1.15308  11.00000  11.00000
1  1.13097  1.15613  12.00000  12.00000
1  1.13374  1.15894  13.00000  13.00000
1  1.13632  1.16154  14.00000  14.00000
1  1.13871  1.16396  15.00000  15.00000
1  1.14095  1.16622  16.00000  16.00000
1  1.14306  1.16835  17.00000  17.00000
1  1.14505  1.17036  18.00000  18.00000
1  1.14692  1.17225  19.00000  19.00000
1  1.14871  1.17405  20.00000  20.00000
1  1.15040  1.17577  21.00000  21.00000
1  1.15202  1.17740  22.00000  22.00000
1  1.15357  1.17896  23.00000  23.00000
1  1.15505  1.18045  24.00000  24.00000
1  1.15647  1.18189  25.00000  25.00000
1  1.15783  1.18326  26.00000  26.00000
1  1.15914  1.18459  27.00000  27.00000
1  1.16041  1.18587  28.00000  28.00000
1  1.16163  1.18710  29.00000  29.00000
1  1.16281  1.18829  30.00000  30.00000
1  1.16395  1.18944  31.00000  31.00000
1  1.16505  1.19056  32.00000  32.00000
1  1.16612  1.19164  33.00000  33.00000
1  1.16716  1.19269  34.00000  34.00000
1  1.16817  1.19371  35.00000  35.00000
1  1.16915  1.19469  36.00000  36.00000
1  1.17010  1.19566  37.00000  37.00000
1  1.17103  1.19659  38.00000  38.00000
1  1.17194  1.19751  39.00000  39.00000
1  1.17282  1.19840  40.00000  40.00000
1  1.17368  1.19926  41.00000  41.00000
1  1.17452  1.20011  42.00000  42.00000
1  1.17533  1.20094  43.00000  43.00000
1  1.17613  1.20175  44.00000  44.00000
1  1.17692  1.20253  45.00000  45.00000
1  1.17768  1.20331  46.00000  46.00000
1  1.17843  1.20406  47.00000  47.00000
1  1.17916  1.20480  48.00000  48.00000
1  1.17988  1.20553  49.00000  49.00000
1  1.18058  1.20624  50.00000  50.00000
2  1.01185  1.02238  0.00000  0.00000
2  1.03245  1.06569  0.75000  1.00000
2  1.05532  1.08889  1.50000  2.00000
2  1.06898  1.10258  2.25000  3.00000
2  1.07875  1.11232  3.00000  4.00000
2  1.08636  1.11989  3.75000  5.00000
2  1.09259  1.12609  4.50000  6.00000
2  1.09788  1.13133  5.25000  7.00000
2  1.10246  1.13587  6.00000  8.00000
2  1.10650  1.13988  6.75000  9.00000
2  1.11013  1.14346  7.50000  10.00000
2  1.11340  1.14671  8.25000  11.00000
2  1.11640  1.14967  9.00000  12.00000
2  1.11916  1.15240  9.75000  13.00000
2  1.12171  1.15492  10.50000  14.00000
2  1.12409  1.15727  11.25000  15.00000
2  1.12631  1.15947  12.00000  16.00000
2  1.12840  1.16154  12.75000  17.00000
2  1.13037  1.16349  13.50000  18.00000
2  1.13224  1.16533  14.25000  19.00000
2  1.13401  1.16708  15.00000  20.00000
2  1.13569  1.16874  15.75000  21.00000
2  1.13730  1.17033  16.50000  22.00000
2  1.13883  1.17185  17.25000  23.00000
2  1.14030  1.17330  18.00000  24.00000
2  1.14171  1.17469  18.75000  25.00000
2  1.14306  1.17603  19.50000  26.00000
2  1.14437  1.17731  20.25000  27.00000
2  1.14562  1.17855  21.00000  28.00000
2  1.14683  1.17975  21.75000  29.00000
2  1.14801  1.18091  22.50000  30.00000
2  1.14914  1.18203  23.25000  31.00000
2  1.15024  1.18311  24.00000  32.00000
2  1.15130  1.18416  24.75000  33.00000
2  1.15233  1.18518  25.50000  34.00000
2  1.15333  1.18617  26.25000  35.00000
2  1.15431  1.18713  27.00000  36.00000
2  1.15525  1.18806  27.75000  37.00000
2  1.15617  1.18897  28.50000  38.00000
2  1.15707  1.18986  29.25000  39.00000
2  1.15795  1.19072  30.00000  40.00000
2  1.15880  1.19156  30.75000  41.00000
2  1.15963  1.19239  31.50000  42.00000
2  1.16045  1.19319  32.25000  43.00000
2  1.16124  1.19397  33.00000  44.00000
2  1.16202  1.19474  33.75000  45.00000
2  1.16278  1.19549  34.50000  46.00000
2  1.16352  1.19622  35.25000  47.00000
2  1.16425  1.19694  36.00000  48.00000
2  1.16496  1.19765  36.75000  49.00000
2  1.16566  1.19834  37.50000  50.00000
3  1.01185  1.02238  0.00000  0.00000
3  1.04289  1.05680  1.00000  0.75000
3  1.06525  1.07708  2.00000  1.50000
3  1.07848  1.08898  3.00000  2.25000
3  1.08791  1.09744  4.00000  3.00000
3  1.09525  1.10400  5.00000  3.75000
3  1.10125  1.10937  6.00000  4.50000
3  1.10633  1.11391  7.00000  5.25000
3  1.11073  1.11785  8.00000  6.00000
3  1.11462  1.12132  9.00000  6.75000
3  1.11810  1.12442  10.00000  7.50000
3  1.12125  1.12723  11.00000  8.25000
3  1.12412  1.12980  12.00000  9.00000
3  1.12677  1.13216  13.00000  9.75000
3  1.12922  1.13434  14.00000  10.50000
3  1.13150  1.13638  15.00000  11.25000
3  1.13363  1.13828  16.00000  12.00000
3  1.13564  1.14007  17.00000  12.75000
3  1.13753  1.14175  18.00000  13.50000
3  1.13932  1.14335  19.00000  14.25000
3  1.14101  1.14486  20.00000  15.00000
3  1.14263  1.14630  21.00000  15.75000
3  1.14417  1.14767  22.00000  16.50000
3  1.14564  1.14898  23.00000  17.25000
3  1.14705  1.15024  24.00000  18.00000
3  1.14840  1.15144  25.00000  18.75000
3  1.14970  1.15260  26.00000  19.50000
3  1.15095  1.15371  27.00000  20.25000
3  1.15215  1.15478  28.00000  21.00000
3  1.15331  1.15582  29.00000  21.75000
3  1.15443  1.15682  30.00000  22.50000
3  1.15552  1.15779  31.00000  23.25000
3  1.15657  1.15872  32.00000  24.00000
3  1.15759  1.15963  33.00000  24.75000
3  1.15858  1.16051  34.00000  25.50000
3  1.15954  1.16137  35.00000  26.25000
3  1.16047  1.16220  36.00000  27.00000
3  1.16138  1.16301  37.00000  27.75000
3  1.16226  1.16379  38.00000  28.50000
3  1.16312  1.16456  39.00000  29.25000
3  1.16396  1.16531  40.00000  30.00000
3  1.16478  1.16603  41.00000  30.75000
3  1.16557  1.16675  42.00000  31.50000
3  1.16635  1.16744  43.00000  32.25000
3  1.16712  1.16812  44.00000  33.00000
3  1.16786  1.16878  45.00000  33.75000
3  1.16859  1.16943  46.00000  34.50000
3  1.16930  1.17006  47.00000  35.25000
3  1.17000  1.17069  48.00000  36.00000
3  1.17068  1.17129  49.00000  36.75000
3  1.17135  1.17189  50.00000  37.50000
4  1.01185  1.02238  0.00000  0.00000
4  1.00835  1.05869  0.50000  1.00000
4  1.03161  1.08489  1.00000  2.00000
4  1.04606  1.10053  1.50000  3.00000
4  1.05657  1.11171  2.00000  4.00000
4  1.06483  1.12043  2.50000  5.00000
4  1.07164  1.12757  3.00000  6.00000
4  1.07744  1.13362  3.50000  7.00000
4  1.08248  1.13887  4.00000  8.00000
4  1.08694  1.14350  4.50000  9.00000
4  1.09094  1.14765  5.00000  10.00000
4  1.09457  1.15141  5.50000  11.00000
4  1.09789  1.15484  6.00000  12.00000
4  1.10094  1.15800  6.50000  13.00000
4  1.10378  1.16092  7.00000  14.00000
4  1.10642  1.16365  7.50000  15.00000
4  1.10889  1.16619  8.00000  16.00000
4  1.11122  1.16859  8.50000  17.00000
4  1.11341  1.17085  9.00000  18.00000
4  1.11549  1.17298  9.50000  19.00000
4  1.11746  1.17501  10.00000  20.00000
4  1.11933  1.17694  10.50000  21.00000
4  1.12112  1.17878  11.00000  22.00000
4  1.12284  1.18054  11.50000  23.00000
4  1.12447  1.18222  12.00000  24.00000
4  1.12605  1.18383  12.50000  25.00000
4  1.12756  1.18538  13.00000  26.00000
4  1.12901  1.18688  13.50000  27.00000
4  1.13041  1.18832  14.00000  28.00000
4  1.13177  1.18971  14.50000  29.00000
4  1.13308  1.19105  15.00000  30.00000
4  1.13434  1.19234  15.50000  31.00000
4  1.13557  1.19360  16.00000  32.00000
4  1.13675  1.19482  16.50000  33.00000
4  1.13791  1.19600  17.00000  34.00000
4  1.13903  1.19715  17.50000  35.00000
4  1.14011  1.19826  18.00000  36.00000
4  1.14117  1.19935  18.50000  37.00000
4  1.14220  1.20040  19.00000  38.00000
4  1.14321  1.20143  19.50000  39.00000
4  1.14418  1.20243  20.00000  40.00000
4  1.14514  1.20341  20.50000  41.00000
4  1.14607  1.20437  21.00000  42.00000
4  1.14698  1.20530  21.50000  43.00000
4  1.14787  1.20621  22.00000  44.00000
4  1.14874  1.20710  22.50000  45.00000
4  1.14959  1.20797  23.00000  46.00000
4  1.15042  1.20882  23.50000  47.00000
4  1.15123  1.20965  24.00000  48.00000
4  1.15203  1.21047  24.50000  49.00000
4  1.15281  1.21127  25.00000  50.00000
5  1.01185  1.02238  0.00000  0.00000
5  1.05972  1.05838  1.00000  0.50000
5  1.08155  1.07798  2.00000  1.00000
5  1.09441  1.08952  3.00000  1.50000
5  1.10355  1.09772  4.00000  2.00000
5  1.11066  1.10410  5.00000  2.50000
5  1.11647  1.10930  6.00000  3.00000
5  1.12139  1.11371  7.00000  3.50000
5  1.12566  1.11753  8.00000  4.00000
5  1.12942  1.12090  9.00000  4.50000
5  1.13278  1.12392  10.00000  5.00000
5  1.13583  1.12664  11.00000  5.50000
5  1.13861  1.12913  12.00000  6.00000
5  1.14117  1.13143  13.00000  6.50000
5  1.14353  1.13355  14.00000  7.00000
5  1.14574  1.13552  15.00000  7.50000
5  1.14780  1.13737  16.00000  8.00000
5  1.14974  1.13911  17.00000  8.50000
5  1.15157  1.14075  18.00000  9.00000
5  1.15330  1.14229  19.00000  9.50000
5  1.15494  1.14376  20.00000  10.00000
5  1.15650  1.14516  21.00000  10.50000
5  1.15799  1.14649  22.00000  11.00000
5  1.15941  1.14777  23.00000  11.50000
5  1.16077  1.14899  24.00000  12.00000
5  1.16208  1.15016  25.00000  12.50000
5  1.16333  1.15128  26.00000  13.00000
5  1.16454  1.15236  27.00000  13.50000
5  1.16570  1.15340  28.00000  14.00000
5  1.16683  1.15441  29.00000  14.50000
5  1.16791  1.15538  30.00000  15.00000
5  1.16896  1.15632  31.00000  15.50000
5  1.16998  1.15723  32.00000  16.00000
5  1.17096  1.15811  33.00000  16.50000
5  1.17192  1.15897  34.00000  17.00000
5  1.17284  1.15980  35.00000  17.50000
5  1.17374  1.16061  36.00000  18.00000
5  1.17462  1.16139  37.00000  18.50000
5  1.17547  1.16216  38.00000  19.00000
5  1.17631  1.16290  39.00000  19.50000
5  1.17712  1.16363  40.00000  20.00000
5  1.17791  1.16433  41.00000  20.50000
5  1.17868  1.16502  42.00000  21.00000
5  1.17943  1.16570  43.00000  21.50000
5  1.18017  1.16636  44.00000  22.00000
5  1.18089  1.16700  45.00000  22.50000
5  1.18159  1.16763  46.00000  23.00000
5  1.18228  1.16825  47.00000  23.50000
5  1.18295  1.16885  48.00000  24.00000
5  1.18361  1.16944  49.00000  24.50000
5  1.18426  1.17002  50.00000  25.00000
