# Supplementary material for: Regional biaxial mechanical data of the mitral and tricuspid valve anterior leaflets
Source: Data Brief. 2019 May 22;24:103961. doi: 10.1016/j.dib.2019.103961 (PMC6545396; doi:10.1016/j.dib.2019.103961)
Supplement: Multimedia component 2 [file mmc2.zip › NewTextFiles/regional_data_TVAL119-E.txt]

0.347 
3.70 
1  1.04855  1.00593  0.00000  0.00000
1  1.09336  1.05413  1.00000  1.00000
1  1.11532  1.07741  2.00000  2.00000
1  1.12820  1.09103  3.00000  3.00000
1  1.13736  1.10069  4.00000  4.00000
1  1.14447  1.10819  5.00000  5.00000
1  1.15028  1.11431  6.00000  6.00000
1  1.15519  1.11949  7.00000  7.00000
1  1.15945  1.12397  8.00000  8.00000
1  1.16321  1.12793  9.00000  9.00000
1  1.16657  1.13147  10.00000  10.00000
1  1.16961  1.13467  11.00000  11.00000
1  1.17239  1.13760  12.00000  12.00000
1  1.17494  1.14028  13.00000  13.00000
1  1.17730  1.14277  14.00000  14.00000
1  1.17951  1.14509  15.00000  15.00000
1  1.18157  1.14726  16.00000  16.00000
1  1.18350  1.14930  17.00000  17.00000
1  1.18532  1.15122  18.00000  18.00000
1  1.18705  1.15303  19.00000  19.00000
1  1.18869  1.15476  20.00000  20.00000
1  1.19024  1.15639  21.00000  21.00000
1  1.19173  1.15796  22.00000  22.00000
1  1.19315  1.15945  23.00000  23.00000
1  1.19451  1.16088  24.00000  24.00000
1  1.19581  1.16225  25.00000  25.00000
1  1.19706  1.16357  26.00000  26.00000
1  1.19827  1.16484  27.00000  27.00000
1  1.19943  1.16606  28.00000  28.00000
1  1.20055  1.16724  29.00000  29.00000
1  1.20163  1.16838  30.00000  30.00000
1  1.20268  1.16948  31.00000  31.00000
1  1.20369  1.17054  32.00000  32.00000
1  1.20467  1.17158  33.00000  33.00000
1  1.20562  1.17258  34.00000  34.00000
1  1.20655  1.17356  35.00000  35.00000
1  1.20745  1.17450  36.00000  36.00000
1  1.20832  1.17542  37.00000  37.00000
1  1.20918  1.17632  38.00000  38.00000
1  1.21001  1.17719  39.00000  39.00000
1  1.21081  1.17804  40.00000  40.00000
1  1.21160  1.17887  41.00000  41.00000
1  1.21237  1.17968  42.00000  42.00000
1  1.21312  1.18047  43.00000  43.00000
1  1.21386  1.18124  44.00000  44.00000
1  1.21457  1.18200  45.00000  45.00000
1  1.21528  1.18274  46.00000  46.00000
1  1.21596  1.18346  47.00000  47.00000
1  1.21663  1.18417  48.00000  48.00000
1  1.21729  1.18486  49.00000  49.00000
1  1.21794  1.18554  50.00000  50.00000
2  1.04855  1.00593  0.00000  0.00000
2  1.09646  1.08872  0.75000  1.00000
2  1.11910  1.11843  1.50000  2.00000
2  1.13241  1.13584  2.25000  3.00000
2  1.14187  1.14820  3.00000  4.00000
2  1.14922  1.15779  3.75000  5.00000
2  1.15523  1.16563  4.50000  6.00000
2  1.16031  1.17226  5.25000  7.00000
2  1.16472  1.17800  6.00000  8.00000
2  1.16861  1.18306  6.75000  9.00000
2  1.17208  1.18760  7.50000  10.00000
2  1.17523  1.19169  8.25000  11.00000
2  1.17810  1.19544  9.00000  12.00000
2  1.18074  1.19888  9.75000  13.00000
2  1.18319  1.20207  10.50000  14.00000
2  1.18547  1.20504  11.25000  15.00000
2  1.18760  1.20781  12.00000  16.00000
2  1.18960  1.21042  12.75000  17.00000
2  1.19149  1.21288  13.50000  18.00000
2  1.19328  1.21521  14.25000  19.00000
2  1.19497  1.21741  15.00000  20.00000
2  1.19658  1.21951  15.75000  21.00000
2  1.19812  1.22151  16.50000  22.00000
2  1.19959  1.22343  17.25000  23.00000
2  1.20099  1.22526  18.00000  24.00000
2  1.20234  1.22701  18.75000  25.00000
2  1.20364  1.22870  19.50000  26.00000
2  1.20489  1.23032  20.25000  27.00000
2  1.20609  1.23189  21.00000  28.00000
2  1.20725  1.23340  21.75000  29.00000
2  1.20837  1.23486  22.50000  30.00000
2  1.20945  1.23627  23.25000  31.00000
2  1.21050  1.23763  24.00000  32.00000
2  1.21152  1.23896  24.75000  33.00000
2  1.21250  1.24024  25.50000  34.00000
2  1.21346  1.24149  26.25000  35.00000
2  1.21439  1.24270  27.00000  36.00000
2  1.21530  1.24388  27.75000  37.00000
2  1.21618  1.24503  28.50000  38.00000
2  1.21704  1.24615  29.25000  39.00000
2  1.21787  1.24724  30.00000  40.00000
2  1.21869  1.24830  30.75000  41.00000
2  1.21949  1.24934  31.50000  42.00000
2  1.22026  1.25035  32.25000  43.00000
2  1.22102  1.25134  33.00000  44.00000
2  1.22177  1.25230  33.75000  45.00000
2  1.22249  1.25325  34.50000  46.00000
2  1.22320  1.25418  35.25000  47.00000
2  1.22390  1.25508  36.00000  48.00000
2  1.22458  1.25597  36.75000  49.00000
2  1.22525  1.25684  37.50000  50.00000
3  1.04855  1.00593  0.00000  0.00000
3  1.11170  1.12815  1.00000  0.75000
3  1.13371  1.15416  2.00000  1.50000
3  1.14664  1.16938  3.00000  2.25000
3  1.15582  1.18018  4.00000  3.00000
3  1.16295  1.18856  5.00000  3.75000
3  1.16877  1.19541  6.00000  4.50000
3  1.17370  1.20120  7.00000  5.25000
3  1.17797  1.20622  8.00000  6.00000
3  1.18174  1.21064  9.00000  6.75000
3  1.18511  1.21460  10.00000  7.50000
3  1.18816  1.21818  11.00000  8.25000
3  1.19094  1.22145  12.00000  9.00000
3  1.19351  1.22445  13.00000  9.75000
3  1.19588  1.22724  14.00000  10.50000
3  1.19809  1.22983  15.00000  11.25000
3  1.20015  1.23225  16.00000  12.00000
3  1.20209  1.23453  17.00000  12.75000
3  1.20392  1.23668  18.00000  13.50000
3  1.20565  1.23871  19.00000  14.25000
3  1.20729  1.24063  20.00000  15.00000
3  1.20886  1.24247  21.00000  15.75000
3  1.21034  1.24421  22.00000  16.50000
3  1.21177  1.24588  23.00000  17.25000
3  1.21313  1.24748  24.00000  18.00000
3  1.21444  1.24902  25.00000  18.75000
3  1.21569  1.25049  26.00000  19.50000
3  1.21690  1.25191  27.00000  20.25000
3  1.21807  1.25327  28.00000  21.00000
3  1.21919  1.25459  29.00000  21.75000
3  1.22027  1.25587  30.00000  22.50000
3  1.22132  1.25710  31.00000  23.25000
3  1.22234  1.25829  32.00000  24.00000
3  1.22333  1.25945  33.00000  24.75000
3  1.22428  1.26057  34.00000  25.50000
3  1.22521  1.26166  35.00000  26.25000
3  1.22611  1.26271  36.00000  27.00000
3  1.22699  1.26374  37.00000  27.75000
3  1.22784  1.26475  38.00000  28.50000
3  1.22867  1.26572  39.00000  29.25000
3  1.22949  1.26667  40.00000  30.00000
3  1.23028  1.26760  41.00000  30.75000
3  1.23105  1.26851  42.00000  31.50000
3  1.23180  1.26939  43.00000  32.25000
3  1.23254  1.27025  44.00000  33.00000
3  1.23326  1.27110  45.00000  33.75000
3  1.23396  1.27192  46.00000  34.50000
3  1.23465  1.27273  47.00000  35.25000
3  1.23532  1.27352  48.00000  36.00000
3  1.23598  1.27430  49.00000  36.75000
3  1.23663  1.27506  50.00000  37.50000
4  1.04855  1.00593  0.00000  0.00000
4  1.07159  1.06411  0.50000  1.00000
4  1.09380  1.09522  1.00000  2.00000
4  1.10696  1.11346  1.50000  3.00000
4  1.11635  1.12641  2.00000  4.00000
4  1.12365  1.13646  2.50000  5.00000
4  1.12963  1.14467  3.00000  6.00000
4  1.13468  1.15162  3.50000  7.00000
4  1.13907  1.15763  4.00000  8.00000
4  1.14294  1.16294  4.50000  9.00000
4  1.14641  1.16769  5.00000  10.00000
4  1.14954  1.17199  5.50000  11.00000
4  1.15241  1.17591  6.00000  12.00000
4  1.15504  1.17952  6.50000  13.00000
4  1.15748  1.18286  7.00000  14.00000
4  1.15976  1.18597  7.50000  15.00000
4  1.16188  1.18888  8.00000  16.00000
4  1.16388  1.19161  8.50000  17.00000
4  1.16576  1.19419  9.00000  18.00000
4  1.16754  1.19662  9.50000  19.00000
4  1.16924  1.19894  10.00000  20.00000
4  1.17084  1.20114  10.50000  21.00000
4  1.17238  1.20323  11.00000  22.00000
4  1.17384  1.20524  11.50000  23.00000
4  1.17525  1.20716  12.00000  24.00000
4  1.17659  1.20900  12.50000  25.00000
4  1.17789  1.21077  13.00000  26.00000
4  1.17913  1.21247  13.50000  27.00000
4  1.18033  1.21411  14.00000  28.00000
4  1.18149  1.21569  14.50000  29.00000
4  1.18261  1.21722  15.00000  30.00000
4  1.18369  1.21870  15.50000  31.00000
4  1.18474  1.22013  16.00000  32.00000
4  1.18575  1.22152  16.50000  33.00000
4  1.18674  1.22286  17.00000  34.00000
4  1.18769  1.22417  17.50000  35.00000
4  1.18862  1.22544  18.00000  36.00000
4  1.18953  1.22668  18.50000  37.00000
4  1.19041  1.22788  19.00000  38.00000
4  1.19126  1.22905  19.50000  39.00000
4  1.19210  1.23019  20.00000  40.00000
4  1.19291  1.23130  20.50000  41.00000
4  1.19371  1.23239  21.00000  42.00000
4  1.19449  1.23345  21.50000  43.00000
4  1.19524  1.23449  22.00000  44.00000
4  1.19599  1.23550  22.50000  45.00000
4  1.19671  1.23649  23.00000  46.00000
4  1.19742  1.23746  23.50000  47.00000
4  1.19812  1.23841  24.00000  48.00000
4  1.19880  1.23934  24.50000  49.00000
4  1.19946  1.24025  25.00000  50.00000
5  1.04855  1.00593  0.00000  0.00000
5  1.12084  1.10294  1.00000  0.50000
5  1.14131  1.13566  2.00000  1.00000
5  1.15331  1.15490  3.00000  1.50000
5  1.16183  1.16858  4.00000  2.00000
5  1.16844  1.17920  5.00000  2.50000
5  1.17385  1.18788  6.00000  3.00000
5  1.17842  1.19522  7.00000  3.50000
5  1.18238  1.20159  8.00000  4.00000
5  1.18587  1.20720  9.00000  4.50000
5  1.18900  1.21222  10.00000  5.00000
5  1.19183  1.21677  11.00000  5.50000
5  1.19441  1.22092  12.00000  6.00000
5  1.19678  1.22474  13.00000  6.50000
5  1.19898  1.22827  14.00000  7.00000
5  1.20103  1.23156  15.00000  7.50000
5  1.20294  1.23464  16.00000  8.00000
5  1.20474  1.23753  17.00000  8.50000
5  1.20644  1.24026  18.00000  9.00000
5  1.20804  1.24284  19.00000  9.50000
5  1.20957  1.24529  20.00000  10.00000
5  1.21101  1.24762  21.00000  10.50000
5  1.21239  1.24984  22.00000  11.00000
5  1.21371  1.25196  23.00000  11.50000
5  1.21498  1.25399  24.00000  12.00000
5  1.21619  1.25594  25.00000  12.50000
5  1.21735  1.25781  26.00000  13.00000
5  1.21847  1.25961  27.00000  13.50000
5  1.21955  1.26135  28.00000  14.00000
5  1.22059  1.26302  29.00000  14.50000
5  1.22160  1.26464  30.00000  15.00000
5  1.22257  1.26621  31.00000  15.50000
5  1.22352  1.26772  32.00000  16.00000
5  1.22443  1.26919  33.00000  16.50000
5  1.22532  1.27061  34.00000  17.00000
5  1.22618  1.27200  35.00000  17.50000
5  1.22701  1.27334  36.00000  18.00000
5  1.22783  1.27465  37.00000  18.50000
5  1.22862  1.27592  38.00000  19.00000
5  1.22939  1.27716  39.00000  19.50000
5  1.23014  1.27837  40.00000  20.00000
5  1.23087  1.27955  41.00000  20.50000
5  1.23159  1.28070  42.00000  21.00000
5  1.23229  1.28183  43.00000  21.50000
5  1.23297  1.28292  44.00000  22.00000
5  1.23364  1.28400  45.00000  22.50000
5  1.23429  1.28504  46.00000  23.00000
5  1.23493  1.28607  47.00000  23.50000
5  1.23555  1.28708  48.00000  24.00000
5  1.23616  1.28806  49.00000  24.50000
5  1.23676  1.28903  50.00000  25.00000
