# Supplementary material for: Regional biaxial mechanical data of the mitral and tricuspid valve anterior leaflets
Source: Data Brief. 2019 May 22;24:103961. doi: 10.1016/j.dib.2019.103961 (PMC6545396; doi:10.1016/j.dib.2019.103961)
Supplement: Multimedia component 2 [file mmc2.zip › NewTextFiles/regional_data_TVAL119-F.txt]

0.227 
3.50 
1  1.01764  0.98864  0.00000  0.00000
1  1.03362  0.99874  1.00000  1.00000
1  1.05188  1.01558  2.00000  2.00000
1  1.06271  1.02556  3.00000  3.00000
1  1.07043  1.03267  4.00000  4.00000
1  1.07644  1.03819  5.00000  5.00000
1  1.08135  1.04272  6.00000  6.00000
1  1.08552  1.04655  7.00000  7.00000
1  1.08912  1.04987  8.00000  8.00000
1  1.09231  1.05280  9.00000  9.00000
1  1.09516  1.05542  10.00000  10.00000
1  1.09774  1.05780  11.00000  11.00000
1  1.10009  1.05996  12.00000  12.00000
1  1.10226  1.06196  13.00000  13.00000
1  1.10427  1.06381  14.00000  14.00000
1  1.10614  1.06553  15.00000  15.00000
1  1.10789  1.06713  16.00000  16.00000
1  1.10953  1.06865  17.00000  17.00000
1  1.11108  1.07007  18.00000  18.00000
1  1.11255  1.07142  19.00000  19.00000
1  1.11394  1.07270  20.00000  20.00000
1  1.11526  1.07392  21.00000  21.00000
1  1.11652  1.07508  22.00000  22.00000
1  1.11773  1.07619  23.00000  23.00000
1  1.11888  1.07725  24.00000  24.00000
1  1.11999  1.07827  25.00000  25.00000
1  1.12106  1.07925  26.00000  26.00000
1  1.12208  1.08019  27.00000  27.00000
1  1.12307  1.08110  28.00000  28.00000
1  1.12402  1.08197  29.00000  29.00000
1  1.12494  1.08282  30.00000  30.00000
1  1.12583  1.08364  31.00000  31.00000
1  1.12669  1.08443  32.00000  32.00000
1  1.12753  1.08520  33.00000  33.00000
1  1.12834  1.08594  34.00000  34.00000
1  1.12912  1.08667  35.00000  35.00000
1  1.12989  1.08737  36.00000  36.00000
1  1.13063  1.08806  37.00000  37.00000
1  1.13135  1.08872  38.00000  38.00000
1  1.13206  1.08937  39.00000  39.00000
1  1.13275  1.09000  40.00000  40.00000
1  1.13342  1.09062  41.00000  41.00000
1  1.13407  1.09122  42.00000  42.00000
1  1.13471  1.09181  43.00000  43.00000
1  1.13533  1.09238  44.00000  44.00000
1  1.13595  1.09294  45.00000  45.00000
1  1.13654  1.09349  46.00000  46.00000
1  1.13713  1.09403  47.00000  47.00000
1  1.13770  1.09456  48.00000  48.00000
1  1.13826  1.09507  49.00000  49.00000
1  1.13881  1.09557  50.00000  50.00000
2  1.01764  0.98864  0.00000  0.00000
2  1.03187  1.00198  0.75000  1.00000
2  1.04731  1.01760  1.50000  2.00000
2  1.05640  1.02679  2.25000  3.00000
2  1.06286  1.03331  3.00000  4.00000
2  1.06787  1.03838  3.75000  5.00000
2  1.07197  1.04252  4.50000  6.00000
2  1.07544  1.04603  5.25000  7.00000
2  1.07845  1.04906  6.00000  8.00000
2  1.08110  1.05174  6.75000  9.00000
2  1.08347  1.05414  7.50000  10.00000
2  1.08562  1.05631  8.25000  11.00000
2  1.08758  1.05829  9.00000  12.00000
2  1.08938  1.06011  9.75000  13.00000
2  1.09105  1.06180  10.50000  14.00000
2  1.09261  1.06337  11.25000  15.00000
2  1.09406  1.06484  12.00000  16.00000
2  1.09543  1.06622  12.75000  17.00000
2  1.09672  1.06752  13.50000  18.00000
2  1.09794  1.06875  14.25000  19.00000
2  1.09910  1.06992  15.00000  20.00000
2  1.10020  1.07103  15.75000  21.00000
2  1.10124  1.07209  16.50000  22.00000
2  1.10225  1.07310  17.25000  23.00000
2  1.10321  1.07407  18.00000  24.00000
2  1.10413  1.07500  18.75000  25.00000
2  1.10501  1.07589  19.50000  26.00000
2  1.10586  1.07675  20.25000  27.00000
2  1.10668  1.07758  21.00000  28.00000
2  1.10748  1.07838  21.75000  29.00000
2  1.10824  1.07915  22.50000  30.00000
2  1.10898  1.07990  23.25000  31.00000
2  1.10970  1.08062  24.00000  32.00000
2  1.11039  1.08132  24.75000  33.00000
2  1.11106  1.08200  25.50000  34.00000
2  1.11172  1.08266  26.25000  35.00000
2  1.11235  1.08330  27.00000  36.00000
2  1.11297  1.08393  27.75000  37.00000
2  1.11357  1.08453  28.50000  38.00000
2  1.11416  1.08512  29.25000  39.00000
2  1.11473  1.08570  30.00000  40.00000
2  1.11529  1.08626  30.75000  41.00000
2  1.11583  1.08681  31.50000  42.00000
2  1.11636  1.08735  32.25000  43.00000
2  1.11688  1.08787  33.00000  44.00000
2  1.11739  1.08838  33.75000  45.00000
2  1.11788  1.08888  34.50000  46.00000
2  1.11837  1.08937  35.25000  47.00000
2  1.11884  1.08985  36.00000  48.00000
2  1.11931  1.09032  36.75000  49.00000
2  1.11976  1.09078  37.50000  50.00000
3  1.01764  0.98864  0.00000  0.00000
3  1.03276  0.99872  1.00000  0.75000
3  1.05027  1.01420  2.00000  1.50000
3  1.06060  1.02334  3.00000  2.25000
3  1.06795  1.02985  4.00000  3.00000
3  1.07367  1.03490  5.00000  3.75000
3  1.07834  1.03904  6.00000  4.50000
3  1.08229  1.04254  7.00000  5.25000
3  1.08572  1.04558  8.00000  6.00000
3  1.08874  1.04825  9.00000  6.75000
3  1.09145  1.05065  10.00000  7.50000
3  1.09390  1.05282  11.00000  8.25000
3  1.09613  1.05480  12.00000  9.00000
3  1.09819  1.05662  13.00000  9.75000
3  1.10009  1.05831  14.00000  10.50000
3  1.10187  1.05988  15.00000  11.25000
3  1.10353  1.06135  16.00000  12.00000
3  1.10509  1.06273  17.00000  12.75000
3  1.10656  1.06403  18.00000  13.50000
3  1.10795  1.06526  19.00000  14.25000
3  1.10927  1.06643  20.00000  15.00000
3  1.11052  1.06754  21.00000  15.75000
3  1.11172  1.06860  22.00000  16.50000
3  1.11286  1.06961  23.00000  17.25000
3  1.11396  1.07058  24.00000  18.00000
3  1.11501  1.07151  25.00000  18.75000
3  1.11601  1.07241  26.00000  19.50000
3  1.11699  1.07327  27.00000  20.25000
3  1.11792  1.07410  28.00000  21.00000
3  1.11882  1.07490  29.00000  21.75000
3  1.11970  1.07567  30.00000  22.50000
3  1.12054  1.07642  31.00000  23.25000
3  1.12136  1.07714  32.00000  24.00000
3  1.12215  1.07784  33.00000  24.75000
3  1.12292  1.07852  34.00000  25.50000
3  1.12366  1.07918  35.00000  26.25000
3  1.12439  1.07982  36.00000  27.00000
3  1.12509  1.08045  37.00000  27.75000
3  1.12578  1.08106  38.00000  28.50000
3  1.12645  1.08165  39.00000  29.25000
3  1.12710  1.08223  40.00000  30.00000
3  1.12774  1.08279  41.00000  30.75000
3  1.12836  1.08334  42.00000  31.50000
3  1.12896  1.08387  43.00000  32.25000
3  1.12955  1.08440  44.00000  33.00000
3  1.13013  1.08491  45.00000  33.75000
3  1.13070  1.08541  46.00000  34.50000
3  1.13125  1.08590  47.00000  35.25000
3  1.13179  1.08638  48.00000  36.00000
3  1.13232  1.08685  49.00000  36.75000
3  1.13284  1.08731  50.00000  37.50000
4  1.01764  0.98864  0.00000  0.00000
4  1.02727  1.00025  0.50000  1.00000
4  1.04105  1.01711  1.00000  2.00000
4  1.04915  1.02703  1.50000  3.00000
4  1.05492  1.03408  2.00000  4.00000
4  1.05939  1.03956  2.50000  5.00000
4  1.06305  1.04403  3.00000  6.00000
4  1.06615  1.04782  3.50000  7.00000
4  1.06883  1.05110  4.00000  8.00000
4  1.07120  1.05400  4.50000  9.00000
4  1.07332  1.05659  5.00000  10.00000
4  1.07524  1.05894  5.50000  11.00000
4  1.07699  1.06108  6.00000  12.00000
4  1.07860  1.06305  6.50000  13.00000
4  1.08009  1.06487  7.00000  14.00000
4  1.08148  1.06657  7.50000  15.00000
4  1.08277  1.06816  8.00000  16.00000
4  1.08399  1.06965  8.50000  17.00000
4  1.08515  1.07106  9.00000  18.00000
4  1.08623  1.07239  9.50000  19.00000
4  1.08727  1.07365  10.00000  20.00000
4  1.08825  1.07485  10.50000  21.00000
4  1.08918  1.07600  11.00000  22.00000
4  1.09008  1.07709  11.50000  23.00000
4  1.09094  1.07814  12.00000  24.00000
4  1.09176  1.07914  12.50000  25.00000
4  1.09255  1.08011  13.00000  26.00000
4  1.09331  1.08104  13.50000  27.00000
4  1.09404  1.08194  14.00000  28.00000
4  1.09475  1.08280  14.50000  29.00000
4  1.09543  1.08363  15.00000  30.00000
4  1.09609  1.08444  15.50000  31.00000
4  1.09673  1.08522  16.00000  32.00000
4  1.09735  1.08598  16.50000  33.00000
4  1.09795  1.08672  17.00000  34.00000
4  1.09853  1.08743  17.50000  35.00000
4  1.09910  1.08812  18.00000  36.00000
4  1.09965  1.08880  18.50000  37.00000
4  1.10019  1.08946  19.00000  38.00000
4  1.10071  1.09010  19.50000  39.00000
4  1.10122  1.09072  20.00000  40.00000
4  1.10172  1.09133  20.50000  41.00000
4  1.10220  1.09192  21.00000  42.00000
4  1.10268  1.09250  21.50000  43.00000
4  1.10314  1.09307  22.00000  44.00000
4  1.10359  1.09362  22.50000  45.00000
4  1.10404  1.09416  23.00000  46.00000
4  1.10447  1.09469  23.50000  47.00000
4  1.10489  1.09521  24.00000  48.00000
4  1.10531  1.09572  24.50000  49.00000
4  1.10571  1.09622  25.00000  50.00000
5  1.01764  0.98864  0.00000  0.00000
5  1.03442  1.00942  1.00000  0.50000
5  1.04956  1.02084  2.00000  1.00000
5  1.05844  1.02752  3.00000  1.50000
5  1.06474  1.03226  4.00000  2.00000
5  1.06963  1.03594  5.00000  2.50000
5  1.07362  1.03895  6.00000  3.00000
5  1.07700  1.04149  7.00000  3.50000
5  1.07992  1.04370  8.00000  4.00000
5  1.08251  1.04564  9.00000  4.50000
5  1.08481  1.04738  10.00000  5.00000
5  1.08690  1.04895  11.00000  5.50000
5  1.08881  1.05039  12.00000  6.00000
5  1.09057  1.05171  13.00000  6.50000
5  1.09219  1.05293  14.00000  7.00000
5  1.09370  1.05407  15.00000  7.50000
5  1.09512  1.05514  16.00000  8.00000
5  1.09645  1.05614  17.00000  8.50000
5  1.09770  1.05708  18.00000  9.00000
5  1.09889  1.05797  19.00000  9.50000
5  1.10001  1.05882  20.00000  10.00000
5  1.10108  1.05962  21.00000  10.50000
5  1.10210  1.06039  22.00000  11.00000
5  1.10307  1.06113  23.00000  11.50000
5  1.10401  1.06183  24.00000  12.00000
5  1.10490  1.06250  25.00000  12.50000
5  1.10576  1.06315  26.00000  13.00000
5  1.10659  1.06377  27.00000  13.50000
5  1.10739  1.06437  28.00000  14.00000
5  1.10816  1.06495  29.00000  14.50000
5  1.10890  1.06551  30.00000  15.00000
5  1.10962  1.06605  31.00000  15.50000
5  1.11032  1.06658  32.00000  16.00000
5  1.11099  1.06708  33.00000  16.50000
5  1.11164  1.06758  34.00000  17.00000
5  1.11228  1.06806  35.00000  17.50000
5  1.11290  1.06852  36.00000  18.00000
5  1.11350  1.06897  37.00000  18.50000
5  1.11408  1.06941  38.00000  19.00000
5  1.11465  1.06984  39.00000  19.50000
5  1.11521  1.07026  40.00000  20.00000
5  1.11575  1.07067  41.00000  20.50000
5  1.11628  1.07107  42.00000  21.00000
5  1.11679  1.07145  43.00000  21.50000
5  1.11730  1.07183  44.00000  22.00000
5  1.11779  1.07220  45.00000  22.50000
5  1.11827  1.07257  46.00000  23.00000
5  1.11874  1.07292  47.00000  23.50000
5  1.11921  1.07327  48.00000  24.00000
5  1.11966  1.07361  49.00000  24.50000
5  1.12010  1.07394  50.00000  25.00000
