# Supplementary material for: Regional biaxial mechanical data of the mitral and tricuspid valve anterior leaflets
Source: Data Brief. 2019 May 22;24:103961. doi: 10.1016/j.dib.2019.103961 (PMC6545396; doi:10.1016/j.dib.2019.103961)
Supplement: Multimedia component 2 [file mmc2.zip › NewTextFiles/regional_data_TVAL120-A.txt]

0.150 
3.50 
1  0.99627  1.07325  0.00000  0.00000
1  1.06587  1.11486  1.00000  1.00000
1  1.08846  1.14695  2.00000  2.00000
1  1.10172  1.16626  3.00000  3.00000
1  1.11115  1.18012  4.00000  4.00000
1  1.11846  1.19094  5.00000  5.00000
1  1.12444  1.19981  6.00000  6.00000
1  1.12950  1.20733  7.00000  7.00000
1  1.13388  1.21386  8.00000  8.00000
1  1.13775  1.21963  9.00000  9.00000
1  1.14121  1.22479  10.00000  10.00000
1  1.14434  1.22947  11.00000  11.00000
1  1.14720  1.23374  12.00000  12.00000
1  1.14983  1.23768  13.00000  13.00000
1  1.15226  1.24132  14.00000  14.00000
1  1.15453  1.24471  15.00000  15.00000
1  1.15665  1.24789  16.00000  16.00000
1  1.15864  1.25087  17.00000  17.00000
1  1.16052  1.25369  18.00000  18.00000
1  1.16229  1.25635  19.00000  19.00000
1  1.16398  1.25888  20.00000  20.00000
1  1.16558  1.26129  21.00000  21.00000
1  1.16711  1.26358  22.00000  22.00000
1  1.16857  1.26577  23.00000  23.00000
1  1.16997  1.26787  24.00000  24.00000
1  1.17131  1.26989  25.00000  25.00000
1  1.17260  1.27182  26.00000  26.00000
1  1.17384  1.27368  27.00000  27.00000
1  1.17504  1.27548  28.00000  28.00000
1  1.17619  1.27721  29.00000  29.00000
1  1.17730  1.27888  30.00000  30.00000
1  1.17838  1.28050  31.00000  31.00000
1  1.17943  1.28207  32.00000  32.00000
1  1.18044  1.28359  33.00000  33.00000
1  1.18142  1.28506  34.00000  34.00000
1  1.18237  1.28649  35.00000  35.00000
1  1.18330  1.28789  36.00000  36.00000
1  1.18420  1.28924  37.00000  37.00000
1  1.18507  1.29056  38.00000  38.00000
1  1.18593  1.29184  39.00000  39.00000
1  1.18676  1.29309  40.00000  40.00000
1  1.18757  1.29431  41.00000  41.00000
1  1.18836  1.29550  42.00000  42.00000
1  1.18914  1.29666  43.00000  43.00000
1  1.18989  1.29780  44.00000  44.00000
1  1.19063  1.29891  45.00000  45.00000
1  1.19135  1.30000  46.00000  46.00000
1  1.19206  1.30106  47.00000  47.00000
1  1.19275  1.30210  48.00000  48.00000
1  1.19343  1.30312  49.00000  49.00000
1  1.19409  1.30412  50.00000  50.00000
2  0.99627  1.07325  0.00000  0.00000
2  1.02138  1.11051  0.75000  1.00000
2  1.04552  1.13578  1.50000  2.00000
2  1.05979  1.15062  2.25000  3.00000
2  1.06995  1.16116  3.00000  4.00000
2  1.07785  1.16934  3.75000  5.00000
2  1.08432  1.17603  4.50000  6.00000
2  1.08979  1.18169  5.25000  7.00000
2  1.09453  1.18659  6.00000  8.00000
2  1.09872  1.19092  6.75000  9.00000
2  1.10247  1.19479  7.50000  10.00000
2  1.10586  1.19829  8.25000  11.00000
2  1.10895  1.20148  9.00000  12.00000
2  1.11180  1.20442  9.75000  13.00000
2  1.11444  1.20714  10.50000  14.00000
2  1.11690  1.20968  11.25000  15.00000
2  1.11919  1.21205  12.00000  16.00000
2  1.12135  1.21428  12.75000  17.00000
2  1.12339  1.21638  13.50000  18.00000
2  1.12532  1.21836  14.25000  19.00000
2  1.12714  1.22025  15.00000  20.00000
2  1.12888  1.22204  15.75000  21.00000
2  1.13054  1.22375  16.50000  22.00000
2  1.13212  1.22538  17.25000  23.00000
2  1.13364  1.22695  18.00000  24.00000
2  1.13509  1.22845  18.75000  25.00000
2  1.13649  1.22989  19.50000  26.00000
2  1.13784  1.23127  20.25000  27.00000
2  1.13913  1.23261  21.00000  28.00000
2  1.14038  1.23390  21.75000  29.00000
2  1.14159  1.23515  22.50000  30.00000
2  1.14276  1.23635  23.25000  31.00000
2  1.14389  1.23752  24.00000  32.00000
2  1.14499  1.23865  24.75000  33.00000
2  1.14605  1.23975  25.50000  34.00000
2  1.14709  1.24081  26.25000  35.00000
2  1.14809  1.24185  27.00000  36.00000
2  1.14907  1.24285  27.75000  37.00000
2  1.15002  1.24383  28.50000  38.00000
2  1.15095  1.24479  29.25000  39.00000
2  1.15185  1.24572  30.00000  40.00000
2  1.15273  1.24663  30.75000  41.00000
2  1.15359  1.24751  31.50000  42.00000
2  1.15443  1.24838  32.25000  43.00000
2  1.15525  1.24922  33.00000  44.00000
2  1.15605  1.25005  33.75000  45.00000
2  1.15683  1.25086  34.50000  46.00000
2  1.15760  1.25165  35.25000  47.00000
2  1.15835  1.25242  36.00000  48.00000
2  1.15909  1.25318  36.75000  49.00000
2  1.15981  1.25392  37.50000  50.00000
3  0.99627  1.07325  0.00000  0.00000
3  1.05016  1.13588  1.00000  0.75000
3  1.07352  1.16083  2.00000  1.50000
3  1.08726  1.17547  3.00000  2.25000
3  1.09704  1.18588  4.00000  3.00000
3  1.10463  1.19395  5.00000  3.75000
3  1.11084  1.20055  6.00000  4.50000
3  1.11609  1.20613  7.00000  5.25000
3  1.12064  1.21097  8.00000  6.00000
3  1.12465  1.21524  9.00000  6.75000
3  1.12825  1.21906  10.00000  7.50000
3  1.13150  1.22251  11.00000  8.25000
3  1.13446  1.22566  12.00000  9.00000
3  1.13719  1.22856  13.00000  9.75000
3  1.13972  1.23125  14.00000  10.50000
3  1.14208  1.23375  15.00000  11.25000
3  1.14428  1.23609  16.00000  12.00000
3  1.14635  1.23829  17.00000  12.75000
3  1.14830  1.24036  18.00000  13.50000
3  1.15015  1.24232  19.00000  14.25000
3  1.15190  1.24418  20.00000  15.00000
3  1.15356  1.24595  21.00000  15.75000
3  1.15515  1.24764  22.00000  16.50000
3  1.15667  1.24925  23.00000  17.25000
3  1.15812  1.25079  24.00000  18.00000
3  1.15951  1.25227  25.00000  18.75000
3  1.16085  1.25369  26.00000  19.50000
3  1.16214  1.25506  27.00000  20.25000
3  1.16338  1.25638  28.00000  21.00000
3  1.16458  1.25765  29.00000  21.75000
3  1.16574  1.25888  30.00000  22.50000
3  1.16686  1.26007  31.00000  23.25000
3  1.16794  1.26122  32.00000  24.00000
3  1.16899  1.26234  33.00000  24.75000
3  1.17001  1.26342  34.00000  25.50000
3  1.17100  1.26447  35.00000  26.25000
3  1.17197  1.26549  36.00000  27.00000
3  1.17290  1.26649  37.00000  27.75000
3  1.17381  1.26745  38.00000  28.50000
3  1.17470  1.26840  39.00000  29.25000
3  1.17556  1.26931  40.00000  30.00000
3  1.17641  1.27021  41.00000  30.75000
3  1.17723  1.27108  42.00000  31.50000
3  1.17803  1.27194  43.00000  32.25000
3  1.17882  1.27277  44.00000  33.00000
3  1.17959  1.27359  45.00000  33.75000
3  1.18034  1.27438  46.00000  34.50000
3  1.18107  1.27516  47.00000  35.25000
3  1.18179  1.27593  48.00000  36.00000
3  1.18250  1.27667  49.00000  36.75000
3  1.18319  1.27741  50.00000  37.50000
4  0.99627  1.07325  0.00000  0.00000
4  1.02200  1.13321  0.50000  1.00000
4  1.04468  1.15986  1.00000  2.00000
4  1.05813  1.17553  1.50000  3.00000
4  1.06773  1.18666  2.00000  4.00000
4  1.07519  1.19531  2.50000  5.00000
4  1.08130  1.20238  3.00000  6.00000
4  1.08648  1.20836  3.50000  7.00000
4  1.09096  1.21354  4.00000  8.00000
4  1.09492  1.21811  4.50000  9.00000
4  1.09847  1.22220  5.00000  10.00000
4  1.10167  1.22590  5.50000  11.00000
4  1.10460  1.22928  6.00000  12.00000
4  1.10730  1.23239  6.50000  13.00000
4  1.10980  1.23526  7.00000  14.00000
4  1.11212  1.23794  7.50000  15.00000
4  1.11430  1.24045  8.00000  16.00000
4  1.11634  1.24280  8.50000  17.00000
4  1.11827  1.24502  9.00000  18.00000
4  1.12009  1.24713  9.50000  19.00000
4  1.12182  1.24912  10.00000  20.00000
4  1.12347  1.25101  10.50000  21.00000
4  1.12503  1.25282  11.00000  22.00000
4  1.12653  1.25455  11.50000  23.00000
4  1.12797  1.25620  12.00000  24.00000
4  1.12935  1.25779  12.50000  25.00000
4  1.13067  1.25931  13.00000  26.00000
4  1.13194  1.26078  13.50000  27.00000
4  1.13317  1.26219  14.00000  28.00000
4  1.13436  1.26355  14.50000  29.00000
4  1.13550  1.26487  15.00000  30.00000
4  1.13661  1.26615  15.50000  31.00000
4  1.13768  1.26738  16.00000  32.00000
4  1.13872  1.26858  16.50000  33.00000
4  1.13972  1.26974  17.00000  34.00000
4  1.14070  1.27086  17.50000  35.00000
4  1.14165  1.27196  18.00000  36.00000
4  1.14258  1.27302  18.50000  37.00000
4  1.14348  1.27406  19.00000  38.00000
4  1.14436  1.27507  19.50000  39.00000
4  1.14521  1.27605  20.00000  40.00000
4  1.14605  1.27701  20.50000  41.00000
4  1.14686  1.27795  21.00000  42.00000
4  1.14765  1.27886  21.50000  43.00000
4  1.14843  1.27976  22.00000  44.00000
4  1.14919  1.28063  22.50000  45.00000
4  1.14993  1.28148  23.00000  46.00000
4  1.15066  1.28232  23.50000  47.00000
4  1.15137  1.28314  24.00000  48.00000
4  1.15206  1.28394  24.50000  49.00000
4  1.15275  1.28472  25.00000  50.00000
5  0.99627  1.07325  0.00000  0.00000
5  1.05904  1.15094  1.00000  0.50000
5  1.08191  1.17186  2.00000  1.00000
5  1.09534  1.18411  3.00000  1.50000
5  1.10489  1.19280  4.00000  2.00000
5  1.11231  1.19955  5.00000  2.50000
5  1.11837  1.20506  6.00000  3.00000
5  1.12350  1.20972  7.00000  3.50000
5  1.12794  1.21375  8.00000  4.00000
5  1.13186  1.21732  9.00000  4.50000
5  1.13537  1.22050  10.00000  5.00000
5  1.13854  1.22338  11.00000  5.50000
5  1.14144  1.22601  12.00000  6.00000
5  1.14411  1.22844  13.00000  6.50000
5  1.14658  1.23068  14.00000  7.00000
5  1.14887  1.23276  15.00000  7.50000
5  1.15102  1.23471  16.00000  8.00000
5  1.15304  1.23655  17.00000  8.50000
5  1.15495  1.23828  18.00000  9.00000
5  1.15675  1.23991  19.00000  9.50000
5  1.15846  1.24146  20.00000  10.00000
5  1.16008  1.24294  21.00000  10.50000
5  1.16163  1.24435  22.00000  11.00000
5  1.16311  1.24569  23.00000  11.50000
5  1.16453  1.24698  24.00000  12.00000
5  1.16589  1.24821  25.00000  12.50000
5  1.16720  1.24940  26.00000  13.00000
5  1.16846  1.25054  27.00000  13.50000
5  1.16967  1.25164  28.00000  14.00000
5  1.17084  1.25270  29.00000  14.50000
5  1.17197  1.25373  30.00000  15.00000
5  1.17306  1.25472  31.00000  15.50000
5  1.17412  1.25568  32.00000  16.00000
5  1.17514  1.25661  33.00000  16.50000
5  1.17614  1.25751  34.00000  17.00000
5  1.17711  1.25839  35.00000  17.50000
5  1.17804  1.25924  36.00000  18.00000
5  1.17896  1.26007  37.00000  18.50000
5  1.17985  1.26088  38.00000  19.00000
5  1.18071  1.26166  39.00000  19.50000
5  1.18156  1.26243  40.00000  20.00000
5  1.18238  1.26317  41.00000  20.50000
5  1.18318  1.26390  42.00000  21.00000
5  1.18397  1.26461  43.00000  21.50000
5  1.18473  1.26531  44.00000  22.00000
5  1.18548  1.26599  45.00000  22.50000
5  1.18621  1.26665  46.00000  23.00000
5  1.18693  1.26730  47.00000  23.50000
5  1.18763  1.26794  48.00000  24.00000
5  1.18832  1.26856  49.00000  24.50000
5  1.18899  1.26918  50.00000  25.00000
