# Supplementary material for: Regional biaxial mechanical data of the mitral and tricuspid valve anterior leaflets
Source: Data Brief. 2019 May 22;24:103961. doi: 10.1016/j.dib.2019.103961 (PMC6545396; doi:10.1016/j.dib.2019.103961)
Supplement: Multimedia component 2 [file mmc2.zip › NewTextFiles/regional_data_TVAL120-B.txt]

0.157 
3.50 
1  1.00925  1.03146  0.00000  0.00000
1  1.04333  1.06658  1.00000  1.00000
1  1.06014  1.08911  2.00000  2.00000
1  1.07002  1.10245  3.00000  3.00000
1  1.07704  1.11197  4.00000  4.00000
1  1.08249  1.11936  5.00000  5.00000
1  1.08694  1.12542  6.00000  6.00000
1  1.09071  1.13054  7.00000  7.00000
1  1.09398  1.13498  8.00000  8.00000
1  1.09686  1.13890  9.00000  9.00000
1  1.09943  1.14241  10.00000  10.00000
1  1.10177  1.14559  11.00000  11.00000
1  1.10390  1.14849  12.00000  12.00000
1  1.10585  1.15115  13.00000  13.00000
1  1.10767  1.15363  14.00000  14.00000
1  1.10936  1.15593  15.00000  15.00000
1  1.11094  1.15808  16.00000  16.00000
1  1.11242  1.16010  17.00000  17.00000
1  1.11382  1.16201  18.00000  18.00000
1  1.11514  1.16381  19.00000  19.00000
1  1.11640  1.16553  20.00000  20.00000
1  1.11759  1.16715  21.00000  21.00000
1  1.11873  1.16871  22.00000  22.00000
1  1.11982  1.17019  23.00000  23.00000
1  1.12086  1.17161  24.00000  24.00000
1  1.12186  1.17297  25.00000  25.00000
1  1.12282  1.17428  26.00000  26.00000
1  1.12375  1.17554  27.00000  27.00000
1  1.12464  1.17676  28.00000  28.00000
1  1.12550  1.17793  29.00000  29.00000
1  1.12633  1.17906  30.00000  30.00000
1  1.12713  1.18016  31.00000  31.00000
1  1.12791  1.18122  32.00000  32.00000
1  1.12866  1.18225  33.00000  33.00000
1  1.12939  1.18324  34.00000  34.00000
1  1.13010  1.18421  35.00000  35.00000
1  1.13079  1.18515  36.00000  36.00000
1  1.13146  1.18607  37.00000  37.00000
1  1.13212  1.18696  38.00000  38.00000
1  1.13275  1.18783  39.00000  39.00000
1  1.13337  1.18867  40.00000  40.00000
1  1.13398  1.18950  41.00000  41.00000
1  1.13457  1.19030  42.00000  42.00000
1  1.13515  1.19109  43.00000  43.00000
1  1.13571  1.19186  44.00000  44.00000
1  1.13626  1.19261  45.00000  45.00000
1  1.13680  1.19334  46.00000  46.00000
1  1.13732  1.19406  47.00000  47.00000
1  1.13784  1.19477  48.00000  48.00000
1  1.13834  1.19545  49.00000  49.00000
1  1.13884  1.19613  50.00000  50.00000
2  1.00925  1.03146  0.00000  0.00000
2  1.03303  1.05651  0.75000  1.00000
2  1.04998  1.07554  1.50000  2.00000
2  1.05996  1.08670  2.25000  3.00000
2  1.06705  1.09463  3.00000  4.00000
2  1.07257  1.10078  3.75000  5.00000
2  1.07708  1.10581  4.50000  6.00000
2  1.08089  1.11007  5.25000  7.00000
2  1.08420  1.11375  6.00000  8.00000
2  1.08712  1.11701  6.75000  9.00000
2  1.08973  1.11991  7.50000  10.00000
2  1.09209  1.12255  8.25000  11.00000
2  1.09424  1.12495  9.00000  12.00000
2  1.09623  1.12716  9.75000  13.00000
2  1.09806  1.12921  10.50000  14.00000
2  1.09978  1.13111  11.25000  15.00000
2  1.10138  1.13289  12.00000  16.00000
2  1.10288  1.13457  12.75000  17.00000
2  1.10430  1.13615  13.50000  18.00000
2  1.10564  1.13764  14.25000  19.00000
2  1.10691  1.13906  15.00000  20.00000
2  1.10812  1.14041  15.75000  21.00000
2  1.10927  1.14169  16.50000  22.00000
2  1.11038  1.14292  17.25000  23.00000
2  1.11143  1.14409  18.00000  24.00000
2  1.11244  1.14522  18.75000  25.00000
2  1.11342  1.14631  19.50000  26.00000
2  1.11435  1.14735  20.25000  27.00000
2  1.11526  1.14835  21.00000  28.00000
2  1.11613  1.14932  21.75000  29.00000
2  1.11697  1.15026  22.50000  30.00000
2  1.11778  1.15117  23.25000  31.00000
2  1.11857  1.15204  24.00000  32.00000
2  1.11933  1.15289  24.75000  33.00000
2  1.12007  1.15372  25.50000  34.00000
2  1.12079  1.15452  26.25000  35.00000
2  1.12149  1.15530  27.00000  36.00000
2  1.12217  1.15605  27.75000  37.00000
2  1.12283  1.15679  28.50000  38.00000
2  1.12348  1.15751  29.25000  39.00000
2  1.12411  1.15821  30.00000  40.00000
2  1.12472  1.15889  30.75000  41.00000
2  1.12532  1.15956  31.50000  42.00000
2  1.12590  1.16021  32.25000  43.00000
2  1.12647  1.16084  33.00000  44.00000
2  1.12703  1.16146  33.75000  45.00000
2  1.12758  1.16207  34.50000  46.00000
2  1.12811  1.16266  35.25000  47.00000
2  1.12863  1.16325  36.00000  48.00000
2  1.12914  1.16381  36.75000  49.00000
2  1.12965  1.16437  37.50000  50.00000
3  1.00925  1.03146  0.00000  0.00000
3  1.03677  1.07766  1.00000  0.75000
3  1.05354  1.09322  2.00000  1.50000
3  1.06339  1.10232  3.00000  2.25000
3  1.07039  1.10878  4.00000  3.00000
3  1.07582  1.11379  5.00000  3.75000
3  1.08027  1.11789  6.00000  4.50000
3  1.08402  1.12135  7.00000  5.25000
3  1.08728  1.12435  8.00000  6.00000
3  1.09015  1.12700  9.00000  6.75000
3  1.09272  1.12937  10.00000  7.50000
3  1.09505  1.13151  11.00000  8.25000
3  1.09717  1.13346  12.00000  9.00000
3  1.09913  1.13526  13.00000  9.75000
3  1.10093  1.13693  14.00000  10.50000
3  1.10262  1.13848  15.00000  11.25000
3  1.10419  1.13993  16.00000  12.00000
3  1.10567  1.14129  17.00000  12.75000
3  1.10707  1.14257  18.00000  13.50000
3  1.10839  1.14379  19.00000  14.25000
3  1.10964  1.14494  20.00000  15.00000
3  1.11083  1.14604  21.00000  15.75000
3  1.11197  1.14708  22.00000  16.50000
3  1.11305  1.14808  23.00000  17.25000
3  1.11409  1.14904  24.00000  18.00000
3  1.11509  1.14995  25.00000  18.75000
3  1.11605  1.15083  26.00000  19.50000
3  1.11697  1.15168  27.00000  20.25000
3  1.11786  1.15250  28.00000  21.00000
3  1.11871  1.15329  29.00000  21.75000
3  1.11954  1.15405  30.00000  22.50000
3  1.12034  1.15479  31.00000  23.25000
3  1.12112  1.15550  32.00000  24.00000
3  1.12187  1.15619  33.00000  24.75000
3  1.12260  1.15686  34.00000  25.50000
3  1.12331  1.15751  35.00000  26.25000
3  1.12399  1.15815  36.00000  27.00000
3  1.12466  1.15876  37.00000  27.75000
3  1.12531  1.15936  38.00000  28.50000
3  1.12595  1.15995  39.00000  29.25000
3  1.12657  1.16051  40.00000  30.00000
3  1.12717  1.16107  41.00000  30.75000
3  1.12776  1.16161  42.00000  31.50000
3  1.12833  1.16214  43.00000  32.25000
3  1.12889  1.16266  44.00000  33.00000
3  1.12944  1.16316  45.00000  33.75000
3  1.12998  1.16365  46.00000  34.50000
3  1.13051  1.16414  47.00000  35.25000
3  1.13102  1.16461  48.00000  36.00000
3  1.13152  1.16507  49.00000  36.75000
3  1.13202  1.16553  50.00000  37.50000
4  1.00925  1.03146  0.00000  0.00000
4  1.02175  1.06219  0.50000  1.00000
4  1.03775  1.08112  1.00000  2.00000
4  1.04719  1.09221  1.50000  3.00000
4  1.05390  1.10009  2.00000  4.00000
4  1.05912  1.10621  2.50000  5.00000
4  1.06339  1.11120  3.00000  6.00000
4  1.06700  1.11543  3.50000  7.00000
4  1.07013  1.11909  4.00000  8.00000
4  1.07289  1.12232  4.50000  9.00000
4  1.07536  1.12521  5.00000  10.00000
4  1.07759  1.12782  5.50000  11.00000
4  1.07963  1.13021  6.00000  12.00000
4  1.08151  1.13240  6.50000  13.00000
4  1.08325  1.13443  7.00000  14.00000
4  1.08487  1.13633  7.50000  15.00000
4  1.08639  1.13810  8.00000  16.00000
4  1.08781  1.13976  8.50000  17.00000
4  1.08915  1.14133  9.00000  18.00000
4  1.09042  1.14281  9.50000  19.00000
4  1.09163  1.14422  10.00000  20.00000
4  1.09277  1.14556  10.50000  21.00000
4  1.09387  1.14683  11.00000  22.00000
4  1.09491  1.14805  11.50000  23.00000
4  1.09591  1.14922  12.00000  24.00000
4  1.09687  1.15034  12.50000  25.00000
4  1.09779  1.15141  13.00000  26.00000
4  1.09868  1.15245  13.50000  27.00000
4  1.09953  1.15345  14.00000  28.00000
4  1.10036  1.15441  14.50000  29.00000
4  1.10115  1.15534  15.00000  30.00000
4  1.10192  1.15624  15.50000  31.00000
4  1.10267  1.15711  16.00000  32.00000
4  1.10339  1.15796  16.50000  33.00000
4  1.10409  1.15877  17.00000  34.00000
4  1.10477  1.15957  17.50000  35.00000
4  1.10544  1.16034  18.00000  36.00000
4  1.10608  1.16109  18.50000  37.00000
4  1.10671  1.16183  19.00000  38.00000
4  1.10732  1.16254  19.50000  39.00000
4  1.10791  1.16323  20.00000  40.00000
4  1.10849  1.16391  20.50000  41.00000
4  1.10906  1.16457  21.00000  42.00000
4  1.10961  1.16522  21.50000  43.00000
4  1.11015  1.16585  22.00000  44.00000
4  1.11068  1.16646  22.50000  45.00000
4  1.11120  1.16707  23.00000  46.00000
4  1.11170  1.16766  23.50000  47.00000
4  1.11220  1.16824  24.00000  48.00000
4  1.11268  1.16880  24.50000  49.00000
4  1.11316  1.16936  25.00000  50.00000
5  1.00925  1.03146  0.00000  0.00000
5  1.03605  1.07553  1.00000  0.50000
5  1.05220  1.09048  2.00000  1.00000
5  1.06167  1.09923  3.00000  1.50000
5  1.06840  1.10544  4.00000  2.00000
5  1.07362  1.11026  5.00000  2.50000
5  1.07789  1.11420  6.00000  3.00000
5  1.08150  1.11752  7.00000  3.50000
5  1.08463  1.12041  8.00000  4.00000
5  1.08739  1.12295  9.00000  4.50000
5  1.08986  1.12523  10.00000  5.00000
5  1.09209  1.12729  11.00000  5.50000
5  1.09413  1.12917  12.00000  6.00000
5  1.09601  1.13089  13.00000  6.50000
5  1.09774  1.13250  14.00000  7.00000
5  1.09936  1.13399  15.00000  7.50000
5  1.10087  1.13538  16.00000  8.00000
5  1.10229  1.13669  17.00000  8.50000
5  1.10363  1.13792  18.00000  9.00000
5  1.10490  1.13909  19.00000  9.50000
5  1.10610  1.14020  20.00000  10.00000
5  1.10725  1.14125  21.00000  10.50000
5  1.10834  1.14226  22.00000  11.00000
5  1.10938  1.14322  23.00000  11.50000
5  1.11038  1.14414  24.00000  12.00000
5  1.11134  1.14502  25.00000  12.50000
5  1.11226  1.14587  26.00000  13.00000
5  1.11314  1.14668  27.00000  13.50000
5  1.11399  1.14747  28.00000  14.00000
5  1.11482  1.14823  29.00000  14.50000
5  1.11561  1.14896  30.00000  15.00000
5  1.11638  1.14967  31.00000  15.50000
5  1.11713  1.15035  32.00000  16.00000
5  1.11785  1.15102  33.00000  16.50000
5  1.11855  1.15166  34.00000  17.00000
5  1.11923  1.15229  35.00000  17.50000
5  1.11989  1.15290  36.00000  18.00000
5  1.12053  1.15349  37.00000  18.50000
5  1.12116  1.15406  38.00000  19.00000
5  1.12176  1.15463  39.00000  19.50000
5  1.12236  1.15517  40.00000  20.00000
5  1.12294  1.15571  41.00000  20.50000
5  1.12350  1.15623  42.00000  21.00000
5  1.12405  1.15674  43.00000  21.50000
5  1.12459  1.15723  44.00000  22.00000
5  1.12512  1.15772  45.00000  22.50000
5  1.12564  1.15819  46.00000  23.00000
5  1.12614  1.15866  47.00000  23.50000
5  1.12663  1.15911  48.00000  24.00000
5  1.12712  1.15956  49.00000  24.50000
5  1.12759  1.15999  50.00000  25.00000
