# Supplementary material for: Regional biaxial mechanical data of the mitral and tricuspid valve anterior leaflets
Source: Data Brief. 2019 May 22;24:103961. doi: 10.1016/j.dib.2019.103961 (PMC6545396; doi:10.1016/j.dib.2019.103961)
Supplement: Multimedia component 2 [file mmc2.zip › NewTextFiles/regional_data_TVAL120-C.txt]

0.320 
3.40 
1  1.06711  1.01799  0.00000  0.00000
1  1.14172  1.08235  1.00000  1.00000
1  1.16550  1.10069  2.00000  2.00000
1  1.17948  1.11144  3.00000  3.00000
1  1.18941  1.11907  4.00000  4.00000
1  1.19713  1.12499  5.00000  5.00000
1  1.20344  1.12983  6.00000  6.00000
1  1.20877  1.13392  7.00000  7.00000
1  1.21340  1.13747  8.00000  8.00000
1  1.21748  1.14060  9.00000  9.00000
1  1.22113  1.14340  10.00000  10.00000
1  1.22443  1.14593  11.00000  11.00000
1  1.22745  1.14824  12.00000  12.00000
1  1.23022  1.15037  13.00000  13.00000
1  1.23279  1.15233  14.00000  14.00000
1  1.23518  1.15417  15.00000  15.00000
1  1.23742  1.15588  16.00000  16.00000
1  1.23952  1.15749  17.00000  17.00000
1  1.24150  1.15901  18.00000  18.00000
1  1.24338  1.16045  19.00000  19.00000
1  1.24515  1.16181  20.00000  20.00000
1  1.24685  1.16311  21.00000  21.00000
1  1.24846  1.16434  22.00000  22.00000
1  1.25000  1.16552  23.00000  23.00000
1  1.25148  1.16665  24.00000  24.00000
1  1.25289  1.16774  25.00000  25.00000
1  1.25425  1.16878  26.00000  26.00000
1  1.25556  1.16978  27.00000  27.00000
1  1.25682  1.17075  28.00000  28.00000
1  1.25804  1.17168  29.00000  29.00000
1  1.25922  1.17258  30.00000  30.00000
1  1.26035  1.17345  31.00000  31.00000
1  1.26146  1.17430  32.00000  32.00000
1  1.26252  1.17511  33.00000  33.00000
1  1.26356  1.17591  34.00000  34.00000
1  1.26456  1.17668  35.00000  35.00000
1  1.26554  1.17743  36.00000  36.00000
1  1.26649  1.17815  37.00000  37.00000
1  1.26742  1.17886  38.00000  38.00000
1  1.26832  1.17955  39.00000  39.00000
1  1.26920  1.18023  40.00000  40.00000
1  1.27005  1.18088  41.00000  41.00000
1  1.27089  1.18152  42.00000  42.00000
1  1.27170  1.18215  43.00000  43.00000
1  1.27250  1.18276  44.00000  44.00000
1  1.27328  1.18336  45.00000  45.00000
1  1.27404  1.18394  46.00000  46.00000
1  1.27479  1.18451  47.00000  47.00000
1  1.27552  1.18507  48.00000  48.00000
1  1.27624  1.18562  49.00000  49.00000
1  1.27694  1.18615  50.00000  50.00000
2  1.06711  1.01799  0.00000  0.00000
2  1.11271  1.06845  0.75000  1.00000
2  1.13381  1.08397  1.50000  2.00000
2  1.14619  1.09305  2.25000  3.00000
2  1.15498  1.09950  3.00000  4.00000
2  1.16181  1.10450  3.75000  5.00000
2  1.16738  1.10859  4.50000  6.00000
2  1.17210  1.11205  5.25000  7.00000
2  1.17619  1.11504  6.00000  8.00000
2  1.17979  1.11768  6.75000  9.00000
2  1.18302  1.12004  7.50000  10.00000
2  1.18594  1.12218  8.25000  11.00000
2  1.18860  1.12413  9.00000  12.00000
2  1.19105  1.12593  9.75000  13.00000
2  1.19332  1.12759  10.50000  14.00000
2  1.19543  1.12914  11.25000  15.00000
2  1.19741  1.13058  12.00000  16.00000
2  1.19927  1.13194  12.75000  17.00000
2  1.20102  1.13322  13.50000  18.00000
2  1.20267  1.13444  14.25000  19.00000
2  1.20424  1.13559  15.00000  20.00000
2  1.20574  1.13668  15.75000  21.00000
2  1.20716  1.13772  16.50000  22.00000
2  1.20852  1.13872  17.25000  23.00000
2  1.20983  1.13968  18.00000  24.00000
2  1.21108  1.14059  18.75000  25.00000
2  1.21228  1.14147  19.50000  26.00000
2  1.21343  1.14232  20.25000  27.00000
2  1.21455  1.14313  21.00000  28.00000
2  1.21562  1.14392  21.75000  29.00000
2  1.21666  1.14468  22.50000  30.00000
2  1.21767  1.14542  23.25000  31.00000
2  1.21864  1.14613  24.00000  32.00000
2  1.21958  1.14682  24.75000  33.00000
2  1.22050  1.14749  25.50000  34.00000
2  1.22138  1.14814  26.25000  35.00000
2  1.22225  1.14877  27.00000  36.00000
2  1.22309  1.14938  27.75000  37.00000
2  1.22390  1.14998  28.50000  38.00000
2  1.22470  1.15056  29.25000  39.00000
2  1.22547  1.15113  30.00000  40.00000
2  1.22623  1.15169  30.75000  41.00000
2  1.22697  1.15223  31.50000  42.00000
2  1.22769  1.15275  32.25000  43.00000
2  1.22839  1.15327  33.00000  44.00000
2  1.22908  1.15377  33.75000  45.00000
2  1.22976  1.15427  34.50000  46.00000
2  1.23041  1.15475  35.25000  47.00000
2  1.23106  1.15522  36.00000  48.00000
2  1.23169  1.15568  36.75000  49.00000
2  1.23231  1.15614  37.50000  50.00000
3  1.06711  1.01799  0.00000  0.00000
3  1.10429  1.05700  1.00000  0.75000
3  1.12639  1.07376  2.00000  1.50000
3  1.13934  1.08358  3.00000  2.25000
3  1.14853  1.09055  4.00000  3.00000
3  1.15566  1.09596  5.00000  3.75000
3  1.16149  1.10038  6.00000  4.50000
3  1.16642  1.10412  7.00000  5.25000
3  1.17069  1.10736  8.00000  6.00000
3  1.17446  1.11021  9.00000  6.75000
3  1.17783  1.11277  10.00000  7.50000
3  1.18088  1.11508  11.00000  8.25000
3  1.18367  1.11719  12.00000  9.00000
3  1.18623  1.11913  13.00000  9.75000
3  1.18860  1.12093  14.00000  10.50000
3  1.19081  1.12260  15.00000  11.25000
3  1.19287  1.12417  16.00000  12.00000
3  1.19481  1.12564  17.00000  12.75000
3  1.19664  1.12703  18.00000  13.50000
3  1.19837  1.12834  19.00000  14.25000
3  1.20001  1.12958  20.00000  15.00000
3  1.20157  1.13077  21.00000  15.75000
3  1.20306  1.13190  22.00000  16.50000
3  1.20449  1.13297  23.00000  17.25000
3  1.20585  1.13401  24.00000  18.00000
3  1.20715  1.13500  25.00000  18.75000
3  1.20841  1.13595  26.00000  19.50000
3  1.20962  1.13686  27.00000  20.25000
3  1.21078  1.13775  28.00000  21.00000
3  1.21190  1.13860  29.00000  21.75000
3  1.21299  1.13942  30.00000  22.50000
3  1.21404  1.14022  31.00000  23.25000
3  1.21506  1.14099  32.00000  24.00000
3  1.21604  1.14173  33.00000  24.75000
3  1.21700  1.14246  34.00000  25.50000
3  1.21792  1.14316  35.00000  26.25000
3  1.21883  1.14384  36.00000  27.00000
3  1.21970  1.14451  37.00000  27.75000
3  1.22056  1.14516  38.00000  28.50000
3  1.22139  1.14579  39.00000  29.25000
3  1.22220  1.14640  40.00000  30.00000
3  1.22299  1.14700  41.00000  30.75000
3  1.22376  1.14759  42.00000  31.50000
3  1.22451  1.14816  43.00000  32.25000
3  1.22525  1.14871  44.00000  33.00000
3  1.22597  1.14926  45.00000  33.75000
3  1.22667  1.14979  46.00000  34.50000
3  1.22736  1.15031  47.00000  35.25000
3  1.22803  1.15083  48.00000  36.00000
3  1.22869  1.15133  49.00000  36.75000
3  1.22934  1.15182  50.00000  37.50000
4  1.06711  1.01799  0.00000  0.00000
4  1.11123  1.08163  0.50000  1.00000
4  1.12924  1.09869  1.00000  2.00000
4  1.13981  1.10869  1.50000  3.00000
4  1.14731  1.11578  2.00000  4.00000
4  1.15314  1.12128  2.50000  5.00000
4  1.15790  1.12578  3.00000  6.00000
4  1.16192  1.12958  3.50000  7.00000
4  1.16541  1.13288  4.00000  8.00000
4  1.16849  1.13578  4.50000  9.00000
4  1.17124  1.13838  5.00000  10.00000
4  1.17373  1.14074  5.50000  11.00000
4  1.17601  1.14288  6.00000  12.00000
4  1.17810  1.14486  6.50000  13.00000
4  1.18004  1.14669  7.00000  14.00000
4  1.18184  1.14839  7.50000  15.00000
4  1.18353  1.14998  8.00000  16.00000
4  1.18511  1.15148  8.50000  17.00000
4  1.18661  1.15289  9.00000  18.00000
4  1.18802  1.15422  9.50000  19.00000
4  1.18936  1.15549  10.00000  20.00000
4  1.19064  1.15669  10.50000  21.00000
4  1.19185  1.15784  11.00000  22.00000
4  1.19302  1.15894  11.50000  23.00000
4  1.19413  1.15999  12.00000  24.00000
4  1.19520  1.16100  12.50000  25.00000
4  1.19622  1.16197  13.00000  26.00000
4  1.19721  1.16290  13.50000  27.00000
4  1.19816  1.16379  14.00000  28.00000
4  1.19908  1.16466  14.50000  29.00000
4  1.19996  1.16550  15.00000  30.00000
4  1.20082  1.16631  15.50000  31.00000
4  1.20165  1.16709  16.00000  32.00000
4  1.20246  1.16785  16.50000  33.00000
4  1.20324  1.16859  17.00000  34.00000
4  1.20400  1.16930  17.50000  35.00000
4  1.20473  1.17000  18.00000  36.00000
4  1.20545  1.17067  18.50000  37.00000
4  1.20615  1.17133  19.00000  38.00000
4  1.20683  1.17197  19.50000  39.00000
4  1.20749  1.17260  20.00000  40.00000
4  1.20813  1.17321  20.50000  41.00000
4  1.20876  1.17380  21.00000  42.00000
4  1.20938  1.17438  21.50000  43.00000
4  1.20998  1.17495  22.00000  44.00000
4  1.21057  1.17551  22.50000  45.00000
4  1.21114  1.17605  23.00000  46.00000
4  1.21171  1.17658  23.50000  47.00000
4  1.21226  1.17710  24.00000  48.00000
4  1.21279  1.17761  24.50000  49.00000
4  1.21332  1.17811  25.00000  50.00000
5  1.06711  1.01799  0.00000  0.00000
5  1.11637  1.05871  1.00000  0.50000
5  1.14233  1.07458  2.00000  1.00000
5  1.15760  1.08389  3.00000  1.50000
5  1.16847  1.09049  4.00000  2.00000
5  1.17691  1.09562  5.00000  2.50000
5  1.18381  1.09981  6.00000  3.00000
5  1.18965  1.10335  7.00000  3.50000
5  1.19471  1.10642  8.00000  4.00000
5  1.19917  1.10913  9.00000  4.50000
5  1.20317  1.11155  10.00000  5.00000
5  1.20678  1.11374  11.00000  5.50000
5  1.21008  1.11574  12.00000  6.00000
5  1.21312  1.11758  13.00000  6.50000
5  1.21593  1.11929  14.00000  7.00000
5  1.21855  1.12087  15.00000  7.50000
5  1.22100  1.12236  16.00000  8.00000
5  1.22330  1.12375  17.00000  8.50000
5  1.22547  1.12506  18.00000  9.00000
5  1.22752  1.12631  19.00000  9.50000
5  1.22947  1.12749  20.00000  10.00000
5  1.23132  1.12861  21.00000  10.50000
5  1.23308  1.12968  22.00000  11.00000
5  1.23477  1.13070  23.00000  11.50000
5  1.23639  1.13168  24.00000  12.00000
5  1.23794  1.13262  25.00000  12.50000
5  1.23942  1.13352  26.00000  13.00000
5  1.24086  1.13439  27.00000  13.50000
5  1.24224  1.13523  28.00000  14.00000
5  1.24357  1.13603  29.00000  14.50000
5  1.24486  1.13681  30.00000  15.00000
5  1.24610  1.13757  31.00000  15.50000
5  1.24731  1.13830  32.00000  16.00000
5  1.24848  1.13900  33.00000  16.50000
5  1.24961  1.13969  34.00000  17.00000
5  1.25071  1.14036  35.00000  17.50000
5  1.25178  1.14101  36.00000  18.00000
5  1.25282  1.14164  37.00000  18.50000
5  1.25383  1.14225  38.00000  19.00000
5  1.25482  1.14285  39.00000  19.50000
5  1.25578  1.14343  40.00000  20.00000
5  1.25672  1.14400  41.00000  20.50000
5  1.25763  1.14455  42.00000  21.00000
5  1.25853  1.14509  43.00000  21.50000
5  1.25940  1.14562  44.00000  22.00000
5  1.26025  1.14614  45.00000  22.50000
5  1.26109  1.14664  46.00000  23.00000
5  1.26191  1.14714  47.00000  23.50000
5  1.26271  1.14762  48.00000  24.00000
5  1.26349  1.14810  49.00000  24.50000
5  1.26426  1.14856  50.00000  25.00000
