# Supplementary material for: Regional biaxial mechanical data of the mitral and tricuspid valve anterior leaflets
Source: Data Brief. 2019 May 22;24:103961. doi: 10.1016/j.dib.2019.103961 (PMC6545396; doi:10.1016/j.dib.2019.103961)
Supplement: Multimedia component 2 [file mmc2.zip › NewTextFiles/regional_data_TVAL120-D.txt]

0.380 
3.70 
1  1.05333  1.04381  0.00000  0.00000
1  1.10561  1.08306  1.00000  1.00000
1  1.12400  1.10716  2.00000  2.00000
1  1.13479  1.12139  3.00000  3.00000
1  1.14245  1.13153  4.00000  4.00000
1  1.14840  1.13941  5.00000  5.00000
1  1.15327  1.14586  6.00000  6.00000
1  1.15738  1.15132  7.00000  7.00000
1  1.16094  1.15605  8.00000  8.00000
1  1.16409  1.16022  9.00000  9.00000
1  1.16690  1.16396  10.00000  10.00000
1  1.16944  1.16734  11.00000  11.00000
1  1.17177  1.17043  12.00000  12.00000
1  1.17390  1.17327  13.00000  13.00000
1  1.17588  1.17590  14.00000  14.00000
1  1.17772  1.17835  15.00000  15.00000
1  1.17945  1.18064  16.00000  16.00000
1  1.18107  1.18279  17.00000  17.00000
1  1.18259  1.18482  18.00000  18.00000
1  1.18404  1.18674  19.00000  19.00000
1  1.18541  1.18856  20.00000  20.00000
1  1.18671  1.19030  21.00000  21.00000
1  1.18795  1.19195  22.00000  22.00000
1  1.18914  1.19353  23.00000  23.00000
1  1.19028  1.19504  24.00000  24.00000
1  1.19137  1.19649  25.00000  25.00000
1  1.19242  1.19788  26.00000  26.00000
1  1.19342  1.19923  27.00000  27.00000
1  1.19440  1.20052  28.00000  28.00000
1  1.19533  1.20177  29.00000  29.00000
1  1.19624  1.20297  30.00000  30.00000
1  1.19711  1.20414  31.00000  31.00000
1  1.19796  1.20526  32.00000  32.00000
1  1.19878  1.20636  33.00000  33.00000
1  1.19958  1.20742  34.00000  34.00000
1  1.20036  1.20845  35.00000  35.00000
1  1.20111  1.20945  36.00000  36.00000
1  1.20184  1.21042  37.00000  37.00000
1  1.20255  1.21137  38.00000  38.00000
1  1.20325  1.21230  39.00000  39.00000
1  1.20392  1.21320  40.00000  40.00000
1  1.20458  1.21407  41.00000  41.00000
1  1.20523  1.21493  42.00000  42.00000
1  1.20586  1.21577  43.00000  43.00000
1  1.20647  1.21658  44.00000  44.00000
1  1.20707  1.21738  45.00000  45.00000
1  1.20766  1.21817  46.00000  46.00000
1  1.20823  1.21893  47.00000  47.00000
1  1.20880  1.21968  48.00000  48.00000
1  1.20935  1.22041  49.00000  49.00000
1  1.20989  1.22113  50.00000  50.00000
2  1.05333  1.04381  0.00000  0.00000
2  1.08103  1.08131  0.75000  1.00000
2  1.10117  1.10183  1.50000  2.00000
2  1.11305  1.11386  2.25000  3.00000
2  1.12150  1.12241  3.00000  4.00000
2  1.12807  1.12905  3.75000  5.00000
2  1.13345  1.13447  4.50000  6.00000
2  1.13800  1.13906  5.25000  7.00000
2  1.14194  1.14304  6.00000  8.00000
2  1.14541  1.14654  6.75000  9.00000
2  1.14853  1.14968  7.50000  10.00000
2  1.15134  1.15252  8.25000  11.00000
2  1.15391  1.15511  9.00000  12.00000
2  1.15628  1.15749  9.75000  13.00000
2  1.15847  1.15970  10.50000  14.00000
2  1.16051  1.16175  11.25000  15.00000
2  1.16242  1.16368  12.00000  16.00000
2  1.16421  1.16548  12.75000  17.00000
2  1.16590  1.16718  13.50000  18.00000
2  1.16750  1.16879  14.25000  19.00000
2  1.16902  1.17032  15.00000  20.00000
2  1.17046  1.17177  15.75000  21.00000
2  1.17184  1.17316  16.50000  22.00000
2  1.17315  1.17448  17.25000  23.00000
2  1.17441  1.17575  18.00000  24.00000
2  1.17562  1.17697  18.75000  25.00000
2  1.17678  1.17814  19.50000  26.00000
2  1.17790  1.17926  20.25000  27.00000
2  1.17897  1.18034  21.00000  28.00000
2  1.18001  1.18139  21.75000  29.00000
2  1.18101  1.18240  22.50000  30.00000
2  1.18198  1.18338  23.25000  31.00000
2  1.18292  1.18432  24.00000  32.00000
2  1.18383  1.18524  24.75000  33.00000
2  1.18472  1.18613  25.50000  34.00000
2  1.18557  1.18699  26.25000  35.00000
2  1.18641  1.18783  27.00000  36.00000
2  1.18722  1.18865  27.75000  37.00000
2  1.18801  1.18944  28.50000  38.00000
2  1.18878  1.19022  29.25000  39.00000
2  1.18953  1.19097  30.00000  40.00000
2  1.19026  1.19171  30.75000  41.00000
2  1.19097  1.19242  31.50000  42.00000
2  1.19167  1.19313  32.25000  43.00000
2  1.19235  1.19381  33.00000  44.00000
2  1.19301  1.19448  33.75000  45.00000
2  1.19366  1.19514  34.50000  46.00000
2  1.19430  1.19578  35.25000  47.00000
2  1.19492  1.19640  36.00000  48.00000
2  1.19553  1.19702  36.75000  49.00000
2  1.19613  1.19762  37.50000  50.00000
3  1.05333  1.04381  0.00000  0.00000
3  1.10197  1.11173  1.00000  0.75000
3  1.12099  1.12737  2.00000  1.50000
3  1.13215  1.13653  3.00000  2.25000
3  1.14008  1.14303  4.00000  3.00000
3  1.14624  1.14807  5.00000  3.75000
3  1.15127  1.15218  6.00000  4.50000
3  1.15552  1.15567  7.00000  5.25000
3  1.15921  1.15868  8.00000  6.00000
3  1.16246  1.16134  9.00000  6.75000
3  1.16537  1.16372  10.00000  7.50000
3  1.16801  1.16588  11.00000  8.25000
3  1.17041  1.16784  12.00000  9.00000
3  1.17262  1.16965  13.00000  9.75000
3  1.17467  1.17132  14.00000  10.50000
3  1.17657  1.17288  15.00000  11.25000
3  1.17836  1.17434  16.00000  12.00000
3  1.18003  1.17571  17.00000  12.75000
3  1.18161  1.17700  18.00000  13.50000
3  1.18311  1.17822  19.00000  14.25000
3  1.18452  1.17938  20.00000  15.00000
3  1.18587  1.18048  21.00000  15.75000
3  1.18716  1.18153  22.00000  16.50000
3  1.18839  1.18254  23.00000  17.25000
3  1.18956  1.18350  24.00000  18.00000
3  1.19069  1.18442  25.00000  18.75000
3  1.19177  1.18531  26.00000  19.50000
3  1.19282  1.18616  27.00000  20.25000
3  1.19382  1.18698  28.00000  21.00000
3  1.19479  1.18777  29.00000  21.75000
3  1.19573  1.18854  30.00000  22.50000
3  1.19664  1.18928  31.00000  23.25000
3  1.19751  1.19000  32.00000  24.00000
3  1.19836  1.19069  33.00000  24.75000
3  1.19919  1.19137  34.00000  25.50000
3  1.19999  1.19202  35.00000  26.25000
3  1.20077  1.19266  36.00000  27.00000
3  1.20153  1.19328  37.00000  27.75000
3  1.20226  1.19388  38.00000  28.50000
3  1.20298  1.19447  39.00000  29.25000
3  1.20368  1.19504  40.00000  30.00000
3  1.20436  1.19560  41.00000  30.75000
3  1.20503  1.19614  42.00000  31.50000
3  1.20568  1.19667  43.00000  32.25000
3  1.20632  1.19719  44.00000  33.00000
3  1.20694  1.19770  45.00000  33.75000
3  1.20755  1.19819  46.00000  34.50000
3  1.20814  1.19868  47.00000  35.25000
3  1.20872  1.19916  48.00000  36.00000
3  1.20929  1.19962  49.00000  36.75000
3  1.20985  1.20008  50.00000  37.50000
4  1.05333  1.04381  0.00000  0.00000
4  1.07779  1.09069  0.50000  1.00000
4  1.09605  1.11126  1.00000  2.00000
4  1.10682  1.12332  1.50000  3.00000
4  1.11448  1.13188  2.00000  4.00000
4  1.12043  1.13853  2.50000  5.00000
4  1.12530  1.14396  3.00000  6.00000
4  1.12942  1.14855  3.50000  7.00000
4  1.13299  1.15254  4.00000  8.00000
4  1.13614  1.15605  4.50000  9.00000
4  1.13896  1.15919  5.00000  10.00000
4  1.14151  1.16203  5.50000  11.00000
4  1.14384  1.16462  6.00000  12.00000
4  1.14598  1.16701  6.50000  13.00000
4  1.14797  1.16922  7.00000  14.00000
4  1.14981  1.17128  7.50000  15.00000
4  1.15154  1.17320  8.00000  16.00000
4  1.15316  1.17501  8.50000  17.00000
4  1.15470  1.17672  9.00000  18.00000
4  1.15614  1.17833  9.50000  19.00000
4  1.15752  1.17986  10.00000  20.00000
4  1.15882  1.18132  10.50000  21.00000
4  1.16007  1.18270  11.00000  22.00000
4  1.16126  1.18403  11.50000  23.00000
4  1.16240  1.18530  12.00000  24.00000
4  1.16350  1.18652  12.50000  25.00000
4  1.16455  1.18769  13.00000  26.00000
4  1.16556  1.18881  13.50000  27.00000
4  1.16653  1.18990  14.00000  28.00000
4  1.16747  1.19094  14.50000  29.00000
4  1.16838  1.19196  15.00000  30.00000
4  1.16926  1.19293  15.50000  31.00000
4  1.17011  1.19388  16.00000  32.00000
4  1.17094  1.19480  16.50000  33.00000
4  1.17174  1.19569  17.00000  34.00000
4  1.17251  1.19655  17.50000  35.00000
4  1.17327  1.19739  18.00000  36.00000
4  1.17400  1.19821  18.50000  37.00000
4  1.17472  1.19901  19.00000  38.00000
4  1.17541  1.19978  19.50000  39.00000
4  1.17609  1.20054  20.00000  40.00000
4  1.17675  1.20127  20.50000  41.00000
4  1.17740  1.20199  21.00000  42.00000
4  1.17803  1.20270  21.50000  43.00000
4  1.17865  1.20338  22.00000  44.00000
4  1.17925  1.20405  22.50000  45.00000
4  1.17984  1.20471  23.00000  46.00000
4  1.18042  1.20535  23.50000  47.00000
4  1.18098  1.20598  24.00000  48.00000
4  1.18153  1.20659  24.50000  49.00000
4  1.18207  1.20720  25.00000  50.00000
5  1.05333  1.04381  0.00000  0.00000
5  1.10812  1.09729  1.00000  0.50000
5  1.12607  1.11428  2.00000  1.00000
5  1.13659  1.12423  3.00000  1.50000
5  1.14406  1.13130  4.00000  2.00000
5  1.14986  1.13678  5.00000  2.50000
5  1.15459  1.14126  6.00000  3.00000
5  1.15860  1.14504  7.00000  3.50000
5  1.16207  1.14832  8.00000  4.00000
5  1.16513  1.15122  9.00000  4.50000
5  1.16787  1.15381  10.00000  5.00000
5  1.17035  1.15615  11.00000  5.50000
5  1.17261  1.15828  12.00000  6.00000
5  1.17469  1.16025  13.00000  6.50000
5  1.17661  1.16207  14.00000  7.00000
5  1.17841  1.16377  15.00000  7.50000
5  1.18009  1.16535  16.00000  8.00000
5  1.18166  1.16684  17.00000  8.50000
5  1.18315  1.16825  18.00000  9.00000
5  1.18455  1.16958  19.00000  9.50000
5  1.18589  1.17084  20.00000  10.00000
5  1.18716  1.17203  21.00000  10.50000
5  1.18837  1.17318  22.00000  11.00000
5  1.18952  1.17427  23.00000  11.50000
5  1.19063  1.17532  24.00000  12.00000
5  1.19169  1.17632  25.00000  12.50000
5  1.19271  1.17728  26.00000  13.00000
5  1.19369  1.17821  27.00000  13.50000
5  1.19464  1.17910  28.00000  14.00000
5  1.19555  1.17997  29.00000  14.50000
5  1.19643  1.18080  30.00000  15.00000
5  1.19728  1.18160  31.00000  15.50000
5  1.19811  1.18238  32.00000  16.00000
5  1.19891  1.18314  33.00000  16.50000
5  1.19968  1.18387  34.00000  17.00000
5  1.20044  1.18459  35.00000  17.50000
5  1.20117  1.18528  36.00000  18.00000
5  1.20188  1.18595  37.00000  18.50000
5  1.20258  1.18661  38.00000  19.00000
5  1.20325  1.18725  39.00000  19.50000
5  1.20391  1.18787  40.00000  20.00000
5  1.20455  1.18847  41.00000  20.50000
5  1.20518  1.18907  42.00000  21.00000
5  1.20579  1.18964  43.00000  21.50000
5  1.20639  1.19021  44.00000  22.00000
5  1.20697  1.19076  45.00000  22.50000
5  1.20755  1.19130  46.00000  23.00000
5  1.20810  1.19183  47.00000  23.50000
5  1.20865  1.19235  48.00000  24.00000
5  1.20919  1.19285  49.00000  24.50000
5  1.20971  1.19335  50.00000  25.00000
