# Supplementary material for: Regional biaxial mechanical data of the mitral and tricuspid valve anterior leaflets
Source: Data Brief. 2019 May 22;24:103961. doi: 10.1016/j.dib.2019.103961 (PMC6545396; doi:10.1016/j.dib.2019.103961)
Supplement: Multimedia component 2 [file mmc2.zip › NewTextFiles/regional_data_TVAL120-E.txt]

0.543 
3.40 
1  1.04624  1.06400  0.00000  0.00000
1  1.07006  1.08844  1.00000  1.00000
1  1.08591  1.10576  2.00000  2.00000
1  1.09520  1.11590  3.00000  3.00000
1  1.10180  1.12310  4.00000  4.00000
1  1.10693  1.12868  5.00000  5.00000
1  1.11112  1.13324  6.00000  6.00000
1  1.11466  1.13709  7.00000  7.00000
1  1.11773  1.14043  8.00000  8.00000
1  1.12043  1.14338  9.00000  9.00000
1  1.12286  1.14601  10.00000  10.00000
1  1.12505  1.14840  11.00000  11.00000
1  1.12705  1.15057  12.00000  12.00000
1  1.12889  1.15258  13.00000  13.00000
1  1.13059  1.15443  14.00000  14.00000
1  1.13218  1.15616  15.00000  15.00000
1  1.13366  1.15777  16.00000  16.00000
1  1.13506  1.15929  17.00000  17.00000
1  1.13637  1.16072  18.00000  18.00000
1  1.13761  1.16207  19.00000  19.00000
1  1.13879  1.16335  20.00000  20.00000
1  1.13991  1.16457  21.00000  21.00000
1  1.14098  1.16574  22.00000  22.00000
1  1.14201  1.16685  23.00000  23.00000
1  1.14299  1.16791  24.00000  24.00000
1  1.14392  1.16894  25.00000  25.00000
1  1.14483  1.16992  26.00000  26.00000
1  1.14569  1.17086  27.00000  27.00000
1  1.14653  1.17177  28.00000  28.00000
1  1.14734  1.17265  29.00000  29.00000
1  1.14812  1.17350  30.00000  30.00000
1  1.14887  1.17432  31.00000  31.00000
1  1.14960  1.17511  32.00000  32.00000
1  1.15031  1.17588  33.00000  33.00000
1  1.15100  1.17663  34.00000  34.00000
1  1.15166  1.17735  35.00000  35.00000
1  1.15231  1.17806  36.00000  36.00000
1  1.15294  1.17874  37.00000  37.00000
1  1.15356  1.17941  38.00000  38.00000
1  1.15415  1.18006  39.00000  39.00000
1  1.15474  1.18069  40.00000  40.00000
1  1.15530  1.18131  41.00000  41.00000
1  1.15586  1.18191  42.00000  42.00000
1  1.15640  1.18250  43.00000  43.00000
1  1.15693  1.18308  44.00000  44.00000
1  1.15744  1.18364  45.00000  45.00000
1  1.15795  1.18419  46.00000  46.00000
1  1.15845  1.18473  47.00000  47.00000
1  1.15893  1.18525  48.00000  48.00000
1  1.15940  1.18577  49.00000  49.00000
1  1.15987  1.18628  50.00000  50.00000
2  1.04624  1.06400  0.00000  0.00000
2  1.06953  1.09387  0.75000  1.00000
2  1.08554  1.11267  1.50000  2.00000
2  1.09495  1.12367  2.25000  3.00000
2  1.10163  1.13149  3.00000  4.00000
2  1.10682  1.13755  3.75000  5.00000
2  1.11107  1.14250  4.50000  6.00000
2  1.11466  1.14668  5.25000  7.00000
2  1.11777  1.15031  6.00000  8.00000
2  1.12051  1.15351  6.75000  9.00000
2  1.12297  1.15637  7.50000  10.00000
2  1.12519  1.15896  8.25000  11.00000
2  1.12722  1.16133  9.00000  12.00000
2  1.12908  1.16350  9.75000  13.00000
2  1.13081  1.16552  10.50000  14.00000
2  1.13242  1.16739  11.25000  15.00000
2  1.13393  1.16915  12.00000  16.00000
2  1.13534  1.17079  12.75000  17.00000
2  1.13667  1.17235  13.50000  18.00000
2  1.13793  1.17381  14.25000  19.00000
2  1.13913  1.17521  15.00000  20.00000
2  1.14027  1.17653  15.75000  21.00000
2  1.14135  1.17780  16.50000  22.00000
2  1.14239  1.17901  17.25000  23.00000
2  1.14338  1.18016  18.00000  24.00000
2  1.14434  1.18127  18.75000  25.00000
2  1.14525  1.18234  19.50000  26.00000
2  1.14613  1.18336  20.25000  27.00000
2  1.14698  1.18435  21.00000  28.00000
2  1.14780  1.18531  21.75000  29.00000
2  1.14859  1.18623  22.50000  30.00000
2  1.14935  1.18712  23.25000  31.00000
2  1.15010  1.18798  24.00000  32.00000
2  1.15081  1.18882  24.75000  33.00000
2  1.15151  1.18963  25.50000  34.00000
2  1.15219  1.19042  26.25000  35.00000
2  1.15284  1.19118  27.00000  36.00000
2  1.15348  1.19193  27.75000  37.00000
2  1.15410  1.19265  28.50000  38.00000
2  1.15471  1.19336  29.25000  39.00000
2  1.15530  1.19404  30.00000  40.00000
2  1.15588  1.19472  30.75000  41.00000
2  1.15644  1.19537  31.50000  42.00000
2  1.15699  1.19601  32.25000  43.00000
2  1.15753  1.19663  33.00000  44.00000
2  1.15805  1.19725  33.75000  45.00000
2  1.15856  1.19784  34.50000  46.00000
2  1.15906  1.19843  35.25000  47.00000
2  1.15956  1.19900  36.00000  48.00000
2  1.16004  1.19956  36.75000  49.00000
2  1.16051  1.20011  37.50000  50.00000
3  1.04624  1.06400  0.00000  0.00000
3  1.06886  1.11590  1.00000  0.75000
3  1.08537  1.13447  2.00000  1.50000
3  1.09510  1.14535  3.00000  2.25000
3  1.10201  1.15307  4.00000  3.00000
3  1.10739  1.15906  5.00000  3.75000
3  1.11178  1.16396  6.00000  4.50000
3  1.11550  1.16810  7.00000  5.25000
3  1.11872  1.17169  8.00000  6.00000
3  1.12156  1.17485  9.00000  6.75000
3  1.12411  1.17768  10.00000  7.50000
3  1.12641  1.18024  11.00000  8.25000
3  1.12851  1.18258  12.00000  9.00000
3  1.13044  1.18473  13.00000  9.75000
3  1.13223  1.18672  14.00000  10.50000
3  1.13390  1.18858  15.00000  11.25000
3  1.13546  1.19031  16.00000  12.00000
3  1.13693  1.19194  17.00000  12.75000
3  1.13831  1.19348  18.00000  13.50000
3  1.13961  1.19493  19.00000  14.25000
3  1.14085  1.19631  20.00000  15.00000
3  1.14203  1.19762  21.00000  15.75000
3  1.14316  1.19887  22.00000  16.50000
3  1.14423  1.20006  23.00000  17.25000
3  1.14526  1.20121  24.00000  18.00000
3  1.14625  1.20231  25.00000  18.75000
3  1.14720  1.20336  26.00000  19.50000
3  1.14811  1.20437  27.00000  20.25000
3  1.14899  1.20535  28.00000  21.00000
3  1.14984  1.20629  29.00000  21.75000
3  1.15066  1.20721  30.00000  22.50000
3  1.15145  1.20809  31.00000  23.25000
3  1.15222  1.20894  32.00000  24.00000
3  1.15296  1.20977  33.00000  24.75000
3  1.15368  1.21057  34.00000  25.50000
3  1.15438  1.21135  35.00000  26.25000
3  1.15507  1.21211  36.00000  27.00000
3  1.15573  1.21284  37.00000  27.75000
3  1.15637  1.21356  38.00000  28.50000
3  1.15700  1.21426  39.00000  29.25000
3  1.15761  1.21494  40.00000  30.00000
3  1.15821  1.21560  41.00000  30.75000
3  1.15879  1.21625  42.00000  31.50000
3  1.15936  1.21688  43.00000  32.25000
3  1.15992  1.21750  44.00000  33.00000
3  1.16046  1.21810  45.00000  33.75000
3  1.16099  1.21870  46.00000  34.50000
3  1.16151  1.21927  47.00000  35.25000
3  1.16202  1.21984  48.00000  36.00000
3  1.16252  1.22039  49.00000  36.75000
3  1.16301  1.22094  50.00000  37.50000
4  1.04624  1.06400  0.00000  0.00000
4  1.05565  1.08716  0.50000  1.00000
4  1.07151  1.10796  1.00000  2.00000
4  1.08089  1.12014  1.50000  3.00000
4  1.08758  1.12880  2.00000  4.00000
4  1.09277  1.13551  2.50000  5.00000
4  1.09702  1.14100  3.00000  6.00000
4  1.10062  1.14564  3.50000  7.00000
4  1.10374  1.14966  4.00000  8.00000
4  1.10649  1.15321  4.50000  9.00000
4  1.10896  1.15638  5.00000  10.00000
4  1.11119  1.15925  5.50000  11.00000
4  1.11322  1.16187  6.00000  12.00000
4  1.11510  1.16428  6.50000  13.00000
4  1.11683  1.16652  7.00000  14.00000
4  1.11845  1.16859  7.50000  15.00000
4  1.11996  1.17054  8.00000  16.00000
4  1.12138  1.17236  8.50000  17.00000
4  1.12272  1.17409  9.00000  18.00000
4  1.12399  1.17572  9.50000  19.00000
4  1.12519  1.17726  10.00000  20.00000
4  1.12633  1.17873  10.50000  21.00000
4  1.12742  1.18013  11.00000  22.00000
4  1.12846  1.18147  11.50000  23.00000
4  1.12946  1.18275  12.00000  24.00000
4  1.13042  1.18398  12.50000  25.00000
4  1.13134  1.18516  13.00000  26.00000
4  1.13222  1.18630  13.50000  27.00000
4  1.13307  1.18740  14.00000  28.00000
4  1.13390  1.18846  14.50000  29.00000
4  1.13469  1.18948  15.00000  30.00000
4  1.13546  1.19046  15.50000  31.00000
4  1.13620  1.19142  16.00000  32.00000
4  1.13693  1.19235  16.50000  33.00000
4  1.13763  1.19325  17.00000  34.00000
4  1.13831  1.19412  17.50000  35.00000
4  1.13897  1.19497  18.00000  36.00000
4  1.13961  1.19580  18.50000  37.00000
4  1.14023  1.19660  19.00000  38.00000
4  1.14084  1.19738  19.50000  39.00000
4  1.14144  1.19814  20.00000  40.00000
4  1.14202  1.19889  20.50000  41.00000
4  1.14258  1.19961  21.00000  42.00000
4  1.14313  1.20032  21.50000  43.00000
4  1.14367  1.20102  22.00000  44.00000
4  1.14420  1.20169  22.50000  45.00000
4  1.14472  1.20236  23.00000  46.00000
4  1.14522  1.20300  23.50000  47.00000
4  1.14571  1.20364  24.00000  48.00000
4  1.14620  1.20426  24.50000  49.00000
4  1.14667  1.20487  25.00000  50.00000
5  1.04624  1.06400  0.00000  0.00000
5  1.07200  1.11889  1.00000  0.50000
5  1.08799  1.13262  2.00000  1.00000
5  1.09739  1.14066  3.00000  1.50000
5  1.10407  1.14636  4.00000  2.00000
5  1.10925  1.15078  5.00000  2.50000
5  1.11349  1.15440  6.00000  3.00000
5  1.11708  1.15745  7.00000  3.50000
5  1.12019  1.16010  8.00000  4.00000
5  1.12293  1.16243  9.00000  4.50000
5  1.12538  1.16452  10.00000  5.00000
5  1.12760  1.16641  11.00000  5.50000
5  1.12962  1.16814  12.00000  6.00000
5  1.13149  1.16972  13.00000  6.50000
5  1.13321  1.17119  14.00000  7.00000
5  1.13482  1.17256  15.00000  7.50000
5  1.13632  1.17384  16.00000  8.00000
5  1.13773  1.17504  17.00000  8.50000
5  1.13906  1.17617  18.00000  9.00000
5  1.14032  1.17725  19.00000  9.50000
5  1.14152  1.17826  20.00000  10.00000
5  1.14265  1.17923  21.00000  10.50000
5  1.14374  1.18015  22.00000  11.00000
5  1.14477  1.18103  23.00000  11.50000
5  1.14577  1.18188  24.00000  12.00000
5  1.14672  1.18269  25.00000  12.50000
5  1.14763  1.18346  26.00000  13.00000
5  1.14851  1.18421  27.00000  13.50000
5  1.14936  1.18493  28.00000  14.00000
5  1.15017  1.18563  29.00000  14.50000
5  1.15096  1.18630  30.00000  15.00000
5  1.15173  1.18695  31.00000  15.50000
5  1.15247  1.18758  32.00000  16.00000
5  1.15318  1.18819  33.00000  16.50000
5  1.15388  1.18878  34.00000  17.00000
5  1.15456  1.18935  35.00000  17.50000
5  1.15521  1.18991  36.00000  18.00000
5  1.15585  1.19046  37.00000  18.50000
5  1.15647  1.19098  38.00000  19.00000
5  1.15708  1.19150  39.00000  19.50000
5  1.15767  1.19200  40.00000  20.00000
5  1.15824  1.19249  41.00000  20.50000
5  1.15880  1.19297  42.00000  21.00000
5  1.15935  1.19344  43.00000  21.50000
5  1.15989  1.19389  44.00000  22.00000
5  1.16041  1.19434  45.00000  22.50000
5  1.16092  1.19477  46.00000  23.00000
5  1.16142  1.19520  47.00000  23.50000
5  1.16191  1.19562  48.00000  24.00000
5  1.16239  1.19602  49.00000  24.50000
5  1.16287  1.19642  50.00000  25.00000
