# Supplementary material for: Regional biaxial mechanical data of the mitral and tricuspid valve anterior leaflets
Source: Data Brief. 2019 May 22;24:103961. doi: 10.1016/j.dib.2019.103961 (PMC6545396; doi:10.1016/j.dib.2019.103961)
Supplement: Multimedia component 2 [file mmc2.zip › NewTextFiles/regional_data_TVAL120-F.txt]

0.317 
3.20 
1  1.06924  1.04224  0.00000  0.00000
1  1.08935  1.06727  1.00000  1.00000
1  1.10927  1.09196  2.00000  2.00000
1  1.12112  1.10673  3.00000  3.00000
1  1.12958  1.11731  4.00000  4.00000
1  1.13616  1.12555  5.00000  5.00000
1  1.14156  1.13231  6.00000  6.00000
1  1.14612  1.13804  7.00000  7.00000
1  1.15008  1.14301  8.00000  8.00000
1  1.15358  1.14739  9.00000  9.00000
1  1.15671  1.15132  10.00000  10.00000
1  1.15954  1.15488  11.00000  11.00000
1  1.16213  1.15813  12.00000  12.00000
1  1.16451  1.16112  13.00000  13.00000
1  1.16671  1.16389  14.00000  14.00000
1  1.16877  1.16647  15.00000  15.00000
1  1.17069  1.16888  16.00000  16.00000
1  1.17249  1.17115  17.00000  17.00000
1  1.17419  1.17329  18.00000  18.00000
1  1.17580  1.17531  19.00000  19.00000
1  1.17733  1.17723  20.00000  20.00000
1  1.17879  1.17906  21.00000  21.00000
1  1.18017  1.18080  22.00000  22.00000
1  1.18150  1.18246  23.00000  23.00000
1  1.18276  1.18406  24.00000  24.00000
1  1.18398  1.18559  25.00000  25.00000
1  1.18515  1.18706  26.00000  26.00000
1  1.18628  1.18847  27.00000  27.00000
1  1.18736  1.18984  28.00000  28.00000
1  1.18841  1.19115  29.00000  29.00000
1  1.18942  1.19242  30.00000  30.00000
1  1.19039  1.19365  31.00000  31.00000
1  1.19134  1.19484  32.00000  32.00000
1  1.19226  1.19600  33.00000  33.00000
1  1.19315  1.19712  34.00000  34.00000
1  1.19401  1.19820  35.00000  35.00000
1  1.19485  1.19926  36.00000  36.00000
1  1.19567  1.20029  37.00000  37.00000
1  1.19647  1.20129  38.00000  38.00000
1  1.19724  1.20226  39.00000  39.00000
1  1.19800  1.20321  40.00000  40.00000
1  1.19873  1.20414  41.00000  41.00000
1  1.19945  1.20504  42.00000  42.00000
1  1.20015  1.20592  43.00000  43.00000
1  1.20084  1.20679  44.00000  44.00000
1  1.20151  1.20763  45.00000  45.00000
1  1.20217  1.20846  46.00000  46.00000
1  1.20281  1.20926  47.00000  47.00000
1  1.20344  1.21005  48.00000  48.00000
1  1.20405  1.21083  49.00000  49.00000
1  1.20466  1.21158  50.00000  50.00000
2  1.06924  1.04224  0.00000  0.00000
2  1.08356  1.05957  0.75000  1.00000
2  1.10215  1.07998  1.50000  2.00000
2  1.11316  1.09196  2.25000  3.00000
2  1.12101  1.10048  3.00000  4.00000
2  1.12712  1.10709  3.75000  5.00000
2  1.13212  1.11250  4.50000  6.00000
2  1.13635  1.11707  5.25000  7.00000
2  1.14002  1.12103  6.00000  8.00000
2  1.14326  1.12452  6.75000  9.00000
2  1.14616  1.12765  7.50000  10.00000
2  1.14878  1.13048  8.25000  11.00000
2  1.15117  1.13306  9.00000  12.00000
2  1.15338  1.13544  9.75000  13.00000
2  1.15542  1.13764  10.50000  14.00000
2  1.15732  1.13968  11.25000  15.00000
2  1.15910  1.14160  12.00000  16.00000
2  1.16077  1.14340  12.75000  17.00000
2  1.16234  1.14510  13.50000  18.00000
2  1.16384  1.14670  14.25000  19.00000
2  1.16525  1.14823  15.00000  20.00000
2  1.16659  1.14967  15.75000  21.00000
2  1.16788  1.15106  16.50000  22.00000
2  1.16910  1.15238  17.25000  23.00000
2  1.17028  1.15364  18.00000  24.00000
2  1.17140  1.15485  18.75000  25.00000
2  1.17249  1.15602  19.50000  26.00000
2  1.17353  1.15714  20.25000  27.00000
2  1.17453  1.15822  21.00000  28.00000
2  1.17550  1.15926  21.75000  29.00000
2  1.17643  1.16027  22.50000  30.00000
2  1.17734  1.16124  23.25000  31.00000
2  1.17821  1.16218  24.00000  32.00000
2  1.17906  1.16310  24.75000  33.00000
2  1.17989  1.16398  25.50000  34.00000
2  1.18069  1.16485  26.25000  35.00000
2  1.18146  1.16568  27.00000  36.00000
2  1.18222  1.16650  27.75000  37.00000
2  1.18296  1.16729  28.50000  38.00000
2  1.18367  1.16806  29.25000  39.00000
2  1.18437  1.16881  30.00000  40.00000
2  1.18505  1.16955  30.75000  41.00000
2  1.18572  1.17026  31.50000  42.00000
2  1.18637  1.17096  32.25000  43.00000
2  1.18700  1.17164  33.00000  44.00000
2  1.18762  1.17231  33.75000  45.00000
2  1.18823  1.17296  34.50000  46.00000
2  1.18882  1.17360  35.25000  47.00000
2  1.18941  1.17423  36.00000  48.00000
2  1.18998  1.17484  36.75000  49.00000
2  1.19053  1.17544  37.50000  50.00000
3  1.06924  1.04224  0.00000  0.00000
3  1.09662  1.08351  1.00000  0.75000
3  1.11520  1.10154  2.00000  1.50000
3  1.12617  1.11211  3.00000  2.25000
3  1.13398  1.11962  4.00000  3.00000
3  1.14005  1.12545  5.00000  3.75000
3  1.14502  1.13021  6.00000  4.50000
3  1.14922  1.13424  7.00000  5.25000
3  1.15286  1.13773  8.00000  6.00000
3  1.15607  1.14081  9.00000  6.75000
3  1.15895  1.14357  10.00000  7.50000
3  1.16155  1.14606  11.00000  8.25000
3  1.16393  1.14833  12.00000  9.00000
3  1.16611  1.15043  13.00000  9.75000
3  1.16814  1.15237  14.00000  10.50000
3  1.17002  1.15417  15.00000  11.25000
3  1.17178  1.15586  16.00000  12.00000
3  1.17344  1.15744  17.00000  12.75000
3  1.17500  1.15894  18.00000  13.50000
3  1.17648  1.16035  19.00000  14.25000
3  1.17788  1.16169  20.00000  15.00000
3  1.17922  1.16297  21.00000  15.75000
3  1.18049  1.16419  22.00000  16.50000
3  1.18170  1.16535  23.00000  17.25000
3  1.18287  1.16646  24.00000  18.00000
3  1.18398  1.16753  25.00000  18.75000
3  1.18506  1.16856  26.00000  19.50000
3  1.18609  1.16954  27.00000  20.25000
3  1.18708  1.17050  28.00000  21.00000
3  1.18804  1.17141  29.00000  21.75000
3  1.18897  1.17230  30.00000  22.50000
3  1.18987  1.17316  31.00000  23.25000
3  1.19074  1.17399  32.00000  24.00000
3  1.19158  1.17479  33.00000  24.75000
3  1.19239  1.17557  34.00000  25.50000
3  1.19319  1.17633  35.00000  26.25000
3  1.19396  1.17707  36.00000  27.00000
3  1.19471  1.17779  37.00000  27.75000
3  1.19544  1.17848  38.00000  28.50000
3  1.19615  1.17916  39.00000  29.25000
3  1.19684  1.17983  40.00000  30.00000
3  1.19751  1.18047  41.00000  30.75000
3  1.19817  1.18110  42.00000  31.50000
3  1.19882  1.18172  43.00000  32.25000
3  1.19945  1.18232  44.00000  33.00000
3  1.20006  1.18291  45.00000  33.75000
3  1.20066  1.18348  46.00000  34.50000
3  1.20125  1.18405  47.00000  35.25000
3  1.20183  1.18460  48.00000  36.00000
3  1.20239  1.18514  49.00000  36.75000
3  1.20294  1.18566  50.00000  37.50000
4  1.06924  1.04224  0.00000  0.00000
4  1.07578  1.05901  0.50000  1.00000
4  1.09345  1.08031  1.00000  2.00000
4  1.10393  1.09284  1.50000  3.00000
4  1.11141  1.10175  2.00000  4.00000
4  1.11723  1.10868  2.50000  5.00000
4  1.12199  1.11434  3.00000  6.00000
4  1.12602  1.11913  3.50000  7.00000
4  1.12952  1.12328  4.00000  8.00000
4  1.13261  1.12694  4.50000  9.00000
4  1.13537  1.13021  5.00000  10.00000
4  1.13787  1.13318  5.50000  11.00000
4  1.14016  1.13588  6.00000  12.00000
4  1.14226  1.13837  6.50000  13.00000
4  1.14420  1.14068  7.00000  14.00000
4  1.14602  1.14283  7.50000  15.00000
4  1.14771  1.14483  8.00000  16.00000
4  1.14931  1.14672  8.50000  17.00000
4  1.15081  1.14850  9.00000  18.00000
4  1.15223  1.15018  9.50000  19.00000
4  1.15358  1.15178  10.00000  20.00000
4  1.15486  1.15330  10.50000  21.00000
4  1.15609  1.15475  11.00000  22.00000
4  1.15725  1.15613  11.50000  23.00000
4  1.15837  1.15746  12.00000  24.00000
4  1.15945  1.15873  12.50000  25.00000
4  1.16048  1.15995  13.00000  26.00000
4  1.16147  1.16112  13.50000  27.00000
4  1.16243  1.16225  14.00000  28.00000
4  1.16335  1.16335  14.50000  29.00000
4  1.16425  1.16440  15.00000  30.00000
4  1.16511  1.16542  15.50000  31.00000
4  1.16594  1.16641  16.00000  32.00000
4  1.16675  1.16737  16.50000  33.00000
4  1.16754  1.16830  17.00000  34.00000
4  1.16830  1.16920  17.50000  35.00000
4  1.16904  1.17008  18.00000  36.00000
4  1.16977  1.17093  18.50000  37.00000
4  1.17047  1.17176  19.00000  38.00000
4  1.17115  1.17257  19.50000  39.00000
4  1.17182  1.17336  20.00000  40.00000
4  1.17247  1.17413  20.50000  41.00000
4  1.17310  1.17488  21.00000  42.00000
4  1.17372  1.17561  21.50000  43.00000
4  1.17433  1.17633  22.00000  44.00000
4  1.17492  1.17703  22.50000  45.00000
4  1.17550  1.17771  23.00000  46.00000
4  1.17606  1.17838  23.50000  47.00000
4  1.17662  1.17904  24.00000  48.00000
4  1.17716  1.17968  24.50000  49.00000
4  1.17769  1.18031  25.00000  50.00000
5  1.06924  1.04224  0.00000  0.00000
5  1.09212  1.09163  1.00000  0.50000
5  1.10976  1.10433  2.00000  1.00000
5  1.12014  1.11177  3.00000  1.50000
5  1.12752  1.11704  4.00000  2.00000
5  1.13326  1.12113  5.00000  2.50000
5  1.13794  1.12448  6.00000  3.00000
5  1.14191  1.12730  7.00000  3.50000
5  1.14534  1.12975  8.00000  4.00000
5  1.14838  1.13191  9.00000  4.50000
5  1.15109  1.13384  10.00000  5.00000
5  1.15354  1.13559  11.00000  5.50000
5  1.15578  1.13719  12.00000  6.00000
5  1.15785  1.13865  13.00000  6.50000
5  1.15975  1.14001  14.00000  7.00000
5  1.16153  1.14128  15.00000  7.50000
5  1.16319  1.14246  16.00000  8.00000
5  1.16476  1.14357  17.00000  8.50000
5  1.16623  1.14462  18.00000  9.00000
5  1.16762  1.14561  19.00000  9.50000
5  1.16895  1.14655  20.00000  10.00000
5  1.17020  1.14745  21.00000  10.50000
5  1.17140  1.14830  22.00000  11.00000
5  1.17255  1.14912  23.00000  11.50000
5  1.17364  1.14990  24.00000  12.00000
5  1.17470  1.15065  25.00000  12.50000
5  1.17571  1.15137  26.00000  13.00000
5  1.17668  1.15206  27.00000  13.50000
5  1.17762  1.15272  28.00000  14.00000
5  1.17852  1.15337  29.00000  14.50000
5  1.17940  1.15399  30.00000  15.00000
5  1.18024  1.15459  31.00000  15.50000
5  1.18106  1.15517  32.00000  16.00000
5  1.18185  1.15574  33.00000  16.50000
5  1.18262  1.15628  34.00000  17.00000
5  1.18337  1.15682  35.00000  17.50000
5  1.18410  1.15733  36.00000  18.00000
5  1.18480  1.15784  37.00000  18.50000
5  1.18549  1.15832  38.00000  19.00000
5  1.18616  1.15880  39.00000  19.50000
5  1.18681  1.15927  40.00000  20.00000
5  1.18745  1.15972  41.00000  20.50000
5  1.18807  1.16016  42.00000  21.00000
5  1.18868  1.16059  43.00000  21.50000
5  1.18927  1.16101  44.00000  22.00000
5  1.18985  1.16143  45.00000  22.50000
5  1.19042  1.16183  46.00000  23.00000
5  1.19097  1.16222  47.00000  23.50000
5  1.19151  1.16261  48.00000  24.00000
5  1.19205  1.16299  49.00000  24.50000
5  1.19257  1.16336  50.00000  25.00000
