# Supplementary material for: Regional biaxial mechanical data of the mitral and tricuspid valve anterior leaflets
Source: Data Brief. 2019 May 22;24:103961. doi: 10.1016/j.dib.2019.103961 (PMC6545396; doi:10.1016/j.dib.2019.103961)
Supplement: Multimedia component 2 [file mmc2.zip › NewTextFiles/regional_data_TVAL122-A.txt]

0.350 
3.40 
1  1.03915  1.06525  0.00000  0.00000
1  1.09825  1.10945  1.00000  1.00000
1  1.12154  1.13783  2.00000  2.00000
1  1.13526  1.15479  3.00000  3.00000
1  1.14501  1.16693  4.00000  4.00000
1  1.15259  1.17639  5.00000  5.00000
1  1.15879  1.18414  6.00000  6.00000
1  1.16403  1.19071  7.00000  7.00000
1  1.16858  1.19641  8.00000  8.00000
1  1.17259  1.20144  9.00000  9.00000
1  1.17617  1.20595  10.00000  10.00000
1  1.17942  1.21003  11.00000  11.00000
1  1.18238  1.21375  12.00000  12.00000
1  1.18511  1.21718  13.00000  13.00000
1  1.18763  1.22036  14.00000  14.00000
1  1.18999  1.22331  15.00000  15.00000
1  1.19219  1.22608  16.00000  16.00000
1  1.19425  1.22868  17.00000  17.00000
1  1.19620  1.23114  18.00000  18.00000
1  1.19804  1.23346  19.00000  19.00000
1  1.19979  1.23566  20.00000  20.00000
1  1.20145  1.23775  21.00000  21.00000
1  1.20304  1.23975  22.00000  22.00000
1  1.20456  1.24166  23.00000  23.00000
1  1.20601  1.24349  24.00000  24.00000
1  1.20740  1.24524  25.00000  25.00000
1  1.20874  1.24693  26.00000  26.00000
1  1.21002  1.24855  27.00000  27.00000
1  1.21126  1.25011  28.00000  28.00000
1  1.21246  1.25162  29.00000  29.00000
1  1.21362  1.25308  30.00000  30.00000
1  1.21473  1.25449  31.00000  31.00000
1  1.21582  1.25585  32.00000  32.00000
1  1.21687  1.25717  33.00000  33.00000
1  1.21788  1.25846  34.00000  34.00000
1  1.21887  1.25970  35.00000  35.00000
1  1.21983  1.26092  36.00000  36.00000
1  1.22077  1.26209  37.00000  37.00000
1  1.22168  1.26324  38.00000  38.00000
1  1.22256  1.26436  39.00000  39.00000
1  1.22343  1.26545  40.00000  40.00000
1  1.22427  1.26651  41.00000  41.00000
1  1.22509  1.26755  42.00000  42.00000
1  1.22589  1.26856  43.00000  43.00000
1  1.22668  1.26955  44.00000  44.00000
1  1.22744  1.27051  45.00000  45.00000
1  1.22819  1.27146  46.00000  46.00000
1  1.22893  1.27238  47.00000  47.00000
1  1.22964  1.27329  48.00000  48.00000
1  1.23035  1.27418  49.00000  49.00000
1  1.23104  1.27505  50.00000  50.00000
2  1.03915  1.06525  0.00000  0.00000
2  1.07278  1.10365  0.75000  1.00000
2  1.09497  1.12640  1.50000  2.00000
2  1.10803  1.13975  2.25000  3.00000
2  1.11733  1.14923  3.00000  4.00000
2  1.12454  1.15659  3.75000  5.00000
2  1.13044  1.16260  4.50000  6.00000
2  1.13543  1.16769  5.25000  7.00000
2  1.13976  1.17209  6.00000  8.00000
2  1.14358  1.17598  6.75000  9.00000
2  1.14699  1.17946  7.50000  10.00000
2  1.15008  1.18260  8.25000  11.00000
2  1.15291  1.18548  9.00000  12.00000
2  1.15550  1.18812  9.75000  13.00000
2  1.15791  1.19057  10.50000  14.00000
2  1.16014  1.19285  11.25000  15.00000
2  1.16224  1.19498  12.00000  16.00000
2  1.16421  1.19698  12.75000  17.00000
2  1.16606  1.19887  13.50000  18.00000
2  1.16782  1.20065  14.25000  19.00000
2  1.16948  1.20235  15.00000  20.00000
2  1.17106  1.20396  15.75000  21.00000
2  1.17257  1.20549  16.50000  22.00000
2  1.17402  1.20696  17.25000  23.00000
2  1.17540  1.20837  18.00000  24.00000
2  1.17672  1.20972  18.75000  25.00000
2  1.17800  1.21101  19.50000  26.00000
2  1.17922  1.21226  20.25000  27.00000
2  1.18040  1.21346  21.00000  28.00000
2  1.18154  1.21462  21.75000  29.00000
2  1.18264  1.21574  22.50000  30.00000
2  1.18371  1.21682  23.25000  31.00000
2  1.18474  1.21787  24.00000  32.00000
2  1.18574  1.21889  24.75000  33.00000
2  1.18671  1.21987  25.50000  34.00000
2  1.18765  1.22083  26.25000  35.00000
2  1.18856  1.22176  27.00000  36.00000
2  1.18945  1.22267  27.75000  37.00000
2  1.19032  1.22355  28.50000  38.00000
2  1.19116  1.22441  29.25000  39.00000
2  1.19198  1.22524  30.00000  40.00000
2  1.19278  1.22606  30.75000  41.00000
2  1.19357  1.22685  31.50000  42.00000
2  1.19433  1.22763  32.25000  43.00000
2  1.19508  1.22839  33.00000  44.00000
2  1.19581  1.22913  33.75000  45.00000
2  1.19652  1.22986  34.50000  46.00000
2  1.19722  1.23057  35.25000  47.00000
2  1.19790  1.23127  36.00000  48.00000
2  1.19857  1.23195  36.75000  49.00000
2  1.19923  1.23261  37.50000  50.00000
3  1.03915  1.06525  0.00000  0.00000
3  1.08101  1.12969  1.00000  0.75000
3  1.10365  1.14823  2.00000  1.50000
3  1.11696  1.15908  3.00000  2.25000
3  1.12643  1.16677  4.00000  3.00000
3  1.13379  1.17275  5.00000  3.75000
3  1.13980  1.17762  6.00000  4.50000
3  1.14489  1.18175  7.00000  5.25000
3  1.14929  1.18532  8.00000  6.00000
3  1.15318  1.18848  9.00000  6.75000
3  1.15666  1.19130  10.00000  7.50000
3  1.15981  1.19385  11.00000  8.25000
3  1.16269  1.19618  12.00000  9.00000
3  1.16533  1.19832  13.00000  9.75000
3  1.16778  1.20030  14.00000  10.50000
3  1.17006  1.20215  15.00000  11.25000
3  1.17220  1.20388  16.00000  12.00000
3  1.17420  1.20550  17.00000  12.75000
3  1.17609  1.20703  18.00000  13.50000
3  1.17788  1.20848  19.00000  14.25000
3  1.17957  1.20985  20.00000  15.00000
3  1.18119  1.21116  21.00000  15.75000
3  1.18272  1.21240  22.00000  16.50000
3  1.18419  1.21359  23.00000  17.25000
3  1.18560  1.21473  24.00000  18.00000
3  1.18695  1.21582  25.00000  18.75000
3  1.18825  1.21687  26.00000  19.50000
3  1.18950  1.21788  27.00000  20.25000
3  1.19070  1.21886  28.00000  21.00000
3  1.19186  1.21980  29.00000  21.75000
3  1.19298  1.22070  30.00000  22.50000
3  1.19407  1.22158  31.00000  23.25000
3  1.19512  1.22243  32.00000  24.00000
3  1.19613  1.22325  33.00000  24.75000
3  1.19712  1.22405  34.00000  25.50000
3  1.19808  1.22483  35.00000  26.25000
3  1.19901  1.22558  36.00000  27.00000
3  1.19992  1.22632  37.00000  27.75000
3  1.20080  1.22703  38.00000  28.50000
3  1.20166  1.22773  39.00000  29.25000
3  1.20250  1.22840  40.00000  30.00000
3  1.20331  1.22906  41.00000  30.75000
3  1.20411  1.22971  42.00000  31.50000
3  1.20489  1.23034  43.00000  32.25000
3  1.20565  1.23095  44.00000  33.00000
3  1.20639  1.23156  45.00000  33.75000
3  1.20712  1.23214  46.00000  34.50000
3  1.20783  1.23272  47.00000  35.25000
3  1.20853  1.23328  48.00000  36.00000
3  1.20921  1.23384  49.00000  36.75000
3  1.20988  1.23438  50.00000  37.50000
4  1.03915  1.06525  0.00000  0.00000
4  1.05701  1.10241  0.50000  1.00000
4  1.07904  1.12875  1.00000  2.00000
4  1.09214  1.14427  1.50000  3.00000
4  1.10149  1.15531  2.00000  4.00000
4  1.10877  1.16389  2.50000  5.00000
4  1.11473  1.17091  3.00000  6.00000
4  1.11978  1.17685  3.50000  7.00000
4  1.12415  1.18200  4.00000  8.00000
4  1.12802  1.18654  4.50000  9.00000
4  1.13148  1.19060  5.00000  10.00000
4  1.13461  1.19428  5.50000  11.00000
4  1.13747  1.19763  6.00000  12.00000
4  1.14010  1.20072  6.50000  13.00000
4  1.14254  1.20358  7.00000  14.00000
4  1.14480  1.20625  7.50000  15.00000
4  1.14693  1.20874  8.00000  16.00000
4  1.14892  1.21108  8.50000  17.00000
4  1.15080  1.21329  9.00000  18.00000
4  1.15258  1.21537  9.50000  19.00000
4  1.15427  1.21735  10.00000  20.00000
4  1.15588  1.21924  10.50000  21.00000
4  1.15741  1.22104  11.00000  22.00000
4  1.15888  1.22275  11.50000  23.00000
4  1.16028  1.22440  12.00000  24.00000
4  1.16162  1.22597  12.50000  25.00000
4  1.16292  1.22749  13.00000  26.00000
4  1.16416  1.22895  13.50000  27.00000
4  1.16536  1.23035  14.00000  28.00000
4  1.16651  1.23171  14.50000  29.00000
4  1.16763  1.23302  15.00000  30.00000
4  1.16871  1.23428  15.50000  31.00000
4  1.16976  1.23551  16.00000  32.00000
4  1.17077  1.23670  16.50000  33.00000
4  1.17176  1.23785  17.00000  34.00000
4  1.17271  1.23897  17.50000  35.00000
4  1.17364  1.24006  18.00000  36.00000
4  1.17454  1.24112  18.50000  37.00000
4  1.17542  1.24215  19.00000  38.00000
4  1.17628  1.24315  19.50000  39.00000
4  1.17712  1.24413  20.00000  40.00000
4  1.17793  1.24509  20.50000  41.00000
4  1.17872  1.24602  21.00000  42.00000
4  1.17950  1.24693  21.50000  43.00000
4  1.18026  1.24782  22.00000  44.00000
4  1.18100  1.24868  22.50000  45.00000
4  1.18172  1.24953  23.00000  46.00000
4  1.18243  1.25036  23.50000  47.00000
4  1.18313  1.25118  24.00000  48.00000
4  1.18381  1.25198  24.50000  49.00000
4  1.18447  1.25276  25.00000  50.00000
5  1.03915  1.06525  0.00000  0.00000
5  1.10442  1.11104  1.00000  0.50000
5  1.12608  1.13637  2.00000  1.00000
5  1.13880  1.15134  3.00000  1.50000
5  1.14784  1.16199  4.00000  2.00000
5  1.15485  1.17027  5.00000  2.50000
5  1.16059  1.17705  6.00000  3.00000
5  1.16544  1.18278  7.00000  3.50000
5  1.16964  1.18775  8.00000  4.00000
5  1.17335  1.19214  9.00000  4.50000
5  1.17666  1.19606  10.00000  5.00000
5  1.17966  1.19962  11.00000  5.50000
5  1.18240  1.20286  12.00000  6.00000
5  1.18492  1.20584  13.00000  6.50000
5  1.18726  1.20861  14.00000  7.00000
5  1.18943  1.21118  15.00000  7.50000
5  1.19146  1.21359  16.00000  8.00000
5  1.19337  1.21585  17.00000  8.50000
5  1.19517  1.21798  18.00000  9.00000
5  1.19687  1.22000  19.00000  9.50000
5  1.19849  1.22191  20.00000  10.00000
5  1.20003  1.22373  21.00000  10.50000
5  1.20149  1.22547  22.00000  11.00000
5  1.20289  1.22713  23.00000  11.50000
5  1.20423  1.22872  24.00000  12.00000
5  1.20552  1.23024  25.00000  12.50000
5  1.20675  1.23171  26.00000  13.00000
5  1.20794  1.23311  27.00000  13.50000
5  1.20909  1.23447  28.00000  14.00000
5  1.21019  1.23578  29.00000  14.50000
5  1.21126  1.23705  30.00000  15.00000
5  1.21229  1.23827  31.00000  15.50000
5  1.21329  1.23946  32.00000  16.00000
5  1.21426  1.24061  33.00000  16.50000
5  1.21520  1.24172  34.00000  17.00000
5  1.21612  1.24280  35.00000  17.50000
5  1.21701  1.24386  36.00000  18.00000
5  1.21787  1.24488  37.00000  18.50000
5  1.21871  1.24588  38.00000  19.00000
5  1.21953  1.24685  39.00000  19.50000
5  1.22032  1.24779  40.00000  20.00000
5  1.22110  1.24871  41.00000  20.50000
5  1.22186  1.24961  42.00000  21.00000
5  1.22260  1.25049  43.00000  21.50000
5  1.22333  1.25135  44.00000  22.00000
5  1.22404  1.25219  45.00000  22.50000
5  1.22473  1.25301  46.00000  23.00000
5  1.22541  1.25381  47.00000  23.50000
5  1.22607  1.25460  48.00000  24.00000
5  1.22672  1.25537  49.00000  24.50000
5  1.22736  1.25613  50.00000  25.00000
