# Supplementary material for: Regional biaxial mechanical data of the mitral and tricuspid valve anterior leaflets
Source: Data Brief. 2019 May 22;24:103961. doi: 10.1016/j.dib.2019.103961 (PMC6545396; doi:10.1016/j.dib.2019.103961)
Supplement: Multimedia component 2 [file mmc2.zip › NewTextFiles/regional_data_TVAL122-B.txt]

0.350 
3.50 
1  1.05772  1.05423  0.00000  0.00000
1  1.12247  1.10826  1.00000  1.00000
1  1.13654  1.12423  2.00000  2.00000
1  1.14477  1.13358  3.00000  3.00000
1  1.15061  1.14022  4.00000  4.00000
1  1.15514  1.14537  5.00000  5.00000
1  1.15885  1.14958  6.00000  6.00000
1  1.16198  1.15314  7.00000  7.00000
1  1.16469  1.15623  8.00000  8.00000
1  1.16708  1.15895  9.00000  9.00000
1  1.16922  1.16138  10.00000  10.00000
1  1.17116  1.16358  11.00000  11.00000
1  1.17292  1.16559  12.00000  12.00000
1  1.17455  1.16744  13.00000  13.00000
1  1.17605  1.16915  14.00000  14.00000
1  1.17746  1.17075  15.00000  15.00000
1  1.17877  1.17224  16.00000  16.00000
1  1.18000  1.17364  17.00000  17.00000
1  1.18116  1.17496  18.00000  18.00000
1  1.18226  1.17621  19.00000  19.00000
1  1.18330  1.17740  20.00000  20.00000
1  1.18429  1.17852  21.00000  21.00000
1  1.18523  1.17960  22.00000  22.00000
1  1.18614  1.18062  23.00000  23.00000
1  1.18700  1.18161  24.00000  24.00000
1  1.18783  1.18255  25.00000  25.00000
1  1.18863  1.18346  26.00000  26.00000
1  1.18939  1.18433  27.00000  27.00000
1  1.19013  1.18517  28.00000  28.00000
1  1.19085  1.18598  29.00000  29.00000
1  1.19153  1.18676  30.00000  30.00000
1  1.19220  1.18752  31.00000  31.00000
1  1.19285  1.18825  32.00000  32.00000
1  1.19347  1.18897  33.00000  33.00000
1  1.19408  1.18966  34.00000  34.00000
1  1.19467  1.19033  35.00000  35.00000
1  1.19524  1.19098  36.00000  36.00000
1  1.19579  1.19161  37.00000  37.00000
1  1.19634  1.19223  38.00000  38.00000
1  1.19686  1.19283  39.00000  39.00000
1  1.19738  1.19341  40.00000  40.00000
1  1.19788  1.19398  41.00000  41.00000
1  1.19837  1.19454  42.00000  42.00000
1  1.19885  1.19508  43.00000  43.00000
1  1.19931  1.19561  44.00000  44.00000
1  1.19977  1.19613  45.00000  45.00000
1  1.20022  1.19664  46.00000  46.00000
1  1.20065  1.19714  47.00000  47.00000
1  1.20108  1.19762  48.00000  48.00000
1  1.20150  1.19810  49.00000  49.00000
1  1.20191  1.19857  50.00000  50.00000
2  1.05772  1.05423  0.00000  0.00000
2  1.10778  1.09738  0.75000  1.00000
2  1.12039  1.11231  1.50000  2.00000
2  1.12777  1.12104  2.25000  3.00000
2  1.13300  1.12725  3.00000  4.00000
2  1.13706  1.13206  3.75000  5.00000
2  1.14038  1.13599  4.50000  6.00000
2  1.14318  1.13931  5.25000  7.00000
2  1.14561  1.14219  6.00000  8.00000
2  1.14776  1.14473  6.75000  9.00000
2  1.14967  1.14700  7.50000  10.00000
2  1.15141  1.14906  8.25000  11.00000
2  1.15299  1.15093  9.00000  12.00000
2  1.15445  1.15266  9.75000  13.00000
2  1.15580  1.15426  10.50000  14.00000
2  1.15705  1.15575  11.25000  15.00000
2  1.15823  1.15714  12.00000  16.00000
2  1.15933  1.15844  12.75000  17.00000
2  1.16037  1.15968  13.50000  18.00000
2  1.16135  1.16084  14.25000  19.00000
2  1.16229  1.16195  15.00000  20.00000
2  1.16317  1.16300  15.75000  21.00000
2  1.16402  1.16400  16.50000  22.00000
2  1.16483  1.16496  17.25000  23.00000
2  1.16560  1.16588  18.00000  24.00000
2  1.16635  1.16676  18.75000  25.00000
2  1.16706  1.16761  19.50000  26.00000
2  1.16775  1.16842  20.25000  27.00000
2  1.16841  1.16921  21.00000  28.00000
2  1.16905  1.16996  21.75000  29.00000
2  1.16967  1.17069  22.50000  30.00000
2  1.17026  1.17140  23.25000  31.00000
2  1.17084  1.17209  24.00000  32.00000
2  1.17140  1.17275  24.75000  33.00000
2  1.17194  1.17339  25.50000  34.00000
2  1.17247  1.17402  26.25000  35.00000
2  1.17298  1.17463  27.00000  36.00000
2  1.17348  1.17522  27.75000  37.00000
2  1.17397  1.17579  28.50000  38.00000
2  1.17444  1.17635  29.25000  39.00000
2  1.17490  1.17690  30.00000  40.00000
2  1.17535  1.17743  30.75000  41.00000
2  1.17579  1.17795  31.50000  42.00000
2  1.17622  1.17846  32.25000  43.00000
2  1.17663  1.17895  33.00000  44.00000
2  1.17704  1.17944  33.75000  45.00000
2  1.17744  1.17991  34.50000  46.00000
2  1.17784  1.18038  35.25000  47.00000
2  1.17822  1.18083  36.00000  48.00000
2  1.17859  1.18127  36.75000  49.00000
2  1.17896  1.18171  37.50000  50.00000
3  1.05772  1.05423  0.00000  0.00000
3  1.10978  1.10310  1.00000  0.75000
3  1.12256  1.11535  2.00000  1.50000
3  1.13004  1.12252  3.00000  2.25000
3  1.13534  1.12761  4.00000  3.00000
3  1.13946  1.13155  5.00000  3.75000
3  1.14282  1.13478  6.00000  4.50000
3  1.14566  1.13750  7.00000  5.25000
3  1.14812  1.13986  8.00000  6.00000
3  1.15029  1.14195  9.00000  6.75000
3  1.15224  1.14381  10.00000  7.50000
3  1.15399  1.14549  11.00000  8.25000
3  1.15560  1.14703  12.00000  9.00000
3  1.15708  1.14845  13.00000  9.75000
3  1.15844  1.14976  14.00000  10.50000
3  1.15971  1.15098  15.00000  11.25000
3  1.16090  1.15212  16.00000  12.00000
3  1.16202  1.15319  17.00000  12.75000
3  1.16308  1.15420  18.00000  13.50000
3  1.16407  1.15516  19.00000  14.25000
3  1.16502  1.15606  20.00000  15.00000
3  1.16592  1.15693  21.00000  15.75000
3  1.16678  1.15775  22.00000  16.50000
3  1.16760  1.15854  23.00000  17.25000
3  1.16838  1.15929  24.00000  18.00000
3  1.16913  1.16001  25.00000  18.75000
3  1.16986  1.16070  26.00000  19.50000
3  1.17055  1.16137  27.00000  20.25000
3  1.17122  1.16201  28.00000  21.00000
3  1.17187  1.16263  29.00000  21.75000
3  1.17250  1.16323  30.00000  22.50000
3  1.17310  1.16381  31.00000  23.25000
3  1.17369  1.16437  32.00000  24.00000
3  1.17425  1.16492  33.00000  24.75000
3  1.17480  1.16545  34.00000  25.50000
3  1.17534  1.16596  35.00000  26.25000
3  1.17586  1.16646  36.00000  27.00000
3  1.17636  1.16694  37.00000  27.75000
3  1.17686  1.16741  38.00000  28.50000
3  1.17733  1.16787  39.00000  29.25000
3  1.17780  1.16832  40.00000  30.00000
3  1.17826  1.16876  41.00000  30.75000
3  1.17870  1.16918  42.00000  31.50000
3  1.17913  1.16960  43.00000  32.25000
3  1.17956  1.17000  44.00000  33.00000
3  1.17997  1.17040  45.00000  33.75000
3  1.18038  1.17079  46.00000  34.50000
3  1.18078  1.17117  47.00000  35.25000
3  1.18116  1.17154  48.00000  36.00000
3  1.18154  1.17191  49.00000  36.75000
3  1.18192  1.17227  50.00000  37.50000
4  1.05772  1.05423  0.00000  0.00000
4  1.09679  1.09213  0.50000  1.00000
4  1.10947  1.10622  1.00000  2.00000
4  1.11689  1.11446  1.50000  3.00000
4  1.12216  1.12031  2.00000  4.00000
4  1.12625  1.12484  2.50000  5.00000
4  1.12958  1.12855  3.00000  6.00000
4  1.13241  1.13169  3.50000  7.00000
4  1.13485  1.13440  4.00000  8.00000
4  1.13701  1.13680  4.50000  9.00000
4  1.13894  1.13894  5.00000  10.00000
4  1.14068  1.14088  5.50000  11.00000
4  1.14228  1.14264  6.00000  12.00000
4  1.14374  1.14427  6.50000  13.00000
4  1.14510  1.14578  7.00000  14.00000
4  1.14636  1.14718  7.50000  15.00000
4  1.14755  1.14849  8.00000  16.00000
4  1.14866  1.14973  8.50000  17.00000
4  1.14970  1.15089  9.00000  18.00000
4  1.15069  1.15199  9.50000  19.00000
4  1.15163  1.15303  10.00000  20.00000
4  1.15253  1.15402  10.50000  21.00000
4  1.15338  1.15497  11.00000  22.00000
4  1.15419  1.15587  11.50000  23.00000
4  1.15497  1.15674  12.00000  24.00000
4  1.15572  1.15757  12.50000  25.00000
4  1.15644  1.15837  13.00000  26.00000
4  1.15713  1.15913  13.50000  27.00000
4  1.15780  1.15987  14.00000  28.00000
4  1.15844  1.16059  14.50000  29.00000
4  1.15906  1.16128  15.00000  30.00000
4  1.15966  1.16194  15.50000  31.00000
4  1.16024  1.16259  16.00000  32.00000
4  1.16080  1.16321  16.50000  33.00000
4  1.16135  1.16382  17.00000  34.00000
4  1.16188  1.16441  17.50000  35.00000
4  1.16240  1.16498  18.00000  36.00000
4  1.16290  1.16554  18.50000  37.00000
4  1.16339  1.16608  19.00000  38.00000
4  1.16386  1.16661  19.50000  39.00000
4  1.16433  1.16713  20.00000  40.00000
4  1.16478  1.16763  20.50000  41.00000
4  1.16522  1.16812  21.00000  42.00000
4  1.16565  1.16860  21.50000  43.00000
4  1.16607  1.16906  22.00000  44.00000
4  1.16649  1.16952  22.50000  45.00000
4  1.16689  1.16997  23.00000  46.00000
4  1.16728  1.17041  23.50000  47.00000
4  1.16767  1.17083  24.00000  48.00000
4  1.16805  1.17125  24.50000  49.00000
4  1.16842  1.17166  25.00000  50.00000
5  1.05772  1.05423  0.00000  0.00000
5  1.11389  1.09939  1.00000  0.50000
5  1.12657  1.11149  2.00000  1.00000
5  1.13398  1.11857  3.00000  1.50000
5  1.13924  1.12359  4.00000  2.00000
5  1.14333  1.12749  5.00000  2.50000
5  1.14666  1.13067  6.00000  3.00000
5  1.14948  1.13336  7.00000  3.50000
5  1.15192  1.13570  8.00000  4.00000
5  1.15408  1.13775  9.00000  4.50000
5  1.15601  1.13959  10.00000  5.00000
5  1.15775  1.14126  11.00000  5.50000
5  1.15934  1.14278  12.00000  6.00000
5  1.16080  1.14418  13.00000  6.50000
5  1.16216  1.14547  14.00000  7.00000
5  1.16342  1.14668  15.00000  7.50000
5  1.16460  1.14780  16.00000  8.00000
5  1.16571  1.14886  17.00000  8.50000
5  1.16676  1.14986  18.00000  9.00000
5  1.16775  1.15080  19.00000  9.50000
5  1.16869  1.15170  20.00000  10.00000
5  1.16958  1.15255  21.00000  10.50000
5  1.17043  1.15336  22.00000  11.00000
5  1.17124  1.15414  23.00000  11.50000
5  1.17202  1.15488  24.00000  12.00000
5  1.17277  1.15560  25.00000  12.50000
5  1.17348  1.15628  26.00000  13.00000
5  1.17418  1.15694  27.00000  13.50000
5  1.17484  1.15758  28.00000  14.00000
5  1.17548  1.15819  29.00000  14.50000
5  1.17610  1.15878  30.00000  15.00000
5  1.17670  1.15935  31.00000  15.50000
5  1.17728  1.15991  32.00000  16.00000
5  1.17785  1.16045  33.00000  16.50000
5  1.17839  1.16097  34.00000  17.00000
5  1.17892  1.16147  35.00000  17.50000
5  1.17944  1.16197  36.00000  18.00000
5  1.17994  1.16244  37.00000  18.50000
5  1.18043  1.16291  38.00000  19.00000
5  1.18090  1.16336  39.00000  19.50000
5  1.18137  1.16381  40.00000  20.00000
5  1.18182  1.16424  41.00000  20.50000
5  1.18226  1.16466  42.00000  21.00000
5  1.18269  1.16507  43.00000  21.50000
5  1.18311  1.16547  44.00000  22.00000
5  1.18352  1.16586  45.00000  22.50000
5  1.18392  1.16625  46.00000  23.00000
5  1.18432  1.16662  47.00000  23.50000
5  1.18470  1.16699  48.00000  24.00000
5  1.18508  1.16735  49.00000  24.50000
5  1.18545  1.16770  50.00000  25.00000
