# Supplementary material for: Regional biaxial mechanical data of the mitral and tricuspid valve anterior leaflets
Source: Data Brief. 2019 May 22;24:103961. doi: 10.1016/j.dib.2019.103961 (PMC6545396; doi:10.1016/j.dib.2019.103961)
Supplement: Multimedia component 2 [file mmc2.zip › NewTextFiles/regional_data_TVAL122-C.txt]

0.497 
3.40 
1  1.07060  1.05538  0.00000  0.00000
1  1.11992  1.11139  1.00000  1.00000
1  1.14091  1.13266  2.00000  2.00000
1  1.15327  1.14516  3.00000  3.00000
1  1.16206  1.15404  4.00000  4.00000
1  1.16889  1.16093  5.00000  5.00000
1  1.17448  1.16656  6.00000  6.00000
1  1.17920  1.17133  7.00000  7.00000
1  1.18330  1.17546  8.00000  8.00000
1  1.18691  1.17910  9.00000  9.00000
1  1.19015  1.18236  10.00000  10.00000
1  1.19307  1.18531  11.00000  11.00000
1  1.19575  1.18801  12.00000  12.00000
1  1.19820  1.19048  13.00000  13.00000
1  1.20048  1.19278  14.00000  14.00000
1  1.20260  1.19491  15.00000  15.00000
1  1.20458  1.19691  16.00000  16.00000
1  1.20645  1.19879  17.00000  17.00000
1  1.20820  1.20056  18.00000  18.00000
1  1.20986  1.20223  19.00000  19.00000
1  1.21144  1.20382  20.00000  20.00000
1  1.21294  1.20533  21.00000  21.00000
1  1.21437  1.20677  22.00000  22.00000
1  1.21573  1.20815  23.00000  23.00000
1  1.21704  1.20947  24.00000  24.00000
1  1.21830  1.21073  25.00000  25.00000
1  1.21950  1.21194  26.00000  26.00000
1  1.22066  1.21311  27.00000  27.00000
1  1.22178  1.21424  28.00000  28.00000
1  1.22286  1.21533  29.00000  29.00000
1  1.22390  1.21638  30.00000  30.00000
1  1.22491  1.21739  31.00000  31.00000
1  1.22589  1.21837  32.00000  32.00000
1  1.22683  1.21933  33.00000  33.00000
1  1.22775  1.22025  34.00000  34.00000
1  1.22864  1.22115  35.00000  35.00000
1  1.22951  1.22202  36.00000  36.00000
1  1.23035  1.22287  37.00000  37.00000
1  1.23117  1.22370  38.00000  38.00000
1  1.23197  1.22450  39.00000  39.00000
1  1.23275  1.22529  40.00000  40.00000
1  1.23351  1.22605  41.00000  41.00000
1  1.23425  1.22680  42.00000  42.00000
1  1.23497  1.22753  43.00000  43.00000
1  1.23568  1.22824  44.00000  44.00000
1  1.23637  1.22893  45.00000  45.00000
1  1.23705  1.22961  46.00000  46.00000
1  1.23771  1.23028  47.00000  47.00000
1  1.23835  1.23093  48.00000  48.00000
1  1.23899  1.23157  49.00000  49.00000
1  1.23961  1.23220  50.00000  50.00000
2  1.07060  1.05538  0.00000  0.00000
2  1.10211  1.10341  0.75000  1.00000
2  1.12124  1.12036  1.50000  2.00000
2  1.13248  1.13028  2.25000  3.00000
2  1.14047  1.13732  3.00000  4.00000
2  1.14667  1.14278  3.75000  5.00000
2  1.15175  1.14724  4.50000  6.00000
2  1.15604  1.15102  5.25000  7.00000
2  1.15976  1.15428  6.00000  8.00000
2  1.16304  1.15717  6.75000  9.00000
2  1.16598  1.15975  7.50000  10.00000
2  1.16863  1.16208  8.25000  11.00000
2  1.17106  1.16421  9.00000  12.00000
2  1.17329  1.16617  9.75000  13.00000
2  1.17536  1.16798  10.50000  14.00000
2  1.17728  1.16967  11.25000  15.00000
2  1.17908  1.17125  12.00000  16.00000
2  1.18077  1.17274  12.75000  17.00000
2  1.18236  1.17413  13.50000  18.00000
2  1.18387  1.17546  14.25000  19.00000
2  1.18530  1.17671  15.00000  20.00000
2  1.18666  1.17791  15.75000  21.00000
2  1.18796  1.17905  16.50000  22.00000
2  1.18920  1.18013  17.25000  23.00000
2  1.19039  1.18118  18.00000  24.00000
2  1.19153  1.18218  18.75000  25.00000
2  1.19262  1.18314  19.50000  26.00000
2  1.19367  1.18406  20.25000  27.00000
2  1.19469  1.18495  21.00000  28.00000
2  1.19567  1.18581  21.75000  29.00000
2  1.19661  1.18664  22.50000  30.00000
2  1.19753  1.18744  23.25000  31.00000
2  1.19841  1.18822  24.00000  32.00000
2  1.19927  1.18897  24.75000  33.00000
2  1.20010  1.18970  25.50000  34.00000
2  1.20091  1.19041  26.25000  35.00000
2  1.20170  1.19110  27.00000  36.00000
2  1.20246  1.19177  27.75000  37.00000
2  1.20321  1.19243  28.50000  38.00000
2  1.20393  1.19306  29.25000  39.00000
2  1.20464  1.19368  30.00000  40.00000
2  1.20533  1.19429  30.75000  41.00000
2  1.20600  1.19488  31.50000  42.00000
2  1.20666  1.19545  32.25000  43.00000
2  1.20730  1.19601  33.00000  44.00000
2  1.20792  1.19656  33.75000  45.00000
2  1.20854  1.19710  34.50000  46.00000
2  1.20914  1.19763  35.25000  47.00000
2  1.20972  1.19814  36.00000  48.00000
2  1.21030  1.19865  36.75000  49.00000
2  1.21086  1.19914  37.50000  50.00000
3  1.07060  1.05538  0.00000  0.00000
3  1.10261  1.09807  1.00000  0.75000
3  1.12362  1.11581  2.00000  1.50000
3  1.13598  1.12620  3.00000  2.25000
3  1.14477  1.13358  4.00000  3.00000
3  1.15160  1.13930  5.00000  3.75000
3  1.15718  1.14397  6.00000  4.50000
3  1.16190  1.14792  7.00000  5.25000
3  1.16600  1.15135  8.00000  6.00000
3  1.16961  1.15437  9.00000  6.75000
3  1.17284  1.15707  10.00000  7.50000
3  1.17576  1.15951  11.00000  8.25000
3  1.17843  1.16175  12.00000  9.00000
3  1.18089  1.16380  13.00000  9.75000
3  1.18316  1.16570  14.00000  10.50000
3  1.18528  1.16747  15.00000  11.25000
3  1.18726  1.16912  16.00000  12.00000
3  1.18912  1.17068  17.00000  12.75000
3  1.19088  1.17215  18.00000  13.50000
3  1.19254  1.17353  19.00000  14.25000
3  1.19411  1.17485  20.00000  15.00000
3  1.19561  1.17610  21.00000  15.75000
3  1.19704  1.17729  22.00000  16.50000
3  1.19840  1.17843  23.00000  17.25000
3  1.19971  1.17952  24.00000  18.00000
3  1.20097  1.18057  25.00000  18.75000
3  1.20217  1.18158  26.00000  19.50000
3  1.20333  1.18255  27.00000  20.25000
3  1.20445  1.18348  28.00000  21.00000
3  1.20552  1.18438  29.00000  21.75000
3  1.20656  1.18525  30.00000  22.50000
3  1.20757  1.18609  31.00000  23.25000
3  1.20855  1.18690  32.00000  24.00000
3  1.20949  1.18769  33.00000  24.75000
3  1.21041  1.18846  34.00000  25.50000
3  1.21130  1.18920  35.00000  26.25000
3  1.21216  1.18992  36.00000  27.00000
3  1.21301  1.19063  37.00000  27.75000
3  1.21383  1.19131  38.00000  28.50000
3  1.21462  1.19198  39.00000  29.25000
3  1.21540  1.19263  40.00000  30.00000
3  1.21616  1.19326  41.00000  30.75000
3  1.21690  1.19388  42.00000  31.50000
3  1.21762  1.19448  43.00000  32.25000
3  1.21833  1.19507  44.00000  33.00000
3  1.21902  1.19565  45.00000  33.75000
3  1.21969  1.19621  46.00000  34.50000
3  1.22036  1.19676  47.00000  35.25000
3  1.22100  1.19730  48.00000  36.00000
3  1.22164  1.19783  49.00000  36.75000
3  1.22226  1.19835  50.00000  37.50000
4  1.07060  1.05538  0.00000  0.00000
4  1.09526  1.10893  0.50000  1.00000
4  1.11286  1.12528  1.00000  2.00000
4  1.12321  1.13484  1.50000  3.00000
4  1.13056  1.14163  2.00000  4.00000
4  1.13628  1.14689  2.50000  5.00000
4  1.14095  1.15119  3.00000  6.00000
4  1.14490  1.15483  3.50000  7.00000
4  1.14832  1.15798  4.00000  8.00000
4  1.15135  1.16076  4.50000  9.00000
4  1.15405  1.16324  5.00000  10.00000
4  1.15650  1.16549  5.50000  11.00000
4  1.15873  1.16755  6.00000  12.00000
4  1.16078  1.16943  6.50000  13.00000
4  1.16269  1.17118  7.00000  14.00000
4  1.16446  1.17281  7.50000  15.00000
4  1.16611  1.17433  8.00000  16.00000
4  1.16767  1.17576  8.50000  17.00000
4  1.16914  1.17711  9.00000  18.00000
4  1.17053  1.17839  9.50000  19.00000
4  1.17184  1.17960  10.00000  20.00000
4  1.17310  1.18075  10.50000  21.00000
4  1.17429  1.18185  11.00000  22.00000
4  1.17543  1.18290  11.50000  23.00000
4  1.17653  1.18390  12.00000  24.00000
4  1.17758  1.18486  12.50000  25.00000
4  1.17858  1.18579  13.00000  26.00000
4  1.17955  1.18668  13.50000  27.00000
4  1.18049  1.18754  14.00000  28.00000
4  1.18139  1.18837  14.50000  29.00000
4  1.18226  1.18917  15.00000  30.00000
4  1.18310  1.18994  15.50000  31.00000
4  1.18392  1.19069  16.00000  32.00000
4  1.18471  1.19141  16.50000  33.00000
4  1.18548  1.19212  17.00000  34.00000
4  1.18622  1.19280  17.50000  35.00000
4  1.18694  1.19347  18.00000  36.00000
4  1.18765  1.19411  18.50000  37.00000
4  1.18833  1.19474  19.00000  38.00000
4  1.18900  1.19536  19.50000  39.00000
4  1.18965  1.19595  20.00000  40.00000
4  1.19029  1.19654  20.50000  41.00000
4  1.19091  1.19710  21.00000  42.00000
4  1.19151  1.19766  21.50000  43.00000
4  1.19210  1.19820  22.00000  44.00000
4  1.19268  1.19873  22.50000  45.00000
4  1.19324  1.19925  23.00000  46.00000
4  1.19380  1.19976  23.50000  47.00000
4  1.19434  1.20026  24.00000  48.00000
4  1.19487  1.20074  24.50000  49.00000
4  1.19539  1.20122  25.00000  50.00000
5  1.07060  1.05538  0.00000  0.00000
5  1.11266  1.09626  1.00000  0.50000
5  1.13527  1.11394  2.00000  1.00000
5  1.14860  1.12429  3.00000  1.50000
5  1.15810  1.13165  4.00000  2.00000
5  1.16548  1.13735  5.00000  2.50000
5  1.17151  1.14201  6.00000  3.00000
5  1.17662  1.14596  7.00000  3.50000
5  1.18104  1.14937  8.00000  4.00000
5  1.18495  1.15239  9.00000  4.50000
5  1.18844  1.15508  10.00000  5.00000
5  1.19161  1.15752  11.00000  5.50000
5  1.19449  1.15975  12.00000  6.00000
5  1.19715  1.16179  13.00000  6.50000
5  1.19961  1.16369  14.00000  7.00000
5  1.20190  1.16546  15.00000  7.50000
5  1.20405  1.16711  16.00000  8.00000
5  1.20606  1.16866  17.00000  8.50000
5  1.20796  1.17012  18.00000  9.00000
5  1.20975  1.17151  19.00000  9.50000
5  1.21146  1.17282  20.00000  10.00000
5  1.21308  1.17407  21.00000  10.50000
5  1.21462  1.17526  22.00000  11.00000
5  1.21610  1.17640  23.00000  11.50000
5  1.21752  1.17748  24.00000  12.00000
5  1.21887  1.17853  25.00000  12.50000
5  1.22018  1.17953  26.00000  13.00000
5  1.22143  1.18050  27.00000  13.50000
5  1.22264  1.18143  28.00000  14.00000
5  1.22380  1.18233  29.00000  14.50000
5  1.22493  1.18320  30.00000  15.00000
5  1.22602  1.18403  31.00000  15.50000
5  1.22708  1.18485  32.00000  16.00000
5  1.22810  1.18563  33.00000  16.50000
5  1.22909  1.18640  34.00000  17.00000
5  1.23006  1.18714  35.00000  17.50000
5  1.23099  1.18786  36.00000  18.00000
5  1.23190  1.18856  37.00000  18.50000
5  1.23279  1.18925  38.00000  19.00000
5  1.23365  1.18991  39.00000  19.50000
5  1.23449  1.19056  40.00000  20.00000
5  1.23532  1.19119  41.00000  20.50000
5  1.23612  1.19181  42.00000  21.00000
5  1.23690  1.19241  43.00000  21.50000
5  1.23766  1.19300  44.00000  22.00000
5  1.23841  1.19357  45.00000  22.50000
5  1.23914  1.19414  46.00000  23.00000
5  1.23986  1.19469  47.00000  23.50000
5  1.24056  1.19522  48.00000  24.00000
5  1.24124  1.19575  49.00000  24.50000
5  1.24191  1.19627  50.00000  25.00000
