# Supplementary material for: Regional biaxial mechanical data of the mitral and tricuspid valve anterior leaflets
Source: Data Brief. 2019 May 22;24:103961. doi: 10.1016/j.dib.2019.103961 (PMC6545396; doi:10.1016/j.dib.2019.103961)
Supplement: Multimedia component 2 [file mmc2.zip › NewTextFiles/regional_data_TVAL122-D.txt]

0.437 
3.20 
1  1.03846  1.09094  0.00000  0.00000
1  1.06639  1.15961  1.00000  1.00000
1  1.08104  1.17700  2.00000  2.00000
1  1.08964  1.18719  3.00000  3.00000
1  1.09575  1.19442  4.00000  4.00000
1  1.10049  1.20003  5.00000  5.00000
1  1.10437  1.20461  6.00000  6.00000
1  1.10764  1.20849  7.00000  7.00000
1  1.11048  1.21185  8.00000  8.00000
1  1.11299  1.21481  9.00000  9.00000
1  1.11523  1.21746  10.00000  10.00000
1  1.11726  1.21986  11.00000  11.00000
1  1.11911  1.22204  12.00000  12.00000
1  1.12081  1.22406  13.00000  13.00000
1  1.12239  1.22592  14.00000  14.00000
1  1.12385  1.22766  15.00000  15.00000
1  1.12523  1.22928  16.00000  16.00000
1  1.12652  1.23081  17.00000  17.00000
1  1.12773  1.23224  18.00000  18.00000
1  1.12889  1.23360  19.00000  19.00000
1  1.12998  1.23489  20.00000  20.00000
1  1.13102  1.23612  21.00000  21.00000
1  1.13201  1.23729  22.00000  22.00000
1  1.13295  1.23841  23.00000  23.00000
1  1.13386  1.23948  24.00000  24.00000
1  1.13473  1.24051  25.00000  25.00000
1  1.13556  1.24150  26.00000  26.00000
1  1.13636  1.24244  27.00000  27.00000
1  1.13714  1.24336  28.00000  28.00000
1  1.13789  1.24424  29.00000  29.00000
1  1.13861  1.24510  30.00000  30.00000
1  1.13931  1.24592  31.00000  31.00000
1  1.13998  1.24672  32.00000  32.00000
1  1.14064  1.24749  33.00000  33.00000
1  1.14127  1.24824  34.00000  34.00000
1  1.14189  1.24897  35.00000  35.00000
1  1.14249  1.24968  36.00000  36.00000
1  1.14307  1.25037  37.00000  37.00000
1  1.14364  1.25104  38.00000  38.00000
1  1.14419  1.25170  39.00000  39.00000
1  1.14473  1.25233  40.00000  40.00000
1  1.14526  1.25295  41.00000  41.00000
1  1.14577  1.25356  42.00000  42.00000
1  1.14627  1.25415  43.00000  43.00000
1  1.14676  1.25473  44.00000  44.00000
1  1.14724  1.25530  45.00000  45.00000
1  1.14771  1.25585  46.00000  46.00000
1  1.14816  1.25639  47.00000  47.00000
1  1.14861  1.25692  48.00000  48.00000
1  1.14905  1.25744  49.00000  49.00000
1  1.14948  1.25795  50.00000  50.00000
2  1.03846  1.09094  0.00000  0.00000
2  1.06503  1.11962  0.75000  1.00000
2  1.07750  1.13508  1.50000  2.00000
2  1.08480  1.14413  2.25000  3.00000
2  1.08999  1.15055  3.00000  4.00000
2  1.09401  1.15554  3.75000  5.00000
2  1.09730  1.15961  4.50000  6.00000
2  1.10008  1.16305  5.25000  7.00000
2  1.10248  1.16603  6.00000  8.00000
2  1.10461  1.16866  6.75000  9.00000
2  1.10651  1.17101  7.50000  10.00000
2  1.10823  1.17314  8.25000  11.00000
2  1.10979  1.17508  9.00000  12.00000
2  1.11124  1.17687  9.75000  13.00000
2  1.11257  1.17852  10.50000  14.00000
2  1.11382  1.18006  11.25000  15.00000
2  1.11498  1.18150  12.00000  16.00000
2  1.11608  1.18286  12.75000  17.00000
2  1.11711  1.18413  13.50000  18.00000
2  1.11808  1.18534  14.25000  19.00000
2  1.11901  1.18649  15.00000  20.00000
2  1.11989  1.18758  15.75000  21.00000
2  1.12073  1.18861  16.50000  22.00000
2  1.12153  1.18961  17.25000  23.00000
2  1.12230  1.19056  18.00000  24.00000
2  1.12303  1.19147  18.75000  25.00000
2  1.12374  1.19234  19.50000  26.00000
2  1.12442  1.19319  20.25000  27.00000
2  1.12508  1.19400  21.00000  28.00000
2  1.12571  1.19478  21.75000  29.00000
2  1.12632  1.19554  22.50000  30.00000
2  1.12691  1.19627  23.25000  31.00000
2  1.12748  1.19698  24.00000  32.00000
2  1.12804  1.19767  24.75000  33.00000
2  1.12858  1.19833  25.50000  34.00000
2  1.12910  1.19898  26.25000  35.00000
2  1.12961  1.19961  27.00000  36.00000
2  1.13010  1.20022  27.75000  37.00000
2  1.13058  1.20082  28.50000  38.00000
2  1.13105  1.20140  29.25000  39.00000
2  1.13151  1.20196  30.00000  40.00000
2  1.13195  1.20251  30.75000  41.00000
2  1.13239  1.20305  31.50000  42.00000
2  1.13281  1.20358  32.25000  43.00000
2  1.13323  1.20409  33.00000  44.00000
2  1.13363  1.20459  33.75000  45.00000
2  1.13403  1.20508  34.50000  46.00000
2  1.13442  1.20556  35.25000  47.00000
2  1.13480  1.20603  36.00000  48.00000
2  1.13517  1.20649  36.75000  49.00000
2  1.13553  1.20694  37.50000  50.00000
3  1.03846  1.09094  0.00000  0.00000
3  1.06811  1.13689  1.00000  0.75000
3  1.08197  1.15074  2.00000  1.50000
3  1.09008  1.15884  3.00000  2.25000
3  1.09584  1.16460  4.00000  3.00000
3  1.10031  1.16906  5.00000  3.75000
3  1.10396  1.17270  6.00000  4.50000
3  1.10705  1.17579  7.00000  5.25000
3  1.10973  1.17846  8.00000  6.00000
3  1.11209  1.18081  9.00000  6.75000
3  1.11420  1.18292  10.00000  7.50000
3  1.11611  1.18483  11.00000  8.25000
3  1.11786  1.18657  12.00000  9.00000
3  1.11946  1.18817  13.00000  9.75000
3  1.12095  1.18965  14.00000  10.50000
3  1.12233  1.19103  15.00000  11.25000
3  1.12362  1.19232  16.00000  12.00000
3  1.12484  1.19353  17.00000  12.75000
3  1.12599  1.19467  18.00000  13.50000
3  1.12707  1.19576  19.00000  14.25000
3  1.12810  1.19678  20.00000  15.00000
3  1.12908  1.19776  21.00000  15.75000
3  1.13001  1.19869  22.00000  16.50000
3  1.13090  1.19958  23.00000  17.25000
3  1.13175  1.20043  24.00000  18.00000
3  1.13257  1.20124  25.00000  18.75000
3  1.13336  1.20203  26.00000  19.50000
3  1.13411  1.20278  27.00000  20.25000
3  1.13484  1.20351  28.00000  21.00000
3  1.13555  1.20421  29.00000  21.75000
3  1.13623  1.20489  30.00000  22.50000
3  1.13688  1.20555  31.00000  23.25000
3  1.13752  1.20618  32.00000  24.00000
3  1.13814  1.20680  33.00000  24.75000
3  1.13874  1.20739  34.00000  25.50000
3  1.13932  1.20797  35.00000  26.25000
3  1.13988  1.20854  36.00000  27.00000
3  1.14043  1.20908  37.00000  27.75000
3  1.14097  1.20962  38.00000  28.50000
3  1.14149  1.21014  39.00000  29.25000
3  1.14200  1.21064  40.00000  30.00000
3  1.14249  1.21114  41.00000  30.75000
3  1.14297  1.21162  42.00000  31.50000
3  1.14345  1.21209  43.00000  32.25000
3  1.14391  1.21255  44.00000  33.00000
3  1.14436  1.21300  45.00000  33.75000
3  1.14480  1.21344  46.00000  34.50000
3  1.14523  1.21387  47.00000  35.25000
3  1.14565  1.21429  48.00000  36.00000
3  1.14607  1.21470  49.00000  36.75000
3  1.14647  1.21511  50.00000  37.50000
4  1.03846  1.09094  0.00000  0.00000
4  1.06149  1.12595  0.50000  1.00000
4  1.07286  1.14097  1.00000  2.00000
4  1.07952  1.14975  1.50000  3.00000
4  1.08424  1.15599  2.00000  4.00000
4  1.08790  1.16082  2.50000  5.00000
4  1.09090  1.16477  3.00000  6.00000
4  1.09343  1.16812  3.50000  7.00000
4  1.09563  1.17101  4.00000  8.00000
4  1.09756  1.17356  4.50000  9.00000
4  1.09929  1.17585  5.00000  10.00000
4  1.10086  1.17791  5.50000  11.00000
4  1.10229  1.17980  6.00000  12.00000
4  1.10360  1.18153  6.50000  13.00000
4  1.10482  1.18314  7.00000  14.00000
4  1.10596  1.18464  7.50000  15.00000
4  1.10702  1.18603  8.00000  16.00000
4  1.10801  1.18735  8.50000  17.00000
4  1.10895  1.18859  9.00000  18.00000
4  1.10984  1.18976  9.50000  19.00000
4  1.11068  1.19087  10.00000  20.00000
4  1.11149  1.19193  10.50000  21.00000
4  1.11225  1.19294  11.00000  22.00000
4  1.11298  1.19390  11.50000  23.00000
4  1.11368  1.19482  12.00000  24.00000
4  1.11435  1.19571  12.50000  25.00000
4  1.11500  1.19656  13.00000  26.00000
4  1.11562  1.19738  13.50000  27.00000
4  1.11621  1.19816  14.00000  28.00000
4  1.11679  1.19892  14.50000  29.00000
4  1.11735  1.19966  15.00000  30.00000
4  1.11789  1.20037  15.50000  31.00000
4  1.11841  1.20106  16.00000  32.00000
4  1.11891  1.20173  16.50000  33.00000
4  1.11940  1.20237  17.00000  34.00000
4  1.11988  1.20300  17.50000  35.00000
4  1.12034  1.20361  18.00000  36.00000
4  1.12079  1.20421  18.50000  37.00000
4  1.12123  1.20478  19.00000  38.00000
4  1.12166  1.20535  19.50000  39.00000
4  1.12208  1.20590  20.00000  40.00000
4  1.12248  1.20643  20.50000  41.00000
4  1.12288  1.20695  21.00000  42.00000
4  1.12326  1.20746  21.50000  43.00000
4  1.12364  1.20796  22.00000  44.00000
4  1.12401  1.20845  22.50000  45.00000
4  1.12437  1.20892  23.00000  46.00000
4  1.12473  1.20939  23.50000  47.00000
4  1.12507  1.20985  24.00000  48.00000
4  1.12541  1.21029  24.50000  49.00000
4  1.12574  1.21073  25.00000  50.00000
5  1.03846  1.09094  0.00000  0.00000
5  1.07202  1.13005  1.00000  0.50000
5  1.08650  1.14300  2.00000  1.00000
5  1.09500  1.15057  3.00000  1.50000
5  1.10102  1.15595  4.00000  2.00000
5  1.10570  1.16011  5.00000  2.50000
5  1.10953  1.16352  6.00000  3.00000
5  1.11276  1.16640  7.00000  3.50000
5  1.11556  1.16890  8.00000  4.00000
5  1.11803  1.17110  9.00000  4.50000
5  1.12024  1.17307  10.00000  5.00000
5  1.12224  1.17485  11.00000  5.50000
5  1.12407  1.17647  12.00000  6.00000
5  1.12575  1.17797  13.00000  6.50000
5  1.12730  1.17935  14.00000  7.00000
5  1.12875  1.18064  15.00000  7.50000
5  1.13011  1.18185  16.00000  8.00000
5  1.13138  1.18298  17.00000  8.50000
5  1.13258  1.18405  18.00000  9.00000
5  1.13371  1.18506  19.00000  9.50000
5  1.13479  1.18602  20.00000  10.00000
5  1.13581  1.18693  21.00000  10.50000
5  1.13679  1.18780  22.00000  11.00000
5  1.13772  1.18863  23.00000  11.50000
5  1.13862  1.18943  24.00000  12.00000
5  1.13947  1.19019  25.00000  12.50000
5  1.14030  1.19092  26.00000  13.00000
5  1.14109  1.19163  27.00000  13.50000
5  1.14185  1.19231  28.00000  14.00000
5  1.14259  1.19296  29.00000  14.50000
5  1.14330  1.19360  30.00000  15.00000
5  1.14399  1.19421  31.00000  15.50000
5  1.14466  1.19480  32.00000  16.00000
5  1.14530  1.19538  33.00000  16.50000
5  1.14593  1.19594  34.00000  17.00000
5  1.14654  1.19648  35.00000  17.50000
5  1.14713  1.19701  36.00000  18.00000
5  1.14770  1.19752  37.00000  18.50000
5  1.14826  1.19802  38.00000  19.00000
5  1.14881  1.19850  39.00000  19.50000
5  1.14934  1.19897  40.00000  20.00000
5  1.14986  1.19944  41.00000  20.50000
5  1.15036  1.19989  42.00000  21.00000
5  1.15086  1.20033  43.00000  21.50000
5  1.15134  1.20076  44.00000  22.00000
5  1.15181  1.20118  45.00000  22.50000
5  1.15227  1.20159  46.00000  23.00000
5  1.15273  1.20199  47.00000  23.50000
5  1.15317  1.20238  48.00000  24.00000
5  1.15360  1.20277  49.00000  24.50000
5  1.15402  1.20314  50.00000  25.00000
