# Supplementary material for: Regional biaxial mechanical data of the mitral and tricuspid valve anterior leaflets
Source: Data Brief. 2019 May 22;24:103961. doi: 10.1016/j.dib.2019.103961 (PMC6545396; doi:10.1016/j.dib.2019.103961)
Supplement: Multimedia component 2 [file mmc2.zip › NewTextFiles/regional_data_TVAL122-E.txt]

0.363 
3.60 
1  0.91786  1.05952  0.00000  0.00000
1  0.96112  1.14047  1.00000  1.00000
1  0.98710  1.16950  2.00000  2.00000
1  1.00248  1.18655  3.00000  3.00000
1  1.01345  1.19866  4.00000  4.00000
1  1.02198  1.20806  5.00000  5.00000
1  1.02896  1.21574  6.00000  6.00000
1  1.03486  1.22224  7.00000  7.00000
1  1.03998  1.22787  8.00000  8.00000
1  1.04450  1.23284  9.00000  9.00000
1  1.04855  1.23729  10.00000  10.00000
1  1.05221  1.24131  11.00000  11.00000
1  1.05555  1.24498  12.00000  12.00000
1  1.05863  1.24836  13.00000  13.00000
1  1.06148  1.25148  14.00000  14.00000
1  1.06413  1.25440  15.00000  15.00000
1  1.06661  1.25712  16.00000  16.00000
1  1.06894  1.25968  17.00000  17.00000
1  1.07114  1.26209  18.00000  18.00000
1  1.07322  1.26437  19.00000  19.00000
1  1.07520  1.26654  20.00000  20.00000
1  1.07707  1.26860  21.00000  21.00000
1  1.07886  1.27056  22.00000  22.00000
1  1.08057  1.27244  23.00000  23.00000
1  1.08221  1.27424  24.00000  24.00000
1  1.08378  1.27596  25.00000  25.00000
1  1.08529  1.27761  26.00000  26.00000
1  1.08675  1.27921  27.00000  27.00000
1  1.08815  1.28074  28.00000  28.00000
1  1.08950  1.28223  29.00000  29.00000
1  1.09080  1.28366  30.00000  30.00000
1  1.09206  1.28504  31.00000  31.00000
1  1.09329  1.28638  32.00000  32.00000
1  1.09447  1.28768  33.00000  33.00000
1  1.09562  1.28894  34.00000  34.00000
1  1.09674  1.29017  35.00000  35.00000
1  1.09782  1.29135  36.00000  36.00000
1  1.09888  1.29251  37.00000  37.00000
1  1.09990  1.29364  38.00000  38.00000
1  1.10091  1.29473  39.00000  39.00000
1  1.10188  1.29580  40.00000  40.00000
1  1.10283  1.29685  41.00000  41.00000
1  1.10376  1.29786  42.00000  42.00000
1  1.10467  1.29886  43.00000  43.00000
1  1.10555  1.29983  44.00000  44.00000
1  1.10642  1.30078  45.00000  45.00000
1  1.10726  1.30171  46.00000  46.00000
1  1.10809  1.30261  47.00000  47.00000
1  1.10890  1.30350  48.00000  48.00000
1  1.10970  1.30437  49.00000  49.00000
1  1.11048  1.30523  50.00000  50.00000
2  0.91786  1.05952  0.00000  0.00000
2  0.93918  1.11453  0.75000  1.00000
2  0.96395  1.14034  1.50000  2.00000
2  0.97870  1.15546  2.25000  3.00000
2  0.98923  1.16619  3.00000  4.00000
2  0.99743  1.17451  3.75000  5.00000
2  1.00415  1.18132  4.50000  6.00000
2  1.00983  1.18707  5.25000  7.00000
2  1.01477  1.19205  6.00000  8.00000
2  1.01912  1.19645  6.75000  9.00000
2  1.02302  1.20038  7.50000  10.00000
2  1.02655  1.20394  8.25000  11.00000
2  1.02977  1.20718  9.00000  12.00000
2  1.03274  1.21017  9.75000  13.00000
2  1.03548  1.21294  10.50000  14.00000
2  1.03804  1.21551  11.25000  15.00000
2  1.04044  1.21792  12.00000  16.00000
2  1.04268  1.22018  12.75000  17.00000
2  1.04481  1.22232  13.50000  18.00000
2  1.04681  1.22434  14.25000  19.00000
2  1.04872  1.22625  15.00000  20.00000
2  1.05053  1.22807  15.75000  21.00000
2  1.05225  1.22981  16.50000  22.00000
2  1.05390  1.23147  17.25000  23.00000
2  1.05549  1.23306  18.00000  24.00000
2  1.05700  1.23458  18.75000  25.00000
2  1.05846  1.23604  19.50000  26.00000
2  1.05986  1.23745  20.25000  27.00000
2  1.06121  1.23881  21.00000  28.00000
2  1.06251  1.24012  21.75000  29.00000
2  1.06377  1.24138  22.50000  30.00000
2  1.06499  1.24261  23.25000  31.00000
2  1.06617  1.24379  24.00000  32.00000
2  1.06732  1.24494  24.75000  33.00000
2  1.06843  1.24606  25.50000  34.00000
2  1.06950  1.24714  26.25000  35.00000
2  1.07055  1.24819  27.00000  36.00000
2  1.07157  1.24921  27.75000  37.00000
2  1.07256  1.25021  28.50000  38.00000
2  1.07352  1.25118  29.25000  39.00000
2  1.07447  1.25212  30.00000  40.00000
2  1.07538  1.25305  30.75000  41.00000
2  1.07628  1.25394  31.50000  42.00000
2  1.07715  1.25482  32.25000  43.00000
2  1.07801  1.25568  33.00000  44.00000
2  1.07884  1.25652  33.75000  45.00000
2  1.07966  1.25734  34.50000  46.00000
2  1.08046  1.25814  35.25000  47.00000
2  1.08124  1.25893  36.00000  48.00000
2  1.08201  1.25970  36.75000  49.00000
2  1.08276  1.26045  37.50000  50.00000
3  0.91786  1.05952  0.00000  0.00000
3  0.96641  1.14962  1.00000  0.75000
3  0.99055  1.17343  2.00000  1.50000
3  1.00477  1.18736  3.00000  2.25000
3  1.01489  1.19726  4.00000  3.00000
3  1.02275  1.20493  5.00000  3.75000
3  1.02918  1.21120  6.00000  4.50000
3  1.03462  1.21650  7.00000  5.25000
3  1.03934  1.22109  8.00000  6.00000
3  1.04350  1.22514  9.00000  6.75000
3  1.04722  1.22877  10.00000  7.50000
3  1.05059  1.23205  11.00000  8.25000
3  1.05366  1.23504  12.00000  9.00000
3  1.05649  1.23779  13.00000  9.75000
3  1.05911  1.24034  14.00000  10.50000
3  1.06155  1.24272  15.00000  11.25000
3  1.06383  1.24494  16.00000  12.00000
3  1.06598  1.24702  17.00000  12.75000
3  1.06800  1.24899  18.00000  13.50000
3  1.06991  1.25085  19.00000  14.25000
3  1.07173  1.25261  20.00000  15.00000
3  1.07345  1.25429  21.00000  15.75000
3  1.07510  1.25589  22.00000  16.50000
3  1.07667  1.25742  23.00000  17.25000
3  1.07818  1.25888  24.00000  18.00000
3  1.07962  1.26029  25.00000  18.75000
3  1.08101  1.26164  26.00000  19.50000
3  1.08235  1.26294  27.00000  20.25000
3  1.08363  1.26419  28.00000  21.00000
3  1.08487  1.26539  29.00000  21.75000
3  1.08607  1.26656  30.00000  22.50000
3  1.08723  1.26769  31.00000  23.25000
3  1.08836  1.26878  32.00000  24.00000
3  1.08945  1.26984  33.00000  24.75000
3  1.09050  1.27087  34.00000  25.50000
3  1.09153  1.27186  35.00000  26.25000
3  1.09253  1.27283  36.00000  27.00000
3  1.09350  1.27378  37.00000  27.75000
3  1.09444  1.27469  38.00000  28.50000
3  1.09536  1.27559  39.00000  29.25000
3  1.09626  1.27646  40.00000  30.00000
3  1.09713  1.27731  41.00000  30.75000
3  1.09798  1.27814  42.00000  31.50000
3  1.09882  1.27895  43.00000  32.25000
3  1.09963  1.27974  44.00000  33.00000
3  1.10043  1.28051  45.00000  33.75000
3  1.10120  1.28127  46.00000  34.50000
3  1.10196  1.28201  47.00000  35.25000
3  1.10271  1.28273  48.00000  36.00000
3  1.10344  1.28344  49.00000  36.75000
3  1.10416  1.28413  50.00000  37.50000
4  0.91786  1.05952  0.00000  0.00000
4  0.93347  1.09602  0.50000  1.00000
4  0.95674  1.12222  1.00000  2.00000
4  0.97059  1.13757  1.50000  3.00000
4  0.98048  1.14846  2.00000  4.00000
4  0.98819  1.15691  2.50000  5.00000
4  0.99449  1.16382  3.00000  6.00000
4  0.99984  1.16966  3.50000  7.00000
4  1.00447  1.17472  4.00000  8.00000
4  1.00856  1.17918  4.50000  9.00000
4  1.01222  1.18317  5.00000  10.00000
4  1.01553  1.18678  5.50000  11.00000
4  1.01856  1.19008  6.00000  12.00000
4  1.02135  1.19311  6.50000  13.00000
4  1.02393  1.19592  7.00000  14.00000
4  1.02633  1.19853  7.50000  15.00000
4  1.02858  1.20098  8.00000  16.00000
4  1.03069  1.20328  8.50000  17.00000
4  1.03268  1.20544  9.00000  18.00000
4  1.03456  1.20749  9.50000  19.00000
4  1.03635  1.20944  10.00000  20.00000
4  1.03805  1.21129  10.50000  21.00000
4  1.03967  1.21305  11.00000  22.00000
4  1.04122  1.21473  11.50000  23.00000
4  1.04271  1.21635  12.00000  24.00000
4  1.04413  1.21789  12.50000  25.00000
4  1.04550  1.21938  13.00000  26.00000
4  1.04682  1.22081  13.50000  27.00000
4  1.04809  1.22219  14.00000  28.00000
4  1.04931  1.22352  14.50000  29.00000
4  1.05049  1.22480  15.00000  30.00000
4  1.05164  1.22605  15.50000  31.00000
4  1.05274  1.22725  16.00000  32.00000
4  1.05382  1.22842  16.50000  33.00000
4  1.05486  1.22955  17.00000  34.00000
4  1.05587  1.23065  17.50000  35.00000
4  1.05686  1.23171  18.00000  36.00000
4  1.05781  1.23275  18.50000  37.00000
4  1.05874  1.23376  19.00000  38.00000
4  1.05965  1.23475  19.50000  39.00000
4  1.06053  1.23571  20.00000  40.00000
4  1.06140  1.23664  20.50000  41.00000
4  1.06224  1.23756  21.00000  42.00000
4  1.06306  1.23845  21.50000  43.00000
4  1.06386  1.23932  22.00000  44.00000
4  1.06465  1.24017  22.50000  45.00000
4  1.06541  1.24100  23.00000  46.00000
4  1.06616  1.24182  23.50000  47.00000
4  1.06690  1.24262  24.00000  48.00000
4  1.06762  1.24340  24.50000  49.00000
4  1.06832  1.24416  25.00000  50.00000
5  0.91786  1.05952  0.00000  0.00000
5  0.96911  1.15670  1.00000  0.50000
5  0.99282  1.17480  2.00000  1.00000
5  1.00677  1.18539  3.00000  1.50000
5  1.01668  1.19290  4.00000  2.00000
5  1.02438  1.19873  5.00000  2.50000
5  1.03067  1.20349  6.00000  3.00000
5  1.03600  1.20751  7.00000  3.50000
5  1.04061  1.21100  8.00000  4.00000
5  1.04468  1.21407  9.00000  4.50000
5  1.04832  1.21683  10.00000  5.00000
5  1.05162  1.21931  11.00000  5.50000
5  1.05463  1.22159  12.00000  6.00000
5  1.05740  1.22368  13.00000  6.50000
5  1.05996  1.22561  14.00000  7.00000
5  1.06234  1.22741  15.00000  7.50000
5  1.06458  1.22910  16.00000  8.00000
5  1.06667  1.23068  17.00000  8.50000
5  1.06865  1.23217  18.00000  9.00000
5  1.07052  1.23359  19.00000  9.50000
5  1.07230  1.23493  20.00000  10.00000
5  1.07399  1.23620  21.00000  10.50000
5  1.07560  1.23741  22.00000  11.00000
5  1.07713  1.23857  23.00000  11.50000
5  1.07861  1.23969  24.00000  12.00000
5  1.08002  1.24075  25.00000  12.50000
5  1.08138  1.24178  26.00000  13.00000
5  1.08268  1.24276  27.00000  13.50000
5  1.08394  1.24371  28.00000  14.00000
5  1.08516  1.24463  29.00000  14.50000
5  1.08633  1.24551  30.00000  15.00000
5  1.08747  1.24637  31.00000  15.50000
5  1.08856  1.24720  32.00000  16.00000
5  1.08963  1.24800  33.00000  16.50000
5  1.09066  1.24878  34.00000  17.00000
5  1.09167  1.24954  35.00000  17.50000
5  1.09264  1.25027  36.00000  18.00000
5  1.09359  1.25099  37.00000  18.50000
5  1.09451  1.25169  38.00000  19.00000
5  1.09541  1.25236  39.00000  19.50000
5  1.09629  1.25303  40.00000  20.00000
5  1.09714  1.25367  41.00000  20.50000
5  1.09798  1.25430  42.00000  21.00000
5  1.09879  1.25491  43.00000  21.50000
5  1.09959  1.25551  44.00000  22.00000
5  1.10037  1.25610  45.00000  22.50000
5  1.10113  1.25667  46.00000  23.00000
5  1.10187  1.25724  47.00000  23.50000
5  1.10260  1.25779  48.00000  24.00000
5  1.10331  1.25832  49.00000  24.50000
5  1.10401  1.25885  50.00000  25.00000
