# Supplementary material for: Regional biaxial mechanical data of the mitral and tricuspid valve anterior leaflets
Source: Data Brief. 2019 May 22;24:103961. doi: 10.1016/j.dib.2019.103961 (PMC6545396; doi:10.1016/j.dib.2019.103961)
Supplement: Multimedia component 2 [file mmc2.zip › NewTextFiles/regional_data_TVAL122-F.txt]

0.690 
3.60 
1  1.02099  1.00501  0.00000  0.00000
1  1.10381  1.06085  1.00000  1.00000
1  1.13236  1.08925  2.00000  2.00000
1  1.14919  1.10612  3.00000  3.00000
1  1.16117  1.11815  4.00000  4.00000
1  1.17047  1.12752  5.00000  5.00000
1  1.17809  1.13519  6.00000  6.00000
1  1.18452  1.14168  7.00000  7.00000
1  1.19011  1.14731  8.00000  8.00000
1  1.19503  1.15228  9.00000  9.00000
1  1.19944  1.15673  10.00000  10.00000
1  1.20342  1.16075  11.00000  11.00000
1  1.20707  1.16443  12.00000  12.00000
1  1.21042  1.16781  13.00000  13.00000
1  1.21352  1.17095  14.00000  14.00000
1  1.21641  1.17387  15.00000  15.00000
1  1.21911  1.17660  16.00000  16.00000
1  1.22165  1.17916  17.00000  17.00000
1  1.22404  1.18158  18.00000  18.00000
1  1.22630  1.18387  19.00000  19.00000
1  1.22845  1.18604  20.00000  20.00000
1  1.23050  1.18811  21.00000  21.00000
1  1.23244  1.19008  22.00000  22.00000
1  1.23431  1.19196  23.00000  23.00000
1  1.23609  1.19376  24.00000  24.00000
1  1.23780  1.19549  25.00000  25.00000
1  1.23944  1.19715  26.00000  26.00000
1  1.24102  1.19875  27.00000  27.00000
1  1.24255  1.20029  28.00000  28.00000
1  1.24402  1.20178  29.00000  29.00000
1  1.24544  1.20321  30.00000  30.00000
1  1.24681  1.20460  31.00000  31.00000
1  1.24814  1.20595  32.00000  32.00000
1  1.24943  1.20725  33.00000  33.00000
1  1.25068  1.20852  34.00000  34.00000
1  1.25190  1.20975  35.00000  35.00000
1  1.25308  1.21094  36.00000  36.00000
1  1.25423  1.21210  37.00000  37.00000
1  1.25534  1.21323  38.00000  38.00000
1  1.25643  1.21433  39.00000  39.00000
1  1.25749  1.21541  40.00000  40.00000
1  1.25853  1.21645  41.00000  41.00000
1  1.25954  1.21747  42.00000  42.00000
1  1.26052  1.21847  43.00000  43.00000
1  1.26149  1.21945  44.00000  44.00000
1  1.26243  1.22040  45.00000  45.00000
1  1.26335  1.22133  46.00000  46.00000
1  1.26425  1.22224  47.00000  47.00000
1  1.26513  1.22313  48.00000  48.00000
1  1.26600  1.22401  49.00000  49.00000
1  1.26684  1.22487  50.00000  50.00000
2  1.02099  1.00501  0.00000  0.00000
2  1.08367  1.06257  0.75000  1.00000
2  1.11202  1.08892  1.50000  2.00000
2  1.12876  1.10444  2.25000  3.00000
2  1.14069  1.11549  3.00000  4.00000
2  1.14996  1.12407  3.75000  5.00000
2  1.15754  1.13109  4.50000  6.00000
2  1.16396  1.13702  5.25000  7.00000
2  1.16952  1.14217  6.00000  8.00000
2  1.17443  1.14671  6.75000  9.00000
2  1.17882  1.15077  7.50000  10.00000
2  1.18279  1.15445  8.25000  11.00000
2  1.18642  1.15781  9.00000  12.00000
2  1.18976  1.16089  9.75000  13.00000
2  1.19285  1.16375  10.50000  14.00000
2  1.19573  1.16642  11.25000  15.00000
2  1.19843  1.16891  12.00000  16.00000
2  1.20096  1.17125  12.75000  17.00000
2  1.20335  1.17345  13.50000  18.00000
2  1.20560  1.17554  14.25000  19.00000
2  1.20775  1.17752  15.00000  20.00000
2  1.20978  1.17941  15.75000  21.00000
2  1.21173  1.18120  16.50000  22.00000
2  1.21358  1.18292  17.25000  23.00000
2  1.21536  1.18456  18.00000  24.00000
2  1.21707  1.18614  18.75000  25.00000
2  1.21870  1.18765  19.50000  26.00000
2  1.22028  1.18911  20.25000  27.00000
2  1.22180  1.19052  21.00000  28.00000
2  1.22327  1.19187  21.75000  29.00000
2  1.22468  1.19318  22.50000  30.00000
2  1.22605  1.19445  23.25000  31.00000
2  1.22738  1.19567  24.00000  32.00000
2  1.22867  1.19686  24.75000  33.00000
2  1.22991  1.19802  25.50000  34.00000
2  1.23112  1.19914  26.25000  35.00000
2  1.23230  1.20022  27.00000  36.00000
2  1.23345  1.20128  27.75000  37.00000
2  1.23456  1.20231  28.50000  38.00000
2  1.23565  1.20332  29.25000  39.00000
2  1.23670  1.20429  30.00000  40.00000
2  1.23774  1.20525  30.75000  41.00000
2  1.23874  1.20618  31.50000  42.00000
2  1.23973  1.20709  32.25000  43.00000
2  1.24069  1.20798  33.00000  44.00000
2  1.24163  1.20884  33.75000  45.00000
2  1.24255  1.20969  34.50000  46.00000
2  1.24345  1.21053  35.25000  47.00000
2  1.24433  1.21134  36.00000  48.00000
2  1.24519  1.21214  36.75000  49.00000
2  1.24603  1.21292  37.50000  50.00000
3  1.02099  1.00501  0.00000  0.00000
3  1.06531  1.06049  1.00000  0.75000
3  1.09464  1.08430  2.00000  1.50000
3  1.11195  1.09828  3.00000  2.25000
3  1.12427  1.10821  4.00000  3.00000
3  1.13384  1.11591  5.00000  3.75000
3  1.14167  1.12221  6.00000  4.50000
3  1.14830  1.12754  7.00000  5.25000
3  1.15404  1.13216  8.00000  6.00000
3  1.15911  1.13623  9.00000  6.75000
3  1.16365  1.13987  10.00000  7.50000
3  1.16775  1.14317  11.00000  8.25000
3  1.17150  1.14618  12.00000  9.00000
3  1.17494  1.14895  13.00000  9.75000
3  1.17814  1.15151  14.00000  10.50000
3  1.18111  1.15390  15.00000  11.25000
3  1.18389  1.15613  16.00000  12.00000
3  1.18650  1.15823  17.00000  12.75000
3  1.18897  1.16021  18.00000  13.50000
3  1.19130  1.16208  19.00000  14.25000
3  1.19351  1.16385  20.00000  15.00000
3  1.19561  1.16554  21.00000  15.75000
3  1.19762  1.16715  22.00000  16.50000
3  1.19953  1.16869  23.00000  17.25000
3  1.20137  1.17016  24.00000  18.00000
3  1.20313  1.17157  25.00000  18.75000
3  1.20482  1.17293  26.00000  19.50000
3  1.20645  1.17424  27.00000  20.25000
3  1.20802  1.17550  28.00000  21.00000
3  1.20953  1.17671  29.00000  21.75000
3  1.21099  1.17788  30.00000  22.50000
3  1.21241  1.17902  31.00000  23.25000
3  1.21377  1.18012  32.00000  24.00000
3  1.21510  1.18118  33.00000  24.75000
3  1.21639  1.18222  34.00000  25.50000
3  1.21764  1.18322  35.00000  26.25000
3  1.21885  1.18420  36.00000  27.00000
3  1.22004  1.18514  37.00000  27.75000
3  1.22119  1.18607  38.00000  28.50000
3  1.22231  1.18697  39.00000  29.25000
3  1.22340  1.18784  40.00000  30.00000
3  1.22446  1.18870  41.00000  30.75000
3  1.22550  1.18953  42.00000  31.50000
3  1.22652  1.19035  43.00000  32.25000
3  1.22751  1.19114  44.00000  33.00000
3  1.22848  1.19192  45.00000  33.75000
3  1.22943  1.19268  46.00000  34.50000
3  1.23036  1.19342  47.00000  35.25000
3  1.23127  1.19415  48.00000  36.00000
3  1.23215  1.19487  49.00000  36.75000
3  1.23303  1.19557  50.00000  37.50000
4  1.02099  1.00501  0.00000  0.00000
4  1.06067  1.05782  0.50000  1.00000
4  1.08827  1.08269  1.00000  2.00000
4  1.10465  1.09730  1.50000  3.00000
4  1.11633  1.10770  2.00000  4.00000
4  1.12542  1.11576  2.50000  5.00000
4  1.13286  1.12236  3.00000  6.00000
4  1.13916  1.12794  3.50000  7.00000
4  1.14463  1.13278  4.00000  8.00000
4  1.14945  1.13704  4.50000  9.00000
4  1.15376  1.14086  5.00000  10.00000
4  1.15767  1.14431  5.50000  11.00000
4  1.16124  1.14747  6.00000  12.00000
4  1.16452  1.15037  6.50000  13.00000
4  1.16756  1.15305  7.00000  14.00000
4  1.17039  1.15555  7.50000  15.00000
4  1.17304  1.15789  8.00000  16.00000
4  1.17553  1.16009  8.50000  17.00000
4  1.17788  1.16216  9.00000  18.00000
4  1.18010  1.16412  9.50000  19.00000
4  1.18220  1.16598  10.00000  20.00000
4  1.18421  1.16775  10.50000  21.00000
4  1.18612  1.16944  11.00000  22.00000
4  1.18794  1.17105  11.50000  23.00000
4  1.18969  1.17259  12.00000  24.00000
4  1.19137  1.17407  12.50000  25.00000
4  1.19298  1.17550  13.00000  26.00000
4  1.19453  1.17687  13.50000  27.00000
4  1.19602  1.17818  14.00000  28.00000
4  1.19747  1.17946  14.50000  29.00000
4  1.19886  1.18069  15.00000  30.00000
4  1.20021  1.18188  15.50000  31.00000
4  1.20151  1.18303  16.00000  32.00000
4  1.20278  1.18414  16.50000  33.00000
4  1.20400  1.18523  17.00000  34.00000
4  1.20520  1.18628  17.50000  35.00000
4  1.20635  1.18730  18.00000  36.00000
4  1.20748  1.18829  18.50000  37.00000
4  1.20858  1.18926  19.00000  38.00000
4  1.20964  1.19020  19.50000  39.00000
4  1.21069  1.19112  20.00000  40.00000
4  1.21170  1.19202  20.50000  41.00000
4  1.21269  1.19289  21.00000  42.00000
4  1.21366  1.19374  21.50000  43.00000
4  1.21460  1.19458  22.00000  44.00000
4  1.21553  1.19539  22.50000  45.00000
4  1.21643  1.19619  23.00000  46.00000
4  1.21732  1.19697  23.50000  47.00000
4  1.21818  1.19773  24.00000  48.00000
4  1.21903  1.19848  24.50000  49.00000
4  1.21986  1.19921  25.00000  50.00000
5  1.02099  1.00501  0.00000  0.00000
5  1.08888  1.03457  1.00000  0.50000
5  1.11660  1.06058  2.00000  1.00000
5  1.13289  1.07606  3.00000  1.50000
5  1.14447  1.08711  4.00000  2.00000
5  1.15346  1.09572  5.00000  2.50000
5  1.16080  1.10277  6.00000  3.00000
5  1.16702  1.10874  7.00000  3.50000
5  1.17240  1.11391  8.00000  4.00000
5  1.17716  1.11848  9.00000  4.50000
5  1.18141  1.12258  10.00000  5.00000
5  1.18525  1.12628  11.00000  5.50000
5  1.18876  1.12966  12.00000  6.00000
5  1.19199  1.13277  13.00000  6.50000
5  1.19499  1.13566  14.00000  7.00000
5  1.19777  1.13834  15.00000  7.50000
5  1.20038  1.14085  16.00000  8.00000
5  1.20282  1.14321  17.00000  8.50000
5  1.20513  1.14544  18.00000  9.00000
5  1.20731  1.14755  19.00000  9.50000
5  1.20938  1.14954  20.00000  10.00000
5  1.21135  1.15144  21.00000  10.50000
5  1.21323  1.15326  22.00000  11.00000
5  1.21503  1.15499  23.00000  11.50000
5  1.21675  1.15665  24.00000  12.00000
5  1.21840  1.15824  25.00000  12.50000
5  1.21998  1.15977  26.00000  13.00000
5  1.22150  1.16124  27.00000  13.50000
5  1.22297  1.16266  28.00000  14.00000
5  1.22439  1.16402  29.00000  14.50000
5  1.22576  1.16535  30.00000  15.00000
5  1.22708  1.16663  31.00000  15.50000
5  1.22836  1.16786  32.00000  16.00000
5  1.22961  1.16906  33.00000  16.50000
5  1.23081  1.17023  34.00000  17.00000
5  1.23198  1.17136  35.00000  17.50000
5  1.23312  1.17246  36.00000  18.00000
5  1.23423  1.17353  37.00000  18.50000
5  1.23531  1.17457  38.00000  19.00000
5  1.23636  1.17558  39.00000  19.50000
5  1.23738  1.17657  40.00000  20.00000
5  1.23838  1.17753  41.00000  20.50000
5  1.23935  1.17847  42.00000  21.00000
5  1.24030  1.17939  43.00000  21.50000
5  1.24123  1.18029  44.00000  22.00000
5  1.24214  1.18116  45.00000  22.50000
5  1.24302  1.18202  46.00000  23.00000
5  1.24389  1.18286  47.00000  23.50000
5  1.24474  1.18368  48.00000  24.00000
5  1.24558  1.18448  49.00000  24.50000
5  1.24639  1.18527  50.00000  25.00000
