# Supplementary material for: Regional biaxial mechanical data of the mitral and tricuspid valve anterior leaflets
Source: Data Brief. 2019 May 22;24:103961. doi: 10.1016/j.dib.2019.103961 (PMC6545396; doi:10.1016/j.dib.2019.103961)
Supplement: Multimedia component 2 [file mmc2.zip › NewTextFiles/regional_data_TVAL123-A.txt]

0.320 
3.50 
1  1.02885  1.04159  0.00000  0.00000
1  1.11612  1.10092  1.00000  1.00000
1  1.14278  1.12072  2.00000  2.00000
1  1.15839  1.13235  3.00000  3.00000
1  1.16946  1.14060  4.00000  4.00000
1  1.17805  1.14701  5.00000  5.00000
1  1.18506  1.15225  6.00000  6.00000
1  1.19100  1.15669  7.00000  7.00000
1  1.19614  1.16053  8.00000  8.00000
1  1.20067  1.16391  9.00000  9.00000
1  1.20472  1.16694  10.00000  10.00000
1  1.20839  1.16969  11.00000  11.00000
1  1.21174  1.17219  12.00000  12.00000
1  1.21482  1.17449  13.00000  13.00000
1  1.21767  1.17663  14.00000  14.00000
1  1.22033  1.17861  15.00000  15.00000
1  1.22281  1.18047  16.00000  16.00000
1  1.22515  1.18221  17.00000  17.00000
1  1.22735  1.18386  18.00000  18.00000
1  1.22943  1.18541  19.00000  19.00000
1  1.23140  1.18689  20.00000  20.00000
1  1.23328  1.18829  21.00000  21.00000
1  1.23507  1.18963  22.00000  22.00000
1  1.23678  1.19091  23.00000  23.00000
1  1.23842  1.19214  24.00000  24.00000
1  1.23999  1.19331  25.00000  25.00000
1  1.24150  1.19444  26.00000  26.00000
1  1.24295  1.19553  27.00000  27.00000
1  1.24435  1.19658  28.00000  28.00000
1  1.24570  1.19759  29.00000  29.00000
1  1.24701  1.19856  30.00000  30.00000
1  1.24827  1.19951  31.00000  31.00000
1  1.24949  1.20042  32.00000  32.00000
1  1.25068  1.20131  33.00000  33.00000
1  1.25183  1.20217  34.00000  34.00000
1  1.25294  1.20300  35.00000  35.00000
1  1.25403  1.20381  36.00000  36.00000
1  1.25508  1.20460  37.00000  37.00000
1  1.25611  1.20537  38.00000  38.00000
1  1.25711  1.20612  39.00000  39.00000
1  1.25808  1.20684  40.00000  40.00000
1  1.25903  1.20755  41.00000  41.00000
1  1.25996  1.20825  42.00000  42.00000
1  1.26086  1.20893  43.00000  43.00000
1  1.26175  1.20959  44.00000  44.00000
1  1.26261  1.21024  45.00000  45.00000
1  1.26346  1.21087  46.00000  46.00000
1  1.26429  1.21149  47.00000  47.00000
1  1.26510  1.21209  48.00000  48.00000
1  1.26589  1.21269  49.00000  49.00000
1  1.26667  1.21327  50.00000  50.00000
2  1.02885  1.04159  0.00000  0.00000
2  1.13311  1.08417  0.75000  1.00000
2  1.15938  1.10491  1.50000  2.00000
2  1.17475  1.11713  2.25000  3.00000
2  1.18565  1.12583  3.00000  4.00000
2  1.19411  1.13259  3.75000  5.00000
2  1.20102  1.13811  4.50000  6.00000
2  1.20687  1.14279  5.25000  7.00000
2  1.21193  1.14685  6.00000  8.00000
2  1.21640  1.15042  6.75000  9.00000
2  1.22039  1.15362  7.50000  10.00000
2  1.22400  1.15652  8.25000  11.00000
2  1.22730  1.15916  9.00000  12.00000
2  1.23034  1.16160  9.75000  13.00000
2  1.23314  1.16385  10.50000  14.00000
2  1.23576  1.16595  11.25000  15.00000
2  1.23821  1.16791  12.00000  16.00000
2  1.24050  1.16975  12.75000  17.00000
2  1.24267  1.17149  13.50000  18.00000
2  1.24472  1.17314  14.25000  19.00000
2  1.24667  1.17470  15.00000  20.00000
2  1.24852  1.17618  15.75000  21.00000
2  1.25028  1.17760  16.50000  22.00000
2  1.25196  1.17895  17.25000  23.00000
2  1.25358  1.18024  18.00000  24.00000
2  1.25513  1.18149  18.75000  25.00000
2  1.25661  1.18268  19.50000  26.00000
2  1.25804  1.18383  20.25000  27.00000
2  1.25942  1.18493  21.00000  28.00000
2  1.26075  1.18600  21.75000  29.00000
2  1.26204  1.18703  22.50000  30.00000
2  1.26328  1.18803  23.25000  31.00000
2  1.26448  1.18900  24.00000  32.00000
2  1.26565  1.18994  24.75000  33.00000
2  1.26678  1.19084  25.50000  34.00000
2  1.26788  1.19173  26.25000  35.00000
2  1.26895  1.19258  27.00000  36.00000
2  1.26999  1.19342  27.75000  37.00000
2  1.27100  1.19423  28.50000  38.00000
2  1.27198  1.19502  29.25000  39.00000
2  1.27294  1.19579  30.00000  40.00000
2  1.27388  1.19654  30.75000  41.00000
2  1.27479  1.19728  31.50000  42.00000
2  1.27568  1.19799  32.25000  43.00000
2  1.27656  1.19869  33.00000  44.00000
2  1.27741  1.19938  33.75000  45.00000
2  1.27824  1.20004  34.50000  46.00000
2  1.27906  1.20070  35.25000  47.00000
2  1.27985  1.20134  36.00000  48.00000
2  1.28064  1.20197  36.75000  49.00000
2  1.28140  1.20258  37.50000  50.00000
3  1.02885  1.04159  0.00000  0.00000
3  1.07543  1.08866  1.00000  0.75000
3  1.09844  1.10753  2.00000  1.50000
3  1.11191  1.11861  3.00000  2.25000
3  1.12146  1.12648  4.00000  3.00000
3  1.12887  1.13260  5.00000  3.75000
3  1.13493  1.13759  6.00000  4.50000
3  1.14005  1.14182  7.00000  5.25000
3  1.14448  1.14548  8.00000  6.00000
3  1.14839  1.14871  9.00000  6.75000
3  1.15189  1.15160  10.00000  7.50000
3  1.15506  1.15422  11.00000  8.25000
3  1.15795  1.15661  12.00000  9.00000
3  1.16061  1.15880  13.00000  9.75000
3  1.16307  1.16084  14.00000  10.50000
3  1.16536  1.16273  15.00000  11.25000
3  1.16750  1.16450  16.00000  12.00000
3  1.16951  1.16617  17.00000  12.75000
3  1.17141  1.16774  18.00000  13.50000
3  1.17321  1.16922  19.00000  14.25000
3  1.17491  1.17063  20.00000  15.00000
3  1.17653  1.17197  21.00000  15.75000
3  1.17808  1.17325  22.00000  16.50000
3  1.17955  1.17447  23.00000  17.25000
3  1.18097  1.17564  24.00000  18.00000
3  1.18232  1.17676  25.00000  18.75000
3  1.18363  1.17783  26.00000  19.50000
3  1.18488  1.17887  27.00000  20.25000
3  1.18609  1.17987  28.00000  21.00000
3  1.18725  1.18083  29.00000  21.75000
3  1.18838  1.18176  30.00000  22.50000
3  1.18947  1.18266  31.00000  23.25000
3  1.19052  1.18354  32.00000  24.00000
3  1.19154  1.18438  33.00000  24.75000
3  1.19253  1.18520  34.00000  25.50000
3  1.19350  1.18600  35.00000  26.25000
3  1.19443  1.18677  36.00000  27.00000
3  1.19534  1.18752  37.00000  27.75000
3  1.19623  1.18826  38.00000  28.50000
3  1.19709  1.18897  39.00000  29.25000
3  1.19793  1.18966  40.00000  30.00000
3  1.19875  1.19034  41.00000  30.75000
3  1.19955  1.19100  42.00000  31.50000
3  1.20033  1.19165  43.00000  32.25000
3  1.20110  1.19228  44.00000  33.00000
3  1.20184  1.19290  45.00000  33.75000
3  1.20257  1.19350  46.00000  34.50000
3  1.20329  1.19409  47.00000  35.25000
3  1.20399  1.19467  48.00000  36.00000
3  1.20467  1.19524  49.00000  36.75000
3  1.20534  1.19579  50.00000  37.50000
4  1.02885  1.04159  0.00000  0.00000
4  1.10720  1.08121  0.50000  1.00000
4  1.13172  1.10406  1.00000  2.00000
4  1.14606  1.11751  1.50000  3.00000
4  1.15624  1.12707  2.00000  4.00000
4  1.16413  1.13450  2.50000  5.00000
4  1.17058  1.14057  3.00000  6.00000
4  1.17603  1.14571  3.50000  7.00000
4  1.18076  1.15017  4.00000  8.00000
4  1.18492  1.15410  4.50000  9.00000
4  1.18865  1.15761  5.00000  10.00000
4  1.19202  1.16079  5.50000  11.00000
4  1.19510  1.16370  6.00000  12.00000
4  1.19793  1.16637  6.50000  13.00000
4  1.20055  1.16885  7.00000  14.00000
4  1.20299  1.17115  7.50000  15.00000
4  1.20527  1.17331  8.00000  16.00000
4  1.20742  1.17533  8.50000  17.00000
4  1.20944  1.17724  9.00000  18.00000
4  1.21135  1.17905  9.50000  19.00000
4  1.21317  1.18076  10.00000  20.00000
4  1.21489  1.18239  10.50000  21.00000
4  1.21654  1.18394  11.00000  22.00000
4  1.21811  1.18543  11.50000  23.00000
4  1.21962  1.18685  12.00000  24.00000
4  1.22106  1.18822  12.50000  25.00000
4  1.22245  1.18953  13.00000  26.00000
4  1.22378  1.19079  13.50000  27.00000
4  1.22507  1.19200  14.00000  28.00000
4  1.22631  1.19318  14.50000  29.00000
4  1.22751  1.19431  15.00000  30.00000
4  1.22867  1.19540  15.50000  31.00000
4  1.22979  1.19647  16.00000  32.00000
4  1.23088  1.19749  16.50000  33.00000
4  1.23194  1.19849  17.00000  34.00000
4  1.23296  1.19946  17.50000  35.00000
4  1.23396  1.20040  18.00000  36.00000
4  1.23493  1.20132  18.50000  37.00000
4  1.23587  1.20221  19.00000  38.00000
4  1.23679  1.20308  19.50000  39.00000
4  1.23769  1.20392  20.00000  40.00000
4  1.23856  1.20475  20.50000  41.00000
4  1.23941  1.20556  21.00000  42.00000
4  1.24025  1.20634  21.50000  43.00000
4  1.24106  1.20711  22.00000  44.00000
4  1.24185  1.20786  22.50000  45.00000
4  1.24263  1.20860  23.00000  46.00000
4  1.24339  1.20932  23.50000  47.00000
4  1.24414  1.21002  24.00000  48.00000
4  1.24487  1.21071  24.50000  49.00000
4  1.24558  1.21138  25.00000  50.00000
5  1.02885  1.04159  0.00000  0.00000
5  1.09174  1.09516  1.00000  0.50000
5  1.11671  1.11266  2.00000  1.00000
5  1.13132  1.12292  3.00000  1.50000
5  1.14169  1.13020  4.00000  2.00000
5  1.14973  1.13585  5.00000  2.50000
5  1.15630  1.14047  6.00000  3.00000
5  1.16185  1.14438  7.00000  3.50000
5  1.16666  1.14776  8.00000  4.00000
5  1.17091  1.15075  9.00000  4.50000
5  1.17470  1.15342  10.00000  5.00000
5  1.17814  1.15583  11.00000  5.50000
5  1.18127  1.15804  12.00000  6.00000
5  1.18416  1.16007  13.00000  6.50000
5  1.18683  1.16195  14.00000  7.00000
5  1.18931  1.16369  15.00000  7.50000
5  1.19164  1.16533  16.00000  8.00000
5  1.19382  1.16687  17.00000  8.50000
5  1.19588  1.16832  18.00000  9.00000
5  1.19783  1.16969  19.00000  9.50000
5  1.19968  1.17099  20.00000  10.00000
5  1.20144  1.17223  21.00000  10.50000
5  1.20311  1.17341  22.00000  11.00000
5  1.20472  1.17453  23.00000  11.50000
5  1.20625  1.17561  24.00000  12.00000
5  1.20772  1.17665  25.00000  12.50000
5  1.20913  1.17764  26.00000  13.00000
5  1.21049  1.17860  27.00000  13.50000
5  1.21180  1.17952  28.00000  14.00000
5  1.21307  1.18041  29.00000  14.50000
5  1.21429  1.18127  30.00000  15.00000
5  1.21547  1.18210  31.00000  15.50000
5  1.21662  1.18291  32.00000  16.00000
5  1.21772  1.18369  33.00000  16.50000
5  1.21880  1.18444  34.00000  17.00000
5  1.21984  1.18518  35.00000  17.50000
5  1.22086  1.18589  36.00000  18.00000
5  1.22185  1.18659  37.00000  18.50000
5  1.22281  1.18726  38.00000  19.00000
5  1.22374  1.18792  39.00000  19.50000
5  1.22466  1.18856  40.00000  20.00000
5  1.22555  1.18919  41.00000  20.50000
5  1.22641  1.18980  42.00000  21.00000
5  1.22726  1.19040  43.00000  21.50000
5  1.22809  1.19098  44.00000  22.00000
5  1.22890  1.19155  45.00000  22.50000
5  1.22969  1.19211  46.00000  23.00000
5  1.23047  1.19265  47.00000  23.50000
5  1.23123  1.19319  48.00000  24.00000
5  1.23197  1.19371  49.00000  24.50000
5  1.23270  1.19422  50.00000  25.00000
