# Supplementary material for: Regional biaxial mechanical data of the mitral and tricuspid valve anterior leaflets
Source: Data Brief. 2019 May 22;24:103961. doi: 10.1016/j.dib.2019.103961 (PMC6545396; doi:10.1016/j.dib.2019.103961)
Supplement: Multimedia component 2 [file mmc2.zip › NewTextFiles/regional_data_TVAL123-B.txt]

0.260 
3.80 
1  1.04388  1.04344  0.00000  0.00000
1  1.16264  1.14377  1.00000  1.00000
1  1.18773  1.16819  2.00000  2.00000
1  1.20242  1.18251  3.00000  3.00000
1  1.21286  1.19268  4.00000  4.00000
1  1.22095  1.20057  5.00000  5.00000
1  1.22757  1.20703  6.00000  6.00000
1  1.23316  1.21248  7.00000  7.00000
1  1.23801  1.21721  8.00000  8.00000
1  1.24229  1.22138  9.00000  9.00000
1  1.24611  1.22511  10.00000  10.00000
1  1.24957  1.22848  11.00000  11.00000
1  1.25273  1.23157  12.00000  12.00000
1  1.25564  1.23440  13.00000  13.00000
1  1.25833  1.23702  14.00000  14.00000
1  1.26084  1.23947  15.00000  15.00000
1  1.26318  1.24175  16.00000  16.00000
1  1.26538  1.24390  17.00000  17.00000
1  1.26746  1.24593  18.00000  18.00000
1  1.26942  1.24784  19.00000  19.00000
1  1.27128  1.24966  20.00000  20.00000
1  1.27305  1.25139  21.00000  21.00000
1  1.27474  1.25303  22.00000  22.00000
1  1.27636  1.25461  23.00000  23.00000
1  1.27790  1.25612  24.00000  24.00000
1  1.27939  1.25756  25.00000  25.00000
1  1.28081  1.25895  26.00000  26.00000
1  1.28218  1.26029  27.00000  27.00000
1  1.28350  1.26158  28.00000  28.00000
1  1.28478  1.26282  29.00000  29.00000
1  1.28601  1.26402  30.00000  30.00000
1  1.28720  1.26518  31.00000  31.00000
1  1.28835  1.26631  32.00000  32.00000
1  1.28947  1.26740  33.00000  33.00000
1  1.29055  1.26846  34.00000  34.00000
1  1.29161  1.26948  35.00000  35.00000
1  1.29263  1.27048  36.00000  36.00000
1  1.29363  1.27145  37.00000  37.00000
1  1.29459  1.27240  38.00000  38.00000
1  1.29554  1.27332  39.00000  39.00000
1  1.29646  1.27421  40.00000  40.00000
1  1.29735  1.27509  41.00000  41.00000
1  1.29823  1.27594  42.00000  42.00000
1  1.29908  1.27678  43.00000  43.00000
1  1.29992  1.27759  44.00000  44.00000
1  1.30074  1.27839  45.00000  45.00000
1  1.30153  1.27917  46.00000  46.00000
1  1.30232  1.27993  47.00000  47.00000
1  1.30308  1.28067  48.00000  48.00000
1  1.30383  1.28140  49.00000  49.00000
1  1.30456  1.28212  50.00000  50.00000
2  1.04388  1.04344  0.00000  0.00000
2  1.14149  1.13499  0.75000  1.00000
2  1.17099  1.16163  1.50000  2.00000
2  1.18836  1.17729  2.25000  3.00000
2  1.20072  1.18842  3.00000  4.00000
2  1.21032  1.19706  3.75000  5.00000
2  1.21817  1.20413  4.50000  6.00000
2  1.22481  1.21011  5.25000  7.00000
2  1.23056  1.21529  6.00000  8.00000
2  1.23564  1.21986  6.75000  9.00000
2  1.24018  1.22395  7.50000  10.00000
2  1.24429  1.22765  8.25000  11.00000
2  1.24805  1.23102  9.00000  12.00000
2  1.25150  1.23413  9.75000  13.00000
2  1.25470  1.23701  10.50000  14.00000
2  1.25767  1.23969  11.25000  15.00000
2  1.26046  1.24219  12.00000  16.00000
2  1.26308  1.24455  12.75000  17.00000
2  1.26554  1.24677  13.50000  18.00000
2  1.26788  1.24887  14.25000  19.00000
2  1.27009  1.25086  15.00000  20.00000
2  1.27220  1.25276  15.75000  21.00000
2  1.27421  1.25456  16.50000  22.00000
2  1.27613  1.25629  17.25000  23.00000
2  1.27796  1.25794  18.00000  24.00000
2  1.27973  1.25953  18.75000  25.00000
2  1.28142  1.26105  19.50000  26.00000
2  1.28305  1.26252  20.25000  27.00000
2  1.28462  1.26393  21.00000  28.00000
2  1.28614  1.26529  21.75000  29.00000
2  1.28760  1.26661  22.50000  30.00000
2  1.28902  1.26789  23.25000  31.00000
2  1.29039  1.26912  24.00000  32.00000
2  1.29172  1.27032  24.75000  33.00000
2  1.29301  1.27148  25.50000  34.00000
2  1.29426  1.27260  26.25000  35.00000
2  1.29547  1.27370  27.00000  36.00000
2  1.29666  1.27476  27.75000  37.00000
2  1.29781  1.27580  28.50000  38.00000
2  1.29893  1.27681  29.25000  39.00000
2  1.30002  1.27779  30.00000  40.00000
2  1.30109  1.27875  30.75000  41.00000
2  1.30213  1.27969  31.50000  42.00000
2  1.30315  1.28060  32.25000  43.00000
2  1.30414  1.28149  33.00000  44.00000
2  1.30511  1.28237  33.75000  45.00000
2  1.30606  1.28322  34.50000  46.00000
2  1.30699  1.28406  35.25000  47.00000
2  1.30790  1.28487  36.00000  48.00000
2  1.30879  1.28568  36.75000  49.00000
2  1.30966  1.28646  37.50000  50.00000
3  1.04388  1.04344  0.00000  0.00000
3  1.16403  1.14205  1.00000  0.75000
3  1.18748  1.16502  2.00000  1.50000
3  1.20121  1.17847  3.00000  2.25000
3  1.21096  1.18802  4.00000  3.00000
3  1.21852  1.19543  5.00000  3.75000
3  1.22470  1.20149  6.00000  4.50000
3  1.22992  1.20661  7.00000  5.25000
3  1.23444  1.21105  8.00000  6.00000
3  1.23844  1.21496  9.00000  6.75000
3  1.24201  1.21846  10.00000  7.50000
3  1.24524  1.22163  11.00000  8.25000
3  1.24819  1.22452  12.00000  9.00000
3  1.25090  1.22718  13.00000  9.75000
3  1.25341  1.22964  14.00000  10.50000
3  1.25575  1.23193  15.00000  11.25000
3  1.25794  1.23408  16.00000  12.00000
3  1.25999  1.23609  17.00000  12.75000
3  1.26193  1.23799  18.00000  13.50000
3  1.26376  1.23979  19.00000  14.25000
3  1.26550  1.24150  20.00000  15.00000
3  1.26716  1.24312  21.00000  15.75000
3  1.26873  1.24466  22.00000  16.50000
3  1.27024  1.24614  23.00000  17.25000
3  1.27168  1.24756  24.00000  18.00000
3  1.27307  1.24891  25.00000  18.75000
3  1.27440  1.25022  26.00000  19.50000
3  1.27567  1.25147  27.00000  20.25000
3  1.27691  1.25268  28.00000  21.00000
3  1.27810  1.25385  29.00000  21.75000
3  1.27925  1.25497  30.00000  22.50000
3  1.28036  1.25606  31.00000  23.25000
3  1.28143  1.25712  32.00000  24.00000
3  1.28248  1.25814  33.00000  24.75000
3  1.28349  1.25913  34.00000  25.50000
3  1.28447  1.26010  35.00000  26.25000
3  1.28543  1.26103  36.00000  27.00000
3  1.28636  1.26194  37.00000  27.75000
3  1.28726  1.26283  38.00000  28.50000
3  1.28814  1.26369  39.00000  29.25000
3  1.28900  1.26454  40.00000  30.00000
3  1.28984  1.26536  41.00000  30.75000
3  1.29065  1.26616  42.00000  31.50000
3  1.29145  1.26694  43.00000  32.25000
3  1.29223  1.26770  44.00000  33.00000
3  1.29299  1.26845  45.00000  33.75000
3  1.29374  1.26918  46.00000  34.50000
3  1.29447  1.26990  47.00000  35.25000
3  1.29518  1.27060  48.00000  36.00000
3  1.29588  1.27128  49.00000  36.75000
3  1.29656  1.27195  50.00000  37.50000
4  1.04388  1.04344  0.00000  0.00000
4  1.10864  1.10105  0.50000  1.00000
4  1.14239  1.13202  1.00000  2.00000
4  1.16250  1.15044  1.50000  3.00000
4  1.17686  1.16360  2.00000  4.00000
4  1.18805  1.17385  2.50000  5.00000
4  1.19721  1.18224  3.00000  6.00000
4  1.20497  1.18934  3.50000  7.00000
4  1.21170  1.19550  4.00000  8.00000
4  1.21764  1.20094  4.50000  9.00000
4  1.22296  1.20581  5.00000  10.00000
4  1.22778  1.21021  5.50000  11.00000
4  1.23218  1.21424  6.00000  12.00000
4  1.23622  1.21794  6.50000  13.00000
4  1.23997  1.22137  7.00000  14.00000
4  1.24346  1.22457  7.50000  15.00000
4  1.24673  1.22756  8.00000  16.00000
4  1.24980  1.23036  8.50000  17.00000
4  1.25269  1.23301  9.00000  18.00000
4  1.25543  1.23552  9.50000  19.00000
4  1.25803  1.23789  10.00000  20.00000
4  1.26050  1.24016  10.50000  21.00000
4  1.26286  1.24231  11.00000  22.00000
4  1.26511  1.24437  11.50000  23.00000
4  1.26727  1.24635  12.00000  24.00000
4  1.26933  1.24824  12.50000  25.00000
4  1.27132  1.25006  13.00000  26.00000
4  1.27324  1.25181  13.50000  27.00000
4  1.27508  1.25350  14.00000  28.00000
4  1.27686  1.25512  14.50000  29.00000
4  1.27858  1.25670  15.00000  30.00000
4  1.28024  1.25822  15.50000  31.00000
4  1.28185  1.25969  16.00000  32.00000
4  1.28341  1.26112  16.50000  33.00000
4  1.28493  1.26250  17.00000  34.00000
4  1.28640  1.26385  17.50000  35.00000
4  1.28782  1.26516  18.00000  36.00000
4  1.28921  1.26643  18.50000  37.00000
4  1.29057  1.26767  19.00000  38.00000
4  1.29188  1.26887  19.50000  39.00000
4  1.29317  1.27005  20.00000  40.00000
4  1.29442  1.27119  20.50000  41.00000
4  1.29564  1.27231  21.00000  42.00000
4  1.29684  1.27340  21.50000  43.00000
4  1.29800  1.27447  22.00000  44.00000
4  1.29914  1.27551  22.50000  45.00000
4  1.30026  1.27653  23.00000  46.00000
4  1.30135  1.27753  23.50000  47.00000
4  1.30242  1.27851  24.00000  48.00000
4  1.30347  1.27947  24.50000  49.00000
4  1.30449  1.28041  25.00000  50.00000
5  1.04388  1.04344  0.00000  0.00000
5  1.16430  1.13663  1.00000  0.50000
5  1.18586  1.15870  2.00000  1.00000
5  1.19847  1.17163  3.00000  1.50000
5  1.20742  1.18080  4.00000  2.00000
5  1.21437  1.18792  5.00000  2.50000
5  1.22004  1.19374  6.00000  3.00000
5  1.22484  1.19866  7.00000  3.50000
5  1.22900  1.20292  8.00000  4.00000
5  1.23266  1.20668  9.00000  4.50000
5  1.23594  1.21004  10.00000  5.00000
5  1.23891  1.21309  11.00000  5.50000
5  1.24162  1.21586  12.00000  6.00000
5  1.24411  1.21842  13.00000  6.50000
5  1.24642  1.22078  14.00000  7.00000
5  1.24856  1.22299  15.00000  7.50000
5  1.25057  1.22505  16.00000  8.00000
5  1.25246  1.22698  17.00000  8.50000
5  1.25424  1.22881  18.00000  9.00000
5  1.25592  1.23053  19.00000  9.50000
5  1.25752  1.23217  20.00000  10.00000
5  1.25904  1.23373  21.00000  10.50000
5  1.26049  1.23521  22.00000  11.00000
5  1.26187  1.23663  23.00000  11.50000
5  1.26319  1.23799  24.00000  12.00000
5  1.26447  1.23929  25.00000  12.50000
5  1.26569  1.24054  26.00000  13.00000
5  1.26686  1.24175  27.00000  13.50000
5  1.26799  1.24291  28.00000  14.00000
5  1.26909  1.24403  29.00000  14.50000
5  1.27014  1.24511  30.00000  15.00000
5  1.27116  1.24616  31.00000  15.50000
5  1.27215  1.24717  32.00000  16.00000
5  1.27311  1.24816  33.00000  16.50000
5  1.27404  1.24911  34.00000  17.00000
5  1.27494  1.25003  35.00000  17.50000
5  1.27582  1.25093  36.00000  18.00000
5  1.27667  1.25181  37.00000  18.50000
5  1.27750  1.25266  38.00000  19.00000
5  1.27831  1.25349  39.00000  19.50000
5  1.27910  1.25430  40.00000  20.00000
5  1.27986  1.25509  41.00000  20.50000
5  1.28062  1.25585  42.00000  21.00000
5  1.28135  1.25661  43.00000  21.50000
5  1.28206  1.25734  44.00000  22.00000
5  1.28276  1.25806  45.00000  22.50000
5  1.28345  1.25876  46.00000  23.00000
5  1.28412  1.25945  47.00000  23.50000
5  1.28477  1.26012  48.00000  24.00000
5  1.28541  1.26078  49.00000  24.50000
5  1.28604  1.26142  50.00000  25.00000
