# Supplementary material for: Regional biaxial mechanical data of the mitral and tricuspid valve anterior leaflets
Source: Data Brief. 2019 May 22;24:103961. doi: 10.1016/j.dib.2019.103961 (PMC6545396; doi:10.1016/j.dib.2019.103961)
Supplement: Multimedia component 2 [file mmc2.zip › NewTextFiles/regional_data_TVAL123-C.txt]

0.313 
3.80 
1  1.01093  1.04014  0.00000  0.00000
1  1.12315  1.11866  1.00000  1.00000
1  1.14596  1.14257  2.00000  2.00000
1  1.15932  1.15661  3.00000  3.00000
1  1.16880  1.16659  4.00000  4.00000
1  1.17616  1.17434  5.00000  5.00000
1  1.18217  1.18068  6.00000  6.00000
1  1.18726  1.18604  7.00000  7.00000
1  1.19166  1.19068  8.00000  8.00000
1  1.19554  1.19477  9.00000  9.00000
1  1.19902  1.19844  10.00000  10.00000
1  1.20216  1.20176  11.00000  11.00000
1  1.20503  1.20478  12.00000  12.00000
1  1.20767  1.20757  13.00000  13.00000
1  1.21012  1.21015  14.00000  14.00000
1  1.21239  1.21255  15.00000  15.00000
1  1.21452  1.21479  16.00000  16.00000
1  1.21652  1.21690  17.00000  17.00000
1  1.21841  1.21889  18.00000  18.00000
1  1.22019  1.22077  19.00000  19.00000
1  1.22188  1.22256  20.00000  20.00000
1  1.22349  1.22426  21.00000  21.00000
1  1.22503  1.22588  22.00000  22.00000
1  1.22649  1.22743  23.00000  23.00000
1  1.22790  1.22891  24.00000  24.00000
1  1.22924  1.23033  25.00000  25.00000
1  1.23054  1.23169  26.00000  26.00000
1  1.23178  1.23301  27.00000  27.00000
1  1.23298  1.23427  28.00000  28.00000
1  1.23414  1.23550  29.00000  29.00000
1  1.23526  1.23668  30.00000  30.00000
1  1.23634  1.23782  31.00000  31.00000
1  1.23739  1.23892  32.00000  32.00000
1  1.23840  1.23999  33.00000  33.00000
1  1.23939  1.24103  34.00000  34.00000
1  1.24034  1.24204  35.00000  35.00000
1  1.24127  1.24302  36.00000  36.00000
1  1.24218  1.24398  37.00000  37.00000
1  1.24306  1.24491  38.00000  38.00000
1  1.24391  1.24581  39.00000  39.00000
1  1.24475  1.24669  40.00000  40.00000
1  1.24556  1.24755  41.00000  41.00000
1  1.24636  1.24839  42.00000  42.00000
1  1.24713  1.24921  43.00000  43.00000
1  1.24789  1.25001  44.00000  44.00000
1  1.24863  1.25079  45.00000  45.00000
1  1.24936  1.25156  46.00000  46.00000
1  1.25007  1.25231  47.00000  47.00000
1  1.25076  1.25304  48.00000  48.00000
1  1.25144  1.25376  49.00000  49.00000
1  1.25211  1.25446  50.00000  50.00000
2  1.01093  1.04014  0.00000  0.00000
2  1.10681  1.11952  0.75000  1.00000
2  1.12942  1.14151  1.50000  2.00000
2  1.14265  1.15441  2.25000  3.00000
2  1.15205  1.16356  3.00000  4.00000
2  1.15934  1.17067  3.75000  5.00000
2  1.16529  1.17648  4.50000  6.00000
2  1.17033  1.18139  5.25000  7.00000
2  1.17469  1.18564  6.00000  8.00000
2  1.17854  1.18939  6.75000  9.00000
2  1.18198  1.19275  7.50000  10.00000
2  1.18510  1.19579  8.25000  11.00000
2  1.18794  1.19856  9.00000  12.00000
2  1.19056  1.20111  9.75000  13.00000
2  1.19298  1.20347  10.50000  14.00000
2  1.19523  1.20567  11.25000  15.00000
2  1.19734  1.20773  12.00000  16.00000
2  1.19932  1.20966  12.75000  17.00000
2  1.20119  1.21148  13.50000  18.00000
2  1.20296  1.21321  14.25000  19.00000
2  1.20464  1.21484  15.00000  20.00000
2  1.20623  1.21640  15.75000  21.00000
2  1.20775  1.21788  16.50000  22.00000
2  1.20920  1.21930  17.25000  23.00000
2  1.21059  1.22065  18.00000  24.00000
2  1.21193  1.22196  18.75000  25.00000
2  1.21321  1.22321  19.50000  26.00000
2  1.21444  1.22441  20.25000  27.00000
2  1.21563  1.22557  21.00000  28.00000
2  1.21678  1.22669  21.75000  29.00000
2  1.21789  1.22777  22.50000  30.00000
2  1.21896  1.22881  23.25000  31.00000
2  1.22000  1.22983  24.00000  32.00000
2  1.22100  1.23081  24.75000  33.00000
2  1.22198  1.23176  25.50000  34.00000
2  1.22293  1.23268  26.25000  35.00000
2  1.22385  1.23358  27.00000  36.00000
2  1.22474  1.23445  27.75000  37.00000
2  1.22561  1.23530  28.50000  38.00000
2  1.22646  1.23613  29.25000  39.00000
2  1.22729  1.23694  30.00000  40.00000
2  1.22810  1.23773  30.75000  41.00000
2  1.22888  1.23850  31.50000  42.00000
2  1.22965  1.23925  32.25000  43.00000
2  1.23041  1.23998  33.00000  44.00000
2  1.23114  1.24070  33.75000  45.00000
2  1.23186  1.24140  34.50000  46.00000
2  1.23256  1.24208  35.25000  47.00000
2  1.23325  1.24275  36.00000  48.00000
2  1.23392  1.24341  36.75000  49.00000
2  1.23458  1.24405  37.50000  50.00000
3  1.01093  1.04014  0.00000  0.00000
3  1.11148  1.11053  1.00000  0.75000
3  1.13062  1.13105  2.00000  1.50000
3  1.14181  1.14307  3.00000  2.25000
3  1.14976  1.15160  4.00000  3.00000
3  1.15592  1.15822  5.00000  3.75000
3  1.16096  1.16363  6.00000  4.50000
3  1.16521  1.16821  7.00000  5.25000
3  1.16890  1.17217  8.00000  6.00000
3  1.17215  1.17567  9.00000  6.75000
3  1.17506  1.17880  10.00000  7.50000
3  1.17769  1.18163  11.00000  8.25000
3  1.18010  1.18421  12.00000  9.00000
3  1.18231  1.18659  13.00000  9.75000
3  1.18436  1.18879  14.00000  10.50000
3  1.18626  1.19083  15.00000  11.25000
3  1.18804  1.19275  16.00000  12.00000
3  1.18972  1.19455  17.00000  12.75000
3  1.19130  1.19625  18.00000  13.50000
3  1.19279  1.19785  19.00000  14.25000
3  1.19421  1.19938  20.00000  15.00000
3  1.19555  1.20083  21.00000  15.75000
3  1.19684  1.20221  22.00000  16.50000
3  1.19807  1.20353  23.00000  17.25000
3  1.19924  1.20479  24.00000  18.00000
3  1.20037  1.20600  25.00000  18.75000
3  1.20145  1.20717  26.00000  19.50000
3  1.20249  1.20829  27.00000  20.25000
3  1.20350  1.20937  28.00000  21.00000
3  1.20447  1.21041  29.00000  21.75000
3  1.20540  1.21142  30.00000  22.50000
3  1.20631  1.21239  31.00000  23.25000
3  1.20719  1.21334  32.00000  24.00000
3  1.20804  1.21425  33.00000  24.75000
3  1.20886  1.21514  34.00000  25.50000
3  1.20966  1.21600  35.00000  26.25000
3  1.21044  1.21683  36.00000  27.00000
3  1.21120  1.21765  37.00000  27.75000
3  1.21193  1.21844  38.00000  28.50000
3  1.21265  1.21921  39.00000  29.25000
3  1.21335  1.21996  40.00000  30.00000
3  1.21403  1.22070  41.00000  30.75000
3  1.21470  1.22141  42.00000  31.50000
3  1.21535  1.22211  43.00000  32.25000
3  1.21598  1.22279  44.00000  33.00000
3  1.21660  1.22346  45.00000  33.75000
3  1.21721  1.22411  46.00000  34.50000
3  1.21780  1.22475  47.00000  35.25000
3  1.21838  1.22538  48.00000  36.00000
3  1.21895  1.22599  49.00000  36.75000
3  1.21951  1.22659  50.00000  37.50000
4  1.01093  1.04014  0.00000  0.00000
4  1.09537  1.10708  0.50000  1.00000
4  1.12326  1.13358  1.00000  2.00000
4  1.13967  1.14921  1.50000  3.00000
4  1.15134  1.16035  2.00000  4.00000
4  1.16040  1.16900  2.50000  5.00000
4  1.16781  1.17608  3.00000  6.00000
4  1.17408  1.18207  3.50000  7.00000
4  1.17951  1.18726  4.00000  8.00000
4  1.18430  1.19184  4.50000  9.00000
4  1.18859  1.19594  5.00000  10.00000
4  1.19246  1.19964  5.50000  11.00000
4  1.19601  1.20303  6.00000  12.00000
4  1.19927  1.20615  6.50000  13.00000
4  1.20228  1.20903  7.00000  14.00000
4  1.20509  1.21172  7.50000  15.00000
4  1.20772  1.21423  8.00000  16.00000
4  1.21019  1.21660  8.50000  17.00000
4  1.21252  1.21882  9.00000  18.00000
4  1.21472  1.22093  9.50000  19.00000
4  1.21681  1.22293  10.00000  20.00000
4  1.21880  1.22483  10.50000  21.00000
4  1.22069  1.22664  11.00000  22.00000
4  1.22250  1.22837  11.50000  23.00000
4  1.22424  1.23003  12.00000  24.00000
4  1.22590  1.23162  12.50000  25.00000
4  1.22750  1.23315  13.00000  26.00000
4  1.22903  1.23462  13.50000  27.00000
4  1.23052  1.23604  14.00000  28.00000
4  1.23195  1.23741  14.50000  29.00000
4  1.23333  1.23873  15.00000  30.00000
4  1.23466  1.24001  15.50000  31.00000
4  1.23596  1.24125  16.00000  32.00000
4  1.23721  1.24245  16.50000  33.00000
4  1.23843  1.24361  17.00000  34.00000
4  1.23961  1.24474  17.50000  35.00000
4  1.24076  1.24584  18.00000  36.00000
4  1.24187  1.24691  18.50000  37.00000
4  1.24296  1.24795  19.00000  38.00000
4  1.24402  1.24896  19.50000  39.00000
4  1.24505  1.24995  20.00000  40.00000
4  1.24606  1.25091  20.50000  41.00000
4  1.24704  1.25185  21.00000  42.00000
4  1.24800  1.25277  21.50000  43.00000
4  1.24893  1.25366  22.00000  44.00000
4  1.24985  1.25454  22.50000  45.00000
4  1.25074  1.25540  23.00000  46.00000
4  1.25162  1.25623  23.50000  47.00000
4  1.25248  1.25706  24.00000  48.00000
4  1.25332  1.25786  24.50000  49.00000
4  1.25414  1.25865  25.00000  50.00000
5  1.01093  1.04014  0.00000  0.00000
5  1.11741  1.10630  1.00000  0.50000
5  1.13637  1.12668  2.00000  1.00000
5  1.14747  1.13863  3.00000  1.50000
5  1.15534  1.14710  4.00000  2.00000
5  1.16145  1.15368  5.00000  2.50000
5  1.16644  1.15906  6.00000  3.00000
5  1.17066  1.16360  7.00000  3.50000
5  1.17431  1.16754  8.00000  4.00000
5  1.17754  1.17101  9.00000  4.50000
5  1.18042  1.17412  10.00000  5.00000
5  1.18303  1.17693  11.00000  5.50000
5  1.18541  1.17950  12.00000  6.00000
5  1.18760  1.18186  13.00000  6.50000
5  1.18963  1.18405  14.00000  7.00000
5  1.19152  1.18608  15.00000  7.50000
5  1.19329  1.18799  16.00000  8.00000
5  1.19495  1.18977  17.00000  8.50000
5  1.19651  1.19146  18.00000  9.00000
5  1.19799  1.19306  19.00000  9.50000
5  1.19940  1.19457  20.00000  10.00000
5  1.20073  1.19601  21.00000  10.50000
5  1.20200  1.19738  22.00000  11.00000
5  1.20322  1.19869  23.00000  11.50000
5  1.20439  1.19995  24.00000  12.00000
5  1.20550  1.20115  25.00000  12.50000
5  1.20658  1.20231  26.00000  13.00000
5  1.20761  1.20342  27.00000  13.50000
5  1.20861  1.20450  28.00000  14.00000
5  1.20957  1.20553  29.00000  14.50000
5  1.21049  1.20653  30.00000  15.00000
5  1.21139  1.20750  31.00000  15.50000
5  1.21226  1.20844  32.00000  16.00000
5  1.21310  1.20934  33.00000  16.50000
5  1.21392  1.21022  34.00000  17.00000
5  1.21471  1.21108  35.00000  17.50000
5  1.21549  1.21191  36.00000  18.00000
5  1.21624  1.21272  37.00000  18.50000
5  1.21697  1.21351  38.00000  19.00000
5  1.21768  1.21427  39.00000  19.50000
5  1.21837  1.21502  40.00000  20.00000
5  1.21905  1.21575  41.00000  20.50000
5  1.21971  1.21646  42.00000  21.00000
5  1.22035  1.21715  43.00000  21.50000
5  1.22098  1.21783  44.00000  22.00000
5  1.22159  1.21850  45.00000  22.50000
5  1.22220  1.21914  46.00000  23.00000
5  1.22278  1.21978  47.00000  23.50000
5  1.22336  1.22040  48.00000  24.00000
5  1.22392  1.22101  49.00000  24.50000
5  1.22448  1.22160  50.00000  25.00000
