# Supplementary material for: Regional biaxial mechanical data of the mitral and tricuspid valve anterior leaflets
Source: Data Brief. 2019 May 22;24:103961. doi: 10.1016/j.dib.2019.103961 (PMC6545396; doi:10.1016/j.dib.2019.103961)
Supplement: Multimedia component 2 [file mmc2.zip › NewTextFiles/regional_data_TVAL123-D.txt]

0.627 
4.10 
1  0.99274  1.00281  0.00000  0.00000
1  1.22361  1.11424  1.00000  1.00000
1  1.25428  1.13749  2.00000  2.00000
1  1.27223  1.15112  3.00000  3.00000
1  1.28496  1.16079  4.00000  4.00000
1  1.29484  1.16829  5.00000  5.00000
1  1.30292  1.17442  6.00000  6.00000
1  1.30974  1.17960  7.00000  7.00000
1  1.31565  1.18410  8.00000  8.00000
1  1.32087  1.18806  9.00000  9.00000
1  1.32553  1.19160  10.00000  10.00000
1  1.32975  1.19481  11.00000  11.00000
1  1.33361  1.19774  12.00000  12.00000
1  1.33715  1.20043  13.00000  13.00000
1  1.34043  1.20292  14.00000  14.00000
1  1.34349  1.20525  15.00000  15.00000
1  1.34635  1.20742  16.00000  16.00000
1  1.34903  1.20946  17.00000  17.00000
1  1.35156  1.21138  18.00000  18.00000
1  1.35396  1.21320  19.00000  19.00000
1  1.35623  1.21493  20.00000  20.00000
1  1.35839  1.21657  21.00000  21.00000
1  1.36045  1.21813  22.00000  22.00000
1  1.36242  1.21963  23.00000  23.00000
1  1.36430  1.22106  24.00000  24.00000
1  1.36611  1.22243  25.00000  25.00000
1  1.36785  1.22375  26.00000  26.00000
1  1.36952  1.22502  27.00000  27.00000
1  1.37113  1.22625  28.00000  28.00000
1  1.37268  1.22743  29.00000  29.00000
1  1.37418  1.22857  30.00000  30.00000
1  1.37564  1.22967  31.00000  31.00000
1  1.37704  1.23074  32.00000  32.00000
1  1.37840  1.23178  33.00000  33.00000
1  1.37973  1.23278  34.00000  34.00000
1  1.38101  1.23376  35.00000  35.00000
1  1.38226  1.23471  36.00000  36.00000
1  1.38347  1.23563  37.00000  37.00000
1  1.38465  1.23653  38.00000  38.00000
1  1.38580  1.23740  39.00000  39.00000
1  1.38692  1.23825  40.00000  40.00000
1  1.38802  1.23908  41.00000  41.00000
1  1.38908  1.23989  42.00000  42.00000
1  1.39013  1.24069  43.00000  43.00000
1  1.39114  1.24146  44.00000  44.00000
1  1.39214  1.24222  45.00000  45.00000
1  1.39311  1.24295  46.00000  46.00000
1  1.39406  1.24368  47.00000  47.00000
1  1.39500  1.24439  48.00000  48.00000
1  1.39591  1.24508  49.00000  49.00000
1  1.39680  1.24576  50.00000  50.00000
2  0.99274  1.00281  0.00000  0.00000
2  1.20382  1.12064  0.75000  1.00000
2  1.23283  1.14383  1.50000  2.00000
2  1.24980  1.15741  2.25000  3.00000
2  1.26184  1.16705  3.00000  4.00000
2  1.27118  1.17453  3.75000  5.00000
2  1.27882  1.18064  4.50000  6.00000
2  1.28527  1.18581  5.25000  7.00000
2  1.29086  1.19028  6.00000  8.00000
2  1.29579  1.19423  6.75000  9.00000
2  1.30020  1.19777  7.50000  10.00000
2  1.30419  1.20096  8.25000  11.00000
2  1.30784  1.20388  9.00000  12.00000
2  1.31119  1.20656  9.75000  13.00000
2  1.31429  1.20905  10.50000  14.00000
2  1.31718  1.21136  11.25000  15.00000
2  1.31988  1.21353  12.00000  16.00000
2  1.32242  1.21556  12.75000  17.00000
2  1.32481  1.21748  13.50000  18.00000
2  1.32708  1.21929  14.25000  19.00000
2  1.32923  1.22101  15.00000  20.00000
2  1.33127  1.22265  15.75000  21.00000
2  1.33322  1.22421  16.50000  22.00000
2  1.33508  1.22570  17.25000  23.00000
2  1.33686  1.22712  18.00000  24.00000
2  1.33857  1.22849  18.75000  25.00000
2  1.34021  1.22981  19.50000  26.00000
2  1.34179  1.23107  20.25000  27.00000
2  1.34331  1.23229  21.00000  28.00000
2  1.34478  1.23347  21.75000  29.00000
2  1.34620  1.23461  22.50000  30.00000
2  1.34757  1.23571  23.25000  31.00000
2  1.34890  1.23677  24.00000  32.00000
2  1.35019  1.23781  24.75000  33.00000
2  1.35144  1.23881  25.50000  34.00000
2  1.35266  1.23978  26.25000  35.00000
2  1.35384  1.24072  27.00000  36.00000
2  1.35498  1.24164  27.75000  37.00000
2  1.35610  1.24254  28.50000  38.00000
2  1.35719  1.24341  29.25000  39.00000
2  1.35825  1.24426  30.00000  40.00000
2  1.35928  1.24509  30.75000  41.00000
2  1.36029  1.24589  31.50000  42.00000
2  1.36127  1.24668  32.25000  43.00000
2  1.36224  1.24745  33.00000  44.00000
2  1.36318  1.24821  33.75000  45.00000
2  1.36410  1.24894  34.50000  46.00000
2  1.36500  1.24967  35.25000  47.00000
2  1.36588  1.25037  36.00000  48.00000
2  1.36674  1.25106  36.75000  49.00000
2  1.36759  1.25174  37.50000  50.00000
3  0.99274  1.00281  0.00000  0.00000
3  1.16942  1.11392  1.00000  0.75000
3  1.20157  1.13689  2.00000  1.50000
3  1.22039  1.15034  3.00000  2.25000
3  1.23375  1.15989  4.00000  3.00000
3  1.24411  1.16729  5.00000  3.75000
3  1.25257  1.17335  6.00000  4.50000
3  1.25973  1.17847  7.00000  5.25000
3  1.26593  1.18290  8.00000  6.00000
3  1.27140  1.18681  9.00000  6.75000
3  1.27629  1.19031  10.00000  7.50000
3  1.28072  1.19348  11.00000  8.25000
3  1.28476  1.19637  12.00000  9.00000
3  1.28848  1.19903  13.00000  9.75000
3  1.29192  1.20149  14.00000  10.50000
3  1.29512  1.20378  15.00000  11.25000
3  1.29812  1.20592  16.00000  12.00000
3  1.30093  1.20794  17.00000  12.75000
3  1.30359  1.20984  18.00000  13.50000
3  1.30610  1.21163  19.00000  14.25000
3  1.30848  1.21334  20.00000  15.00000
3  1.31075  1.21496  21.00000  15.75000
3  1.31291  1.21650  22.00000  16.50000
3  1.31497  1.21798  23.00000  17.25000
3  1.31695  1.21939  24.00000  18.00000
3  1.31884  1.22075  25.00000  18.75000
3  1.32067  1.22205  26.00000  19.50000
3  1.32242  1.22330  27.00000  20.25000
3  1.32411  1.22451  28.00000  21.00000
3  1.32574  1.22568  29.00000  21.75000
3  1.32731  1.22680  30.00000  22.50000
3  1.32883  1.22789  31.00000  23.25000
3  1.33031  1.22895  32.00000  24.00000
3  1.33174  1.22997  33.00000  24.75000
3  1.33312  1.23096  34.00000  25.50000
3  1.33447  1.23193  35.00000  26.25000
3  1.33578  1.23286  36.00000  27.00000
3  1.33705  1.23377  37.00000  27.75000
3  1.33829  1.23466  38.00000  28.50000
3  1.33950  1.23552  39.00000  29.25000
3  1.34067  1.23636  40.00000  30.00000
3  1.34182  1.23718  41.00000  30.75000
3  1.34294  1.23798  42.00000  31.50000
3  1.34403  1.23876  43.00000  32.25000
3  1.34510  1.23953  44.00000  33.00000
3  1.34614  1.24028  45.00000  33.75000
3  1.34716  1.24101  46.00000  34.50000
3  1.34816  1.24172  47.00000  35.25000
3  1.34914  1.24242  48.00000  36.00000
3  1.35010  1.24310  49.00000  36.75000
3  1.35103  1.24378  50.00000  37.50000
4  0.99274  1.00281  0.00000  0.00000
4  1.17065  1.10935  0.50000  1.00000
4  1.19999  1.13210  1.00000  2.00000
4  1.21716  1.14542  1.50000  3.00000
4  1.22934  1.15487  2.00000  4.00000
4  1.23879  1.16221  2.50000  5.00000
4  1.24651  1.16820  3.00000  6.00000
4  1.25304  1.17327  3.50000  7.00000
4  1.25869  1.17766  4.00000  8.00000
4  1.26368  1.18154  4.50000  9.00000
4  1.26814  1.18500  5.00000  10.00000
4  1.27218  1.18814  5.50000  11.00000
4  1.27586  1.19100  6.00000  12.00000
4  1.27925  1.19363  6.50000  13.00000
4  1.28239  1.19607  7.00000  14.00000
4  1.28531  1.19834  7.50000  15.00000
4  1.28805  1.20046  8.00000  16.00000
4  1.29061  1.20246  8.50000  17.00000
4  1.29303  1.20434  9.00000  18.00000
4  1.29532  1.20612  9.50000  19.00000
4  1.29750  1.20780  10.00000  20.00000
4  1.29956  1.20941  10.50000  21.00000
4  1.30153  1.21094  11.00000  22.00000
4  1.30342  1.21240  11.50000  23.00000
4  1.30522  1.21380  12.00000  24.00000
4  1.30695  1.21514  12.50000  25.00000
4  1.30861  1.21643  13.00000  26.00000
4  1.31021  1.21768  13.50000  27.00000
4  1.31175  1.21887  14.00000  28.00000
4  1.31323  1.22003  14.50000  29.00000
4  1.31467  1.22114  15.00000  30.00000
4  1.31606  1.22222  15.50000  31.00000
4  1.31740  1.22327  16.00000  32.00000
4  1.31871  1.22428  16.50000  33.00000
4  1.31997  1.22526  17.00000  34.00000
4  1.32120  1.22621  17.50000  35.00000
4  1.32239  1.22714  18.00000  36.00000
4  1.32355  1.22804  18.50000  37.00000
4  1.32468  1.22892  19.00000  38.00000
4  1.32578  1.22977  19.50000  39.00000
4  1.32685  1.23061  20.00000  40.00000
4  1.32790  1.23142  20.50000  41.00000
4  1.32892  1.23221  21.00000  42.00000
4  1.32992  1.23299  21.50000  43.00000
4  1.33089  1.23374  22.00000  44.00000
4  1.33184  1.23448  22.50000  45.00000
4  1.33277  1.23521  23.00000  46.00000
4  1.33368  1.23591  23.50000  47.00000
4  1.33457  1.23661  24.00000  48.00000
4  1.33545  1.23728  24.50000  49.00000
4  1.33630  1.23795  25.00000  50.00000
5  0.99274  1.00281  0.00000  0.00000
5  1.13594  1.09202  1.00000  0.50000
5  1.16904  1.11628  2.00000  1.00000
5  1.18842  1.13051  3.00000  1.50000
5  1.20218  1.14062  4.00000  2.00000
5  1.21285  1.14846  5.00000  2.50000
5  1.22156  1.15487  6.00000  3.00000
5  1.22894  1.16029  7.00000  3.50000
5  1.23532  1.16499  8.00000  4.00000
5  1.24095  1.16913  9.00000  4.50000
5  1.24599  1.17284  10.00000  5.00000
5  1.25055  1.17619  11.00000  5.50000
5  1.25471  1.17926  12.00000  6.00000
5  1.25854  1.18207  13.00000  6.50000
5  1.26208  1.18468  14.00000  7.00000
5  1.26538  1.18711  15.00000  7.50000
5  1.26847  1.18938  16.00000  8.00000
5  1.27137  1.19152  17.00000  8.50000
5  1.27410  1.19353  18.00000  9.00000
5  1.27669  1.19543  19.00000  9.50000
5  1.27914  1.19724  20.00000  10.00000
5  1.28148  1.19895  21.00000  10.50000
5  1.28370  1.20059  22.00000  11.00000
5  1.28583  1.20216  23.00000  11.50000
5  1.28786  1.20366  24.00000  12.00000
5  1.28982  1.20509  25.00000  12.50000
5  1.29169  1.20647  26.00000  13.00000
5  1.29350  1.20780  27.00000  13.50000
5  1.29524  1.20908  28.00000  14.00000
5  1.29692  1.21032  29.00000  14.50000
5  1.29854  1.21151  30.00000  15.00000
5  1.30011  1.21267  31.00000  15.50000
5  1.30162  1.21378  32.00000  16.00000
5  1.30310  1.21487  33.00000  16.50000
5  1.30452  1.21592  34.00000  17.00000
5  1.30591  1.21694  35.00000  17.50000
5  1.30726  1.21793  36.00000  18.00000
5  1.30857  1.21890  37.00000  18.50000
5  1.30984  1.21983  38.00000  19.00000
5  1.31109  1.22075  39.00000  19.50000
5  1.31230  1.22164  40.00000  20.00000
5  1.31348  1.22251  41.00000  20.50000
5  1.31463  1.22336  42.00000  21.00000
5  1.31576  1.22419  43.00000  21.50000
5  1.31686  1.22500  44.00000  22.00000
5  1.31793  1.22579  45.00000  22.50000
5  1.31898  1.22656  46.00000  23.00000
5  1.32001  1.22732  47.00000  23.50000
5  1.32102  1.22806  48.00000  24.00000
5  1.32200  1.22879  49.00000  24.50000
5  1.32297  1.22950  50.00000  25.00000
