# Supplementary material for: Regional biaxial mechanical data of the mitral and tricuspid valve anterior leaflets
Source: Data Brief. 2019 May 22;24:103961. doi: 10.1016/j.dib.2019.103961 (PMC6545396; doi:10.1016/j.dib.2019.103961)
Supplement: Multimedia component 2 [file mmc2.zip › NewTextFiles/regional_data_TVAL123-E.txt]

0.293 
4.10 
1  1.04665  1.05829  0.00000  0.00000
1  1.15531  1.13778  1.00000  1.00000
1  1.17677  1.16046  2.00000  2.00000
1  1.18934  1.17378  3.00000  3.00000
1  1.19826  1.18324  4.00000  4.00000
1  1.20518  1.19058  5.00000  5.00000
1  1.21084  1.19659  6.00000  6.00000
1  1.21562  1.20166  7.00000  7.00000
1  1.21976  1.20606  8.00000  8.00000
1  1.22342  1.20994  9.00000  9.00000
1  1.22668  1.21341  10.00000  10.00000
1  1.22964  1.21656  11.00000  11.00000
1  1.23234  1.21942  12.00000  12.00000
1  1.23483  1.22206  13.00000  13.00000
1  1.23712  1.22450  14.00000  14.00000
1  1.23927  1.22678  15.00000  15.00000
1  1.24127  1.22891  16.00000  16.00000
1  1.24315  1.23090  17.00000  17.00000
1  1.24492  1.23279  18.00000  18.00000
1  1.24660  1.23457  19.00000  19.00000
1  1.24819  1.23626  20.00000  20.00000
1  1.24971  1.23787  21.00000  21.00000
1  1.25115  1.23941  22.00000  22.00000
1  1.25253  1.24087  23.00000  23.00000
1  1.25385  1.24227  24.00000  24.00000
1  1.25512  1.24362  25.00000  25.00000
1  1.25633  1.24491  26.00000  26.00000
1  1.25751  1.24616  27.00000  27.00000
1  1.25863  1.24736  28.00000  28.00000
1  1.25972  1.24852  29.00000  29.00000
1  1.26078  1.24963  30.00000  30.00000
1  1.26179  1.25071  31.00000  31.00000
1  1.26278  1.25176  32.00000  32.00000
1  1.26373  1.25278  33.00000  33.00000
1  1.26466  1.25376  34.00000  34.00000
1  1.26556  1.25472  35.00000  35.00000
1  1.26643  1.25565  36.00000  36.00000
1  1.26728  1.25655  37.00000  37.00000
1  1.26811  1.25743  38.00000  38.00000
1  1.26892  1.25829  39.00000  39.00000
1  1.26970  1.25912  40.00000  40.00000
1  1.27047  1.25994  41.00000  41.00000
1  1.27122  1.26073  42.00000  42.00000
1  1.27195  1.26151  43.00000  43.00000
1  1.27266  1.26226  44.00000  44.00000
1  1.27336  1.26301  45.00000  45.00000
1  1.27404  1.26373  46.00000  46.00000
1  1.27471  1.26444  47.00000  47.00000
1  1.27536  1.26513  48.00000  48.00000
1  1.27600  1.26581  49.00000  49.00000
1  1.27663  1.26648  50.00000  50.00000
2  1.04665  1.05829  0.00000  0.00000
2  1.14720  1.11630  0.75000  1.00000
2  1.16756  1.13987  1.50000  2.00000
2  1.17947  1.15374  2.25000  3.00000
2  1.18793  1.16361  3.00000  4.00000
2  1.19449  1.17127  3.75000  5.00000
2  1.19985  1.17753  4.50000  6.00000
2  1.20438  1.18283  5.25000  7.00000
2  1.20831  1.18742  6.00000  8.00000
2  1.21177  1.19147  6.75000  9.00000
2  1.21487  1.19509  7.50000  10.00000
2  1.21767  1.19837  8.25000  11.00000
2  1.22023  1.20137  9.00000  12.00000
2  1.22258  1.20412  9.75000  13.00000
2  1.22476  1.20667  10.50000  14.00000
2  1.22679  1.20905  11.25000  15.00000
2  1.22869  1.21127  12.00000  16.00000
2  1.23047  1.21336  12.75000  17.00000
2  1.23215  1.21532  13.50000  18.00000
2  1.23374  1.21719  14.25000  19.00000
2  1.23525  1.21895  15.00000  20.00000
2  1.23668  1.22063  15.75000  21.00000
2  1.23805  1.22223  16.50000  22.00000
2  1.23936  1.22377  17.25000  23.00000
2  1.24061  1.22523  18.00000  24.00000
2  1.24181  1.22664  18.75000  25.00000
2  1.24296  1.22799  19.50000  26.00000
2  1.24407  1.22929  20.25000  27.00000
2  1.24514  1.23054  21.00000  28.00000
2  1.24617  1.23175  21.75000  29.00000
2  1.24717  1.23292  22.50000  30.00000
2  1.24813  1.23405  23.25000  31.00000
2  1.24907  1.23514  24.00000  32.00000
2  1.24997  1.23620  24.75000  33.00000
2  1.25085  1.23723  25.50000  34.00000
2  1.25170  1.23823  26.25000  35.00000
2  1.25253  1.23920  27.00000  36.00000
2  1.25334  1.24014  27.75000  37.00000
2  1.25412  1.24106  28.50000  38.00000
2  1.25489  1.24196  29.25000  39.00000
2  1.25563  1.24283  30.00000  40.00000
2  1.25636  1.24368  30.75000  41.00000
2  1.25706  1.24451  31.50000  42.00000
2  1.25776  1.24532  32.25000  43.00000
2  1.25843  1.24611  33.00000  44.00000
2  1.25909  1.24689  33.75000  45.00000
2  1.25974  1.24764  34.50000  46.00000
2  1.26037  1.24838  35.25000  47.00000
2  1.26099  1.24911  36.00000  48.00000
2  1.26160  1.24982  36.75000  49.00000
2  1.26219  1.25052  37.50000  50.00000
3  1.04665  1.05829  0.00000  0.00000
3  1.14260  1.11939  1.00000  0.75000
3  1.16377  1.14130  2.00000  1.50000
3  1.17616  1.15417  3.00000  2.25000
3  1.18496  1.16331  4.00000  3.00000
3  1.19178  1.17041  5.00000  3.75000
3  1.19736  1.17622  6.00000  4.50000
3  1.20207  1.18113  7.00000  5.25000
3  1.20616  1.18538  8.00000  6.00000
3  1.20976  1.18913  9.00000  6.75000
3  1.21298  1.19249  10.00000  7.50000
3  1.21590  1.19553  11.00000  8.25000
3  1.21856  1.19830  12.00000  9.00000
3  1.22101  1.20086  13.00000  9.75000
3  1.22328  1.20322  14.00000  10.50000
3  1.22539  1.20542  15.00000  11.25000
3  1.22736  1.20748  16.00000  12.00000
3  1.22921  1.20941  17.00000  12.75000
3  1.23096  1.21123  18.00000  13.50000
3  1.23262  1.21296  19.00000  14.25000
3  1.23419  1.21459  20.00000  15.00000
3  1.23568  1.21615  21.00000  15.75000
3  1.23710  1.21763  22.00000  16.50000
3  1.23846  1.21905  23.00000  17.25000
3  1.23976  1.22041  24.00000  18.00000
3  1.24101  1.22171  25.00000  18.75000
3  1.24221  1.22296  26.00000  19.50000
3  1.24337  1.22417  27.00000  20.25000
3  1.24448  1.22533  28.00000  21.00000
3  1.24555  1.22645  29.00000  21.75000
3  1.24659  1.22753  30.00000  22.50000
3  1.24760  1.22857  31.00000  23.25000
3  1.24857  1.22959  32.00000  24.00000
3  1.24951  1.23057  33.00000  24.75000
3  1.25042  1.23152  34.00000  25.50000
3  1.25131  1.23245  35.00000  26.25000
3  1.25217  1.23335  36.00000  27.00000
3  1.25301  1.23422  37.00000  27.75000
3  1.25382  1.23507  38.00000  28.50000
3  1.25462  1.23590  39.00000  29.25000
3  1.25539  1.23671  40.00000  30.00000
3  1.25615  1.23750  41.00000  30.75000
3  1.25689  1.23826  42.00000  31.50000
3  1.25761  1.23901  43.00000  32.25000
3  1.25831  1.23975  44.00000  33.00000
3  1.25900  1.24047  45.00000  33.75000
3  1.25967  1.24117  46.00000  34.50000
3  1.26033  1.24185  47.00000  35.25000
3  1.26097  1.24252  48.00000  36.00000
3  1.26160  1.24318  49.00000  36.75000
3  1.26222  1.24383  50.00000  37.50000
4  1.04665  1.05829  0.00000  0.00000
4  1.13644  1.12367  0.50000  1.00000
4  1.15997  1.14873  1.00000  2.00000
4  1.17376  1.16351  1.50000  3.00000
4  1.18356  1.17402  2.00000  4.00000
4  1.19117  1.18219  2.50000  5.00000
4  1.19738  1.18887  3.00000  6.00000
4  1.20264  1.19453  3.50000  7.00000
4  1.20719  1.19943  4.00000  8.00000
4  1.21121  1.20375  4.50000  9.00000
4  1.21480  1.20762  5.00000  10.00000
4  1.21806  1.21112  5.50000  11.00000
4  1.22102  1.21432  6.00000  12.00000
4  1.22376  1.21726  6.50000  13.00000
4  1.22628  1.21998  7.00000  14.00000
4  1.22864  1.22252  7.50000  15.00000
4  1.23084  1.22489  8.00000  16.00000
4  1.23291  1.22712  8.50000  17.00000
4  1.23486  1.22922  9.00000  18.00000
4  1.23671  1.23121  9.50000  19.00000
4  1.23846  1.23309  10.00000  20.00000
4  1.24012  1.23489  10.50000  21.00000
4  1.24171  1.23660  11.00000  22.00000
4  1.24323  1.23823  11.50000  23.00000
4  1.24468  1.23980  12.00000  24.00000
4  1.24607  1.24130  12.50000  25.00000
4  1.24741  1.24274  13.00000  26.00000
4  1.24870  1.24413  13.50000  27.00000
4  1.24994  1.24547  14.00000  28.00000
4  1.25114  1.24676  14.50000  29.00000
4  1.25230  1.24800  15.00000  30.00000
4  1.25341  1.24921  15.50000  31.00000
4  1.25450  1.25038  16.00000  32.00000
4  1.25555  1.25151  16.50000  33.00000
4  1.25657  1.25261  17.00000  34.00000
4  1.25756  1.25368  17.50000  35.00000
4  1.25852  1.25471  18.00000  36.00000
4  1.25945  1.25572  18.50000  37.00000
4  1.26036  1.25670  19.00000  38.00000
4  1.26125  1.25766  19.50000  39.00000
4  1.26212  1.25859  20.00000  40.00000
4  1.26296  1.25950  20.50000  41.00000
4  1.26378  1.26038  21.00000  42.00000
4  1.26458  1.26125  21.50000  43.00000
4  1.26537  1.26210  22.00000  44.00000
4  1.26614  1.26292  22.50000  45.00000
4  1.26689  1.26373  23.00000  46.00000
4  1.26762  1.26452  23.50000  47.00000
4  1.26834  1.26530  24.00000  48.00000
4  1.26904  1.26606  24.50000  49.00000
4  1.26973  1.26680  25.00000  50.00000
5  1.04665  1.05829  0.00000  0.00000
5  1.14839  1.10460  1.00000  0.50000
5  1.16791  1.12893  2.00000  1.00000
5  1.17933  1.14329  3.00000  1.50000
5  1.18743  1.15352  4.00000  2.00000
5  1.19372  1.16147  5.00000  2.50000
5  1.19885  1.16797  6.00000  3.00000
5  1.20319  1.17347  7.00000  3.50000
5  1.20696  1.17824  8.00000  4.00000
5  1.21027  1.18245  9.00000  4.50000
5  1.21324  1.18622  10.00000  5.00000
5  1.21593  1.18963  11.00000  5.50000
5  1.21838  1.19274  12.00000  6.00000
5  1.22063  1.19561  13.00000  6.50000
5  1.22272  1.19826  14.00000  7.00000
5  1.22467  1.20073  15.00000  7.50000
5  1.22648  1.20304  16.00000  8.00000
5  1.22819  1.20521  17.00000  8.50000
5  1.22980  1.20726  18.00000  9.00000
5  1.23133  1.20919  19.00000  9.50000
5  1.23277  1.21103  20.00000  10.00000
5  1.23415  1.21278  21.00000  10.50000
5  1.23546  1.21444  22.00000  11.00000
5  1.23671  1.21603  23.00000  11.50000
5  1.23791  1.21756  24.00000  12.00000
5  1.23906  1.21902  25.00000  12.50000
5  1.24016  1.22043  26.00000  13.00000
5  1.24123  1.22178  27.00000  13.50000
5  1.24225  1.22308  28.00000  14.00000
5  1.24324  1.22434  29.00000  14.50000
5  1.24420  1.22555  30.00000  15.00000
5  1.24512  1.22673  31.00000  15.50000
5  1.24601  1.22787  32.00000  16.00000
5  1.24688  1.22897  33.00000  16.50000
5  1.24772  1.23004  34.00000  17.00000
5  1.24854  1.23108  35.00000  17.50000
5  1.24933  1.23209  36.00000  18.00000
5  1.25011  1.23307  37.00000  18.50000
5  1.25086  1.23402  38.00000  19.00000
5  1.25159  1.23496  39.00000  19.50000
5  1.25230  1.23586  40.00000  20.00000
5  1.25300  1.23675  41.00000  20.50000
5  1.25368  1.23761  42.00000  21.00000
5  1.25434  1.23845  43.00000  21.50000
5  1.25499  1.23928  44.00000  22.00000
5  1.25562  1.24008  45.00000  22.50000
5  1.25624  1.24087  46.00000  23.00000
5  1.25685  1.24164  47.00000  23.50000
5  1.25744  1.24240  48.00000  24.00000
5  1.25802  1.24314  49.00000  24.50000
5  1.25859  1.24386  50.00000  25.00000
