# Supplementary material for: Regional biaxial mechanical data of the mitral and tricuspid valve anterior leaflets
Source: Data Brief. 2019 May 22;24:103961. doi: 10.1016/j.dib.2019.103961 (PMC6545396; doi:10.1016/j.dib.2019.103961)
Supplement: Multimedia component 2 [file mmc2.zip › NewTextFiles/regional_data_TVAL123-F.txt]

0.577 
3.80 
1  1.05592  1.05527  0.00000  0.00000
1  1.17202  1.15718  1.00000  1.00000
1  1.19383  1.17843  2.00000  2.00000
1  1.20660  1.19088  3.00000  3.00000
1  1.21566  1.19971  4.00000  4.00000
1  1.22269  1.20656  5.00000  5.00000
1  1.22843  1.21216  6.00000  6.00000
1  1.23329  1.21690  7.00000  7.00000
1  1.23750  1.22100  8.00000  8.00000
1  1.24121  1.22462  9.00000  9.00000
1  1.24453  1.22786  10.00000  10.00000
1  1.24753  1.23079  11.00000  11.00000
1  1.25027  1.23346  12.00000  12.00000
1  1.25280  1.23592  13.00000  13.00000
1  1.25513  1.23820  14.00000  14.00000
1  1.25731  1.24032  15.00000  15.00000
1  1.25934  1.24230  16.00000  16.00000
1  1.26125  1.24416  17.00000  17.00000
1  1.26305  1.24592  18.00000  18.00000
1  1.26475  1.24758  19.00000  19.00000
1  1.26637  1.24916  20.00000  20.00000
1  1.26791  1.25066  21.00000  21.00000
1  1.26937  1.25209  22.00000  22.00000
1  1.27078  1.25345  23.00000  23.00000
1  1.27212  1.25476  24.00000  24.00000
1  1.27340  1.25602  25.00000  25.00000
1  1.27464  1.25722  26.00000  26.00000
1  1.27583  1.25838  27.00000  27.00000
1  1.27697  1.25950  28.00000  28.00000
1  1.27808  1.26058  29.00000  29.00000
1  1.27915  1.26162  30.00000  30.00000
1  1.28018  1.26263  31.00000  31.00000
1  1.28118  1.26360  32.00000  32.00000
1  1.28215  1.26455  33.00000  33.00000
1  1.28309  1.26547  34.00000  34.00000
1  1.28401  1.26636  35.00000  35.00000
1  1.28489  1.26722  36.00000  36.00000
1  1.28576  1.26807  37.00000  37.00000
1  1.28660  1.26889  38.00000  38.00000
1  1.28742  1.26968  39.00000  39.00000
1  1.28822  1.27046  40.00000  40.00000
1  1.28899  1.27122  41.00000  41.00000
1  1.28975  1.27196  42.00000  42.00000
1  1.29049  1.27268  43.00000  43.00000
1  1.29122  1.27339  44.00000  44.00000
1  1.29193  1.27408  45.00000  45.00000
1  1.29262  1.27476  46.00000  46.00000
1  1.29330  1.27542  47.00000  47.00000
1  1.29396  1.27607  48.00000  48.00000
1  1.29461  1.27670  49.00000  49.00000
1  1.29525  1.27732  50.00000  50.00000
2  1.05592  1.05527  0.00000  0.00000
2  1.16470  1.13503  0.75000  1.00000
2  1.18598  1.15721  1.50000  2.00000
2  1.19843  1.17021  2.25000  3.00000
2  1.20726  1.17944  3.00000  4.00000
2  1.21412  1.18660  3.75000  5.00000
2  1.21972  1.19245  4.50000  6.00000
2  1.22445  1.19740  5.25000  7.00000
2  1.22856  1.20169  6.00000  8.00000
2  1.23217  1.20547  6.75000  9.00000
2  1.23541  1.20886  7.50000  10.00000
2  1.23834  1.21192  8.25000  11.00000
2  1.24101  1.21471  9.00000  12.00000
2  1.24347  1.21728  9.75000  13.00000
2  1.24575  1.21966  10.50000  14.00000
2  1.24787  1.22188  11.25000  15.00000
2  1.24985  1.22395  12.00000  16.00000
2  1.25171  1.22590  12.75000  17.00000
2  1.25347  1.22774  13.50000  18.00000
2  1.25513  1.22947  14.25000  19.00000
2  1.25671  1.23112  15.00000  20.00000
2  1.25821  1.23269  15.75000  21.00000
2  1.25964  1.23418  16.50000  22.00000
2  1.26100  1.23561  17.25000  23.00000
2  1.26231  1.23698  18.00000  24.00000
2  1.26356  1.23829  18.75000  25.00000
2  1.26477  1.23955  19.50000  26.00000
2  1.26593  1.24076  20.25000  27.00000
2  1.26705  1.24193  21.00000  28.00000
2  1.26812  1.24306  21.75000  29.00000
2  1.26916  1.24415  22.50000  30.00000
2  1.27017  1.24520  23.25000  31.00000
2  1.27115  1.24622  24.00000  32.00000
2  1.27209  1.24721  24.75000  33.00000
2  1.27301  1.24817  25.50000  34.00000
2  1.27390  1.24910  26.25000  35.00000
2  1.27477  1.25001  27.00000  36.00000
2  1.27561  1.25089  27.75000  37.00000
2  1.27643  1.25174  28.50000  38.00000
2  1.27723  1.25258  29.25000  39.00000
2  1.27800  1.25339  30.00000  40.00000
2  1.27876  1.25418  30.75000  41.00000
2  1.27950  1.25496  31.50000  42.00000
2  1.28023  1.25572  32.25000  43.00000
2  1.28093  1.25645  33.00000  44.00000
2  1.28162  1.25718  33.75000  45.00000
2  1.28230  1.25788  34.50000  46.00000
2  1.28296  1.25857  35.25000  47.00000
2  1.28361  1.25925  36.00000  48.00000
2  1.28424  1.25991  36.75000  49.00000
2  1.28486  1.26056  37.50000  50.00000
3  1.05592  1.05527  0.00000  0.00000
3  1.16104  1.14287  1.00000  0.75000
3  1.18237  1.16286  2.00000  1.50000
3  1.19485  1.17457  3.00000  2.25000
3  1.20371  1.18288  4.00000  3.00000
3  1.21059  1.18933  5.00000  3.75000
3  1.21620  1.19460  6.00000  4.50000
3  1.22095  1.19905  7.00000  5.25000
3  1.22506  1.20291  8.00000  6.00000
3  1.22869  1.20631  9.00000  6.75000
3  1.23194  1.20936  10.00000  7.50000
3  1.23488  1.21211  11.00000  8.25000
3  1.23756  1.21463  12.00000  9.00000
3  1.24002  1.21694  13.00000  9.75000
3  1.24230  1.21908  14.00000  10.50000
3  1.24443  1.22108  15.00000  11.25000
3  1.24642  1.22294  16.00000  12.00000
3  1.24829  1.22470  17.00000  12.75000
3  1.25005  1.22635  18.00000  13.50000
3  1.25171  1.22791  19.00000  14.25000
3  1.25329  1.22939  20.00000  15.00000
3  1.25480  1.23080  21.00000  15.75000
3  1.25623  1.23215  22.00000  16.50000
3  1.25760  1.23343  23.00000  17.25000
3  1.25891  1.23466  24.00000  18.00000
3  1.26017  1.23584  25.00000  18.75000
3  1.26138  1.23698  26.00000  19.50000
3  1.26254  1.23807  27.00000  20.25000
3  1.26366  1.23912  28.00000  21.00000
3  1.26474  1.24013  29.00000  21.75000
3  1.26579  1.24111  30.00000  22.50000
3  1.26680  1.24206  31.00000  23.25000
3  1.26778  1.24298  32.00000  24.00000
3  1.26872  1.24387  33.00000  24.75000
3  1.26964  1.24473  34.00000  25.50000
3  1.27054  1.24557  35.00000  26.25000
3  1.27140  1.24638  36.00000  27.00000
3  1.27225  1.24718  37.00000  27.75000
3  1.27307  1.24795  38.00000  28.50000
3  1.27387  1.24870  39.00000  29.25000
3  1.27465  1.24943  40.00000  30.00000
3  1.27541  1.25014  41.00000  30.75000
3  1.27615  1.25084  42.00000  31.50000
3  1.27688  1.25152  43.00000  32.25000
3  1.27759  1.25218  44.00000  33.00000
3  1.27828  1.25283  45.00000  33.75000
3  1.27896  1.25347  46.00000  34.50000
3  1.27962  1.25409  47.00000  35.25000
3  1.28027  1.25470  48.00000  36.00000
3  1.28090  1.25530  49.00000  36.75000
3  1.28153  1.25588  50.00000  37.50000
4  1.05592  1.05527  0.00000  0.00000
4  1.17648  1.12550  0.50000  1.00000
4  1.19894  1.15104  1.00000  2.00000
4  1.21208  1.16609  1.50000  3.00000
4  1.22141  1.17679  2.00000  4.00000
4  1.22865  1.18510  2.50000  5.00000
4  1.23457  1.19190  3.00000  6.00000
4  1.23957  1.19766  3.50000  7.00000
4  1.24390  1.20264  4.00000  8.00000
4  1.24772  1.20704  4.50000  9.00000
4  1.25114  1.21098  5.00000  10.00000
4  1.25423  1.21454  5.50000  11.00000
4  1.25706  1.21779  6.00000  12.00000
4  1.25965  1.22078  6.50000  13.00000
4  1.26206  1.22355  7.00000  14.00000
4  1.26430  1.22613  7.50000  15.00000
4  1.26639  1.22854  8.00000  16.00000
4  1.26836  1.23081  8.50000  17.00000
4  1.27021  1.23295  9.00000  18.00000
4  1.27197  1.23497  9.50000  19.00000
4  1.27363  1.23689  10.00000  20.00000
4  1.27522  1.23871  10.50000  21.00000
4  1.27673  1.24045  11.00000  22.00000
4  1.27817  1.24212  11.50000  23.00000
4  1.27955  1.24371  12.00000  24.00000
4  1.28087  1.24524  12.50000  25.00000
4  1.28215  1.24670  13.00000  26.00000
4  1.28337  1.24812  13.50000  27.00000
4  1.28455  1.24948  14.00000  28.00000
4  1.28569  1.25079  14.50000  29.00000
4  1.28679  1.25206  15.00000  30.00000
4  1.28785  1.25328  15.50000  31.00000
4  1.28888  1.25447  16.00000  32.00000
4  1.28988  1.25562  16.50000  33.00000
4  1.29085  1.25674  17.00000  34.00000
4  1.29179  1.25783  17.50000  35.00000
4  1.29271  1.25888  18.00000  36.00000
4  1.29360  1.25990  18.50000  37.00000
4  1.29446  1.26090  19.00000  38.00000
4  1.29530  1.26187  19.50000  39.00000
4  1.29613  1.26282  20.00000  40.00000
4  1.29693  1.26375  20.50000  41.00000
4  1.29771  1.26465  21.00000  42.00000
4  1.29847  1.26553  21.50000  43.00000
4  1.29922  1.26639  22.00000  44.00000
4  1.29995  1.26723  22.50000  45.00000
4  1.30066  1.26805  23.00000  46.00000
4  1.30136  1.26886  23.50000  47.00000
4  1.30204  1.26965  24.00000  48.00000
4  1.30271  1.27042  24.50000  49.00000
4  1.30337  1.27117  25.00000  50.00000
5  1.05592  1.05527  0.00000  0.00000
5  1.16227  1.13037  1.00000  0.50000
5  1.18403  1.15113  2.00000  1.00000
5  1.19677  1.16330  3.00000  1.50000
5  1.20580  1.17194  4.00000  2.00000
5  1.21282  1.17864  5.00000  2.50000
5  1.21855  1.18412  6.00000  3.00000
5  1.22339  1.18875  7.00000  3.50000
5  1.22759  1.19276  8.00000  4.00000
5  1.23129  1.19630  9.00000  4.50000
5  1.23460  1.19947  10.00000  5.00000
5  1.23759  1.20233  11.00000  5.50000
5  1.24033  1.20495  12.00000  6.00000
5  1.24285  1.20735  13.00000  6.50000
5  1.24517  1.20958  14.00000  7.00000
5  1.24734  1.21165  15.00000  7.50000
5  1.24937  1.21359  16.00000  8.00000
5  1.25128  1.21542  17.00000  8.50000
5  1.25307  1.21714  18.00000  9.00000
5  1.25477  1.21876  19.00000  9.50000
5  1.25639  1.22030  20.00000  10.00000
5  1.25792  1.22177  21.00000  10.50000
5  1.25938  1.22317  22.00000  11.00000
5  1.26078  1.22450  23.00000  11.50000
5  1.26212  1.22578  24.00000  12.00000
5  1.26340  1.22701  25.00000  12.50000
5  1.26463  1.22819  26.00000  13.00000
5  1.26582  1.22933  27.00000  13.50000
5  1.26696  1.23042  28.00000  14.00000
5  1.26807  1.23147  29.00000  14.50000
5  1.26913  1.23249  30.00000  15.00000
5  1.27016  1.23348  31.00000  15.50000
5  1.27116  1.23443  32.00000  16.00000
5  1.27213  1.23536  33.00000  16.50000
5  1.27307  1.23626  34.00000  17.00000
5  1.27398  1.23713  35.00000  17.50000
5  1.27486  1.23797  36.00000  18.00000
5  1.27572  1.23880  37.00000  18.50000
5  1.27656  1.23960  38.00000  19.00000
5  1.27738  1.24038  39.00000  19.50000
5  1.27817  1.24114  40.00000  20.00000
5  1.27895  1.24188  41.00000  20.50000
5  1.27971  1.24261  42.00000  21.00000
5  1.28045  1.24332  43.00000  21.50000
5  1.28117  1.24401  44.00000  22.00000
5  1.28188  1.24468  45.00000  22.50000
5  1.28257  1.24534  46.00000  23.00000
5  1.28324  1.24599  47.00000  23.50000
5  1.28390  1.24662  48.00000  24.00000
5  1.28455  1.24724  49.00000  24.50000
5  1.28519  1.24785  50.00000  25.00000
